# Supplementary material for: Identification of potential diagnostic markers and molecular mechanisms of asthma and ulcerative colitis based on bioinformatics and machine learning
Source: Front Mol Biosci. 2025 May 15;12:1554304. doi: 10.3389/fmolb.2025.1554304 (PMC12119298; doi:10.3389/fmolb.2025.1554304)
Supplement: Supplementary file 1 [file DataSheet1.zip]

Archive with 3 entries (2 files):
- Supplementary Material 1/
- Supplementary Material 1/Table S1-asthma-DEGs.xls
- Supplementary Material 1/Table S1-GSE43696.xls
