# Supplementary material for: Identification of potential diagnostic markers and molecular mechanisms of asthma and ulcerative colitis based on bioinformatics and machine learning
Source: Front Mol Biosci. 2025 May 15;12:1554304. doi: 10.3389/fmolb.2025.1554304 (PMC12119298; doi:10.3389/fmolb.2025.1554304)
Supplement: Supplementary file 1 [file DataSheet1.zip › Supplementary Material 1/Table S1-asthma-DEGs.xls]

## Sheet: asthma-DEGs
	logFC	AveExpr	t	P.Value	adj.P.Val	B	change
CLCA1	3.08244	6.76647	3.367	0.00105092	0.0633026	-0.88507	UP
CGREF1	1.87351	6.25075	4.00284	0.000114539	0.0261573	1.05647	UP
FETUB	1.85246	4.62359	3.03768	0.00298428	0.0963132	-1.78566	UP
CEACAM5	1.84998	9.69286	4.71182	7.29E-06	0.00952246	3.49975	UP
CST1	1.83086	5.16873	2.78842	0.0062525	0.129293	-2.41584	UP
PRR4	1.7338	10.5974	3.85201	0.000198259	0.0334922	0.573115	UP
CPA3	1.7225	8.79218	4.05404	9.48E-05	0.024438	1.22362	UP
SLCO1B3	1.7186	4.61601	4.50792	1.66E-05	0.0117831	2.76973	UP
MS4A2	1.58601	5.79167	4.16336	6.29E-05	0.020217	1.58559	UP
PHACTR3	1.50963	6.26667	2.96922	0.00367262	0.102468	-1.96327	UP
TPSAB1	1.50536	8.48419	3.18243	0.00190366	0.0798037	-1.39913	UP
B3GNT6	1.49216	5.27404	3.97453	0.000127096	0.0267803	0.964711	UP
TPO	1.36533	5.30365	4.7037	7.54E-06	0.00952246	3.47029	UP
TPSD1	1.33622	4.17206	3.50065	0.000673822	0.0533438	-0.498422	UP
SIGLECP3	1.29891	5.86882	3.46197	0.00076724	0.0563028	-0.611535	UP
POSTN	1.27041	7.50181	3.38089	0.00100402	0.0622619	-0.845426	UP
CCK	1.24352	4.17455	3.14425	0.00214633	0.0851405	-1.50251	UP
CST2	1.23952	5.76657	2.53385	0.0127042	0.179102	-3.0114	UP
NTRK2	1.18661	4.11144	3.00407	0.00330579	0.0992948	-1.87329	UP
NOS2	1.15071	10.1638	3.12196	0.00230099	0.088586	-1.5624	UP
FBP2	1.09839	3.13732	3.51503	0.000641907	0.0533438	-0.456116	UP
LRRC31	1.07892	6.1078	4.3715	2.83E-05	0.0158565	2.29324	UP
KRT1	1.06838	5.96886	2.01045	0.0468552	0.315741	-4.07528	UP
AKR1B10	1.05052	8.35765	3.55574	0.000559121	0.0506866	-0.33563	UP
TFF1	1.04674	12.0484	3.11936	0.0023197	0.0889693	-1.56936	UP
TCN1	1.03864	8.28457	2.90941	0.00439074	0.111292	-2.11564	UP
SLC22A16	1.02987	9.52502	2.2346	0.0274853	0.251888	-3.64682	UP
WDR72	1.02646	2.74654	4.91696	3.13E-06	0.00658569	4.2547	UP
KRT6A	0.997986	6.50543	2.59827	0.0106658	0.163905	-2.86539	UP
CDH15	0.966272	3.73187	3.02355	0.00311577	0.0973678	-1.82261	UP
SLC18A2	0.926843	4.45264	3.31267	0.00125474	0.0669144	-1.0388	UP
PNMT	0.923154	4.4417	2.13543	0.0349669	0.277016	-3.84148	UP
CXCL13	0.913139	2.32487	2.90322	0.00447202	0.111779	-2.13127	UP
CXCL14	0.903564	9.45895	2.78966	0.00623013	0.129191	-2.41281	UP
NRAP	0.889938	6.56852	2.66496	0.00887066	0.148469	-2.71086	UP
IL1RL1	0.889269	2.70291	2.88828	0.00467388	0.113446	-2.16885	UP
FKBP5	0.885167	8.66296	3.40396	0.000930466	0.0604189	-0.779328	UP
SCGB1D2	0.884566	3.00751	3.10937	0.00239288	0.0901746	-1.59607	UP
KIT	0.880897	7.43217	4.60362	1.13E-05	0.0100631	3.10977	UP
ANO7	0.875585	5.56897	3.88665	0.000174998	0.0322429	0.682928	UP
CD109	0.86419	5.55117	3.65839	0.000392857	0.043494	-0.0270592	UP
FAM83D	0.861026	9.21095	5.1544	1.15E-06	0.00373553	5.15261	UP
UTS2	0.860983	3.73115	2.25823	0.0259239	0.244987	-3.59924	UP
PTPRH	0.859194	6.85536	2.65097	0.00922264	0.151277	-2.74354	UP
FRMD1	0.852874	10.5702	2.91866	0.00427177	0.109374	-2.09224	UP
UPK1B	0.831979	9.39545	3.44773	0.000804621	0.0575451	-0.652946	UP
PYCR1	0.831475	11.0275	4.2776	4.07E-05	0.0160759	1.97105	UP
SP5	0.829066	4.36199	3.34414	0.00113257	0.066053	-0.949992	UP
CHAD	0.828457	7.53253	3.79294	0.000244861	0.0354743	0.387548	UP
ASCL2	0.826682	3.94567	3.86984	0.000185943	0.0325333	0.62954	UP
TPRXL	0.826418	7.89825	2.66304	0.00891808	0.148604	-2.71534	UP
CTSG	0.824914	5.70805	2.49181	0.0142165	0.18798	-3.10494	UP
SNTG2	0.810241	4.37868	2.99555	0.00339218	0.100258	-1.89537	UP
BDNF	0.79701	3.35027	3.13632	0.0022002	0.0866953	-1.52385	UP
LOC401127	0.794305	9.09774	3.5007	0.00067371	0.0533438	-0.498277	UP
HKDC1	0.794122	2.58319	3.42516	0.00086737	0.0590173	-0.718279	UP
ZNF467	0.792294	5.3287	3.90646	0.000162895	0.0316049	0.746025	UP
TRH	0.791181	6.87901	2.52735	0.0129283	0.180444	-3.02596	UP
MZB1	0.787614	6.57404	2.88494	0.00472018	0.113559	-2.17724	UP
HMGCS2	0.786271	5.59955	2.08317	0.0395767	0.29399	-3.94082	UP
WFDC1	0.776541	6.0946	3.02684	0.00308467	0.0973678	-1.81401	UP
WNT16	0.774147	2.75238	2.21555	0.0288029	0.256353	-3.68483	UP
SLC24A3	0.773162	7.1501	3.33956	0.00114964	0.0661769	-0.962969	UP
NMU	0.767756	7.20524	3.3783	0.00101263	0.062401	-0.852843	UP
ITGA10	0.766915	2.28916	3.76813	0.00026739	0.0356388	0.310256	UP
CENPA	0.765773	2.20136	3.47199	0.000741938	0.0552814	-0.582332	UP
MUC5AC	0.764281	12.7733	2.60736	0.0104033	0.161217	-2.84454	UP
TNFRSF11B	0.763864	4.04834	3.50397	0.000666327	0.0533438	-0.488671	UP
TMEM200A	0.759254	6.25769	3.4379	0.000831394	0.058018	-0.681429	UP
COPZ2	0.743715	6.82749	5.16241	1.11E-06	0.00373553	5.18334	UP
SCGB1D1	0.743389	3.20144	2.55859	0.0118832	0.173262	-2.95571	UP
IL1R2	0.739278	8.81332	2.70514	0.00792589	0.141776	-2.61611	UP
ERAP2	0.735844	8.50408	2.00403	0.0475491	0.318748	-4.08694	UP
AZGP1	0.7313	9.31821	3.61746	0.000452578	0.0467476	-0.150893	UP
SIGLEC8	0.728242	3.2894	4.66962	8.66E-06	0.00952246	3.34694	UP
PSCA	0.727472	14.4283	2.26526	0.0254747	0.243276	-3.585	UP
BMP8A	0.725722	2.6721	2.75254	0.00692934	0.133962	-2.50276	UP
HSD11B2	0.72385	7.52235	3.62697	0.000437979	0.0461432	-0.122212	UP
NEUROG1	0.722904	9.72563	2.58143	0.011168	0.167902	-2.90387	UP
CPNE4	0.720947	3.61879	2.61172	0.0102793	0.160252	-2.8345	UP
FKBP10	0.709843	3.96328	3.821	0.000221558	0.0350138	0.475423	UP
CTHRC1	0.707137	3.13312	2.88587	0.00470724	0.113559	-2.17491	UP
CA12	0.705211	4.56225	2.62533	0.00990127	0.15736	-2.80311	UP
ELFN2	0.703737	5.83175	2.36351	0.0198756	0.220816	-3.38184	UP
KIAA1199	0.698999	3.52158	2.90951	0.00438941	0.111292	-2.11539	UP
SLC9A3	0.693934	2.50945	2.4941	0.0141301	0.18739	-3.09988	UP
DHX35	0.693258	10.2805	3.74724	0.000287878	0.0364137	0.245457	UP
ZFP57	0.686615	4.57997	2.57089	0.0114931	0.170621	-2.92784	UP
STATH	0.683926	3.7908	2.00601	0.0473344	0.31755	-4.08335	UP
GAD1	0.680918	6.13704	2.89795	0.00454232	0.11245	-2.14455	UP
KCNK6	0.679171	7.01017	5.20579	9.18E-07	0.00373553	5.35021	UP
GSN	0.671382	13.7784	3.77887	0.000257402	0.0354743	0.343678	UP
IRX4	0.671168	2.72944	2.02376	0.045443	0.312019	-4.051	UP
AADAC	0.667877	7.63267	2.74139	0.00715287	0.134997	-2.52957	UP
TFF2	0.667022	6.62058	3.09954	0.00246701	0.0903121	-1.62229	UP
ADRA2A	0.664924	9.17236	2.33875	0.0211733	0.226344	-3.43378	UP
CDR1	0.659129	3.48406	2.56192	0.0117765	0.17279	-2.94818	UP
ATP13A5	0.65846	2.9979	2.63201	0.00972018	0.155965	-2.78763	UP
CALB2	0.655189	2.69434	2.90632	0.00443119	0.111611	-2.12346	UP
DEFB1	0.65083	10.6058	2.96344	0.00373698	0.102563	-1.97812	UP
MAGEA8	0.649636	3.04417	3.20119	0.001794	0.0772642	-1.34795	UP
KDELR3	0.644991	8.17019	3.74709	0.000288024	0.0364137	0.245011	UP
ENTPD8	0.644218	4.71804	4.19069	5.67E-05	0.0185344	1.67712	UP
CATSPER1	0.644048	3.88121	2.35129	0.020507	0.224234	-3.40754	UP
KIF18B	0.639465	3.52317	3.02361	0.00311516	0.0973678	-1.82244	UP
PRSS16	0.638606	6.95394	4.89986	3.36E-06	0.00658569	4.19101	UP
ASRGL1	0.638004	8.37478	2.51376	0.0134082	0.18361	-3.05629	UP
DNAJC12	0.634201	8.14803	2.54262	0.0124075	0.176516	-2.99171	UP
C1orf64	0.633645	5.37552	3.10017	0.00246215	0.0903121	-1.6206	UP
ASCL3	0.631273	8.10752	2.57917	0.0112372	0.168368	-2.90903	UP
LOC100292909	0.629847	5.6494	2.22986	0.0278083	0.252104	-3.65631	UP
LOC100128164	0.623331	4.86415	2.55954	0.0118529	0.173262	-2.95357	UP
SLC9B2	0.621478	3.86676	2.40679	0.0177758	0.209461	-3.28989	UP
MAGED4B	0.617602	7.33332	3.47725	0.000728965	0.0548534	-0.566967	UP
DUSP13	0.616842	5.47344	4.06247	9.19E-05	0.024438	1.25129	UP
TFF3	0.616029	17.7654	3.77614	0.000259907	0.0354743	0.335174	UP
PRKG1	0.615825	2.61008	2.19226	0.0304889	0.260104	-3.73092	UP
DKK1	0.615714	4.54835	2.07898	0.0399683	0.295442	-3.94869	UP
NEK6	0.605712	9.44966	3.17407	0.00195447	0.0809985	-1.42184	UP
PXDN	0.605518	5.75042	2.6835	0.00842265	0.146692	-2.66729	UP
MPZ	0.601571	4.59403	3.05734	0.00280991	0.0939643	-1.73404	UP
CLDN10	0.600181	10.7204	3.43694	0.000834058	0.058018	-0.684212	UP
BCL2L14	0.591073	5.49361	3.55812	0.000554612	0.0506866	-0.32856	UP
GSTM3	0.589799	9.26941	2.87277	0.00489224	0.115643	-2.2077	UP
CHST1	0.588527	3.24139	2.81576	0.00577769	0.12541	-2.34894	UP
LOC100128420	0.587386	4.04691	2.16633	0.0324659	0.264902	-3.78169	UP
COMP	0.586492	3.19307	2.76622	0.00666368	0.132034	-2.46972	UP
HCAR3	0.584942	11.1872	3.4895	0.0006996	0.0533438	-0.531143	UP
MCAM	0.584675	6.63561	3.41182	0.000906573	0.0604189	-0.756716	UP
GPR34	0.58374	4.98589	3.07159	0.00268943	0.0920442	-1.69643	UP
FAM75C2	0.582762	2.50726	2.90815	0.00440716	0.111292	-2.11882	UP
ELSPBP1	0.579977	2.16848	3.03158	0.00304037	0.0971927	-1.80162	UP
NRP1	0.579629	10.6434	3.2805	0.00139232	0.0706837	-1.1289	UP
KAZALD1	0.578279	7.07417	3.49707	0.000682012	0.0533438	-0.508953	UP
HPGDS	0.577701	7.38158	2.48079	0.0146388	0.190732	-3.12924	UP
IL18R1	0.577042	2.99552	2.78137	0.00638048	0.129836	-2.43299	UP
FADS6	0.576589	2.76239	3.15587	0.00206958	0.0836195	-1.47115	UP
TNFSF11	0.57552	3.10177	2.38312	0.0188985	0.215983	-3.34037	UP
CABYR	0.574251	7.69317	2.90043	0.00450913	0.112133	-2.13831	UP
FMOD	0.568865	10.0299	2.28942	0.023983	0.238201	-3.53577	UP
PDGFRL	0.568372	6.40882	2.70469	0.00793597	0.141776	-2.61718	UP
ROR2	0.565812	3.8393	2.89553	0.00457485	0.11274	-2.15063	UP
SLC39A8	0.565143	9.40936	3.07211	0.00268513	0.0920442	-1.69506	UP
SHROOM1	0.564493	6.452	4.28035	4.03E-05	0.0160759	1.98042	UP
GNMT	0.562733	7.01848	2.49018	0.0142783	0.188242	-3.10855	UP
CEACAM6	0.562402	12.8717	2.88758	0.0046835	0.113446	-2.1706	UP
ANLN	0.560652	4.92877	2.226	0.0280732	0.252837	-3.66401	UP
PLAT	0.560258	6.8742	2.07144	0.0406808	0.298273	-3.96282	UP
HCAR2	0.557452	7.10651	3.9343	0.000147222	0.0296608	0.835135	UP
GRK5	0.556968	7.32984	3.08295	0.00259691	0.0911586	-1.66638	UP
TBC1D16	0.552219	5.66285	4.05702	9.37E-05	0.024438	1.23341	UP
DNAJC1	0.551169	9.83822	5.76267	7.80E-08	0.00152844	7.5587	UP
ATP6V1G3	0.549586	5.1916	2.26226	0.025666	0.24393	-3.5911	UP
GPRIN1	0.549529	4.03366	3.25029	0.00153419	0.0724435	-1.21283	UP
ARHGAP11A	0.549273	3.94044	3.10251	0.00244436	0.0903121	-1.61437	UP
PARM1	0.547287	9.12932	3.02807	0.00307308	0.0973678	-1.81079	UP
RASGRP3	0.546797	4.21458	2.28757	0.0240947	0.238595	-3.53957	UP
TMC7	0.544386	2.38733	3.07135	0.00269143	0.0920442	-1.69707	UP
LGALS4	0.544112	6.04108	3.31279	0.00125426	0.0669144	-1.03847	UP
GPR78	0.543951	10.3387	2.11142	0.0370238	0.28474	-3.8874	UP
SLC32A1	0.541985	5.54982	2.27357	0.0249531	0.240934	-3.56814	UP
ZNF812	0.540013	7.14312	2.85896	0.00509457	0.118146	-2.24214	UP
HCAR1	0.539313	8.8935	2.92326	0.00421376	0.108792	-2.08058	UP
GRIK2	0.538185	3.52149	2.93139	0.00411296	0.107391	-2.05994	UP
ALOX15B	0.538125	6.77049	3.68557	0.000357401	0.0407188	0.0557842	UP
NKAIN2	0.536406	4.85414	2.33552	0.0213481	0.227381	-3.44052	UP
OLFML3	0.536221	2.99037	2.99165	0.00343244	0.100258	-1.90546	UP
MYLK3	0.535782	2.77309	2.47654	0.0148046	0.191345	-3.13859	UP
C18orf56	0.535087	3.48705	2.91048	0.00437677	0.111242	-2.11293	UP
SOX3	0.532627	5.97603	2.69569	0.00813952	0.143051	-2.63851	UP
CDC6	0.531747	5.56313	2.66725	0.00881409	0.148417	-2.70548	UP
LOC389023	0.531511	8.00197	2.71199	0.00777421	0.140798	-2.59983	UP
GTSE1	0.530998	3.51669	2.45906	0.0155045	0.194636	-3.17688	UP
COMTD1	0.530071	10.2594	4.49496	1.74E-05	0.0117831	2.72405	UP
ADAMDEC1	0.525242	4.69145	2.37343	0.0193757	0.218587	-3.36089	UP
VSIG1	0.524766	3.56808	2.56959	0.0115339	0.17072	-2.9308	UP
CCL25	0.523688	4.11832	2.3399	0.0211112	0.226344	-3.43137	UP
CEACAM3	0.523543	8.26525	2.46915	0.0150968	0.192883	-3.15479	UP
LGALS7	0.519929	11.9692	2.81932	0.00571837	0.12518	-2.34019	UP
FHL1	0.519445	6.8979	3.46098	0.000769805	0.0563028	-0.61444	UP
LOC284072	0.514994	6.56395	2.74474	0.00708502	0.134482	-2.52152	UP
NPBWR1	0.513555	7.83251	2.33053	0.0216204	0.228546	-3.45092	UP
PRDM9	0.512894	2.67284	3.14632	0.0021325	0.084948	-1.49695	UP
DDIT4	0.511663	12.5141	4.27037	4.19E-05	0.0160889	1.94641	UP
ELANE	0.511478	3.04024	3.36618	0.00105373	0.0633026	-0.887382	UP
TIMP1	0.510813	10.645	3.68739	0.000355136	0.0406973	0.0613553	UP
MPP4	0.510644	2.02017	3.25359	0.00151808	0.07228	-1.2037	UP
MEP1A	0.50809	3.98254	1.99141	0.0489396	0.321927	-4.10976	UP
SNX31	0.507515	7.96721	2.79921	0.00606108	0.128082	-2.38952	UP
IL28B	0.506324	1.60878	2.57975	0.0112193	0.168341	-2.9077	UP
UBE2C	0.505723	6.92275	2.6359	0.0096161	0.155117	-2.7786	UP
RAP1GAP2	0.505136	3.47051	2.13282	0.0351855	0.277332	-3.8465	UP
BPIFB2	0.505053	6.68051	3.17976	0.00191973	0.0802113	-1.40638	UP
KRT8P41	0.504892	4.39057	2.40098	0.0180457	0.21139	-3.30232	UP
CD22	0.504809	2.37619	2.2056	0.0295128	0.258551	-3.70457	UP
C17orf105	0.502838	6.48548	3.11354	0.0023621	0.0897048	-1.58494	UP
C16orf82	0.502719	4.00033	2.82406	0.00564036	0.124633	-2.32854	UP
S100A14	0.502274	11.6663	3.74096	0.000294317	0.0365028	0.226047	UP
ZNF205	0.50185	8.95922	2.09217	0.0387475	0.291477	-3.92388	UP
LINC00167	0.50079	5.69657	2.3305	0.0216221	0.228546	-3.45098	UP
ADCY4	0.500479	6.85656	2.80379	0.00598135	0.127033	-2.3783	UP
RGS1	-0.501114	8.45132	-2.19666	0.0301638	0.259782	-3.72224	DOWN
LOC100508226	-0.50168	6.14853	-2.97637	0.00359437	0.101932	-1.94487	DOWN
RBP2	-0.502072	3.40382	-2.76207	0.00674337	0.133075	-2.47977	DOWN
AMY1C	-0.50386	13.6325	-2.61326	0.0102359	0.159954	-2.83095	DOWN
ITIH2	-0.503922	2.25925	-2.49712	0.014017	0.186759	-3.09321	DOWN
FST	-0.506276	5.79254	-2.21854	0.0285927	0.255427	-3.67889	DOWN
RGS17	-0.506562	5.32065	-3.58926	0.000498629	0.0493492	-0.23561	DOWN
C10orf62	-0.507776	2.32222	-3.21859	0.00169756	0.0757752	-1.30026	DOWN
GHRL	-0.508208	6.413	-3.09654	0.00249007	0.0903121	-1.63029	DOWN
SPAG8	-0.508386	12.3739	-2.78458	0.00632181	0.129781	-2.42517	DOWN
ITLN2	-0.510951	3.9259	-2.27358	0.0249524	0.240934	-3.56812	DOWN
PLXDC1	-0.511924	6.47925	-2.66466	0.00887795	0.148469	-2.71155	DOWN
PCNXL2	-0.512817	2.24182	-3.36137	0.00107048	0.0637604	-0.901074	DOWN
LOC100507117	-0.512871	3.48106	-2.98637	0.00348762	0.100789	-1.9191	DOWN
LOC283174	-0.513243	5.06535	-3.58175	0.000511612	0.0498324	-0.258071	DOWN
SLC9A11	-0.513247	5.91497	-3.15007	0.00210755	0.0845381	-1.48681	DOWN
C6orf123	-0.513375	5.51828	-2.53202	0.012767	0.179342	-3.01551	DOWN
FAM49A	-0.514249	6.46938	-2.95062	0.00388343	0.104389	-2.01094	DOWN
IER2	-0.514647	13.1068	-2.95414	0.00384263	0.103719	-2.00192	DOWN
ONECUT2	-0.514748	1.91538	-3.09569	0.00249663	0.0903121	-1.63255	DOWN
RGL3	-0.515086	6.40171	-3.60969	0.000464843	0.0471972	-0.174277	DOWN
NUDT9P1	-0.515813	5.24467	-3.88697	0.000174799	0.0322429	0.683927	DOWN
IL10RA	-0.515974	8.54227	-2.27392	0.0249311	0.240934	-3.56742	DOWN
PAX8	-0.517163	7.35556	-2.90304	0.00447441	0.111779	-2.13172	DOWN
VN1R1	-0.517824	3.57581	-2.4406	0.016275	0.200358	-3.21702	DOWN
USP27X	-0.518031	5.69177	-4.10301	7.90E-05	0.0230949	1.38492	DOWN
MIAT	-0.518394	8.81941	-2.51107	0.013505	0.184392	-3.06228	DOWN
STK17B	-0.520093	9.06692	-4.81816	4.72E-06	0.00796697	3.88863	DOWN
DIP2B	-0.520162	4.58847	-3.00326	0.00331388	0.0992948	-1.87538	DOWN
PLK2	-0.520867	8.67213	-3.70769	0.000330805	0.0400152	0.123552	DOWN
LOC100131298	-0.521812	2.28483	-3.15959	0.00204556	0.0829911	-1.4611	DOWN
FAM93B	-0.523149	4.01066	-2.30004	0.0233515	0.236036	-3.51397	DOWN
LOC100131150	-0.524586	2.18817	-2.72859	0.00741767	0.136613	-2.56025	DOWN
FXYD6	-0.525684	6.63713	-3.23004	0.00163677	0.0746722	-1.26876	DOWN
KCTD12	-0.525753	9.86311	-3.8952	0.000169671	0.0322429	0.710141	DOWN
CPVL	-0.526694	6.88209	-2.54247	0.0124127	0.176516	-2.99206	DOWN
C5orf20	-0.526965	5.26558	-2.88933	0.00465943	0.113446	-2.16622	DOWN
SLC6A20	-0.527405	6.86392	-2.50307	0.0137965	0.185728	-3.08003	DOWN
STXBP5L	-0.528075	4.21524	-2.41508	0.0173969	0.206737	-3.27211	DOWN
CCR6	-0.528344	3.10824	-2.39432	0.0183598	0.213392	-3.31655	DOWN
INTS4L1	-0.528912	3.51527	-2.17199	0.0320256	0.263797	-3.77066	DOWN
SPHKAP	-0.528917	1.69374	-2.90251	0.00448144	0.111779	-2.13306	DOWN
PER2	-0.530278	11.4289	-4.93501	2.90E-06	0.00658569	4.32206	DOWN
SLC16A6	-0.530402	5.98007	-4.29974	3.74E-05	0.0160759	2.04659	DOWN
CLCF1	-0.531216	6.67125	-3.80112	0.000237838	0.0354743	0.41311	DOWN
SCN4B	-0.532069	9.30781	-2.18619	0.0309417	0.261565	-3.74284	DOWN
DKFZP586B0319	-0.535226	8.41662	-3.98211	0.000123606	0.0266053	0.989259	DOWN
PPP1R3B	-0.538103	4.88364	-4.3725	2.82E-05	0.0158565	2.2967	DOWN
ATP13A4	-0.539115	5.5085	-3.78648	0.000250549	0.0354743	0.367377	DOWN
C22orf33	-0.539118	2.16184	-2.5292	0.0128641	0.180018	-3.02182	DOWN
LOC100130256	-0.540763	3.48199	-2.71833	0.00763634	0.139509	-2.58475	DOWN
LOC650226	-0.542483	2.02107	-2.59787	0.0106774	0.163905	-2.8663	DOWN
LAG3	-0.543093	7.76546	-2.22757	0.0279651	0.25258	-3.66087	DOWN
SLC46A2	-0.543158	2.10425	-2.79194	0.00618941	0.128755	-2.40726	DOWN
RAB6B	-0.543803	6.6868	-3.34044	0.00114635	0.0661769	-0.960485	DOWN
ABI3BP	-0.544358	2.9127	-2.01276	0.046607	0.315349	-4.07107	DOWN
MANBA	-0.545244	8.91806	-4.59371	1.18E-05	0.0100631	3.07432	DOWN
LOC100131541	-0.545752	7.21437	-3.12685	0.00226624	0.0875921	-1.5493	DOWN
SUSD2	-0.54608	7.29185	-2.9697	0.00366729	0.102468	-1.96203	DOWN
ACTN2	-0.546213	1.65812	-2.31915	0.0222528	0.231198	-3.47454	DOWN
C3	-0.547507	12.5738	-2.12323	0.0359991	0.280264	-3.86487	DOWN
LOC100507780	-0.548372	6.71016	-3.17806	0.00193009	0.0804725	-1.41102	DOWN
RTN1	-0.550097	4.38601	-2.15213	0.0335951	0.269586	-3.80926	DOWN
LINC00264	-0.550234	3.60021	-2.18568	0.0309805	0.261565	-3.74385	DOWN
GRM5	-0.550729	7.60463	-2.6048	0.0104766	0.16153	-2.85042	DOWN
L1TD1	-0.551422	3.68022	-2.07727	0.0401285	0.296292	-3.95189	DOWN
MSX2P1	-0.551847	3.6899	-2.84154	0.00536062	0.121161	-2.28538	DOWN
COL1A1	-0.552767	6.28987	-4.80996	4.88E-06	0.00796697	3.85843	DOWN
LINC00319	-0.553111	2.91368	-2.62725	0.00984893	0.156783	-2.79866	DOWN
NEXN-AS1	-0.554651	3.41843	-2.66581	0.00884954	0.148469	-2.70886	DOWN
MIA2	-0.555914	2.766	-2.02581	0.0452289	0.311996	-4.04724	DOWN
NOX1	-0.557687	3.27016	-3.77779	0.000258399	0.0354743	0.340286	DOWN
BEAN1	-0.558966	2.7646	-3.30984	0.00126632	0.0672487	-1.04676	DOWN
RYR1	-0.559583	8.11414	-2.10357	0.0377184	0.287823	-3.90231	DOWN
PPP1R3F	-0.560723	8.06798	-2.95102	0.00387876	0.104389	-2.00991	DOWN
MAOB	-0.561062	10.1626	-2.67937	0.00852075	0.146983	-2.67703	DOWN
PRO2852	-0.561122	4.26643	-3.81875	0.000223348	0.0350138	0.46835	DOWN
MS4A1	-0.561165	2.28506	-2.57509	0.0113625	0.16971	-2.9183	DOWN
LINC00506	-0.561367	3.78334	-3.55721	0.000556324	0.0506866	-0.331252	DOWN
CD83	-0.561748	8.17071	-2.08797	0.0391329	0.292445	-3.9318	DOWN
AGBL4	-0.562197	6.55474	-3.37514	0.0010232	0.0628544	-0.861857	DOWN
FLJ11710	-0.564638	8.58288	-3.08881	0.00255028	0.0910295	-1.65081	DOWN
SST	-0.564758	2.19424	-2.75141	0.00695178	0.134082	-2.50549	DOWN
KEL	-0.565996	2.88636	-2.33014	0.0216417	0.228546	-3.45172	DOWN
PTH2R	-0.566749	2.40447	-3.04909	0.00288192	0.0952346	-1.75574	DOWN
STGC3	-0.566908	2.46181	-3.01125	0.00323446	0.0979636	-1.85462	DOWN
LOC400043	-0.568755	5.34663	-2.08767	0.0391598	0.292445	-3.93235	DOWN
CA8	-0.569092	8.36748	-3.54694	0.000576111	0.0510836	-0.361763	DOWN
C14orf56	-0.57074	2.26372	-2.52776	0.012914	0.180391	-3.02504	DOWN
MCOLN2	-0.573308	5.0929	-3.02414	0.00311013	0.0973678	-1.82105	DOWN
CFD	-0.573517	11.6839	-1.98787	0.0493353	0.322886	-4.11613	DOWN
JUNB	-0.573856	11.9243	-2.59795	0.0106751	0.163905	-2.86612	DOWN
LOC57399	-0.574601	5.02495	-2.99374	0.00341081	0.100258	-1.90005	DOWN
LRRC4C	-0.575186	4.16046	-2.6217	0.0100007	0.158171	-2.81148	DOWN
POU2AF1	-0.576717	8.97828	-3.55299	0.000564377	0.0506866	-0.343799	DOWN
COL8A2	-0.578203	5.03858	-2.32775	0.021773	0.228774	-3.45668	DOWN
VWDE	-0.578349	3.92733	-2.74386	0.0071029	0.134482	-2.52365	DOWN
TOX	-0.578975	3.37136	-2.5365	0.012614	0.178274	-3.00547	DOWN
FEZF2	-0.580779	2.5291	-2.10073	0.0379725	0.28847	-3.90769	DOWN
RIMS1	-0.582306	4.39739	-3.22752	0.00164998	0.0746722	-1.27571	DOWN
BPI	-0.582696	3.54238	-2.46942	0.0150861	0.192883	-3.15421	DOWN
TSPAN32	-0.584906	4.75461	-2.55544	0.0119849	0.174097	-2.96282	DOWN
CFC1	-0.585362	4.75411	-3.96293	0.000132609	0.0274244	0.927269	DOWN
PTGES	-0.586895	4.91155	-2.99342	0.00341405	0.100258	-1.90086	DOWN
ANO4	-0.588902	1.90126	-3.04039	0.00295962	0.0963132	-1.77855	DOWN
CCDC30	-0.589179	5.23483	-3.04505	0.00291773	0.0956269	-1.76633	DOWN
SDS	-0.589986	5.4409	-2.51661	0.0133061	0.18306	-3.04994	DOWN
PNMA3	-0.590179	7.17521	-3.58112	0.000512716	0.0498324	-0.259954	DOWN
KCNN3	-0.591388	6.3106	-2.47547	0.0148467	0.191345	-3.14094	DOWN
NANOG	-0.592166	6.73985	-3.34179	0.00114131	0.0661687	-0.956657	DOWN
ERP27	-0.594146	6.9152	-2.53129	0.0127921	0.179437	-3.01714	DOWN
LOC100129113	-0.59473	2.23729	-2.87839	0.00481205	0.114438	-2.19364	DOWN
SLC15A1	-0.595022	2.59509	-2.73096	0.00736791	0.136404	-2.55457	DOWN
OR51E1	-0.595126	4.36214	-2.0891	0.0390287	0.292134	-3.92967	DOWN
ELAVL4	-0.595855	3.11611	-3.18407	0.00189382	0.079642	-1.39466	DOWN
VEGFA	-0.597507	9.81063	-3.34656	0.00112364	0.065728	-0.943128	DOWN
AMZ2P1	-0.601489	2.05328	-3.25194	0.00152615	0.07228	-1.20829	DOWN
OXTR	-0.602158	12.1372	-1.98498	0.0496611	0.323491	-4.12133	DOWN
C8orf46	-0.602548	5.67983	-2.97747	0.00358246	0.101932	-1.94203	DOWN
DPYSL5	-0.602901	2.83539	-2.31127	0.0227002	0.233019	-3.49083	DOWN
LZTS1	-0.604043	2.39832	-2.03493	0.0442869	0.30856	-4.03051	DOWN
PIP	-0.604519	11.8919	-2.58127	0.0111729	0.167902	-2.90423	DOWN
FCER1A	-0.604612	7.22784	-2.29616	0.0235805	0.236723	-3.52195	DOWN
ALOXE3	-0.605893	6.13922	-3.09552	0.00249791	0.0903121	-1.63299	DOWN
CYP24A1	-0.606572	5.75982	-2.13387	0.0350972	0.277332	-3.84448	DOWN
MTNR1A	-0.60836	2.27542	-3.69403	0.000346999	0.0406973	0.0816642	DOWN
FLJ42393	-0.608708	3.35067	-2.9985	0.00336202	0.0999182	-1.88772	DOWN
MYBL1	-0.608885	4.74776	-4.56604	1.31E-05	0.0103004	2.97567	DOWN
PGM5	-0.609837	2.69072	-3.23872	0.00159205	0.0738565	-1.24482	DOWN
PLXND1	-0.612178	2.48501	-3.10977	0.00238997	0.0901746	-1.59502	DOWN
HCRT	-0.612331	11.4363	-3.01851	0.00316387	0.0973678	-1.83573	DOWN
P2RY8	-0.613081	4.21893	-2.6318	0.00972592	0.155965	-2.78813	DOWN
CNTD1	-0.614248	9.33967	-3.07138	0.00269124	0.0920442	-1.69701	DOWN
TNAP	-0.62206	2.38102	-3.25916	0.00149123	0.0720096	-1.18827	DOWN
CHRM3	-0.624045	3.94641	-3.15067	0.00210364	0.0845381	-1.48522	DOWN
TPTE2P6	-0.624293	7.83753	-2.74678	0.00704411	0.134407	-2.51663	DOWN
PER3	-0.625283	7.26756	-3.77335	0.000262491	0.0354743	0.326489	DOWN
POTEB	-0.627957	6.05343	-3.01562	0.00319183	0.0975773	-1.84326	DOWN
LOC339524	-0.628179	3.53779	-3.40556	0.000925553	0.0604189	-0.774727	DOWN
PRKAR2B	-0.628555	7.11632	-4.08314	8.50E-05	0.0234733	1.31932	DOWN
ST6GAL2	-0.62869	2.44699	-2.82908	0.00555873	0.124206	-2.31618	DOWN
FAM20A	-0.629716	3.30553	-2.40528	0.0178459	0.209909	-3.29314	DOWN
LOC157860	-0.631317	5.48207	-2.82851	0.00556781	0.124267	-2.31756	DOWN
GUCY2F	-0.63213	7.24382	-4.12071	7.39E-05	0.0226262	1.44355	DOWN
PCDH17	-0.63366	8.85751	-2.80933	0.00588635	0.126047	-2.36473	DOWN
NODAL	-0.636358	2.7817	-2.99818	0.00336528	0.0999182	-1.88855	DOWN
LGALS2	-0.637274	7.83742	-2.50935	0.0135672	0.184613	-3.06609	DOWN
IL4I1	-0.63905	6.47941	-2.31722	0.0223615	0.231549	-3.47853	DOWN
BHLHE22	-0.641166	8.09844	-3.67584	0.000369726	0.0418615	0.0260833	DOWN
GRASP	-0.644452	6.44482	-3.88884	0.000173621	0.0322429	0.689882	DOWN
CADM2	-0.6463	2.34534	-3.80995	0.000230473	0.0354743	0.440753	DOWN
MEF2C	-0.649755	5.69836	-4.23996	4.70E-05	0.0170293	1.84323	DOWN
BLK	-0.653326	3.46635	-2.82768	0.00558135	0.124428	-2.31962	DOWN
HOXB5	-0.653947	4.75592	-2.2945	0.0236793	0.237107	-3.52536	DOWN
SEMA3E	-0.655259	7.74379	-3.26048	0.00148491	0.0720096	-1.1846	DOWN
FLRT2	-0.657757	2.25231	-2.96812	0.0036847	0.102468	-1.96608	DOWN
NAT8B	-0.658004	5.63314	-3.08034	0.00261793	0.0913505	-1.6733	DOWN
EPB41L2	-0.658952	5.82849	-4.69644	7.77E-06	0.00952246	3.44397	DOWN
LOC387895	-0.659702	2.01881	-2.78238	0.00636202	0.129781	-2.43054	DOWN
PDZRN4	-0.663271	2.7054	-3.3709	0.00103754	0.06318	-0.873942	DOWN
DACT1	-0.663616	2.95586	-3.51016	0.000652558	0.0533438	-0.470466	DOWN
RUNX1T1	-0.66615	5.71069	-2.54728	0.0122525	0.176027	-2.98123	DOWN
SLC28A3	-0.667704	3.8834	-3.11564	0.0023467	0.0896406	-1.57931	DOWN
BCL3	-0.668071	11.1798	-5.27125	6.92E-07	0.00373553	5.60348	DOWN
DNASE1L3	-0.669105	7.33313	-2.6718	0.00870279	0.148417	-2.6948	DOWN
KMO	-0.67224	7.98526	-3.69738	0.000342957	0.0406426	0.0919315	DOWN
PLK5	-0.672306	3.02358	-2.55642	0.0119534	0.174097	-2.96062	DOWN
YPEL4	-0.67481	4.45762	-2.82952	0.00555155	0.124206	-2.31508	DOWN
RASD2	-0.67583	3.11814	-4.2338	4.82E-05	0.0170293	1.82239	DOWN
KIAA1462	-0.676769	4.973	-2.54849	0.0122125	0.175838	-2.9785	DOWN
FRMD4A	-0.676786	7.93544	-3.87235	0.000184268	0.0325307	0.637502	DOWN
CXCL5	-0.68124	4.17326	-2.04549	0.043216	0.305817	-4.01103	DOWN
KSR1	-0.681369	5.59078	-5.11874	1.33E-06	0.00373553	5.0162	DOWN
CCDC68	-0.683264	4.33182	-2.73099	0.00736744	0.136404	-2.55451	DOWN
CAMK2N1	-0.684881	5.09458	-3.17455	0.00195156	0.0809985	-1.42056	DOWN
LINC00152	-0.685668	3.30068	-3.99909	0.00011613	0.0261573	1.04429	DOWN
KCNJ8	-0.691796	1.69102	-3.47659	0.000730595	0.0548534	-0.568912	DOWN
SNTB1	-0.692073	6.7441	-4.08956	8.30E-05	0.0234733	1.34049	DOWN
GAL3ST1	-0.692691	4.32257	-3.78914	0.000248188	0.0354743	0.375693	DOWN
GPRIN3	-0.692711	2.84858	-2.98744	0.00347634	0.100773	-1.91633	DOWN
POTEC	-0.69408	4.90255	-3.75016	0.000284922	0.0364137	0.254512	DOWN
NEB	-0.696312	5.07444	-3.08956	0.00254436	0.0910295	-1.64882	DOWN
NR4A1	-0.696384	10.1006	-2.06379	0.0414148	0.300246	-3.97709	DOWN
SCGN	-0.696864	6.75764	-2.23741	0.0272955	0.251448	-3.64119	DOWN
IGJ	-0.698941	7.11388	-2.57376	0.0114037	0.169937	-2.92132	DOWN
MT1G	-0.700596	11.8751	-3.31498	0.00124537	0.0669144	-1.0323	DOWN
FAM65C	-0.701562	3.94992	-2.93276	0.00409621	0.107169	-2.05646	DOWN
TNFAIP2	-0.711354	11.9782	-4.13305	7.05E-05	0.0222981	1.48454	DOWN
ABCG2	-0.712916	6.2217	-2.9448	0.00395156	0.105146	-2.02579	DOWN
ASCL1	-0.714617	4.09144	-3.29415	0.00133228	0.069262	-1.09074	DOWN
FPR3	-0.715771	6.60638	-2.76664	0.00665569	0.132034	-2.46871	DOWN
POTED	-0.716092	6.162	-3.27082	0.00143639	0.0713588	-1.15586	DOWN
FMN2	-0.716465	5.36299	-3.49495	0.000686881	0.0533438	-0.515154	DOWN
CCL15	-0.717441	7.01364	-3.65558	0.000396699	0.043497	-0.0355802	DOWN
CSGALNACT1	-0.72921	5.07582	-3.20584	0.00176771	0.0770416	-1.33522	DOWN
ACHE	-0.730034	8.12139	-2.07361	0.0404744	0.297612	-3.95875	DOWN
CCDC169	-0.730413	4.12294	-3.50792	0.000657509	0.0533438	-0.477057	DOWN
FLJ38379	-0.733189	2.06775	-3.54443	0.000581045	0.051289	-0.369206	DOWN
OPN1SW	-0.737836	4.72121	-2.06159	0.0416277	0.300932	-3.98118	DOWN
STMN2	-0.739631	2.30242	-2.71587	0.00768955	0.139963	-2.5906	DOWN
HEG1	-0.741111	3.12346	-4.11229	7.63E-05	0.0226443	1.41563	DOWN
CXCL6	-0.743407	9.23817	-3.0891	0.00254803	0.0910295	-1.65006	DOWN
COL3A1	-0.745684	3.80735	-2.47071	0.0150349	0.192883	-3.15139	DOWN
CXCL3	-0.746465	5.27605	-2.47557	0.0148426	0.191345	-3.14071	DOWN
PEG10	-0.747363	5.24738	-3.29566	0.00132581	0.069262	-1.08652	DOWN
CCL20	-0.749331	5.04444	-2.39728	0.0182198	0.212316	-3.31024	DOWN
ATP4B	-0.751493	3.38363	-2.59102	0.0108796	0.165397	-2.88199	DOWN
SCG5	-0.75272	5.35263	-2.3059	0.02301	0.23448	-3.50192	DOWN
STEAP4	-0.75923	8.98937	-3.92746	0.000150933	0.0298756	0.813203	DOWN
SPOCD1	-0.760378	5.71506	-2.46561	0.0152388	0.193282	-3.16256	DOWN
TLL1	-0.766316	2.17972	-3.98479	0.000122397	0.0266053	0.997931	DOWN
KCNJ5	-0.768186	3.51784	-3.08662	0.00256762	0.0911586	-1.65663	DOWN
BEX1	-0.768806	5.1527	-2.65433	0.00913705	0.150809	-2.73572	DOWN
MTUS2	-0.770568	5.49685	-2.3838	0.0188656	0.215814	-3.33893	DOWN
LOC440905	-0.773471	4.52392	-4.02452	0.000105733	0.0255796	1.12706	DOWN
MS4A14	-0.773618	3.86421	-2.68344	0.00842413	0.146692	-2.66743	DOWN
SV2B	-0.777852	5.39898	-3.00641	0.0032824	0.0990762	-1.86721	DOWN
POTEE	-0.778572	5.55453	-3.74757	0.000287543	0.0364137	0.246478	DOWN
C1QL2	-0.783924	3.90546	-3.28429	0.00137538	0.0705549	-1.1183	DOWN
SIAH3	-0.789705	5.27779	-3.09719	0.00248504	0.0903121	-1.62855	DOWN
NCOA7	-0.794141	8.12377	-4.60763	1.11E-05	0.0100631	3.12412	DOWN
CHI3L1	-0.796223	6.29133	-2.99578	0.00338975	0.100258	-1.89475	DOWN
SOCS3	-0.797969	7.26372	-3.20851	0.00175281	0.0770416	-1.32791	DOWN
RNF182	-0.799556	4.93575	-4.57205	1.28E-05	0.0103004	2.99708	DOWN
POTEG	-0.800026	6.10775	-3.79843	0.00024013	0.0354743	0.404687	DOWN
KCNC1	-0.80094	4.07963	-2.63143	0.00973569	0.155994	-2.78897	DOWN
LOC654433	-0.801153	6.35744	-2.25213	0.0263197	0.246848	-3.61158	DOWN
SHISA2	-0.807471	4.58999	-4.03442	0.000101931	0.0254539	1.15939	DOWN
DIRAS2	-0.807662	2.53061	-3.7831	0.000253574	0.0354743	0.356837	DOWN
DOK6	-0.807994	3.40007	-3.11064	0.00238348	0.0901674	-1.59268	DOWN
CDH18	-0.813669	3.1485	-3.19354	0.00183797	0.0779588	-1.36885	DOWN
TNFRSF17	-0.815729	2.35094	-3.6978	0.000342453	0.0406426	0.0932208	DOWN
NOL4	-0.818917	3.23778	-3.40456	0.000928616	0.0604189	-0.777598	DOWN
MUC5B	-0.819886	5.64842	-2.86231	0.00504473	0.117547	-2.23379	DOWN
ADARB2-AS1	-0.820121	4.89812	-3.23749	0.00159834	0.0738565	-1.24823	DOWN
INSM1	-0.821185	2.85109	-2.92732	0.00416314	0.107911	-2.07028	DOWN
PRSS50	-0.825499	2.72311	-4.4384	2.18E-05	0.0137794	2.52569	DOWN
ATP6V1B1	-0.830751	5.74195	-3.59181	0.000494286	0.0491677	-0.227965	DOWN
SPON1	-0.833879	2.9011	-3.50209	0.000670576	0.0533438	-0.494213	DOWN
DACH1	-0.839788	4.52036	-2.335	0.021376	0.22753	-3.44159	DOWN
LRP2	-0.845747	2.67609	-3.01598	0.00318835	0.0975773	-1.84233	DOWN
CRABP2	-0.84807	6.65914	-3.4447	0.000812774	0.057707	-0.66172	DOWN
GEM	-0.848438	5.92441	-4.61565	1.08E-05	0.0100631	3.15285	DOWN
RASD1	-0.850309	7.94211	-2.0902	0.0389272	0.291939	-3.92758	DOWN
FOXA2	-0.850577	8.23314	-3.36747	0.00104929	0.0633026	-0.883715	DOWN
EGFEM1P	-0.853793	7.9256	-3.01735	0.00317504	0.0973678	-1.83874	DOWN
USP36	-0.856482	6.64543	-4.23732	4.75E-05	0.0170293	1.83429	DOWN
SCGB1A1	-0.857554	18.1433	-3.10319	0.00243923	0.0903121	-1.61256	DOWN
LOC100506972	-0.857965	2.62281	-3.77011	0.000265519	0.0356377	0.31642	DOWN
LINC00261	-0.866497	3.56932	-2.99632	0.00338429	0.100258	-1.89337	DOWN
EGR2	-0.869192	6.96391	-2.24248	0.026956	0.249197	-3.63101	DOWN
LOC100506699	-0.876669	2.50148	-4.28014	4.03E-05	0.0160759	1.9797	DOWN
PGLYRP4	-0.880733	5.58288	-2.97369	0.00362348	0.102376	-1.95176	DOWN
THEG	-0.884	6.32258	-3.14311	0.002154	0.0852722	-1.50558	DOWN
C8orf85	-0.890082	4.34613	-3.74894	0.000286152	0.0364137	0.250733	DOWN
ZNF826P	-0.890552	3.86067	-3.25175	0.00152704	0.07228	-1.20879	DOWN
SLC44A5	-0.896058	3.92157	-2.49108	0.0142441	0.188091	-3.10656	DOWN
GPR156	-0.897844	9.87199	-3.75145	0.000283629	0.0364137	0.258505	DOWN
EPHA10	-0.898983	6.61057	-2.96449	0.00372515	0.102563	-1.97541	DOWN
FAM155A	-0.900357	3.97791	-3.71755	0.000319566	0.0388958	0.153857	DOWN
LTF	-0.905387	10.4491	-2.89558	0.00457423	0.11274	-2.15051	DOWN
LOC100509100	-0.908393	7.98274	-2.47146	0.0150051	0.192687	-3.14974	DOWN
PRLHR	-0.910062	4.03033	-3.61006	0.000464258	0.0471972	-0.173175	DOWN
CYP4F30P	-0.910165	4.05605	-4.01935	0.000107772	0.0257548	1.11021	DOWN
CYR61	-0.910337	8.47662	-3.78378	0.000252959	0.0354743	0.35897	DOWN
FHOD3	-0.912857	9.87371	-2.99382	0.00340996	0.100258	-1.89984	DOWN
FOS	-0.919115	10.5141	-2.16939	0.032227	0.264138	-3.77573	DOWN
SPATA3	-0.921972	3.8557	-3.80681	0.000233063	0.0354743	0.43093	DOWN
EGR1	-0.925036	10.2852	-2.25739	0.0259786	0.245338	-3.60096	DOWN
PDLIM3	-0.936041	5.23648	-2.78238	0.00636192	0.129781	-2.43053	DOWN
IL6	-0.939387	3.57354	-3.56723	0.000537644	0.0504099	-0.301425	DOWN
C20orf201	-0.943445	10.4627	-2.50851	0.0135977	0.18462	-3.06797	DOWN
NAV3	-0.956921	4.1325	-3.67047	0.000376697	0.0421815	0.00972206	DOWN
HNF1A-AS1	-0.963605	5.34818	-4.59267	1.18E-05	0.0100631	3.07061	DOWN
WIF1	-0.964911	5.40342	-2.16361	0.0326795	0.265907	-3.78698	DOWN
NEU4	-0.968353	5.79952	-3.78037	0.000256041	0.0354743	0.348334	DOWN
HPN	-0.970245	6.03812	-3.87263	0.000184083	0.0325307	0.638384	DOWN
DDC	-0.970392	6.3379	-2.66731	0.00881257	0.148417	-2.70534	DOWN
DNAJC5B	-0.971042	5.10356	-4.12766	7.20E-05	0.0223932	1.46663	DOWN
IL36RN	-0.977237	2.5143	-4.0984	8.03E-05	0.0231509	1.36969	DOWN
FN1	-0.978168	6.72529	-2.04437	0.0433287	0.30586	-4.01311	DOWN
KCNA4	-0.983368	3.64402	-3.3588	0.00107953	0.0639796	-0.908382	DOWN
SYT13	-0.98355	5.86179	-3.67431	0.000371703	0.0418615	0.021411	DOWN
SCGB3A1	-0.985273	17.0861	-2.89518	0.00457956	0.11274	-2.1515	DOWN
DUSP5	-0.988567	6.09517	-3.0327	0.00303004	0.0970208	-1.7987	DOWN
VGLL3	-1.00181	5.21607	-3.43663	0.000834919	0.058018	-0.685111	DOWN
DPPA5	-1.00295	4.66565	-3.45942	0.000773811	0.0563703	-0.618959	DOWN
CILP	-1.00683	4.4127	-4.2089	5.30E-05	0.0178924	1.73835	DOWN
DUSP2	-1.00872	7.58966	-3.54945	0.000571227	0.0508807	-0.35433	DOWN
TGM7	-1.01095	5.56925	-4.27573	4.10E-05	0.0160759	1.96468	DOWN
C7orf26	-1.01705	11.6963	-3.93223	0.000148334	0.0296608	0.828504	DOWN
CXCL2	-1.01786	8.79064	-3.22768	0.00164912	0.0746722	-1.27525	DOWN
SLAMF7	-1.01927	9.5014	-5.27433	6.83E-07	0.00373553	5.61547	DOWN
B3GAT1	-1.02325	4.32068	-3.42107	0.000879205	0.05941	-0.730064	DOWN
SUCNR1	-1.02679	6.45149	-3.31461	0.00124689	0.0669144	-1.03336	DOWN
TMEM45A	-1.04363	8.91407	-3.38786	0.000981256	0.0618634	-0.825508	DOWN
PRUNE2	-1.04543	4.49658	-3.03545	0.0030047	0.0966833	-1.79151	DOWN
PCSK9	-1.06406	5.30417	-3.26053	0.00148469	0.0720096	-1.18447	DOWN
SFTA1P	-1.06591	4.19464	-3.26983	0.00144099	0.0713588	-1.15863	DOWN
MDGA1	-1.07869	4.21494	-3.01839	0.00316504	0.0973678	-1.83604	DOWN
CD55	-1.09408	7.47552	-3.42997	0.000853607	0.0588923	-0.704366	DOWN
THSD7A	-1.10107	5.32653	-4.24296	4.65E-05	0.0170293	1.8534	DOWN
SYT4	-1.13692	3.04312	-4.33748	3.23E-05	0.0160659	2.17596	DOWN
CSF3	-1.1537	5.45737	-2.62001	0.0100475	0.158527	-2.81539	DOWN
C20orf46	-1.16563	7.82859	-4.67156	8.59E-06	0.00952246	3.35397	DOWN
KCNA1	-1.18872	7.4384	-2.67035	0.00873815	0.148417	-2.69821	DOWN
LOC100132287	-1.21349	10.6819	-3.78138	0.000255124	0.0354743	0.351485	DOWN
LYPD2	-1.21445	7.57313	-3.2082	0.00175457	0.0770416	-1.32877	DOWN
C8orf68	-1.26301	5.06478	-3.86415	0.000189795	0.0329134	0.611499	DOWN
NR4A3	-1.50091	2.93075	-3.41082	0.000909608	0.0604189	-0.759622	DOWN
CSH1	-1.54285	13.828	-3.60512	0.000472218	0.0474543	-0.188039	DOWN
WNK4	-1.62304	4.87463	-4.33748	3.23E-05	0.0160659	2.17595	DOWN
