# Supplementary material for: Identification of potential diagnostic markers and molecular mechanisms of asthma and ulcerative colitis based on bioinformatics and machine learning
Source: Front Mol Biosci. 2025 May 15;12:1554304. doi: 10.3389/fmolb.2025.1554304 (PMC12119298; doi:10.3389/fmolb.2025.1554304)
Supplement: Supplementary file 1 [file DataSheet1.zip › Supplementary Material 1/Table S1-GSE43696.xls]

## Sheet: GSE43696
	GSM1068478	GSM1068479	GSM1068480	GSM1068481	GSM1068482	GSM1068483	GSM1068484	GSM1068485	GSM1068486	GSM1068487	GSM1068488	GSM1068489	GSM1068490	GSM1068491	GSM1068492	GSM1068493	GSM1068494	GSM1068495	GSM1068496	GSM1068497	GSM1068498	GSM1068499	GSM1068500	GSM1068501	GSM1068502	GSM1068503	GSM1068504	GSM1068505	GSM1068506	GSM1068507	GSM1068508	GSM1068509	GSM1068510	GSM1068511	GSM1068512	GSM1068513	GSM1068514	GSM1068515	GSM1068516	GSM1068517	GSM1068518	GSM1068519	GSM1068520	GSM1068521	GSM1068522	GSM1068523	GSM1068524	GSM1068525	GSM1068526
FAM174B	11.765	11.1503	11.4219	11.8238	10.963	11.6347	11.6395	10.762	11.0797	11.307	11.173	11.1309	11.0122	11.1238	11.179	11.3034	11.7204	11.0367	11.731	11.6468	11.2743	11.2198	11.8597	10.7501	11.1804	11.132	11.1574	11.1006	11.1647	11.123	11.5222	11.223	10.9591	10.6948	11.6677	11.3129	10.806	10.4301	11.0375	11.5437	11.0398	11.4294	11.359	11.1395	10.7667	11.4957	11.3151	11.3173	11.1412
AP3S2	6.68845	6.29378	5.79675	5.77885	6.20746	4.7852	5.81072	5.7294	5.38453	5.88975	6.39307	6.00618	6.00136	5.68254	5.95714	5.6778	6.74034	6.35601	5.61099	6.26296	6.62565	6.31916	6.40693	5.83011	5.19555	6.19077	6.57679	5.85951	6.4941	6.58236	6.26099	4.96956	6.52714	6.48368	6.51948	6.41427	5.70883	6.01286	5.98603	6.33039	6.26036	6.04446	6.20242	5.94214	5.0369	6.57715	6.48535	6.20802	5.95251
SV2B	6.40638	6.5399	4.86169	2.94554	5.62157	6.12992	5.01072	5.86825	5.64204	6.80579	5.7452	4.54302	6.05809	5.0467	4.878	5.86196	4.65692	6.17647	5.88535	6.38637	7.42021	5.77063	4.97303	6.26661	5.70357	6.26268	5.47777	5.13132	4.0984	5.02266	5.69259	6.43145	5.94387	6.10853	3.34231	5.69723	5.22939	5.67946	6.33189	7.06631	5.00468	4.3996	5.57106	5.09968	6.14753	6.52624	6.09846	4.5535	4.18106
RBPMS2	1.88171	1.43777	1.37554	1.47388	1.50057	1.42719	1.3484	1.40064	1.41453	1.31007	1.50026	1.35175	1.58497	1.30685	1.26722	1.50823	1.63612	1.40437	1.22702	1.32434	1.43101	1.33114	1.4849	1.39578	1.43354	1.13397	1.30518	2.79712	1.44332	1.59661	1.34753	1.33209	1.32486	3.29595	1.47667	1.42964	1.44916	1.08145	1.34814	1.34675	1.41636	1.4468	1.40273	1.26363	1.24992	1.41064	1.43526	1.35035	1.42746
AVEN	9.16313	8.79248	9.12074	9.41351	9.75378	8.85106	9.22528	9.28662	9.07236	9.14032	9.32616	9.10911	9.34733	8.71094	8.84877	9.71358	9.74729	9.2987	8.95268	9.33347	9.06268	9.47562	8.85335	9.1736	8.99998	8.92122	9.11138	9.09824	8.56488	9.21567	8.9457	8.53405	9.21632	8.95845	9.04936	9.17751	9.29278	9.33954	9.31444	9.35544	9.36426	9.49442	9.39383	8.86068	8.77236	9.29779	9.50349	9.42501	9.16215
ZSCAN29	6.59184	6.33201	6.04747	6.46551	6.29518	6.9903	6.58741	6.88167	6.87607	6.69913	7.10535	6.44287	6.38505	6.89743	6.63932	6.79547	6.53778	6.55848	6.71219	6.85797	6.7691	6.73953	6.38152	6.86328	6.90985	6.72936	6.77756	6.63124	6.58042	6.80409	6.98121	6.61456	7.04976	6.92745	6.415	6.54591	6.56682	6.76134	6.8104	6.8643	6.558	6.85845	6.57629	6.67194	6.66528	6.91346	6.69208	6.31147	6.68279
VPS39	6.9439	7.25954	6.29113	6.47927	7.03616	7.03942	6.92624	6.96259	6.99538	6.66769	6.81098	7.06634	7.53421	7.16548	6.94372	6.60652	7.08829	7.2004	6.91151	6.89132	7.06344	6.79154	7.05391	6.52645	6.40099	6.59415	7.31461	7.11477	7.22405	7.04363	7.10208	7.33902	7.34584	6.88753	7.17569	7.19597	7.28489	7.1559	6.78237	7.07889	7.25441	6.9203	6.57991	6.99802	6.76702	7.25781	7.06529	6.98322	7.0751
CHP	6.87904	6.68519	6.9652	6.35302	6.63985	7.18989	6.39342	6.65837	6.67616	6.27004	6.76326	7.02313	6.27334	6.83764	6.54247	6.23418	6.66733	6.60156	6.13764	6.44714	5.77102	6.19531	6.82805	6.57276	6.11255	6.35697	6.57828	6.80368	6.80371	6.74756	6.55463	6.87676	6.45632	6.08798	6.8086	6.71724	6.33044	6.36378	6.40125	6.25785	6.59943	6.42722	6.57483	6.01222	6.33566	6.54481	6.75822	6.64257	6.57053
CASC5	6.06014	5.59814	5.60076	5.56395	5.75064	5.93246	6.36264	5.94392	5.31196	5.41325	6.09652	6.06042	5.93032	5.78255	5.64066	5.49798	6.89108	6.52015	6.14093	6.16484	6.15139	6.27394	4.82268	6.76409	5.51922	5.75167	5.67619	6.46667	6.17133	6.47188	5.71535	6.85002	6.81278	6.64446	6.13977	6.04927	6.09772	6.05357	6.98222	6.30032	6.84312	6.41618	6.20665	6.54171	5.3738	6.45199	6.36577	6.12968	5.99157
ATMIN	6.48204	6.30907	6.45023	6.24641	6.39273	6.78173	6.00869	6.3613	5.73113	5.88589	5.97141	5.99246	6.11771	6.28681	5.92288	6.28344	6.42281	6.24255	6.26896	6.49231	6.29047	6.24214	6.36089	5.84053	5.44092	5.9586	5.89085	5.94631	5.6874	6.28489	5.67277	6.82027	5.83765	5.81756	6.02518	5.91608	6.00012	6.43041	6.00976	6.56323	6.38463	6.70215	6.03387	6.14467	5.84908	6.21187	5.76539	5.90917	5.64085
UNKL	7.55878	7.22425	6.90273	7.1456	6.33127	6.99832	6.54643	6.58599	6.38866	6.86915	6.48351	6.63896	6.67941	7.12719	6.57078	6.77639	6.53231	6.45249	6.99413	7.14814	7.38962	7.028	7.44501	7.10402	7.00235	6.76987	6.48229	6.66308	6.60733	6.72314	6.95558	6.71725	6.54586	6.90825	6.69493	6.56512	6.74775	6.20873	6.79762	7.297	6.34646	7.31143	7.18924	7.35999	6.64856	7.16592	6.26888	6.15845	6.46241
TMEM127	7.70286	7.31996	7.79012	7.36966	7.61138	7.34618	7.69439	7.72736	7.27779	7.18432	7.41476	7.4736	7.40177	7.47352	7.74577	7.38	7.72763	7.30656	7.0152	7.55518	7.30687	7.22414	7.8006	7.0217	7.13506	7.40148	7.46829	7.60392	7.65067	7.94849	7.33524	7.63978	7.3699	7.00141	7.38677	7.58987	7.50245	7.15875	7.42085	7.34339	7.62933	7.56188	7.54585	7.28906	7.27139	7.43439	7.41462	7.57148	7.63667
MMP15	4.93625	5.32532	4.45406	4.22793	1.89094	1.80182	4.34462	1.88764	3.7575	3.82654	4.47159	4.92224	4.52758	4.55382	4.60889	4.54008	5.69601	5.23563	3.88051	4.74686	4.85333	4.0489	4.48167	3.79921	3.90679	3.56979	5.16407	5.59817	5.03883	5.06099	4.87341	3.89239	4.93616	3.11436	4.20231	5.34861	4.02279	3.81521	4.3594	4.58407	4.05337	3.23527	4.53568	3.7328	4.23747	4.54879	4.92516	4.88629	4.82424
PRM1	4.32758	4.13045	5.44743	4.4608	6.27922	5.15999	4.71306	4.31893	4.38716	4.67761	5.07807	4.41843	4.44773	3.98495	3.99507	4.77954	4.54432	3.75654	5.95438	4.49322	3.5347	4.25704	4.58642	4.42245	4.23259	4.633	4.23567	4.48372	4.84615	5.0597	4.43101	4.78412	4.65893	5.17505	4.2961	4.24727	4.74751	6.62822	4.21846	4.22033	4.49841	4.42265	4.43236	4.89897	5.04803	4.01191	4.05315	4.1149	4.49351
USP10	11.2083	11.8272	11.3451	11.5905	10.6323	11.4622	11.4678	11.3148	11.2491	11.0026	10.8501	11.735	11.1148	11.5803	11.5862	11.1628	11.2272	11.5599	11.6178	11.0288	11.2135	10.7484	11.2416	11.3603	11.5295	11.3409	11.0611	11.7468	11.5152	11.1891	11.0556	11.9418	11.3549	10.638	10.7995	11.4861	11.3946	11.2641	11.4619	10.7049	11.1172	11.1766	11.2447	10.8486	11.4792	11.211	11.0227	10.6196	11.1839
HSBP1	10.091	10.2253	10.7711	10.2708	10.8075	10.1859	10.5548	10.3664	10.2951	10.182	10.4746	10.5081	10.2656	9.99311	10.1966	10.2268	10.8565	10.6499	10.118	10.5378	10.5391	10.434	10.0719	10.3362	9.97543	10.4543	10.4974	10.7122	10.3815	10.3865	10.2955	10.3127	10.6987	10.2015	10.4285	10.4613	10.423	10.2867	10.5908	10.5357	10.7791	10.3659	10.2752	10.3109	10.3407	10.2264	10.6046	10.9123	10.5003
ESRP2	10.9456	10.5856	11.0149	10.6463	10.6989	11.3665	10.8776	11.0705	10.788	10.5736	10.4185	10.7384	10.607	10.795	10.6588	10.6559	11.265	10.5707	11.1189	11.0141	10.9336	11.0764	10.7678	10.9339	10.9539	10.6961	10.7839	10.6639	10.8744	10.9276	10.8593	11.2235	10.6783	10.9849	10.9552	10.4581	10.6169	10.8723	10.9984	11.0099	10.5861	11.838	11.2205	11.5511	10.8263	10.8016	10.6612	10.5299	10.6976
CDH16	3.20583	2.15301	2.6398	1.95703	2.73443	2.04963	3.27152	1.74782	1.95313	1.20181	2.10316	2.39523	2.44099	2.77458	3.04531	1.87914	3.92987	3.74889	2.55803	2.16348	1.97274	1.33979	3.771	3.26288	1.53118	2.78887	3.53205	3.84116	3.12152	3.06943	2.90676	2.02804	2.32305	4.49214	3.32706	1.62907	1.71925	2.86453	3.19784	3.45678	2.93898	2.47266	3.59636	2.92161	2.46599	2.70868	2.38342	2.99395	2.96369
NELL2	10.5034	10.7661	11.1315	11.1535	11.4341	10.9276	11.0636	9.8303	10.7746	10.9359	10.8944	9.95199	11.8084	11.2378	9.63699	10.89	9.21481	10.9167	10.9466	10.627	11.4605	7.99577	10.4604	9.30217	9.91561	11.2383	11.0461	11.479	10.9153	11.2842	10.9382	11.4654	10.3814	11.2184	10.029	11.0876	10.839	10.8679	11.3172	11.2052	11.2933	6.12514	11.0275	10.6203	11.4137	8.60761	9.5312	10.0673	10.6267
CMIP	12.3624	11.8803	10.5704	11.8211	11.196	11.9882	12.8037	11.744	11.5031	13.1262	12.2958	12.9427	12.4471	10.4937	12.6206	11.9436	11.6711	11.6733	11.734	12.1562	11.5745	11.0065	12.2762	12.4224	12.2313	12.7603	12.0662	12.5596	12.1877	11.6359	11.1066	12.1244	12.0229	12.9519	11.853	12.4352	11.6827	10.1345	12.3192	11.747	11.5071	12.0107	12.0673	12.0244	13.1005	12.1679	12.9715	13.4179	12.3447
GRIN2A	2.38627	2.02669	2.33027	3.51038	1.97704	2.82516	2.46251	2.06937	2.52191	2.58134	1.78321	1.79239	2.38466	1.32669	1.35113	2.5153	2.87261	1.84156	2.07079	1.49657	1.61389	3.2832	1.76694	4.5619	3.03653	2.46966	2.09219	2.08593	2.59875	2.44824	1.5457	2.01171	2.5219	1.78596	1.5903	1.44883	2.09307	2.31723	1.72181	2.99301	2.53195	2.63127	2.07274	1.60733	2.57229	1.79827	1.55967	2.41692	3.04291
ZNF598	10.744	10.8991	10.871	10.7888	10.8268	11.1206	11.0692	11.4816	10.98	11.1924	10.6252	10.9786	10.8305	10.9978	10.8721	10.9995	11.0659	11.1342	10.9393	11.033	11.3434	11.2538	10.6701	11.4109	11.2011	11.2356	11.0634	11.0209	10.9978	11.1759	11.1513	10.8285	11.2197	11.1222	10.8171	10.8645	10.9616	10.9626	11.3587	11.1336	10.7723	11.714	11.1836	11.617	11.4395	11.1534	11.0872	11.0017	11.0253
DECR2	9.15438	9.06026	10.5688	9.6534	9.87547	10.1723	9.98783	9.76104	10.2358	9.55929	9.58018	10.2069	9.62486	10.1225	9.76325	9.84272	9.47922	10.4131	10.0592	9.43016	9.55664	9.79947	9.75044	10.0281	9.78382	9.5557	9.78122	10.1578	9.4634	9.82002	9.77127	10.1646	9.37032	9.44287	9.67212	10.3126	10.075	9.74313	9.35633	9.67205	9.89216	10.5862	9.42346	9.41102	10.3207	10.0019	10.0535	9.15805	9.6991
NPRL3	9.05419	9.29047	9.47519	9.75457	9.80761	10.1633	9.41707	9.83263	9.6901	10.0829	9.48937	9.74846	9.29153	9.7369	9.07056	10.0179	8.94672	10.0316	9.40765	10.0898	9.94219	8.7608	8.84321	10.1232	9.54121	10.2522	9.81778	9.40401	9.89531	9.2883	9.55646	9.47974	9.85239	9.89981	9.73427	9.81783	9.73063	9.50773	9.48219	10.031	9.46068	9.58463	9.79407	9.60643	9.56487	9.05932	9.71542	8.69227	9.94403
ORC6	12.421	13.9344	12.4524	13.4421	13.2404	14.2954	14.3108	12.7655	12.423	14.3725	13.7791	14.0092	14.0809	13.8032	14.3104	13.0789	11.6333	12.9428	13.9224	12.565	12.3648	12.6761	13.2939	14.3427	14.529	14.447	13.6982	14.2502	14.6828	13.6625	13.3429	13.6138	13.3654	15.3354	14.2575	13.604	14.3817	13.8073	13.1596	12.5797	13.7288	13.3666	12.8482	13.3775	14.8725	13.2474	13.3414	13.9107	14.3179
PPP4C	10.241	9.83397	10.9583	10.5751	11.5029	10.4348	10.2645	10.0672	10.9414	10.1098	10.5785	10.7487	10.3265	10.3876	10.3572	10.4127	10.7452	10.2686	10.3409	10.1146	10.0768	10.229	10.7144	9.8263	10.0947	10.0562	10.3539	10.6613	10.6592	10.743	10.605	10.3073	10.457	10.7661	10.7692	10.6691	10.5936	10.005	9.89218	9.77445	10.1945	9.83986	10.2863	9.82829	10.5374	10.0766	10.0283	10.416	10.6069
IL34	2.29255	2.53415	3.71592	4.59293	4.0151	2.99578	3.14722	1.45679	3.33352	4.50239	5.38399	3.87061	3.89466	3.4897	3.50065	3.3631	3.73325	4.09617	3.71602	3.23833	3.20436	2.14169	2.77525	4.11948	2.91674	3.95049	4.35921	4.16597	2.50889	3.99535	4.32485	2.66358	4.1288	3.58917	3.49309	5.00994	3.84259	3.15932	3.59245	3.60352	3.71312	1.56538	3.07268	3.45326	3.927	6.14905	4.36417	3.56673	3.24857
TCEB2	8.56698	8.3464	8.96834	8.82521	8.44484	9.0466	8.23247	8.43577	8.84235	8.02419	8.44055	8.83859	8.7354	8.44594	8.27083	8.66445	8.79786	8.84744	8.63848	8.73662	8.12722	8.83578	8.90852	9.19875	8.28076	8.66156	8.04516	8.73042	8.55768	8.76164	8.64021	8.28209	7.93738	8.3743	9.04162	8.99194	8.85221	8.21897	8.80642	8.40106	8.42014	8.30925	8.72063	8.39022	8.08879	8.63398	8.58091	8.22194	8.40971
NTN3	5.91126	5.65068	6.20455	5.64262	7.53234	6.68214	5.46266	6.06769	6.76002	6.01882	6.184	5.84608	6.02291	5.91395	5.70957	6.39577	6.17199	5.51303	6.20171	5.76615	5.34616	6.13741	5.49895	5.48158	5.71824	5.80908	5.85247	6.08315	6.31904	6.11928	5.69649	6.25461	6.38112	6.80342	6.53305	5.94933	5.9593	6.91464	5.64714	5.68774	5.4758	5.30006	5.19687	5.49024	5.90338	5.67526	5.74567	6.13557	6.01003
EXOSC6	8.18446	9.34334	7.53349	8.01604	8.34059	8.15867	8.13191	7.9403	8.2928	8.08488	8.38811	7.75396	7.73434	7.8195	8.06009	8.11115	7.38221	7.67984	8.64519	7.96677	7.36426	7.78162	7.85356	7.78624	7.98304	8.11464	8.13282	8.1412	8.22892	7.64178	7.95211	8.3301	7.59958	8.35759	7.85518	7.87411	7.97273	7.69102	8.45022	7.74437	7.90878	7.8419	7.28575	7.40393	8.17187	7.7175	7.92019	8.00192	7.70102
ZCCHC14	9.76535	10.0166	10.1578	9.51184	9.66687	10.0764	9.98576	9.86863	9.59548	9.83458	9.37393	9.4907	9.98785	9.75023	9.87601	9.56047	9.5338	9.91791	9.56622	9.8589	10.3666	9.66583	9.98289	9.71151	9.99119	9.81601	9.82471	9.42603	9.64348	9.93444	10.1167	9.81779	9.41112	9.50119	9.84717	9.65007	9.64398	10.1986	9.71063	9.85249	9.85914	9.74578	9.86576	10.2518	9.89846	9.92502	9.71961	9.67803	9.78042
FAM192A	9.28151	9.3729	9.48514	9.16122	9.43268	9.72647	9.37925	9.70455	9.44629	9.64187	9.42794	9.47105	9.54319	9.44006	9.48568	9.49467	9.57884	9.48366	9.14322	9.99972	9.56478	9.5062	9.41381	9.77425	9.29865	9.56952	9.58463	9.73452	9.10667	9.48164	9.51811	9.19666	9.67589	9.21058	9.33953	9.51866	9.52611	9.68447	9.6006	9.61745	9.55799	9.43718	9.62827	9.79734	9.08953	9.70396	9.71515	9.41886	9.65803
MTHFSD	7.46927	7.25323	6.27702	8.13079	7.2233	7.84927	7.85492	7.46405	7.64434	7.98223	7.07054	8.00066	7.22434	8.12343	7.61221	7.98668	7.40364	7.66989	7.01023	8.02153	7.84849	7.45531	8.04583	8.01858	8.36808	7.88476	8.02645	7.64151	8.46264	7.91644	8.15494	7.29537	7.57989	7.71831	7.99591	8.18383	8.1113	7.46719	7.8247	7.89828	7.5268	6.91613	7.46286	7.55222	8.17513	7.50589	7.97593	7.78615	7.81761
TXNL4B	5.43096	6.21393	5.42451	5.26643	5.56199	5.96242	6.10663	5.75705	5.81282	6.19066	5.24768	6.31748	6.10327	6.17504	5.94986	5.01486	6.26313	5.98898	5.89128	5.96813	6.24949	5.79232	6.01827	6.35689	6.12425	6.26301	6.08319	5.92894	5.98104	6.18133	6.03505	5.45648	6.38581	5.55306	5.65078	5.76108	5.81578	6.44061	6.38512	6.31431	6.18899	6.3241	6.046	6.07726	6.0918	6.09732	5.89746	5.68368	6.17752
KAT8	8.23844	7.98488	8.77027	8.10079	7.88558	8.30452	8.23172	8.19246	8.07102	7.81921	7.47113	8.14699	8.25892	8.11263	8.03251	7.90239	8.61385	8.10932	8.04846	8.62821	8.60616	8.02116	8.75036	7.45925	7.82207	7.99879	8.27	8.19103	8.13114	8.43069	8.10938	7.21796	7.93424	8.08903	8.52195	8.19164	7.73481	8.22145	8.00307	8.61529	8.03032	7.9206	8.5827	8.25359	8.10969	8.44169	8.02746	7.93045	8.40401
VKORC1	10.9861	10.4438	11.1873	10.8191	10.6511	10.5943	10.3995	10.7727	10.7402	10.283	10.8854	10.289	10.6051	10.5672	10.6233	10.5203	10.5584	10.3754	10.7605	10.7699	10.3762	10.5774	10.974	10.2524	10.3917	10.4838	10.3316	10.2507	10.3853	10.3507	10.3857	10.4987	10.409	10.3719	10.453	10.4333	10.0938	10.0641	10.5872	10.9267	10.3656	10.4099	10.4951	10.4118	9.90279	10.7522	10.4372	10.6886	10.5216
ROGDI	8.53098	8.16695	8.85657	8.26898	8.2397	7.28012	8.11818	7.96644	9.04434	7.98401	8.50003	8.6128	8.33106	8.32419	8.60359	8.2549	8.90096	8.51804	8.52807	8.62813	7.77088	8.23177	9.03671	7.29797	7.80498	7.70937	8.66243	8.51957	8.86875	8.62715	8.67973	7.85134	8.19446	8.57495	8.67277	8.92882	8.63013	8.73293	8.1187	8.44727	8.64672	7.74875	8.4334	7.97704	8.1783	8.25395	8.28248	8.35091	8.2982
HMOX2	11.1379	10.2844	11.1783	11.2383	10.8968	11.1603	10.4668	10.4865	11.118	10.538	11.1018	11.0415	10.7001	10.5857	10.7778	10.7907	11.3827	10.8188	10.8661	11.0134	10.5183	10.6808	11.1817	10.9297	10.3729	10.575	10.5356	10.8886	10.7729	10.8869	10.7004	11.001	11.0012	10.5788	10.9072	10.9638	10.858	10.5728	10.8257	10.6932	10.7428	10.6624	11.0547	10.5368	10.5356	10.6368	10.6773	10.5548	10.5666
TMEM170A	8.63943	8.48248	8.38095	8.22323	8.85223	8.41336	8.54126	9.09532	8.68788	8.37163	8.64176	8.46999	8.58608	8.5519	8.37022	8.50776	8.97753	8.43391	8.67617	8.6658	8.73637	8.71033	8.7767	8.34905	8.30207	8.20522	8.37481	8.70952	8.01191	8.71699	8.34961	8.74856	8.61266	8.36667	8.02917	8.38151	8.46014	8.75612	8.37711	8.86265	8.7034	8.89921	8.78934	8.82279	8.52875	8.47428	8.46464	8.41531	8.64362
	12.2177	13.6555	12.5827	13.0005	12.4377	13.8823	13.907	12.8466	12.0903	13.7815	13.1492	13.8081	13.2867	13.4464	13.7967	12.6476	11.5554	12.4929	13.2086	12.3022	12.5326	12.6492	13.0998	13.803	13.6422	13.7671	13.2978	13.8413	14.3873	13.2637	13.0025	13.2206	12.9949	14.0531	13.7306	13.3267	13.6342	13.5019	12.8931	12.3834	13.0817	13.3217	13.0801	13.0566	14.9025	12.6628	13.0091	13.4783	12.2942
ABCC6	9.62006	8.41245	9.313	10.1825	8.63665	9.31753	9.57901	8.94757	9.0344	8.98183	8.34011	9.17799	9.18824	9.25491	8.77142	9.17581	9.251	8.93847	9.94417	10.0985	9.96957	9.40422	10.4257	9.51506	9.14822	8.8731	9.40937	9.09014	9.76453	9.15546	9.16309	8.7195	9.28294	8.97136	9.49173	9.3501	9.21214	9.87749	8.821	10.1115	9.09345	10.3361	11.2393	9.3846	9.17161	9.1551	8.88184	8.59764	9.0982
EXOC7	9.50765	9.43461	8.86821	9.97159	9.21756	9.84938	9.45509	9.49507	10.0302	9.78861	9.47724	9.70325	9.79092	9.91189	9.75807	9.60921	9.14094	9.37795	9.94332	10.029	9.30525	9.01044	9.46992	9.36477	9.84007	9.58294	10.0569	9.57702	10.0781	9.72762	10.1797	9.41883	9.24383	10.0418	9.73265	10.0792	9.84557	9.12857	9.52975	10.0333	9.37513	8.81477	9.51605	8.76411	9.72103	9.87604	9.61026	9.64789	9.66421
PSMB3	10.6237	11.0366	11.7476	10.7482	12.1014	10.9411	10.8933	10.8629	11.3109	10.6204	11.0358	10.7491	10.789	10.9776	10.9988	10.9336	11.0891	10.6567	10.9527	11.3708	10.6169	10.9222	10.9159	10.6796	10.8931	10.8586	11.1306	10.8404	10.7608	10.8599	10.7534	10.6953	10.9831	10.5015	10.9736	10.826	10.8581	11.3588	11.0343	10.8306	11.2737	10.2708	10.7629	10.7638	10.5965	10.9957	10.9831	10.8615	11.0254
LPO	3.21886	2.43127	4.01021	3.59665	5.89555	3.71144	3.02087	3.01452	3.94546	3.06397	2.07131	2.71637	3.20996	1.72608	1.75863	3.20561	3.76745	3.65477	4.77884	4.30635	3.26898	4.46727	2.4291	3.29209	3.40518	3.45839	3.26872	3.1221	2.46751	3.08067	3.32322	3.83579	3.48328	3.62761	1.70392	3.35301	3.67812	3.55952	3.31949	3.68975	3.8304	4.20399	2.95345	2.97425	3.32491	3.36552	3.32923	4.73748	3.44465
TBCD	8.9201	9.1178	8.5329	8.92918	8.86387	8.57796	8.80939	8.71876	9.00745	9.17345	8.57912	9.04564	9.23494	8.83161	8.80498	8.78609	8.97359	8.97654	9.0589	8.86488	8.96733	9.02725	9.24823	9.2948	8.69716	8.86056	9.15922	8.94973	8.92129	9.03255	8.94307	8.18788	9.10337	9.0154	9.19986	9.39188	9.18322	8.53627	9.07007	9.4565	8.84709	9.1917	8.98615	8.80563	8.87259	9.39336	9.05364	9.08914	8.29456
MGAT4C	0.89904	1.35988	2.48795	0.964578	1.06076	1.94894	1.43946	1.03083	1.49308	1.34482	1.31571	1.40523	1.18984	1.26626	1.89758	1.14056	0.923706	1.34993	0.739269	1.23318	1.49266	0.954173	1.03337	1.38622	1.38818	1.21888	1.35486	1.4934	1.48432	1.26936	1.40207	1.3999	2.40195	3.16884	1.40021	1.42822	1.39803	2.92888	2.40525	2.93868	1.25999	1.03456	1.04405	0.939184	1.36835	1.65232	3.98479	1.4074	1.3827
HN1	13.1821	12.8184	13.6721	12.9185	13.7194	13.2334	12.9136	14.4782	13.4362	13.2288	13.1359	13.3521	12.6851	13.5199	13.2242	13.5905	13.7713	13.7377	13.1108	13.1807	13.4942	13.419	13.2114	14.1252	13.2812	13.3425	12.8221	13.9019	13.3437	13.322	12.7383	13.6905	13.9608	13.528	12.42	13.01	13.4837	13.4266	14.0998	13.5644	13.2806	14.2952	13.8584	14.2393	12.7054	12.8086	13.4964	12.6194	13.6556
PNMT	6.14832	4.89202	3.54061	4.38311	1.8146	4.24383	5.57629	2.16228	3.15954	2.77857	2.45326	3.1683	3.97863	3.96945	2.21348	3.19513	8.14562	6.82224	7.51031	6.65223	4.73119	1.05937	3.94458	4.25266	4.1939	5.41312	3.65863	5.26461	5.90129	3.14684	4.10077	5.83894	5.60001	2.76037	7.70223	3.38601	1.83549	3.36788	5.51336	5.35705	6.33608	1.34669	6.9437	7.46382	3.04321	6.54335	3.89394	1.18793	4.15091
ZBTB4	11.1808	11.2971	11.3389	11.2488	10.9089	10.7667	10.9399	11.657	11.0021	11.2715	10.6561	10.9344	11.302	11.2376	11.3338	11.299	10.7813	11.2308	11.2938	11.2458	11.7576	11.5277	11.3546	11.0159	11.4961	11.2185	11.3104	11.0098	11.0814	10.983	11.3073	11.0246	10.9451	10.7538	11.3829	11.2006	10.9273	11.3993	11.0345	11.251	11.3149	11.2996	11.3667	11.3968	11.2244	11.2569	11.1779	11.297	11.2185
SERPINF1	13.9288	13.6235	13.8811	13.2236	12.7457	13.3032	13.0552	12.4392	12.867	13.3445	13.2974	13.7973	13.4331	13.1254	13.3591	12.7659	14.1338	13.2752	13.0754	13.4254	13.3646	12.8581	13.79	13.3589	13.1701	13.7476	13.3575	13.7612	13.8229	13.1117	13.3849	13.4282	13.1387	13.5003	13.9338	13.3477	12.9705	13.5407	13.5467	13.4236	12.9544	13.501	13.5076	13.4957	13.338	13.8726	13.3531	13.2571	13.871
SMG6	8.19371	7.73314	7.89379	8.36276	7.15467	7.99428	7.59853	6.89237	8.08415	8.17173	7.74886	8.26155	8.2152	7.9773	7.88839	8.19572	8.1321	8.05405	7.99374	8.21158	7.87198	7.81494	8.93798	8.24551	7.87171	8.06346	8.08909	8.17445	8.37669	8.19872	8.24334	7.64516	8.04142	7.86515	8.334	8.60491	7.69113	6.91922	8.00527	8.0038	7.47961	8.06112	8.17714	7.57775	8.19815	8.20269	8.1313	7.97865	8.05824
HELZ	8.12054	8.17448	8.47912	8.20029	7.20497	8.61369	8.02065	8.02268	7.89646	7.74376	7.90421	8.16174	8.05959	8.10756	7.68138	8.07071	8.11442	7.97701	7.79539	8.20732	7.53483	7.89212	8.3878	8.1624	8.21942	7.87929	7.81537	7.92737	8.08799	7.733	7.76712	8.5355	7.9271	7.31201	8.31912	7.95133	7.61869	7.05524	7.95041	7.42947	7.67281	7.87727	8.36878	7.8421	8.50269	7.85408	7.88661	7.85663	7.97276
MAPK7	8.38167	8.44369	8.78678	8.7794	7.92781	8.80437	8.2379	8.33528	8.66649	8.34494	8.2244	8.85252	8.3057	8.45224	8.08199	8.64953	8.12565	8.27671	8.50285	8.56861	8.01306	7.99907	8.86728	8.25078	8.44614	8.23388	8.51448	8.60148	8.54395	8.62553	8.37796	8.17828	8.33703	8.03416	8.41235	8.82084	8.32446	7.81733	8.31279	8.14476	7.64558	8.04846	8.52157	7.66975	8.73821	8.19377	8.54834	8.43007	8.48835
PMP22	6.54578	8.57832	9.96916	8.27824	8.60881	6.9573	7.32617	9.90335	6.75913	7.79165	7.57761	6.26471	8.23956	8.2232	8.82347	7.8506	7.90671	7.7808	8.44413	7.1061	7.67503	8.20092	6.9838	7.91302	8.81595	6.92773	7.5564	6.06934	7.6152	7.38793	7.6313	7.51157	7.70134	7.55193	7.61821	7.33816	8.76506	6.83918	8.14879	7.3781	8.05243	7.43968	7.36787	8.06235	6.43314	7.11177	7.46705	7.75281	7.22079
SKAP1	9.57961	9.91453	10.0542	10.3203	9.6332	10.1891	8.54081	10.1548	10.7763	10.8214	9.63232	8.94682	10.1301	10.564	10.4879	10.4278	8.76726	9.83364	9.98676	10.0548	10.3548	9.68698	10.569	9.52098	10.0007	9.77235	9.06422	9.9645	8.05561	9.81406	9.55053	9.18631	9.53816	9.76492	9.00142	9.67025	9.72644	9.70953	8.86575	10.3749	8.70628	9.6242	9.23692	9.29641	10.77	8.1667	10.054	8.04193	8.15445
SMURF2	6.18046	7.30501	6.54118	6.13817	5.43506	5.45506	7.15315	6.01733	6.08877	6.19573	6.95883	7.02619	6.41046	6.39896	6.24148	6.19777	7.74202	7.09867	6.30667	5.90555	6.35451	6.66291	6.54429	6.72136	6.28298	6.03726	6.28024	7.17159	6.75013	6.32222	6.73791	6.2362	6.83424	6.69121	7.28926	6.9494	6.48836	6.25718	6.31586	5.44586	6.50013	6.79859	6.43347	5.40325	6.22691	7.08979	6.77838	7.16233	7.20172
SLC25A39	11.11	11.2834	10.9478	11.0705	11.535	10.6427	10.6824	10.2573	11.5672	10.5554	11.1539	11.232	11.1401	10.7527	10.6574	10.5446	11.3714	10.5795	10.7425	10.6788	10.4165	10.6303	11.2451	10.6596	10.2185	10.6882	11.0136	11.1024	10.9395	11.3963	10.651	10.535	10.8495	10.9638	11.834	10.9645	10.8907	10.4321	10.9236	10.8348	10.6725	11.0422	11.0184	10.6288	10.6396	10.7114	10.8071	10.6248	11.1654
PNPLA2	9.21488	9.02118	9.06454	9.02036	7.47305	8.50072	8.40993	8.05416	8.95653	8.01501	8.88069	9.61198	8.48243	9.13566	8.94068	8.59503	9.25704	8.64473	8.19287	8.83418	7.73776	7.7788	9.53633	8.08097	8.4232	7.64506	8.89695	9.15207	9.47872	9.22383	8.95082	8.08749	8.93089	8.75883	9.52578	9.44589	8.80997	7.09289	8.55331	8.02545	7.79295	8.03549	9.06645	7.61111	8.65406	8.69857	8.58157	8.76922	8.57125
UBTF	7.4398	7.33574	7.2489	7.96768	6.50198	6.98882	7.60867	7.38812	7.47968	7.64684	7.22704	7.65875	7.43854	7.46678	7.5776	7.37428	7.37967	7.6523	7.83774	7.13309	7.30513	7.94338	7.55139	7.91232	8.04348	8.08024	7.22247	7.47684	7.63274	7.43503	7.4472	7.31876	7.53878	7.52463	7.84569	7.62157	7.24515	6.57873	7.45155	7.2081	7.10876	7.57705	7.73203	6.82593	7.85744	7.57329	7.2697	7.48236	7.23128
STAT5B	6.47737	6.57329	6.24386	5.91813	6.81599	6.88094	6.20161	6.65523	6.25934	6.1106	6.3413	6.26969	6.34303	6.27205	6.35816	6.16497	5.95937	6.08404	5.64011	6.49889	5.69594	5.97993	6.50637	5.74045	6.02426	6.01555	6.26647	6.63349	6.54386	6.21619	6.26101	6.67233	5.97136	6.3543	6.35389	6.35727	6.29856	6.44375	5.99633	6.58529	6.89155	6.56796	5.92049	5.95385	6.03808	6.7138	6.35894	6.04868	6.46491
STAT3	8.46288	8.24091	9.11292	8.39298	8.57219	8.27603	8.1443	8.00803	8.12621	7.9956	7.95073	8.47001	8.12823	7.81624	8.05385	7.68638	8.17166	8.37631	8.41904	8.27702	8.70528	7.9177	9.22502	7.83133	7.83204	8.20711	8.45159	8.17337	8.85896	8.29139	7.88491	7.32612	8.23196	7.44209	8.61541	9.0621	8.12777	8.16414	7.81316	8.09359	8.0516	7.50574	8.52434	8.08751	7.97016	8.18568	8.14832	8.36604	8.34556
CCDC56	13.6675	13.1795	13.3777	13.7546	14.2196	13.6178	13.6031	14.063	13.4951	13.8261	13.4617	13.3373	13.8331	13.7069	13.7579	13.7633	13.9079	13.9442	14.0153	13.8006	14.265	14.1021	13.6155	13.9195	13.5734	13.8729	13.8071	13.2024	13.4783	13.628	13.8425	13.4629	13.5406	13.4347	13.6584	13.8723	13.8245	14.1079	13.6226	14.2155	13.9267	13.8873	13.738	14.2303	13.2326	13.9101	13.5668	13.2689	13.4692
ARL13B	6.99143	6.93264	7.49678	6.35132	7.15712	6.27594	7.30471	6.98954	6.9164	6.63929	6.82285	6.72758	7.03781	6.93803	6.99942	6.66335	6.74169	7.12281	6.81715	7.24473	7.56983	6.76891	6.51431	6.50716	7.44452	7.12979	7.34819	6.421	6.88071	6.77082	7.13817	7.10438	6.9708	6.03566	6.61082	6.95756	7.02336	7.64982	7.09493	6.89038	7.47014	6.29991	7.08806	7.15388	6.49439	6.78593	6.99642	7.16187	7.08651
MYO19	6.90165	6.46672	7.30504	6.90065	6.94975	7.35661	6.53888	6.78099	7.08936	7.33837	6.81777	6.72826	6.93082	6.57222	6.63277	7.04587	7.65093	7.16596	6.9021	7.37549	7.14646	7.00554	6.61431	7.31678	6.62893	6.93734	6.56818	7.08347	6.79356	6.98123	6.60586	6.95212	7.21099	7.23271	6.5759	6.60136	6.46556	6.69834	7.44526	7.34322	6.3739	7.47783	7.11756	7.39483	6.6215	7.14329	7.31749	6.38948	7.05411
HOXB3	5.51067	4.58696	4.47059	5.54631	4.57458	5.46035	4.01576	5.36693	5.42621	3.92009	5.38939	4.5245	3.82488	4.44484	4.6309	5.01156	4.43759	4.6088	5.53528	4.80899	4.65872	4.08494	5.34883	4.03412	4.0391	3.44845	3.93147	4.22796	4.73033	3.92627	4.22698	5.01901	4.37252	4.62369	5.05714	4.08968	4.64104	3.82048	4.38717	3.88211	4.11399	4.29001	4.66321	4.08467	4.47834	3.82632	4.02447	4.16215	3.66909
SUZ12	10.487	10.642	10.4584	10.1991	10.6289	10.726	10.4684	10.734	10.3385	10.4796	10.451	10.1305	10.6821	10.5071	10.3965	10.4366	10.3841	10.5238	10.2881	10.3865	10.6556	10.7625	10.0992	10.7039	10.4957	10.4636	10.3755	10.3624	10.1754	10.3693	10.3599	10.948	10.4157	10.3878	10.3464	10.3906	10.4627	10.521	10.657	10.4634	10.7567	10.8296	10.4266	10.7642	10.1631	10.5051	10.4097	10.4266	10.2822
GIT1	5.22153	4.50095	4.21183	5.06986	4.22628	4.20585	4.58387	4.26417	5.17375	5.05281	4.8059	5.1461	5.11788	4.80407	5.00966	5.13261	5.3167	5.39717	4.821	5.11928	5.15792	4.62322	5.57525	5.24053	4.67224	5.00746	4.95158	5.34321	5.60681	4.83589	5.57069	4.51794	4.8077	4.66315	5.56997	5.56592	4.56827	3.20717	5.30093	4.97819	4.83469	4.50834	5.19331	4.42456	4.86988	5.15453	5.25028	5.01654	5.05998
AIPL1	0.965175	1.12948	1.18125	7.06883	1.13496	1.09241	1.26819	1.12645	1.22073	1.16488	1.03046	2.46894	1.03541	1.08407	1.20607	1.02628	1.03589	1.20008	0.865133	1.11548	1.13131	1.07029	1.10043	1.19249	1.1717	1.05544	3.19525	1.35128	1.28189	1.10767	1.22968	1.14934	1.20541	1.01133	1.15769	3.11028	1.17114	1.41737	1.11578	1.17899	1.21961	1.11528	1.14738	1.06096	3.39419	1.16047	1.24477	1.20356	2.66056
ZFP3	7.73282	7.81968	6.46381	6.96811	8.0278	8.33581	7.43281	8.20496	7.61443	7.0327	7.54235	7.20554	7.66977	7.82452	7.69042	7.1665	6.89841	7.47364	7.82812	8.30973	7.38178	7.92767	7.81296	6.92549	7.2501	7.29538	7.83978	7.44081	7.44944	7.43253	7.81796	8.12945	7.2394	7.82436	7.19001	7.3779	7.79808	7.71972	7.132	8.44146	7.86993	7.38885	7.65705	7.53186	7.28546	7.6268	7.48368	7.39119	7.58585
SPNS3	8.00908	7.12667	7.86463	8.50801	8.14506	7.96321	7.63082	7.62453	8.91482	7.54523	7.4713	7.76399	7.50938	6.925	7.2879	8.25692	8.26098	8.40429	7.71379	7.96394	7.1372	8.06069	7.78837	8.38195	6.95199	7.79767	7.44957	8.64074	7.98119	7.87301	7.30907	7.97762	7.74318	7.57926	7.14487	8.39941	7.73186	7.56826	7.4515	7.88329	7.58343	9.00061	7.89867	7.65291	7.83632	6.79133	8.00076	7.59092	7.84352
KRT38	4.76917	4.90479	6.1781	4.37555	6.29683	4.86717	4.81673	4.04935	4.97348	4.4679	5.0032	4.10843	5.52479	3.87601	4.04057	5.34252	4.4889	5.45981	5.55282	4.68574	5.07398	5.19431	6.00169	3.87659	4.27272	4.26774	4.28674	4.56913	4.32431	4.35568	7.49486	4.53296	4.69045	3.39347	4.62359	4.25249	4.33542	6.42106	3.7018	4.78998	4.10457	3.56929	3.53301	4.33016	4.19736	5.51933	5.70271	4.5895	5.11778
NOTUM	6.46228	5.95711	6.19166	6.25146	8.35211	7.55267	5.46938	6.88654	7.4032	6.28459	6.14782	5.73877	6.27085	6.17358	5.99196	7.39256	5.71064	7.96147	6.81973	5.75581	5.31412	7.23972	5.96098	5.88585	5.9203	6.2603	6.19683	6.34723	6.15387	6.3897	6.2947	7.31932	6.50251	7.00507	6.06969	5.67933	6.3737	7.28287	5.71137	6.17018	5.96742	6.30445	5.89917	5.68783	6.38916	6.5081	6.47713	6.44522	6.27168
TMC6	8.02297	8.84352	9.08381	9.19147	8.47147	8.94342	8.59644	8.7179	8.93668	8.77252	8.28383	8.61346	8.85493	9.07237	8.87243	8.58808	8.39911	8.20631	8.10968	8.14794	8.27826	8.25295	9.34094	9.14571	8.60426	8.28735	8.70866	8.90239	8.65434	9.05184	8.48395	8.6267	8.93105	9.34272	8.25725	8.89649	8.91253	8.30003	8.69947	8.57497	8.27681	8.55869	8.30328	8.21046	8.93256	8.54143	8.78884	8.1035	8.30373
LGALS9C	9.43962	9.9262	10.3395	9.90759	8.814	9.29245	9.92969	9.50541	10.4324	9.99664	10.7681	10.5138	10.0301	10.1265	10.1624	9.91225	10.0892	10.2144	9.5617	9.5394	9.16469	9.1966	10.765	9.93894	9.7417	9.51753	10.2978	9.97119	9.73677	10.4245	9.64064	9.71883	9.94657	9.9113	10.5225	10.3914	9.9612	9.23165	9.47242	9.44661	9.62778	10.1541	9.88528	8.5346	10.4791	9.29773	10.4584	9.76018	10.0389
KRTAP9-3	2.1678	1.47208	1.699	1.91637	1.7743	1.43183	1.15203	2.13775	1.79838	1.16018	4.17757	1.27214	0.889015	1.67208	1.11536	1.78644	1.4169	3.5252	2.20885	1.72911	1.72642	1.59249	1.68515	1.23019	1.33386	0.933711	1.2106	1.2896	1.4615	0.951677	1.40845	1.38706	1.34677	-0.485948	1.54347	1.46888	1.40595	2.26084	1.35713	1.49559	1.47926	1.73846	1.63989	1.4344	1.10116	1.19769	1.27298	1.55757	1.35209
KRTAP3-2	2.16148	3.59885	3.16284	3.12213	3.47045	3.47643	3.8804	3.57692	4.77706	3.6781	4.22043	4.13159	3.80884	4.68192	4.31386	4.34534	2.54239	3.64944	4.31653	2.43745	3.29128	3.15318	2.59509	5.47411	5.22204	4.34477	3.45588	4.66142	5.24395	4.05104	3.84903	5.22505	3.22771	4.28092	2.78129	3.88323	3.4495	3.47557	4.36034	2.78295	3.69794	4.24342	3.72867	2.72791	5.36658	3.55537	5.32064	4.82774	5.77612
KRT34	2.89854	2.7467	3.52026	3.11178	3.25082	2.72095	3.39088	1.45739	3.15032	3.78903	3.90699	3.06339	3.19216	2.22886	3.78233	2.66786	3.34996	2.73689	2.28605	2.0193	3.01866	2.4572	2.91066	3.16471	2.75877	3.91598	3.31	3.71634	2.2185	3.00685	2.26761	3.48275	3.08064	2.66074	7.86567	1.80602	3.05616	2.65649	2.55335	2.9357	3.60502	3.53765	2.47943	2.89732	3.73939	3.29692	3.44375	3.711	4.27693
OR1E1	2.92948	4.82743	4.40964	3.8572	4.89708	3.50896	4.01606	4.41191	4.3185	3.80733	3.9353	4.28403	3.92796	4.34738	4.39367	4.27697	3.55845	3.96192	4.25054	3.3099	3.90341	4.29702	3.51452	4.10305	4.70677	4.05363	4.21366	3.91161	4.29733	3.72324	3.00859	3.96663	4.00214	3.77189	4.32002	3.8108	4.17813	3.01726	3.27887	3.57382	3.99326	3.83995	2.88754	3.78454	4.2479	3.83536	4.4189	4.56758	4.26937
SPATA22	1.83709	3.29281	2.68658	4.45722	4.34066	3.64437	2.20648	1.77143	2.93859	2.23334	1.73521	1.82702	2.70871	1.19796	2.15226	2.66103	2.75044	1.74559	2.09597	1.53197	2.49074	1.48753	2.35544	1.87553	1.30442	2.18292	2.76532	2.42917	2.0611	2.98949	1.22642	3.24947	2.16609	1.7325	1.5201	2.06349	2.03006	1.79729	2.53031	1.39539	1.91426	2.32685	1.5503	2.46189	2.08554	1.29223	1.79692	2.53322	2.19918
COPZ2	7.3178	6.40789	8.05907	6.37578	6.77463	6.66434	6.71384	6.72243	6.98787	6.72903	7.29603	6.82378	6.68208	6.19361	6.416	6.40369	8.06743	6.72371	7.6538	6.58066	6.83559	7.30359	7.29203	6.68113	5.41667	6.49104	6.35796	6.85488	6.30352	6.34805	6.26562	6.75915	7.0248	6.66264	7.18243	5.51864	6.12482	7.49206	6.94372	7.05195	6.84288	7.17603	7.58644	7.04875	6.91673	7.20633	6.6538	6.8791	6.93469
CTDP1	9.24673	8.6298	9.31075	8.9034	9.33297	9.1929	9.09101	8.43774	9.17969	8.73479	8.81768	9.21401	8.64699	8.76931	8.73169	8.79837	9.49783	9.06121	8.72576	9.158	9.2727	9.02823	9.60458	8.97266	8.3815	8.77244	8.88414	9.00966	9.23641	8.94633	9.00095	8.81142	8.8635	9.01145	9.09908	9.25341	8.92182	8.71043	9.0693	9.12841	8.95284	9.3439	9.19611	9.22209	8.91101	8.9629	8.90083	8.73544	8.82317
GRP	10.3633	10.8335	8.14846	9.86918	9.09819	10.2181	9.62886	9.8204	9.93398	10.9976	10.3756	8.60403	10.4546	8.16379	8.67946	9.78428	8.56348	9.8382	9.61471	10.9782	11.4024	9.83602	9.09931	10.1414	10.3618	10.4961	10.147	9.08245	6.4817	9.91972	9.87287	9.0999	10.4721	8.98954	7.90142	10.3002	9.28319	8.73589	10.0933	11.3833	9.01684	8.48266	9.12815	9.57033	10.8191	10.1047	10.8637	8.71244	8.16111
RNF125	5.94225	6.20334	6.94049	4.02774	6.83118	5.47027	5.64907	5.80741	5.87312	5.99037	6.41679	5.90054	5.8774	6.19799	5.9633	5.38196	6.1892	5.34546	5.51411	5.56506	5.85506	5.97159	5.16461	5.44127	5.45335	5.05318	6.38774	5.77603	5.42061	6.25463	6.06464	6.2558	5.9522	4.57695	6.18759	5.96611	6.04422	6.33789	6.17574	6.56171	6.19985	6.58995	5.46735	6.05962	5.63511	6.72186	6.26856	6.38244	5.72794
NARS	11.3996	11.8095	11.9728	11.177	11.7193	11.5764	11.7671	11.7181	11.6444	11.487	11.8031	11.7379	11.3686	11.5656	11.568	11.7391	12.0394	11.8692	11.5624	11.884	11.7546	11.7131	11.34	11.5198	11.5403	11.4903	11.8063	11.7552	11.6744	11.2831	11.6123	11.6709	11.853	11.3248	11.6044	11.7363	11.5719	12.0523	11.98	11.3848	11.7784	11.5216	11.5818	11.6606	11.5456	11.4507	11.8394	11.8384	11.6224
MYO5B	11.4614	11.0286	11.7367	11.547	11.5516	11.5374	11.5884	11.2079	11.4125	10.908	11.5319	11.7409	10.9783	11.2041	11.0161	11.2242	12.2448	11.7918	11.2411	11.4424	11.6164	11.4142	11.3967	11.707	10.9004	10.9951	11.2752	11.7368	11.3732	11.3898	11.1545	11.5894	11.8309	11.2104	11.1618	11.4354	11.3133	11.6055	11.76	11.2722	11.3025	12.0908	11.8372	12.0415	11.3671	11.0842	11.3163	11.297	11.5941
CYB5A	14.1129	14.4402	14.2187	14.1642	14.2288	14.1946	14.2923	14.233	13.8778	14.033	13.8168	13.9683	14.2157	14.1219	14.4316	14.4081	14.1697	14.1137	14.0001	14.253	14.5315	13.7672	13.9013	14.0518	14.248	14.1741	14.5364	13.8931	13.7996	14.124	14.2221	14.2932	14.254	14.0848	13.8989	14.0794	13.9261	14.4019	14.097	14.2634	13.9702	13.9692	14.1325	14.3574	13.946	14.0783	14.1232	13.7131	14.195
SFRP1	4.15198	4.30202	5.75058	6.82037	7.56256	4.52563	4.93714	6.73602	5.16184	4.78567	7.83574	4.26779	4.24957	5.0416	4.85284	6.46984	6.83263	5.35327	8.37213	4.35593	4.7021	5.4277	4.53782	4.50634	5.08664	5.13783	4.43084	4.76833	4.74879	4.91004	6.07342	4.98766	4.3276	6.49385	6.29448	4.02353	4.91362	4.05178	4.99114	4.46787	5.41099	6.20661	4.70022	5.26413	4.97622	6.58644	4.00384	4.1415	5.8136
C18orf21	9.1331	9.24272	9.02961	9.38059	9.44008	9.49125	8.98174	9.22384	9.35803	9.15202	9.46796	9.06873	9.11609	9.41906	9.23094	9.44923	9.38332	9.30461	9.32556	9.33429	9.13536	9.49323	9.05822	9.2968	9.36571	9.23124	9.18092	9.18398	9.00086	9.32581	9.37563	9.43939	9.15311	9.39277	9.25316	9.16098	9.32318	9.29381	9.5343	9.3498	9.29865	9.2662	8.89354	9.14071	8.85841	9.20016	9.10947	9.29978	9.08961
VSIG10L	12.5139	13.0579	9.74374	12.5522	12.6595	13.0851	11.5624	11.3291	13.1814	12.3368	13.0368	10.6468	12.4485	13.2675	12.3786	12.7905	9.10709	10.0044	12.9302	12.2036	11.8501	9.423	12.3087	10.8328	12.4293	12.0795	12.5696	10.3302	12.5841	11.6532	12.5003	12.3819	11.4975	12.5434	12.5042	12.1442	12.0992	12.2468	12.2796	11.6285	12.5831	11.8095	12.4871	9.31525	12.1364	11.0706	10.367	12.6028	10.1823
ZNF614	5.72149	5.61037	5.56122	5.10201	5.43364	5.44503	5.43522	5.517	5.40737	5.31437	5.67966	5.40375	5.64928	5.42824	5.72187	4.98477	5.80561	5.45796	3.75806	5.86239	5.8855	5.55845	4.54804	4.9252	4.99917	5.17796	5.20253	5.11292	4.71918	5.09627	4.90947	5.77868	5.57205	5.36062	4.65029	4.98361	4.90358	5.65867	5.65094	5.79288	5.82177	5.44222	5.10191	5.51867	5.34711	5.69491	5.46926	5.46355	5.51185
ZNF446	10.9299	10.6069	10.9495	10.8037	10.4431	11.2262	11.036	10.441	11.0827	10.9361	10.3256	11.0015	10.5644	11.0955	10.5751	10.7069	10.573	10.9251	11.0079	10.7862	10.8169	10.7674	11.1678	10.8783	10.7594	10.8947	10.7549	10.8864	11.361	10.7301	11.0783	10.6226	10.7012	11.1679	11.1103	10.9784	10.8412	10.8622	10.7975	10.7663	10.8464	10.6802	11.0662	10.5989	11.1898	10.7004	10.7108	10.4075	10.7978
ZNF587	9.83934	9.90155	9.70755	9.98112	9.73149	10.6681	10.1577	10.0277	9.24895	10.1124	10.0775	10.2359	10.0718	10.2902	10.4893	10.0421	9.55507	9.73416	10.4219	9.55565	9.71475	10.1806	9.82423	10.4496	10.5764	10.361	9.85103	10.3443	10.5477	10.3019	10.116	10.5878	9.8238	10.613	10.3434	9.81721	10.2777	9.8988	9.89775	9.77333	10.0488	11.0353	10.3621	10.4813	10.3177	10.1332	9.78078	9.89841	10.29
EML2	8.89196	8.62408	8.27359	8.90536	8.64732	8.28639	8.96755	8.9253	9.019	9.35083	8.72942	9.14934	8.99053	8.49377	8.95242	8.7793	8.96191	9.17492	8.52353	8.63663	7.43287	9.10395	9.48538	9.72936	8.84684	9.24425	9.02467	9.17568	9.46607	9.27491	9.21498	8.4406	9.08081	9.49337	9.23539	9.48149	9.10121	8.92591	8.70321	9.32332	9.11176	9.19704	9.16738	8.97216	9.05588	9.36034	9.35236	8.87646	9.21741
PPP1R37	9.93326	10.1569	10.1915	10.1875	9.54853	10.2774	9.99526	9.90197	10.1427	10.0652	9.86553	10.0688	9.88857	9.98535	9.85686	10.0269	9.83887	9.97231	9.98455	9.94797	9.63763	10.0329	10.2306	10.0615	10.1887	10.1009	9.94995	10.0915	10.2724	10.0152	10.1416	9.90939	9.93776	10.1797	10.3119	10.2278	9.8876	9.56291	10.0358	9.99914	9.62191	9.99021	10.1108	9.44126	10.2989	10.1099	10.1381	10.1016	9.88612
ZNF285	4.07539	5.38297	5.62641	5.36949	4.08716	3.31402	4.35054	4.12085	5.2734	4.36461	4.86166	3.68351	5.12663	4.09576	4.56092	3.86683	5.06448	5.21367	3.59923	4.85692	5.40824	4.71292	4.4593	5.19764	4.80288	3.94617	4.85707	3.87324	4.27193	4.51882	3.90997	4.60489	3.82393	4.80554	4.63864	5.28448	3.85073	4.10415	4.69789	4.6822	4.96054	4.05597	3.98315	4.12462	4.98018	5.7149	5.49053	4.51235	4.88796
ARHGEF1	7.04116	6.54783	6.92176	7.28521	6.37858	7.18588	6.03332	6.68007	6.79663	5.58504	6.75918	6.60573	5.43373	6.43795	6.24052	6.74069	6.08418	6.46814	7.25354	6.52552	6.19143	6.17969	7.43742	6.19527	6.24783	5.37498	5.74292	6.33046	7.1597	5.66369	6.11226	6.5302	6.32004	7.65094	6.82484	6.7559	6.50221	5.27842	6.43807	5.7166	5.95123	6.07701	6.52033	6.08264	6.30574	6.07543	6.06751	6.24863	5.54905
KRI1	10.2181	9.96369	9.90953	10.1779	9.1442	10.0689	10.0174	9.52869	10.2211	10.321	9.88617	10.3444	10.4378	10.0777	10.0269	10.1865	9.40476	9.85375	10.1202	10.3501	10.0954	9.75451	10.4407	10.4337	10.2396	10.3449	10.0923	10.2264	10.6826	10.5128	10.4101	9.77901	9.85084	10.2396	10.2103	10.4211	9.96634	9.56197	10.1031	10.3556	9.62227	9.9545	10.1991	10.0643	10.6278	10.3678	9.89206	9.85801	10.2383
ATG4D	7.13486	6.39124	6.82165	7.05386	6.90519	7.17609	6.43677	6.46983	7.06125	6.42966	6.49163	6.72532	6.41837	6.19579	6.48016	6.91259	7.04344	7.02333	7.02653	7.30227	6.7982	6.96814	7.38556	6.9225	6.4733	6.71025	6.39447	6.84244	7.16511	6.5047	6.62813	6.74755	6.53144	7.16318	6.75883	6.88871	6.38715	6.17617	6.85994	7.01752	6.63975	7.35071	7.17849	6.93384	6.53381	6.69588	6.74134	6.36517	6.6097
NKIRAS2	8.41784	8.20174	7.90919	8.84836	8.48901	7.62755	7.9555	7.75899	8.42047	8.23326	8.26424	8.44439	8.00894	8.10256	8.03435	8.24812	8.1541	8.16973	8.05051	8.22124	7.56428	8.04353	8.51665	8.18847	7.99031	8.03881	8.13047	8.2868	8.28455	8.55248	8.05804	7.75276	8.30182	8.59038	8.38877	8.37055	8.16311	7.21509	7.94555	7.9856	7.72671	7.93476	8.14464	7.72865	7.86997	8.24651	8.33165	8.18775	8.08976
ZNF426	8.52595	8.66691	8.57191	8.36062	7.90944	8.37266	8.35041	8.02191	8.24869	8.48841	8.50241	8.40365	8.5774	8.52987	8.33928	8.05321	8.21136	8.49771	7.98105	8.49503	8.30142	8.35775	8.53814	8.17451	8.33007	8.33934	8.45993	8.54055	8.52348	8.32272	8.17111	8.12557	8.21603	8.26123	8.2965	8.41551	8.47537	7.81225	8.4125	8.51599	8.20438	8.13888	7.98014	7.93713	8.46895	8.85687	8.53459	8.53466	7.74994
CYP2S1	10.079	9.00524	9.68142	9.7736	9.04918	9.1469	9.45634	8.76732	9.70353	9.1483	9.2349	10.0287	9.61532	8.73561	8.90695	9.62073	10.3152	9.25514	9.40335	9.44844	9.41491	9.29974	10.7746	9.90694	8.9867	9.037	9.43692	9.94547	9.80015	9.73288	8.7508	8.86792	9.75443	9.19314	10.1428	9.93538	9.48932	8.65128	9.58292	9.67586	8.58751	8.9181	10.2041	8.94154	9.96309	9.18398	9.72936	9.1752	9.93673
B3GNT8	8.7495	8.33179	8.40087	8.64204	9.31259	9.62732	7.66388	8.65587	9.64094	8.3954	8.10496	7.88783	8.27471	8.55946	8.36774	8.58794	8.35002	8.45291	8.36031	9.00105	7.95748	8.52516	9.02144	8.33107	7.89419	8.4029	8.006	8.82547	8.38945	8.18661	7.92361	9.05117	7.81465	9.35739	8.27938	8.20631	8.38668	8.80567	8.0431	8.07392	8.39772	8.32887	8.36405	9.15653	8.41688	8.18576	8.22325	8.30491	8.2286
TMEM38A	7.78401	6.8021	7.1067	7.83844	6.75811	7.48077	7.08331	6.81285	7.28633	7.46068	7.30952	7.10727	7.56733	6.91917	7.00674	7.09165	6.84106	6.86425	6.98432	7.41838	6.93026	7.13677	7.72047	7.38463	6.52287	7.31568	6.97483	7.26152	6.48547	7.2457	7.12356	6.5347	7.06987	6.81942	6.99566	6.44101	6.93118	6.34459	7.35473	7.62883	6.76633	7.01585	7.45889	7.08764	6.90762	7.20563	7.33954	6.5496	7.33498
LINC00467	10.2512	9.74849	9.81592	10.4248	10.8494	10.2307	10.129	10.2863	10.6452	10.4557	10.2792	10.0472	10.098	10.1184	10.3619	10.4972	10.3047	10.969	10.2328	10.6816	10.1779	10.6765	10.0826	10.5181	9.91023	10.3479	10.1311	10.0516	9.42473	10.094	10.2596	10.6662	10.3	9.95673	10.3966	10.0296	10.6269	9.97528	10.3992	10.6413	10.5509	10.84	10.0474	10.4328	9.78208	10.2214	11.0102	10.5179	10.1783
C3	12.157	13.8289	12.2665	14.5675	10.3574	12.6877	12.5487	12.5786	13.395	13.8232	10.3037	13.7402	11.9572	12.2062	12.407	12.6413	11.8282	11.4714	11.7573	13.7388	12.5414	11.6856	12.9297	13.8562	12.9408	13.3549	13.5577	13.746	13.2679	13.6617	12.1399	11.3661	14.5908	12.1875	13.6573	12.7893	12.0603	12.5382	11.9459	12.7022	11.7544	12.7503	12.8983	11.6831	13.4133	12.7859	12.3673	12.3212	12.6701
EVI5L	7.14744	6.71238	7.24634	6.77701	7.62227	6.82539	6.56764	6.74211	7.6275	6.84282	7.15281	7.10191	6.69323	7.01469	6.5874	7.20662	7.15585	6.59214	7.00565	6.73464	6.10637	6.65814	6.88294	6.51119	6.26143	6.6498	6.7513	7.15271	7.32442	7.10833	6.69951	6.83225	7.10013	7.52201	6.92428	6.98858	6.79644	7.49639	6.5446	6.19022	6.40313	5.97984	6.52109	6.08029	7.08682	6.70153	7.03168	7.059	6.75087
NLRP12	2.13369	5.20559	5.4294	5.27877	6.16294	3.05439	2.96048	5.5973	5.00056	3.8257	2.40207	3.54859	3.76127	5.49846	4.19311	3.54198	4.44728	3.38264	3.97899	2.16672	2.37581	2.015	3.68436	4.97547	5.75104	5.18115	3.17733	3.09257	3.786	4.41799	2.05283	2.88369	3.14577	3.70303	3.10804	4.13275	3.66214	4.06512	3.53726	1.51335	2.83572	1.49332	3.12657	2.99415	5.12134	2.96518	3.50785	2.99193	4.92226
CCDC130	11.8608	11.708	12.0404	11.9603	11.6699	12.8015	11.9239	12.1875	12.034	12.0263	11.062	11.8816	11.8658	11.9207	11.7381	11.8696	11.4043	11.5699	11.9933	11.8811	12.1014	11.7436	12.4928	12.4712	12.1394	12.1353	11.7893	11.659	12.652	12.0012	11.9823	11.795	11.5799	12.3673	12.1756	12.2435	12.0789	12.3184	11.8424	11.9821	11.6778	12.4798	12.4173	12.7382	12.2758	11.7722	11.4193	11.1626	11.844
ZNF442	6.35979	6.58658	7.0868	6.67285	6.00969	6.29663	6.78543	5.48842	6.27796	6.51369	7.27089	6.47711	6.38028	6.5551	6.66644	6.25436	6.66466	6.48018	6.19787	6.72832	6.48093	6.60001	6.59257	6.15175	6.35719	6.28963	6.77731	6.54721	6.37644	6.36592	6.49225	6.23214	6.50153	6.60575	6.53669	6.5988	6.21578	6.2945	6.61762	6.58222	6.562	5.89025	6.26993	6.2562	6.67417	6.66517	6.71565	7.02542	6.75786
MAST1	7.3036	6.03277	6.93808	8.09568	7.50332	7.31126	6.3132	6.86727	7.35758	6.72395	6.96238	6.89322	6.45443	6.16871	6.41023	7.5613	6.78816	6.71841	7.21699	6.71551	6.36379	6.95364	7.16307	6.89563	6.38177	6.78362	6.5564	6.61544	6.72468	6.46186	6.16877	7.03748	6.26079	6.68263	6.5036	6.68433	6.8685	6.24118	6.86111	6.75712	6.69919	6.81241	7.11138	6.86322	7.04173	6.33953	6.8018	6.967	6.6743
KLK11	13.6795	13.3197	13.5769	13.237	11.6568	13.3022	13.4559	12.8313	12.7903	13.261	13.3742	13.653	13.6663	13.1968	13.4974	13.0961	12.8145	12.6174	13.594	13.1242	12.7527	13.2726	13.0168	12.764	13.4554	13.4499	13.2581	12.6858	13.0886	13.7207	13.4646	13.4413	13.1911	13.4092	13.8215	13.5373	13.0357	11.9144	13.2566	12.9985	12.9831	11.4254	13.3203	12.857	12.9795	13.4933	12.6632	13.6499	13.2944
KCNC3	6.77578	6.79402	6.8269	7.05743	7.31616	7.30429	6.53643	6.93006	7.27858	7.00029	6.7578	6.42887	6.95739	6.58152	6.70102	7.21401	5.98473	6.47004	7.26102	6.52772	6.34986	6.41851	7.20202	6.69673	7.09598	6.79326	6.52549	6.82478	6.81137	6.60414	6.71613	6.95545	6.56085	7.01623	6.50411	6.53504	6.64688	6.52356	6.41265	6.70919	6.51766	6.26604	6.52265	6.67501	7.13626	6.39319	6.548	6.55686	6.27584
IZUMO2	3.63605	4.60952	4.41392	5.02142	5.56864	4.89504	4.50726	3.88252	4.41621	4.91814	4.76139	4.66334	4.35586	4.05528	3.67685	5.00348	4.14765	4.72946	3.84849	4.55514	4.9443	4.60324	5.12404	3.80614	4.15352	4.30872	4.62188	2.74384	2.64475	4.44987	3.62407	3.77106	5.49238	3.6195	2.59581	4.7445	4.24158	5.12525	4.18451	5.18437	4.41392	4.05983	4.55518	4.28547	4.06761	5.17322	4.93841	5.87496	3.93354
RPS11	16.28	16.0956	16.3604	16.3033	16.3235	16.2383	16.044	16.1302	16.3092	16.0815	16.0715	15.8948	16.1741	16.2144	16.0188	16.0934	16.375	16.1189	16.1637	16.2572	16.2732	16.2256	16.3918	15.9477	16.0251	16.0173	16.1022	15.8426	15.943	16.1946	16.0993	16.2242	16	15.8773	16.1096	16.1754	16.0401	16.2022	16.0938	16.3227	16.2389	15.82	16.1468	15.9151	15.8925	16.2539	15.9833	15.9989	15.9364
BCAT2	9.29127	8.83966	9.98762	9.6194	9.52656	9.39676	9.0727	8.91221	9.48056	9.33901	9.31499	9.48227	9.10455	9.07277	9.29941	9.42711	9.32548	9.14602	9.12565	9.44937	8.9384	8.63664	9.44777	9.35707	9.20426	9.44666	9.06507	10.1502	9.34795	9.11879	9.08766	9.19984	9.5513	9.0705	9.37519	9.84253	9.12266	8.85012	9.36596	8.89235	8.83732	9.21007	9.50718	9.03615	9.30461	9.25268	9.33237	9.08465	8.87214
CHMP6	8.35598	7.82081	7.97109	8.24282	8.29149	8.88686	8.03434	7.65392	8.88555	8.14752	8.26458	8.21832	7.8742	7.96907	8.03655	8.18492	8.23897	8.03544	8.18241	8.26556	7.43504	8.10276	8.52947	8.02166	7.8622	8.0446	8.09482	8.15585	8.28496	7.98459	8.1197	8.14924	8.00868	8.68159	8.33246	8.18338	8.04071	7.74744	8.04436	8.16265	8.08427	7.81621	7.92949	7.63859	8.1729	8.04679	8.17655	8.16513	8.0686
FGF21	2.26222	1.74689	3.31494	2.08527	4.16755	1.69826	1.74662	2.72787	2.69374	2.77221	2.16848	1.48364	2.41808	1.43036	1.31146	2.62837	3.41871	1.95587	2.2471	2.94154	1.76555	1.63918	1.94069	2.72672	2.75198	2.86363	2.33214	1.90498	1.76303	2.79678	1.52916	2.49563	2.48736	3.81315	1.93315	1.70744	2.25199	3.63834	1.86685	1.53054	1.70577	1.80817	2.38319	3.5925	2.84756	1.5766	2.22385	2.30786	1.70387
SPACA4	3.61114	3.04868	2.6393	2.26356	3.91578	3.8106	3.21228	2.3035	2.94664	3.23501	2.60899	3.31714	2.974	3.99869	3.45052	2.83769	2.60838	3.68123	3.19007	3.30719	2.96183	2.86605	2.28755	2.67237	3.95567	3.35496	3.11523	2.52736	2.67705	2.9181	3.79184	3.85748	2.89223	2.78339	3.02736	2.52132	2.47775	2.72987	3.38	2.8711	3.39832	2.67971	2.12319	3.07811	3.3662	4.0155	3.26744	2.84711	2.48927
ZNF565	7.53248	7.99297	8.02233	7.76018	7.57077	8.01567	8.09505	7.41745	7.67838	7.69794	8.03848	7.92748	7.86836	7.92569	7.95306	7.53995	7.91877	7.489	7.88517	7.95759	7.49003	7.92891	7.77686	7.55482	7.94751	7.68392	7.78309	7.64339	7.65047	7.96058	7.93341	7.69123	7.79701	7.54692	7.91986	7.33413	7.39765	7.88531	7.77909	7.88354	7.77423	7.88182	7.75572	7.55588	7.88326	7.76226	7.81952	7.79315	7.585
ZNF667	5.02754	6.50669	5.78178	5.57429	5.41972	5.54666	5.6101	5.1087	5.91041	6.11161	5.50514	5.42148	5.45392	5.53968	6.3329	4.94918	4.79629	6.31468	6.2271	5.8056	5.61976	5.54768	5.47029	4.50562	5.87874	5.27419	5.44174	5.77874	6.04486	4.93152	4.93152	4.6826	5.75403	6.51612	5.87855	5.67428	5.53962	5.30195	5.80881	5.92655	5.7653	4.36595	5.36373	5.79505	6.11567	5.79275	6.21651	6.43364	5.75433
KIR3DL2	1.48809	1.63486	1.41402	1.59514	1.51327	1.42446	1.59567	1.54187	1.53783	1.4636	1.67993	1.6037	1.93647	1.48999	1.42448	1.63223	1.28146	1.56346	1.77635	1.43787	2.66188	1.4187	1.55997	1.54448	1.61456	1.29479	2.00222	1.56139	1.6619	2.30609	1.5827	1.56749	1.80401	2.78628	1.71052	1.8231	2.55023	1.08741	1.49617	1.4195	1.56	1.50982	1.42264	1.28722	1.96642	1.51631	1.79484	1.4297	1.51945
PTPRH	5.90402	5.83641	7.04792	5.7976	7.802	7.02643	6.87524	5.60445	7.40949	4.70789	8.38522	8.0732	4.65703	5.90022	5.49155	5.82966	9.37314	7.42965	5.64844	3.95235	5.72065	6.78385	6.39141	8.18283	4.5542	5.7818	6.35805	8.60969	7.47143	6.87894	4.44381	7.39071	7.14272	7.55643	5.19264	6.10927	6.45415	6.57343	8.7727	5.74002	5.70906	9.3015	7.31408	7.37095	6.98698	5.43792	7.24952	6.80645	7.76972
ACTN4	10.6989	10.3348	10.9655	10.9573	9.50992	10.2523	10.3412	9.9638	10.7508	9.98333	10.6846	11.5475	10.3544	10.34	10.4801	10.4264	10.8184	10.5671	10.7952	10.6137	9.94451	10.0891	11.2642	10.0008	10.0591	9.85652	10.631	11.3298	11.3634	10.82	10.4996	10.2455	10.8672	10.4047	11.1007	11.2691	10.5031	9.5347	10.5859	10.3137	9.85168	9.95011	11.1222	9.1633	11.0727	10.2676	10.7264	10.692	10.8681
ATCAY	1.33826	1.1648	1.4145	1.42703	1.42888	1.39694	1.16857	1.4233	1.1611	1.12096	1.09473	1.16433	1.57631	1.08539	1.1181	1.2992	1.31349	1.324	1.36309	1.41142	1.47073	1.39081	1.45801	4.10753	1.18915	1.00104	1.12132	1.26079	1.25171	1.01909	1.20008	1.27171	1.21542	2.05678	1.16898	1.87185	1.1539	1.17551	1.28923	1.44024	1.34886	1.44358	1.40941	1.31302	1.09811	4.25858	1.28294	1.11125	1.1083
CLC	3.65664	5.3615	4.64847	6.89743	9.40129	3.41435	2.18177	3.78284	5.82603	2.55987	5.10383	3.12661	3.43681	5.72725	6.18562	4.77153	4.28673	2.43352	3.09285	1.47004	1.68403	5.13693	4.04862	3.97647	4.52059	5.34427	4.49107	3.26304	5.44577	5.16074	4.09049	3.24324	2.09654	4.12402	6.93983	1.51573	6.50442	4.99674	6.20408	3.05135	4.93612	5.31882	4.70998	3.76301	1.91961	2.10037	1.9674	4.47221	7.35545
HDGFRP2	7.02526	6.66212	6.8104	6.99484	6.96396	6.46031	6.89232	6.54329	7.13176	6.98509	6.82083	7.02373	6.99605	6.77994	6.87386	6.81918	7.35163	7.1262	7.0205	7.10646	7.56832	6.9077	7.31201	6.98343	6.67504	6.89784	7.02631	7.05603	6.9709	7.1801	7.09056	6.29915	6.89543	7.42217	7.08211	7.70106	6.92188	6.82093	6.93984	7.31631	7.11465	6.83817	7.03121	7.03843	6.98737	7.25031	7.03941	6.77679	7.11262
PLIN3	9.10572	9.05285	9.71593	9.35399	8.6202	8.49912	9.178	8.64401	8.82128	8.8298	8.84825	9.49552	8.81696	8.70955	8.99424	8.80077	9.07314	8.88181	8.97281	8.76614	8.49076	8.67524	9.47977	9.15164	8.95459	9.00106	8.88454	8.98705	9.34036	8.81327	8.95291	8.64487	9.04581	8.53603	9.05655	9.30162	8.97339	8.76377	8.77286	8.63395	9.11516	8.86337	9.05862	8.575	9.04751	8.90662	8.89907	8.8598	8.88149
PRSS50	2.17358	3.12641	2.29204	1.90551	1.53368	3.10294	2.51411	3.47696	3.26347	2.35313	1.90109	2.76284	2.77477	2.87499	2.55795	1.85928	1.52896	2.46315	2.10454	3.18112	3.85514	1.15298	3.97151	2.70864	3.97938	3.91321	3.44038	3.09357	1.79806	3.06058	3.20007	1.62614	1.33118	3.97409	4.06044	3.34446	2.72879	2.73847	1.95133	3.5668	3.27766	1.44148	2.51715	1.73408	2.99272	2.3041	1.3818	2.80955	1.44242
DOT1L	6.53879	6.78151	6.16465	6.08541	5.63147	6.87756	6.30763	6.01354	6.51195	6.25786	6.39915	7.03616	6.34914	6.45272	6.30161	6.29639	6.47983	6.36681	6.29929	6.4507	5.83156	6.05466	6.69075	6.46212	6.1349	6.15692	6.60114	6.87749	7.18058	6.66856	6.58523	6.17786	6.58587	6.72305	6.99592	7.12401	6.65632	5.60168	6.55601	6.18889	5.97545	6.17553	6.89262	5.7967	6.96968	6.2024	6.61136	6.45559	6.59364
MRPL54	11.4828	10.8586	11.4604	11.7073	11.6993	11.1814	11.426	10.896	11.4182	11.2618	11.8016	11.3594	11.1186	11.0539	11.3963	11.4643	11.7047	11.3161	11.5671	11.3534	10.9145	11.6733	11.4452	11.2437	10.9863	11.445	11.2515	11.3295	11.0644	11.4133	11.3645	11.4735	11.3233	11.2086	11.3096	11.4089	11.4106	10.8799	11.411	11.416	11.3475	11.3624	11.1776	10.5629	10.9577	11.4031	11.3875	11.6152	11.1837
FUT5	10.7952	9.93664	10.2465	10.324	10.8107	10.2793	10.7995	9.19224	9.68067	9.96591	11.0464	10.9591	9.59723	9.89271	10.0244	10.0411	11.523	10.0217	10.5872	9.92494	9.81124	10.5388	10.4142	10.625	9.34046	10.2158	9.70253	10.6326	10.6988	10.6426	9.76348	10.6963	10.9706	10.5032	10.9011	9.6417	10.0149	9.71919	10.8182	10.096	10.0381	11.6049	10.42	10.8516	10.3482	10.0587	10.0369	10.128	10.4481
KISS1R	10.4877	10.0867	8.94251	9.67393	9.58119	9.73663	10.2322	9.26302	9.89735	11.0517	10.6248	10.6505	10.7492	9.65919	10.7268	10.004	9.79968	9.9872	9.9914	10.1452	8.66977	9.39842	10.3659	10.6904	10.3151	10.7316	10.0585	10.5094	9.87629	9.86457	9.79462	10.0414	10.0092	11.7358	9.90279	10.5472	10.08	8.53561	10.1533	10.1039	9.53855	9.73241	9.68018	9.52372	10.8547	10.4236	10.8381	11.1664	11.9996
SLC5A5	5.03401	4.29964	5.50839	4.76806	5.75674	5.15121	4.71292	4.57329	5.38111	4.75174	4.67738	4.64026	4.58551	3.96445	4.27887	5.09307	5.01789	4.1397	4.77055	4.78828	4.30583	4.92217	5.35072	4.64827	4.42844	4.47209	4.72793	4.82151	4.79101	4.52099	5.22368	5.30577	4.56403	6.22099	4.9351	4.48763	4.75354	5.09191	4.62408	4.78706	4.69781	4.63411	4.86135	4.03184	4.45178	4.4455	4.45963	4.71503	4.53629
IL12RB1	5.36602	4.97306	5.60912	5.79788	7.29726	5.14908	4.89848	5.23236	6.69287	5.19333	5.48187	5.07184	5.29236	5.12999	4.74542	6.00769	5.06405	4.95615	5.77444	4.87708	4.30793	5.33173	4.98215	4.81797	4.25446	5.08093	5.26903	5.39992	5.27836	5.51488	5.04972	5.35815	5.60119	4.99501	5.55082	5.24846	5.10283	6.69836	4.77348	4.72949	4.84534	4.30249	4.98219	4.8459	5.49183	5.09919	5.18073	5.2124	5.20123
SYDE1	4.96227	4.71061	5.2327	5.34026	5.9986	4.92307	4.67469	4.6156	5.80764	4.85064	4.74844	4.39941	4.83962	4.24585	4.52923	5.18347	5.0006	4.50603	5.35044	5.09166	4.51564	5.13776	4.65405	4.46255	4.75495	5.11659	4.49519	4.72706	4.87524	4.94642	4.71039	4.71965	4.54018	5.06521	4.29117	4.53006	4.69857	4.85763	4.23959	4.90077	4.71637	4.79264	4.7688	4.95982	5.13429	4.91418	5.00986	4.71955	4.92925
HPN	6.75837	6.90741	5.70232	8.02387	5.94509	7.3111	5.81227	5.58379	7.06975	7.51386	5.71315	5.43799	7.58397	6.56729	6.48822	7.69642	4.35892	5.56029	5.64423	7.92847	5.85536	5.33223	6.67244	6.17292	7.37798	6.77852	8.05917	6.1935	6.39243	6.47473	7.16262	5.07307	5.62902	7.08931	7.09837	7.55804	6.42184	5.3569	5.52743	6.41804	4.90871	3.78282	4.67671	4.90194	5.3201	6.8453	7.08705	6.16653	4.93996
ZNF14	7.87111	7.92001	8.19745	7.95739	7.73719	7.99285	7.68981	8.04506	7.90702	8.04638	7.57021	7.26583	7.74501	7.74005	7.83666	8.01954	7.5779	8.0206	7.93899	8.56673	8.0896	8.2853	7.767	7.50041	8.08575	7.90402	7.7998	7.31603	7.4469	7.64728	7.753	7.75739	7.55501	7.96914	7.72923	7.64974	7.59547	7.77256	7.68504	8.16641	7.55976	7.51849	7.92853	7.94349	7.64522	7.64646	7.72501	7.85347	7.3967
ACOX2	8.02808	9.33947	7.12823	8.21561	7.24528	8.15524	8.36653	8.83471	8.32461	9.04372	7.16438	8.47072	8.85258	8.76419	8.6544	8.97806	7.23748	9.06182	7.98035	8.20688	8.37839	8.40794	7.85665	9.41427	9.38707	9.03494	9.18512	9.1618	8.44822	8.51114	8.74391	7.2585	9.0766	8.88177	8.69689	8.9733	8.39115	8.22993	8.25835	8.27766	7.76452	7.99004	7.84831	8.59703	7.8944	9.32692	9.0479	9.10291	8.92621
LPAR2	7.48322	7.00301	8.09863	7.46059	7.69887	6.69851	6.96796	8.1736	7.38052	7.00521	7.80149	7.26049	7.11033	7.15235	7.07085	6.88216	7.62784	7.37116	7.51489	7.52792	7.20946	7.23749	7.61734	7.12806	6.97084	7.20551	7.2883	7.26565	7.37607	7.66503	7.16202	6.8091	7.345	7.33337	7.71498	7.20979	7.19258	7.30947	7.05696	7.67428	7.11381	7.37395	7.18964	7.44899	6.91939	7.59915	7.34373	7.31652	7.11374
FBXO17	5.67247	5.79384	6.32397	5.69892	4.36152	5.47913	4.54632	5.44282	4.98429	4.92885	4.8637	4.46307	5.12784	4.62217	5.23657	5.0907	5.11136	5.31219	5.73504	5.79627	6.17672	5.02894	6.18246	4.35643	4.60132	5.19307	4.77599	4.55828	4.72253	4.57624	5.38428	4.45974	4.06554	4.15876	5.47522	4.50978	4.06281	5.18156	5.11911	6.14888	5.24856	4.58301	6.07527	4.49564	4.7779	5.47631	5.46952	4.87788	5.05708
FBN3	6.46387	5.85862	7.37869	6.97673	6.46951	6.9441	6.64419	6.71286	7.19144	7.12708	6.68095	6.28772	6.88086	5.88155	6.64201	7.00916	6.37386	6.08506	7.22843	6.65358	5.6846	6.63686	6.0066	6.83064	6.63207	7.14881	6.60481	6.83975	6.31793	6.81107	6.75142	6.66283	6.78137	7.79263	6.39762	6.24659	6.46843	6.87966	5.87745	6.28776	6.50075	6.48798	6.02966	6.22015	7.01942	6.41442	6.56974	6.93189	6.38596
APC2	1.84513	1.55062	2.75872	1.937	1.70732	1.63505	1.18326	1.88254	1.78619	2.17404	1.74521	1.81166	2.02118	1.68591	2.80571	2.325	1.93305	2.21019	2.07504	2.31482	3.83418	2.36081	1.82916	1.50441	1.45575	1.99533	1.79802	1.32185	1.53332	2.44528	2.10491	1.64514	1.41386	1.02389	2.65578	1.45086	1.50111	2.19946	2.16497	1.63901	1.61653	1.69604	2.75463	2.01116	2.2733	1.81529	1.33952	2.27718	1.61727
SEZ6L2	8.70835	7.80585	9.41804	9.55858	9.63965	8.5089	9.7975	7.96988	8.37361	9.08498	9.85582	9.8222	8.22084	8.6288	7.85746	8.45563	10.3372	9.38127	9.19678	8.51913	8.87628	8.53411	9.46208	10.7116	7.91146	9.45102	8.56963	8.7354	9.12398	9.21643	8.97646	8.79802	10.0555	8.34044	8.62352	10.553	9.11032	8.19931	9.48994	8.99149	9.18621	11.0026	9.18897	9.63046	9.94781	8.48393	9.67239	9.06739	9.1403
ARL5A	9.74724	9.85529	10.2139	9.43742	10.0217	9.66153	9.60735	9.94212	9.7232	9.39601	9.4953	9.50473	9.39145	9.42146	9.61461	9.57426	9.67575	9.77903	10.2208	9.81239	9.8257	10.0271	9.32811	9.54542	9.59911	9.60069	9.54463	9.62009	9.36433	9.27298	9.46584	9.65141	9.63936	9.11962	9.51271	9.47154	9.65574	9.90342	9.67793	9.65638	10.0432	9.76143	9.72298	9.56972	9.5106	9.39567	9.51459	9.50633	9.48596
MDH1	13.4561	13.8419	13.7013	13.2286	13.9424	13.7052	13.7098	13.787	13.4731	13.986	13.9161	13.5964	13.601	14.0191	13.9662	13.6729	13.7837	13.8915	13.5875	13.763	14.2418	14.1315	13.3191	13.9824	13.7757	13.7858	13.9291	13.8107	13.3126	13.7644	13.8423	13.7114	14.0394	13.8113	13.4045	13.5211	13.909	14.1758	14.0601	13.8721	13.9337	14.0201	13.6387	14.232	13.4523	13.9526	14.0165	13.7258	13.9542
ZFP36L2	10.8793	11.2943	11.0409	10.3795	10.5916	11.2817	10.4979	11.8698	10.7982	10.2492	10.0199	10.5312	10.4811	10.7539	10.2773	10.9451	9.97438	10.5682	10.5545	11.1071	10.8883	10.1988	10.5397	10.2777	10.5632	10.493	10.5274	10.5265	10.4947	10.4742	10.2859	11.1513	10.2058	10.2684	10.3529	10.6435	10.2478	10.4608	10.5478	10.7265	10.2983	10.609	11.0915	11.3955	11.6878	10.8597	10.2392	10.5957	10.5254
CAPN13	11.1099	10.6175	10.6255	12.0203	10.1801	11.077	9.65523	10.5517	10.4309	10.9787	9.33931	10.1451	10.9406	10.3526	9.95156	11.2171	11.0993	11.2532	10.2716	11.3227	10.6415	10.5227	10.82	10.8221	10.9399	10.7337	10.8471	11.1218	11.6805	11.4287	9.7919	10.75	10.8083	10.7411	11.1196	10.6185	10.0268	11.4113	10.2843	10.6095	10.619	10.2623	10.9819	10.8263	10.0864	10.3524	10.3806	10.4433	10.6906
MARCO	8.2499	11.6941	14.3544	12.5139	12.9611	11.2119	10.5859	14.6374	13.1308	9.72706	10.7312	10.7255	10.5084	13.6541	13.5122	10.5951	9.7096	8.7191	12.2004	9.39584	9.52689	10.7823	11.291	9.4144	13.6045	10.864	9.78874	7.06031	10.8472	9.00804	7.30647	11.797	11.1392	12.0036	10.4675	9.18036	12.207	11.044	11.2171	9.93111	10.143	7.89821	10.116	9.23341	8.82281	10.4105	10.498	10.7549	10.0999
CXCR4	9.11055	10.1059	10.1766	9.36945	10.4415	8.87386	9.54022	11.1106	9.50668	9.53988	8.04011	8.32525	8.61488	10.4297	9.4694	10.2384	10.0381	9.39863	8.70859	9.62617	9.06876	8.82348	8.97101	8.62508	9.58294	8.88815	8.77944	8.47281	9.83836	9.39665	7.44614	9.36064	9.75541	9.24904	8.67319	9.34009	9.32266	9.25338	9.21961	8.9603	9.20726	9.81422	8.86032	9.97679	9.8364	8.98233	8.19067	9.00143	9.1563
ERMN	1.40757	1.35042	1.96458	2.37804	1.47851	1.43974	1.32272	1.41342	1.35498	1.26286	1.37367	1.32502	2.41115	1.9615	1.59298	1.29976	2.69966	1.49306	1.3771	1.36452	1.41801	1.34682	1.43949	1.33806	1.31369	1.89403	1.3993	1.32636	1.35837	1.15094	2.72082	1.39322	1.33866	3.42193	1.36996	1.39305	1.42605	2.1857	1.29986	1.79738	1.36618	1.4491	1.41594	1.30808	1.23843	1.3591	1.37138	1.76298	1.44504
COQ10B	7.17847	7.48335	7.63032	7.43598	7.55897	6.42733	7.26926	6.87918	7.01142	7.27187	7.32504	7.31957	6.96455	7.34789	7.42869	6.94675	7.36558	7.25923	6.868	7.13966	7.65647	7.11739	7.26514	7.3213	7.26834	7.28841	7.17305	7.10445	6.93913	7.27469	7.13152	6.68742	7.43985	6.77037	6.89495	6.95218	7.19912	7.17963	7.40136	7.32191	7.46647	7.15	7.28522	7.22101	7.04959	7.21658	7.08884	7.24231	7.32003
MATN3	1.06995	1.36612	1.21976	1.04529	1.20557	1.46139	1.31126	1.19497	1.09068	2.48605	1.18327	1.30472	1.47298	1.17226	2.37475	1.0336	1.19596	1.70273	3.28352	2.0385	1.30207	1.84596	1.15486	1.25912	1.22833	1.14274	1.22053	1.39202	1.3476	2.04	1.77575	1.22574	1.28051	-1.36598	1.29205	1.34494	1.25412	2.82896	1.69968	1.55698	1.26476	1.15989	1.19958	1.84916	1.25118	1.29788	1.31991	1.56885	1.44581
HAS2	1.12909	1.30044	1.25523	1.04204	1.21318	1.21033	1.40114	1.17677	1.07719	1.31891	1.15619	1.64735	1.17244	1.30124	3.9404	1.01188	1.14529	1.49796	0.969369	1.22525	1.23376	1.1997	1.17983	1.35603	1.30133	1.1609	2.26847	1.63948	1.3308	2.07094	1.34463	1.29998	1.35327	-0.789015	1.27885	1.39425	1.25864	1.08287	1.32189	1.2563	1.30224	1.24469	1.28399	1.19679	1.3205	1.34482	1.38139	1.31264	1.39204
SSFA2	10.4401	10.9405	11.2604	10.1473	10.7045	10.3485	11.1619	10.5512	10.1183	10.3242	11.1387	10.7914	10.3068	10.5887	10.9216	10.3791	10.87	10.454	10.3848	10.2112	10.6068	10.7272	10.3776	10.1486	10.5998	10.2937	10.3962	10.7476	10.512	10.5876	10.6015	10.7832	10.5185	10.6742	10.5947	10.3493	10.3744	11.133	10.7052	9.89294	10.71	11.4655	10.1966	10.7313	10.8039	10.5759	10.4454	10.855	10.5159
BOLL	1.97507	1.82862	1.60522	1.89247	1.64434	1.42357	1.42778	2.19802	1.89881	1.73968	1.93437	1.6068	1.33075	1.55424	1.44857	1.81956	1.57361	1.69727	1.93037	1.67649	1.69616	1.60844	1.76004	1.6166	1.75029	1.36206	1.56183	1.60163	1.79193	1.30495	1.75772	1.46345	1.71907	2.03293	1.91207	1.80706	1.69973	1.19598	1.54355	1.5453	1.65518	1.70857	1.71371	1.48265	1.42605	1.55426	1.60101	1.57175	1.60625
TUBA4A	13.6062	12.8675	12.5337	13.3126	13.4967	13.5559	13.343	12.5074	12.7158	13.2861	12.9894	13.3389	13.0275	13.0224	13.1951	13.0814	12.737	13.5227	13.4551	13.3469	13.4044	12.6272	13.1753	13.4257	13.0204	13.2892	13.2506	13.0788	13.4961	13.1879	13.4497	13.3904	13.2435	13.7136	13.0574	13.6141	13.4337	13.5576	12.8112	13.652	13.6547	13.2099	13.7836	13.7224	13.462	12.8908	12.5303	12.3879	13.0258
SLC2A13	8.22715	8.28042	8.9237	7.50082	8.86908	7.59963	8.45137	7.70888	7.34421	7.26275	8.37935	7.55364	7.62049	7.84686	8.25593	7.9029	9.02123	7.82662	8.29272	8.02701	8.42056	8.29234	7.83069	7.07697	7.41389	6.96867	7.56558	7.36205	7.25315	7.66663	7.60732	8.61453	7.58588	7.09868	7.80525	7.53146	7.64152	8.70169	7.64198	8.16239	8.72676	8.61597	7.52997	8.61135	7.52278	7.7875	7.22351	8.05824	7.51526
WNT10A	8.22607	7.48516	8.78577	8.19892	7.70798	8.41907	7.39509	8.68754	8.75287	8.1392	7.67273	7.40223	8.41539	6.65531	7.10748	8.6063	6.95458	7.73629	8.27828	8.3847	8.23623	8.52597	9.02384	7.80615	6.85333	7.75818	7.6136	7.25304	7.53692	8.06113	7.38269	7.96375	7.57746	7.5068	7.21312	7.55141	7.11832	8.75132	7.83102	8.58282	7.52497	7.14789	7.74902	8.17709	8.54202	7.47293	8.16701	7.79298	8.0649
ARPC2	13.3922	13.1092	14.0756	13.2447	13.5424	13.511	13.1259	13.7051	13.379	12.9195	13.3036	13.2377	13.0117	13.3224	13.4313	13.1822	13.4772	13.1702	13.3093	12.983	13.0845	13.5234	13.3296	13.2325	13.1784	13.0206	12.9239	13.1179	13.2266	13.4745	13.0594	13.8143	13.1377	13.2864	13.0415	12.9741	13.2129	13.3274	13.1385	13.0118	13.1069	13.6912	13.2902	13.0531	13.1791	12.9182	12.984	12.9687	13.1542
FAM82A1	7.65506	7.60721	8.12341	7.5524	8.10735	7.88044	7.78588	7.83323	7.45387	7.78261	8.17309	7.73971	7.50867	7.79405	7.83282	7.5573	7.78216	7.70391	7.49756	7.85823	7.68175	8.0197	7.42651	8.05911	7.65954	7.59675	7.69923	7.91605	7.41657	7.56065	7.6681	8.08508	8.06533	7.37006	7.41372	7.51298	7.9122	8.06276	7.93712	7.69149	7.81866	8.31254	7.80597	7.99912	7.59898	7.80059	7.79153	7.84022	7.54219
CPO	3.80373	3.95331	3.1274	3.02115	3.20237	5.02862	4.90692	4.22907	4.20127	4.30581	2.83562	4.02818	4.932	4.69486	4.32053	2.81782	3.29731	4.10248	4.78021	3.98972	4.19457	3.72829	4.23674	4.46492	4.25866	3.86083	4.22049	5.04733	5.02026	4.4851	4.7258	3.61061	3.78147	4.12218	4.98566	4.33835	3.18034	3.75346	3.98081	4.53506	4.03502	3.52485	4.857	4.00766	4.9312	3.62202	3.60111	3.52565	4.61986
MAP4K4	7.92715	7.75308	7.45127	8.03945	8.32174	9.26274	7.77276	8.76724	7.89102	7.83767	7.55416	8.04948	7.80688	8.48342	7.70276	7.4719	7.44815	7.86758	8.4539	7.82066	7.86708	8.19189	8.41715	8.02834	8.04203	7.93206	7.7695	8.14084	8.68751	7.92847	8.18293	8.53697	7.45474	8.62222	7.70988	7.8881	8.19445	8.41295	7.90547	8.01593	8.24109	8.60722	8.21946	7.82942	8.16098	7.73601	7.53775	7.78446	8.03035
MSH6	11.2319	11.3337	11.1984	11.2691	11.2233	11.1646	11.2279	11.203	10.9421	11.1644	11.2458	11.0298	11.1945	11.3553	11.3604	10.9723	11.0764	11.3944	11.2664	11.5372	11.7047	11.4734	10.9975	11.1976	11.0379	11.1045	11.2199	11.3713	11.0891	11.335	11.2892	11.2034	11.2134	10.9449	10.904	10.8669	11.0068	12.0325	11.3481	11.35	11.3435	11.0759	11.5129	11.6129	11.2457	11.2568	11.0758	11.0733	11.0216
SNRPG	12.1081	12.0951	12.4062	12.4016	12.9984	12.3256	12.263	12.3971	12.5343	12.1588	12.6679	12.3391	12.0383	12.2313	12.254	12.3398	12.8714	12.5096	12.4881	12.3333	12.3949	12.892	11.9329	12.3957	12.1776	12.1129	12.3806	12.3931	11.9126	12.2265	12.2215	12.4467	12.6545	12.1626	12.0443	12.2559	12.551	12.3545	12.8306	12.2555	12.4569	12.4726	12.2685	12.1968	12.0354	11.9909	12.3654	12.3611	12.2936
45723	8.50988	8.38372	7.99886	7.64999	8.63885	8.3669	8.21214	8.86876	8.25307	8.13623	8.50331	8.25734	8.34142	8.38088	8.28862	8.12363	8.27477	8.22865	8.07303	8.28234	8.26828	8.53874	8.01994	7.81395	8.12982	7.77583	8.03264	8.28004	8.07568	8.18942	8.26252	8.95712	8.12813	8.54609	8.31828	8.16696	8.30937	8.57262	8.13314	8.49421	8.44342	8.61697	7.93862	8.32828	8.17282	8.39841	8.17833	8.27471	8.24691
MRPL53	12.5092	12.4831	12.4146	12.9787	12.9405	12.669	12.8426	12.6325	12.6739	13.2695	12.6893	12.4854	12.7261	12.5961	12.9323	13.0428	12.371	12.8487	12.9576	12.9638	12.8875	12.8069	12.4048	12.8808	13.0721	13.1986	12.8495	12.5723	12.4793	12.5021	12.9393	12.6731	12.6658	12.4761	12.5029	12.8428	12.9366	12.6016	13.0034	13.0053	12.8039	12.5075	12.5213	12.673	12.6718	13.0561	12.691	12.4485	12.5441
MRPL19	10.6754	10.8428	10.685	10.5654	11.2638	10.7822	10.4435	10.7639	10.5729	10.4974	10.883	10.3556	10.4386	10.7552	10.5521	10.721	10.8304	10.918	10.7275	10.8891	10.9707	11.0795	10.413	10.6266	10.632	10.6971	10.4989	10.4812	10.1484	10.5216	10.6492	10.681	10.6364	10.5804	10.4493	10.2917	10.5971	10.8942	10.8399	10.8139	10.8118	10.7671	10.4574	11.0956	10.1967	10.7095	10.8264	10.3302	10.6499
DPP10	4.37985	3.52481	1.46064	1.577	2.18559	1.92237	3.57973	2.44059	2.42134	3.30425	4.09919	3.25118	2.6228	2.67737	2.48517	1.61474	3.59841	3.68931	2.1744	3.67958	4.09616	3.59878	1.64022	3.44189	3.41403	3.90381	1.91936	2.98307	3.08149	2.64059	2.79191	3.62187	2.88798	2.01797	1.69415	2.50323	2.56884	3.32043	4.25268	3.43588	2.34406	3.91276	2.82429	3.6665	3.67912	3.77109	2.81126	3.12797	2.60923
LHCGR	0.928555	1.14368	1.14738	0.91548	1.13943	1.14141	1.32608	1.06871	0.935512	1.21857	1.022	1.26717	1.10376	1.16939	1.65295	1.88627	1.06355	1.62978	0.702168	1.0993	1.10876	1.06406	1.05115	1.25163	1.18952	1.16129	1.21556	1.33139	1.24455	1.17613	1.23198	1.68855	1.21798	-1.39856	1.14355	1.26095	1.16008	0.994848	1.1193	1.15564	1.19213	1.10467	1.14759	1.08811	1.25314	1.24108	1.42657	2.18067	1.27122
BANK1	5.25738	6.43036	5.68173	5.05087	6.1235	5.61321	6.23261	6.42604	6.27828	6.10702	4.95957	5.51899	6.25913	6.07889	5.75079	5.87124	5.75704	6.16501	4.90011	5.97129	6.65938	6.538	5.3439	6.23647	5.85752	5.92129	5.73613	5.97452	4.05863	6.08853	5.18056	4.87542	5.81282	4.26659	5.16753	5.44183	5.83733	6.27326	5.81526	6.4088	5.54965	6.10844	5.33188	6.04331	5.72607	5.56661	6.14818	5.88888	5.84441
NUP35	9.42294	9.27756	9.37347	9.06769	9.62678	9.37993	9.05924	9.67366	9.1497	9.29504	9.17278	8.62995	9.32537	9.16153	9.2616	9.18711	9.38869	9.50527	9.13268	9.47065	9.60733	9.90391	8.93068	8.90757	9.18889	9.28924	9.43633	8.99571	8.5796	9.19612	9.32131	9.28867	9.12781	9.0488	8.84889	8.97988	8.99961	9.32583	9.45801	9.70789	9.5404	9.47311	9.17087	9.90588	8.88079	9.34831	9.49493	9.52698	9.50198
SCN7A	2.31933	3.86852	1.4019	1.50743	1.52031	1.30457	0.847037	1.77429	1.35634	2.95848	1.24329	0.918805	3.57185	1.45171	1.78355	1.83325	3.69818	2.75367	1.93843	1.60483	2.98178	3.05552	1.51525	1.12772	2.02137	2.06826	1.25943	1.70833	1.14198	0.6011	2.15872	2.86062	0.97061	0.759565	1.2003	1.07691	1.232	0.903616	2.49135	3.06573	2.07355	2.39747	3.41301	1.67644	1.44403	0.864975	1.94737	1.72905	0.950261
CHST10	5.52551	5.79081	4.98463	5.20944	5.70209	4.81168	5.07818	4.8747	5.48219	5.83615	5.17737	4.8494	6.49361	6.06221	5.78281	5.16294	6.08841	4.83188	4.58062	5.49957	5.91243	5.14859	5.17082	4.97214	5.75554	5.65855	6.19447	4.94202	5.28825	5.48414	6.17868	4.92383	5.20883	6.59289	5.15139	5.6219	5.83114	4.88265	5.05866	6.18558	5.98865	4.82218	4.72034	4.88263	5.19165	6.11076	5.87613	5.8305	5.26738
NGEF	10.6518	11.3601	10.7145	10.8564	10.4474	11.3589	10.7572	10.4648	10.9811	11.7345	10.1602	11.0635	11.0407	10.9091	11.1766	11.652	10.583	11.7524	10.5144	11.2055	10.7662	10.9459	10.7671	11.6698	11.4612	11.7244	11.4674	11.5021	12.057	10.7235	11.0942	11.2401	11.5553	11.1656	11.305	11.3996	11.2845	9.35862	11.5301	10.8931	10.9347	10.0299	11.8613	11.193	12.12	11.9188	12.0115	11.4908	11.0563
SLC40A1	8.44826	9.38613	8.85316	9.07393	8.7784	8.08265	8.6179	7.80106	8.12814	9.05515	9.38982	8.49845	8.31222	8.40384	8.56134	9.09501	8.21806	9.18376	8.20953	9.37467	9.22998	8.59388	8.0263	9.17024	8.3355	8.53845	9.29614	8.44668	7.75082	8.58963	8.98243	8.82296	9.07517	7.95276	8.06071	8.61581	8.24267	9.13615	8.50355	8.57946	8.56516	8.33115	8.41646	8.46172	9.03109	8.2895	8.53879	9.16845	8.19213
CCT7	12.6711	12.5957	12.8554	12.7271	12.75	12.533	12.7322	12.1983	12.6531	12.5082	12.8285	12.818	12.7219	12.5366	12.5895	12.5278	13.0831	12.7298	12.7075	12.5904	12.8708	12.6452	12.9217	12.5942	12.3828	12.4888	12.7785	12.7382	12.6941	12.8516	12.7241	12.306	12.926	12.9032	12.7971	12.9427	12.6671	12.8472	12.8246	12.893	12.8619	12.4882	12.8177	12.2635	12.5883	13.008	12.6799	12.5222	12.7057
PLEKHA3	9.23727	9.3193	9.05988	8.73711	9.52814	9.1098	9.0351	9.44261	9.13588	9.35055	9.1077	8.77388	9.092	9.01908	9.14056	9.20664	9.02338	9.28797	8.84113	9.30968	9.5882	9.68343	8.7293	9.15854	8.99281	9.3521	9.37678	9.00071	8.52696	8.87871	8.97028	9.24353	9.20128	8.92511	8.71034	8.81576	9.115	9.55298	9.41687	9.2524	9.47945	9.46647	9.08106	9.75647	8.71819	9.29177	9.3967	9.44436	9.18383
CCT4	13.4644	14.0943	13.8248	13.415	14.0743	13.7739	13.8652	14.0982	13.6593	13.9184	13.8575	13.6235	13.8807	13.9434	13.8904	13.8702	14.1289	14.157	13.8799	13.9522	14.5562	14.093	13.6412	13.8229	13.7295	13.776	13.9036	13.7404	13.6175	13.9115	13.9622	13.8515	14.0899	13.8318	13.7268	13.7122	13.8073	14.368	14.0583	14.1507	14.2089	14.0293	13.898	14.4443	13.4997	13.9631	13.9979	13.7503	13.7459
ASTL	8.49895	7.22369	7.79459	7.30738	9.16248	8.65769	7.29836	8.09138	8.35514	7.7817	8.37769	7.57069	9.42596	7.35578	9.18822	7.91239	7.9071	7.30635	7.74209	7.79292	6.80447	8.00586	7.484	7.1037	7.23696	7.50149	7.59228	7.82555	7.21043	8.84381	7.58188	8.29655	7.70465	10.4234	7.32466	7.58746	8.27191	8.39755	7.32217	7.47702	7.37812	7.49597	7.12729	6.74841	7.40967	7.65447	7.84916	7.87037	9.50726
INSIG2	7.88909	7.84269	7.64778	7.35462	8.43069	7.87729	7.53985	7.77728	7.05841	7.24968	8.06332	7.41982	7.45776	7.56801	7.52985	7.23858	8.0378	7.64349	7.13921	8.12832	7.73337	7.8815	7.52454	7.53573	7.40385	7.60317	7.48072	7.39129	7.02374	7.58388	7.70403	7.89504	7.55003	7.55111	7.22348	7.43919	7.35947	8.2884	7.75835	7.98088	8.55876	7.75631	7.11461	7.70482	7.13659	7.74069	7.472	7.64688	7.31992
FBLN7	4.86207	3.69539	5.20836	4.174	5.59722	5.11317	7.683	4.86626	4.75272	4.67988	4.95484	4.18585	4.42953	3.76108	3.52177	5.29567	4.73572	4.10839	3.65037	4.51625	4.94394	4.14548	4.4671	4.17106	3.21347	4.0308	4.82974	4.28423	4.23402	4.35334	4.34171	4.05917	5.0375	4.48692	3.86569	4.58301	4.60538	5.44399	3.49113	4.30898	4.82241	3.71895	4.67927	4.40561	4.01874	5.06379	4.70563	4.96127	4.35294
MSH2	9.32279	8.96107	9.58146	9.18206	9.93489	9.60567	8.77153	9.28596	9.30843	9.20954	9.02678	8.66256	9.19429	9.38738	8.92532	9.38708	9.12531	9.46563	9.11703	9.69551	9.46492	9.43879	9.06367	9.63713	9.24304	9.31188	9.29897	8.75939	8.74455	8.81277	9.2773	9.12821	9.2499	8.59175	8.87033	9.07247	9.37414	9.37315	9.52514	9.42221	9.55944	8.84206	9.25222	9.60003	8.53901	9.05849	9.27765	9.2462	9.00811
CTLA4	4.79453	1.60737	4.27365	3.79577	3.53202	2.68674	3.0426	1.93426	2.80798	3.3167	3.83451	2.71737	3.14345	2.95991	3.22703	4.25121	4.12049	3.08657	2.73138	4.68402	1.6598	3.85353	1.93871	3.13623	3.38374	3.21775	3.2852	3.16595	2.25033	3.31173	2.50453	3.66344	4.39276	5.3211	2.9286	3.3421	2.88869	4.0563	2.97471	2.78229	3.41705	2.93067	1.93507	3.13643	3.57381	2.53784	3.3353	3.37153	1.55621
C2orf18	6.96998	5.90189	6.57494	7.36682	5.99579	6.45588	6.15863	6.93494	6.95314	6.27553	6.88825	6.50705	6.2604	6.62095	6.47872	6.82731	6.86559	6.4369	6.82082	6.80458	6.0558	5.97617	6.86772	6.32089	6.60072	6.64283	6.39489	6.42172	6.56553	6.53251	6.5653	6.56969	6.7978	6.69516	6.78369	6.78924	6.74162	5.58929	6.55971	6.44547	5.95537	5.96258	6.70259	6.02345	5.94822	6.42898	6.40337	6.05243	6.81796
SLC5A6	7.25185	7.55393	7.35026	7.07061	7.20251	6.7931	7.72538	7.29069	7.86491	7.65813	7.52844	7.7987	7.91084	7.32265	6.92412	7.09853	7.79999	7.40838	6.99238	7.3371	7.57728	7.0104	7.69522	7.59574	7.22615	7.49047	7.49422	7.81525	7.50506	7.84717	7.3492	6.57155	7.81274	7.79723	7.45494	7.73754	7.23285	6.89797	7.65914	7.80077	7.27302	7.30586	7.65881	7.80838	7.15182	7.42558	7.74282	7.42429	7.57179
PDE6D	7.99323	7.97833	8.54627	8.56323	8.13902	7.19905	7.87838	7.60373	8.3325	7.93479	8.09821	8.17232	7.95776	7.89635	8.06324	7.98037	8.62536	8.34795	7.55624	8.13206	8.45016	7.98349	7.9909	7.95296	7.82751	7.92893	8.25843	8.05359	7.70678	8.23118	7.91919	7.37203	8.50126	7.60547	8.19511	8.21918	8.13631	8.43019	8.15913	8.06927	8.17271	7.87746	8.13434	8.10961	7.91329	8.07218	8.25743	8.08375	7.99013
SPTBN1	8.86095	8.7031	7.41105	9.13798	8.88451	9.13982	8.57247	9.10497	8.61246	8.23466	8.48364	8.85651	8.9271	8.95165	8.62229	8.98622	8.47988	8.91011	9.03011	8.52676	8.51447	8.60506	8.96196	8.64964	8.50463	8.39927	8.37428	9.10999	9.03589	9.12892	8.51377	9.53885	8.32421	8.89669	8.78333	8.71216	8.88915	8.1911	8.30684	8.99004	8.48033	8.921	8.97715	8.36049	8.41356	8.53767	8.60176	8.4935	8.86783
AFTPH	10.6922	10.9779	10.8635	10.3593	11.0414	10.8839	10.522	10.8608	10.4342	10.4781	10.586	10.2068	10.4627	10.5631	10.4448	10.3386	10.6043	10.4817	10.5361	10.6078	10.9214	10.9725	10.3998	10.3972	10.5508	10.574	10.5625	10.3822	10.1741	10.214	10.5149	10.581	10.3854	10.2783	10.6896	10.4721	10.3476	11.064	10.7214	10.754	10.9962	10.7136	10.4812	11.0276	10.227	10.7281	10.5631	10.5689	10.4068
MALL	5.245	6.1491	3.87078	6.15458	3.19868	4.56847	3.83572	5.25594	5.48611	5.94587	4.38986	4.66697	5.7013	5.24737	4.26941	5.89481	4.34309	5.51802	3.73744	5.57145	5.57221	5.04217	5.56793	5.23369	5.57239	5.43254	6.15399	5.44482	5.60814	6.01921	5.04773	4.13875	5.50457	3.42463	5.67116	5.99302	4.05648	4.50864	5.20302	5.90394	5.27994	4.10909	5.28552	4.38984	4.66479	6.5288	5.8304	5.19769	5.52896
SLC2A4RG	12.4342	12.0528	13.032	12.2484	11.9944	12.6916	11.893	12.6921	12.3752	12.0095	11.3264	11.8901	12.0899	12.2429	12.1169	12.2473	11.5764	12.1798	12.1203	12.3835	12.4066	12.0693	12.6164	12.0619	12.0879	12.0087	12.1191	11.7131	12.1394	11.8888	12.1657	12.2244	11.7307	11.6142	12.2538	12.1461	11.7153	12.0452	11.8275	12.215	11.8233	12.1785	12.1952	12.5697	12.3692	12.0864	12.0438	12.0048	11.9164
C20orf24	12.0019	12.4019	12.1997	12.1179	12.5758	12.0137	12.2915	12.4103	12.1323	12.5192	12.5688	12.3561	12.136	12.4494	12.3569	12.2499	12.662	11.9781	11.9581	12.2048	12.4086	12.6408	11.5406	12.5229	12.0483	12.4652	12.3177	12.6441	11.8208	12.5101	12.0443	12.2272	12.9914	12.4042	11.7561	12.2376	12.1426	12.6487	12.4979	12.3676	12.3286	12.4177	12.1229	12.7475	12.0231	12.2505	12.4845	12.2433	12.3781
CHD6	6.84074	6.84925	6.05519	6.92672	6.08834	6.9131	7.09716	7.36702	6.40929	6.73572	6.95177	6.97235	7.11959	7.18355	7.0853	6.89036	6.40545	6.54967	6.86051	6.73381	6.44561	6.6628	7.15701	6.64864	7.33506	6.84856	6.77115	6.95998	7.11421	6.91872	7.20447	7.28717	6.56509	7.21624	6.83476	6.5875	6.62653	7.05158	6.65173	6.53107	6.65551	6.89829	6.95229	6.62202	7.38217	7.0179	6.51993	6.70846	7.07589
WISP2	3.4547	5.84539	4.16082	5.15643	5.36614	4.2419	4.77777	1.87033	4.2105	5.98567	6.76219	3.23973	6.41746	4.94451	3.94647	3.91576	2.93422	4.19598	4.2514	4.36235	5.2211	5.73691	4.63857	3.50291	3.63618	3.65237	3.58299	4.63618	2.46522	4.64106	4.70304	3.22412	4.21522	5.74664	4.48587	3.9105	4.07468	3.33677	4.12335	5.00487	3.95034	3.60497	5.7869	4.26082	2.86352	5.5167	4.34433	5.2233	5.65904
MATN4	6.34649	5.75584	6.32131	6.81558	6.5224	6.66578	6.39094	5.97038	6.76192	6.50729	6.19149	6.10703	6.49171	6.6203	6.68414	6.45779	6.48865	6.12399	6.93003	5.87614	5.94114	6.23461	6.07582	6.68662	6.37201	6.70768	6.31017	6.36626	6.85271	6.67688	7.13953	6.676	6.30087	7.51697	6.66053	6.32449	6.5791	5.9113	6.23759	6.47212	6.22888	6.57341	5.81683	6.13847	5.79736	6.58989	6.23561	6.37546	6.01503
WFDC6	11.3364	10.5351	10.6212	11.7472	10.6324	11.2239	10.4015	10.7821	11.9427	10.2861	10.3167	11.134	11.2217	11.3942	10.9286	11.1681	10.7675	10.9838	10.3177	11.3987	10.7512	10.9025	11.4542	10.4748	9.95667	10.4583	10.5462	10.9258	11.0302	9.86153	11.9665	10.7537	10.8676	10.6754	11.1912	11.3112	10.7293	11.072	10.5671	10.9056	10.7887	9.73576	11.2254	10.4003	10.9805	11.0563	10.7558	10.8204	11.014
MGC4294	1.92599	2.12184	3.87214	2.00855	3.8587	3.33563	2.05821	1.96119	2.66087	2.575	2.56212	1.81789	2.37216	1.73116	3.13098	2.26508	2.36932	2.33709	2.20417	2.10746	1.73264	1.4794	4.01284	2.34723	1.96873	2.30252	1.97173	1.66297	2.46897	2.50328	1.83364	2.66536	1.77647	5.14576	2.25606	1.97288	2.55998	2.81019	1.94335	1.33589	2.72538	1.60842	1.61164	2.55552	2.49091	1.79183	2.33091	2.56262	2.07958
DEFB129	5.03268	3.94104	5.16287	5.1875	6.89813	5.80252	3.9683	5.3846	5.41076	4.34325	4.29259	3.87015	4.3977	4.34908	3.97538	4.7462	4.96426	4.12413	5.11978	4.63083	3.7195	5.05587	3.88651	4.10801	3.9671	3.78026	4.0692	3.92876	4.40567	4.50778	4.31706	5.04619	4.49984	4.02885	4.1658	3.96346	4.61409	6.64252	4.14875	4.16156	4.32099	4.66318	4.30733	4.54943	4.23118	4.22669	4.16392	4.15959	4.52774
SNPH	6.02696	5.37299	6.4849	6.14548	6.33663	6.20712	5.39349	5.117	6.31715	6.2049	5.5194	5.72533	5.56403	5.05974	5.08327	7.02859	5.56925	5.95446	5.53656	6.04721	4.70561	5.2821	5.61026	5.78877	5.28256	5.73225	6.31517	6.22326	5.21841	6.08337	5.83562	4.95358	6.03021	5.1041	5.27227	6.00715	5.76377	6.4148	5.64977	5.28954	5.04298	5.38699	5.12763	5.41496	5.32799	5.67828	5.83378	5.56279	5.17885
SMOX	6.09184	6.72932	6.55471	7.35549	5.9048	6.34437	6.07696	5.67671	6.74598	6.42218	6.32559	7.16087	7.06938	6.39972	6.34065	6.51545	6.05566	6.25115	5.92295	5.86384	6.08403	5.17091	5.96401	6.757	6.42968	6.27732	6.88893	7.69384	6.77325	7.06758	6.34364	5.74236	6.58923	6.17198	6.32866	7.35544	6.75017	5.03775	6.59946	5.92286	5.61693	5.495	6.71674	4.98405	7.35347	6.98174	7.00237	7.07473	6.77372
TRMT6	6.99931	7.20281	6.716	6.92102	6.76839	6.93504	7.00806	7.53082	7.11538	6.93542	7.1828	7.06527	6.93116	7.11152	7.05031	6.74225	7.25741	6.97839	7.26025	6.85865	6.73428	7.52828	6.7334	7.06348	7.07336	7.07175	6.92819	7.04653	6.8061	7.132	6.7886	7.27953	6.87087	6.44014	6.92291	6.65813	6.97672	7.26829	7.13117	6.9087	7.28188	7.33904	6.76233	6.77603	6.84645	7.22239	6.92792	7.1086	6.9621
BTBD3	8.79087	8.64105	8.48615	8.03236	8.64902	8.7068	8.74202	8.59493	8.50179	7.96457	8.5405	9.11052	8.44484	8.77152	8.75234	8.14595	9.01697	8.43502	8.66372	8.39148	8.2113	8.58432	8.41555	8.47678	7.97204	8.27223	8.2348	8.86046	8.7908	8.08897	8.71297	9.18648	8.35607	8.60546	8.87887	8.28418	8.88852	9.41384	8.35246	8.70013	9.52699	8.77515	8.83469	8.39735	8.51152	8.78543	8.39061	8.33248	8.30808
C20orf72	7.67244	7.49548	7.26791	7.58483	7.71664	7.47648	7.48719	7.79986	7.66226	7.69309	7.77794	7.67217	7.56879	8.16477	7.8278	7.46675	8.01587	7.80796	7.66467	7.74899	7.88924	7.96524	7.70853	8.17282	7.59477	7.74079	7.57141	7.71912	7.34228	7.86018	7.85541	7.73025	7.89035	8.38522	7.59447	7.48317	7.67335	7.82676	7.89748	7.84216	7.74953	7.93947	7.41154	7.74801	7.46985	7.8595	7.73349	7.45583	7.49502
NAA20	11.4448	11.267	11.6967	11.2166	11.6593	11.3408	11.5742	11.3792	11.2778	11.4658	11.8699	11.5477	11.4213	11.4866	11.4804	11.1252	11.6852	11.5217	11.5181	11.3251	11.4382	11.4174	11.1174	11.3703	11.4526	11.44	11.5995	11.5633	11.1819	11.2261	11.4845	11.2368	11.7817	11.4353	11.2922	11.3241	11.6079	11.5245	11.5339	11.4471	11.7214	11.1172	11.5913	11.4664	11.1042	11.248	11.6631	11.7314	11.6126
CEP250	8.6643	8.49247	8.52176	8.98877	8.18641	8.95812	8.79693	8.05499	8.96288	9.13657	8.65759	9.15688	9.08645	8.84341	8.72602	8.80138	8.57883	8.72423	8.79019	8.91707	8.35102	8.14222	9.28909	8.88388	8.95195	8.91165	8.90372	9.14155	9.38697	9.04412	9.20387	8.76654	9.12611	8.8544	9.18396	9.61974	8.94976	7.83219	8.68722	8.7474	8.53685	8.56891	8.94746	7.91103	9.30896	8.77656	8.96013	9.13723	9.036
NFS1	9.6558	9.93895	9.6017	9.64451	9.15041	9.78643	9.96806	9.52485	9.73399	10.0858	9.55486	9.84578	9.99364	10.0111	9.68575	9.52322	9.57766	9.80957	9.51314	9.64646	9.67046	9.78069	9.70601	10.0092	10.0008	9.94822	9.83295	9.91205	9.86712	9.906	9.97695	9.60307	9.71153	9.75659	10.0885	10.0007	9.71722	9.60883	9.6475	9.87981	9.52144	9.54727	9.84996	9.58004	9.88891	10.1363	9.82748	9.40776	9.89774
TMPRSS15	1.51985	1.27537	3.06373	1.01947	1.20897	2.31718	1.3585	1.1681	1.80206	1.2363	1.33015	1.33268	1.08783	1.84838	2.29779	1.84663	2.11686	1.25678	1.03779	2.14013	1.4498	1.02885	3.10157	1.29042	1.27619	1.23618	1.40135	1.41056	1.66853	1.67692	1.31977	1.52641	1.29465	4.17677	1.36076	1.37984	1.33567	3.85111	1.16811	1.65794	2.10515	1.10826	1.35933	1.01589	1.27856	1.29494	1.37226	1.31178	1.35557
CCT8	12.0478	12.1927	12.2271	11.9411	12.2926	11.2243	12.0617	11.9495	11.7366	11.8128	12.2201	12.0236	12.0482	11.8991	12.1227	11.8679	12.6816	12.225	12.0219	11.6953	12.454	12.031	12.0433	12.2328	11.9588	11.9435	12.0647	11.9515	11.7998	12.0905	12.2019	11.8863	12.263	12.0971	12.0487	11.8136	12.2532	12.4981	12.1621	12.0358	12.3898	12.0224	12.0027	12.2114	11.6989	11.9438	11.9545	11.9555	12.1296
SYNJ1	4.32719	5.1576	5.43232	4.96028	5.34011	5.01277	4.82761	5.13567	5.87956	4.7428	5.12035	5.21877	4.74877	5.06139	4.87391	4.91251	4.4266	5.31195	4.43046	4.42434	4.87297	4.58616	4.46569	4.52184	4.45421	4.87197	4.86746	5.31557	5.31428	4.89478	4.48714	4.85325	4.42363	4.56713	4.93039	5.02418	4.5855	5.58074	4.609	4.79628	4.50401	4.78433	4.37284	4.54354	5.14676	4.86217	5.4784	5.52286	4.82808
MRPS6	12.4782	12.261	12.3251	12.2954	12.8186	12.6225	12.3193	12.545	11.7417	12.3456	12.0524	11.9399	12.2062	12.4171	12.3735	12.8131	12.8116	12.575	12.3436	12.2185	12.9131	12.7694	12.18	12.6174	12.3995	12.4561	12.2443	12.1886	11.856	12.4546	12.6963	12.5867	12.4206	12.1033	12.1765	12.1396	12.6462	12.4797	12.6466	12.4045	12.9227	12.8532	12.3228	13.2219	11.6451	12.4731	12.2847	12.269	12.2677
MFAP2	6.82309	6.29349	6.80271	6.26659	5.36181	5.91818	5.74825	6.17743	6.63789	6.724	5.82855	6.37174	6.82973	6.31198	6.27147	6.26897	6.75652	6.25803	5.95249	6.60505	6.69831	5.76722	7.41752	5.9353	6.04335	6.22997	5.95964	6.90948	5.91547	7.07623	5.83037	5.32196	6.22069	6.77568	6.01259	6.64436	5.80039	6.37032	5.96415	6.68083	6.02832	5.8796	6.63941	6.78335	7.1144	6.2763	6.3225	6.55199	5.91974
CTSE	4.75417	5.04157	5.38816	5.44636	6.28715	5.07009	5.39587	5.06464	5.90258	5.54831	5.46594	4.82121	5.49116	4.95042	5.0678	5.78106	5.31181	5.56648	5.27256	5.1329	5.43831	5.82639	4.63161	5.65487	5.37097	5.95668	5.87566	5.23877	5.50705	4.99202	5.1851	5.35213	5.39915	5.91761	5.17749	5.06397	5.59747	5.99889	5.45262	5.65519	5.58132	4.97093	5.0556	5.58787	5.3052	5.38039	5.68449	6.46762	5.1955
B3GALT5	1.85825	2.32503	1.46979	3.46142	1.60947	2.73966	1.78836	1.58471	2.01523	2.13032	1.58104	2.6044	3.67708	1.73842	2.25752	1.38133	3.01477	3.09717	1.92945	2.68191	1.40541	2.12775	1.56089	1.40808	2.58868	2.68493	3.45906	2.4115	1.78951	2.29444	2.19359	2.53896	1.20743	2.08058	1.47608	1.35399	1.36412	1.77178	1.83359	2.8121	3.86983	1.441	1.9636	3.10137	2.83406	2.77956	4.06014	2.34035	1.53567
PWP2	9.07585	9.05113	9.131	9.0315	8.74795	8.75012	9.10062	9.0122	9.06896	8.73797	8.71433	8.74921	8.96318	8.97887	8.93701	8.62161	8.92543	9.0812	8.88679	9.00634	9.1645	9.08308	9.3652	9.0836	8.66838	8.71838	8.93018	9.08066	8.81934	9.18131	9.0618	8.56201	8.83594	9.466	8.99161	8.71838	8.87739	8.95532	9.06381	9.14998	8.65386	9.29927	8.97265	9.00786	8.95117	9.32002	9.0831	8.68515	8.95118
SUMO3	9.66248	10.0673	10.2674	10.0833	9.53461	9.52082	9.47819	9.99257	9.98152	9.99848	9.92546	9.6715	9.81651	10.0334	9.82914	9.86199	9.63089	9.77152	9.82267	9.92842	9.96743	9.65772	9.59537	9.6874	9.79422	9.57097	10.0324	9.77335	9.39827	9.78955	9.72408	9.2819	10.1491	9.46714	9.54104	9.78596	9.83519	9.67424	9.92123	9.92392	9.46163	9.53523	9.70983	9.3808	9.71145	9.9505	10.058	9.88088	9.76892
RSPH1	15.8512	15.9798	15.3763	15.7952	15.9842	15.9919	15.9117	15.8738	15.7425	16.22	15.4262	16.0047	15.7238	16.1345	15.7298	16.0422	16.199	16.5677	15.7094	15.7322	17.0266	16.051	15.9046	16.3764	16.1764	16.2693	16.0046	16.0121	16.1913	16.0442	16.3294	15.5489	16.427	16.0316	16.0616	16.3141	16.4644	16.4391	16.13	16.4065	16.4477	16.3708	16.6388	16.8404	15.8051	16.3413	16.2625	16.1054	16.2655
BCL2L13	10.1018	9.27449	9.7068	9.54041	9.64807	9.52131	9.20413	10.1664	9.65215	9.4634	9.31655	9.79085	9.43514	9.71261	9.46266	9.41558	9.76231	9.8242	9.77248	9.60703	9.86499	9.80588	10.0815	9.56504	9.27831	9.01758	9.34973	9.74124	9.51226	9.30519	9.58939	9.81466	9.58434	9.34259	9.28841	9.60312	9.44765	9.94896	9.62675	9.66748	9.61165	10.2732	9.87448	10.0713	9.37006	9.59492	9.57712	9.26876	9.25317
DGCR14	9.09819	8.68526	8.97379	9.26011	8.38672	8.96575	8.56529	8.84855	9.20029	8.77885	8.68566	9.02333	8.87983	8.70907	8.49	8.83796	8.68649	8.88825	8.76424	9.21952	8.47484	8.75176	9.33335	8.90949	8.43907	8.83469	8.96998	8.93687	8.84493	9.00011	8.86413	8.67356	8.80563	9.01275	9.19443	9.24684	8.81179	8.37019	8.91852	9.07919	8.55587	8.64468	9.29021	8.28409	8.97048	8.85047	8.89675	8.67203	8.7781
TXNRD2	5.89138	5.95658	5.71823	5.15638	5.52068	4.93988	5.64638	5.36861	6.04601	5.82493	5.40849	6.10668	5.85898	5.84892	5.93876	4.99723	6.84308	6.13498	5.82054	6.18011	6.59337	5.6037	6.28556	5.24997	5.07746	5.54367	6.13853	5.77102	5.85639	5.793	5.99014	4.89604	6.05997	6.62016	6.26228	6.03383	5.69564	5.58959	5.89269	6.05379	6.22967	5.27225	6.00556	5.85659	4.8959	6.55218	5.98698	5.31216	6.04866
PI4KA	9.77803	9.77743	10.0425	10.072	9.52496	9.12246	9.88856	9.43259	9.69456	9.94789	9.9209	10.294	10.1626	9.8774	9.85071	9.73532	9.97829	9.86223	9.43735	9.81954	9.7641	9.47092	10.2821	10.0794	9.67705	9.89361	10.0465	9.94052	9.97347	10.3436	10.0078	9.03575	10.0766	10.113	10.1835	10.2169	9.81492	9.78356	9.87354	9.96404	9.72272	10.1083	9.88456	9.98244	10.3649	10.0935	9.88741	9.5914	10.0292
RAB36	12.7762	12.2185	12.3727	12.5483	12.2604	13.1592	12.6277	11.9837	12.6712	12.7218	11.9665	12.6722	12.3576	12.5962	12.3024	12.6307	12.5779	13.0808	12.7093	12.7608	12.8371	12.2734	13.137	13.0163	12.5546	12.4816	12.4482	12.7667	13.0709	12.4552	12.6308	12.7663	12.7881	12.8459	12.7882	12.7339	12.7215	12.3144	12.502	12.8125	12.9595	12.4771	13.2288	12.6151	12.7101	12.0332	12.4225	12.4174	12.6753
CRYBA4	1.8112	2.02244	1.44868	1.91155	2.20593	2.04697	1.71354	1.90831	2.52197	2.97828	2.34103	2.04348	2.84692	2.61613	2.07438	2.06156	2.18355	2.40938	2.27227	1.47241	1.58996	2.60423	1.77883	3.30214	2.91533	2.70142	2.35745	1.7163	2.00869	3.37105	1.8419	2.54055	1.94203	3.67218	2.55078	1.93565	2.59709	2.58272	2.59312	1.33941	2.69142	2.5852	2.72041	1.41148	2.00489	1.73006	1.94782	2.42627	4.14098
GAS2L1	5.77955	5.4582	5.1655	6.90095	4.66422	4.83489	4.57598	5.07971	6.03931	4.63023	5.45435	5.48261	4.80486	5.31885	5.39308	5.2221	5.70009	5.57678	5.62852	5.15054	5.19568	4.99578	5.68124	4.19884	4.03611	4.69415	5.60674	5.56549	5.65474	5.26513	5.4437	4.68754	5.29324	6.53375	5.55749	5.74191	5.0825	4.33327	4.98519	5.04672	5.1463	3.89066	5.21031	4.32673	4.52369	5.27285	5.59885	5.49053	5.27246
CTPS2	6.93213	6.68212	6.51254	6.3491	7.09572	6.82061	6.68346	6.75646	6.43392	6.52929	6.80581	6.73757	6.82191	6.87142	6.94435	6.32285	7.11208	6.96418	7.23325	6.73517	7.124	6.65698	7.26797	6.28098	6.41284	6.23969	6.67601	6.87947	6.52528	6.73157	6.89931	7.16158	6.4605	6.84495	6.96786	6.70679	6.95763	6.98746	6.51745	7.09742	6.99408	7.04975	6.64931	6.62602	6.56018	6.75881	6.73636	7.2046	6.75492
RNF185	8.2541	7.98166	8.38744	8.22773	7.18175	7.72333	7.77334	7.40203	7.945	7.82898	7.92215	7.96966	7.88301	7.7495	8.05461	7.79429	8.20751	7.86701	7.86278	8.18275	7.87225	7.62787	8.18694	7.31335	7.90891	7.8642	8.18671	7.80434	8.09703	7.95801	8.1204	7.54439	7.99961	8.04265	8.07187	8.221	7.80365	7.63995	7.91223	7.88596	7.73866	7.56312	8.08256	7.54412	8.02058	8.15952	8.02622	8.04412	8.17304
YWHAH	10.1723	10.6638	11.3357	10.4067	10.3337	10.1956	9.873	10.2312	10.6682	9.95253	10.218	10.1977	10.0062	10.4121	10.2826	10.2508	10.4459	10.5649	10.1515	10.1891	9.82098	10.1823	10.4491	10.0978	10.5968	9.78973	10.326	10.2919	10.601	10.4212	10.1503	10.0046	10.5834	9.98109	10.3525	10.5696	10.1098	10.0003	10.5746	9.75808	10.3099	9.81322	10.3411	9.51574	9.98422	9.96745	10.5461	10.4865	10.528
TOM1	8.10401	7.90758	7.43059	7.46318	7.62472	6.77965	7.86883	7.62297	7.80943	7.9819	7.90545	8.44484	7.88905	7.7654	7.96381	7.40143	8.42486	7.88931	7.43921	7.75499	7.96002	7.59185	8.67874	7.53214	7.2387	7.51559	8.34271	8.11962	8.38048	8.15234	7.99947	7.02581	8.1746	7.90971	7.90129	8.25656	8.05084	7.70001	7.89734	8.10283	7.75985	7.66305	7.85989	7.50819	7.59546	8.14173	8.14434	7.73732	8.09178
RBFOX2	7.22914	7.56653	6.80749	7.05199	7.50376	7.39304	7.4071	7.43016	7.37179	7.6514	7.53609	7.60503	7.93547	7.30611	7.52235	6.94028	7.37562	7.33461	7.29432	7.36236	7.71893	7.42195	7.78931	7.36525	7.33557	7.48944	7.71604	7.41328	7.41094	7.93219	7.50006	6.74886	7.53817	7.95788	7.4823	7.59921	7.44915	7.21728	7.18935	7.66831	7.21591	7.43595	7.44479	7.02409	7.47627	7.64262	7.48793	7.37955	7.64578
MFNG	6.00465	7.22004	8.52893	7.54279	9.01133	6.12721	6.45099	8.07042	8.18227	6.59012	6.82078	6.32187	6.41749	7.7144	7.48788	6.62311	6.94115	5.78152	7.30265	6.21048	5.86903	6.93036	5.97143	7.00335	7.41918	6.60668	6.44695	5.92766	5.83972	6.67501	6.08625	6.31289	7.27621	6.06817	6.64537	6.73782	7.29433	6.2579	6.54873	6.00207	6.59162	7.42052	6.00255	6.53463	6.29664	5.74904	6.58429	6.3453	6.43076
MAFF	7.82593	8.76017	8.29603	8.79787	7.47819	7.44927	7.97932	8.51184	8.78873	7.66374	7.40721	7.98295	6.97003	8.11632	7.82305	9.16316	7.4386	7.72711	7.93343	7.45289	7.43601	8.31249	7.57025	6.90766	8.32245	7.16177	7.74494	7.16578	7.6147	7.97595	6.93331	7.92946	7.92257	8.28391	7.2378	8.08284	7.67599	7.21936	7.43395	7.62296	7.57534	9.34184	7.30154	7.11763	9.8227	7.57818	7.14216	8.52694	7.47759
GTPBP1	11.7404	11.8181	11.4737	11.8201	11.4234	11.8597	11.4992	11.8144	11.6794	11.9623	11.374	11.5471	11.8111	11.7813	11.7145	12.1237	11.2738	11.9408	11.6637	11.9209	11.933	11.8666	11.7938	11.7556	11.5783	12.0448	12.1343	11.7173	11.6319	11.7639	11.9692	11.5476	11.7938	11.4237	11.4975	11.9059	11.6695	11.4536	11.8012	11.9548	11.5533	11.801	12.0451	11.7815	11.8407	12.1198	11.9306	11.6385	11.8
SMCR7L	9.93024	10.3092	10.1649	9.97885	9.68116	9.79756	9.80578	10.3063	9.65626	10.3561	9.90646	9.85327	10.3176	10.3296	10.0206	10.1193	9.91407	10.2266	9.91099	10.012	10.4055	10.4112	9.58407	10.3305	10.3747	10.345	10.0165	9.90217	9.67129	10.1631	9.952	9.8775	10.1337	10.0548	9.79984	9.76231	9.86345	9.78364	10.072	10.1476	9.87004	10.5511	10.1978	10.3361	9.91266	10.3393	10.1559	10.0087	10.0105
ACO2	12.6145	12.4993	12.9992	12.7628	12.4672	12.8646	12.7185	12.6233	12.703	12.7832	12.3683	13.0054	12.5939	12.7369	12.5279	12.6131	12.992	12.9899	12.6613	12.675	12.8949	12.8165	12.8934	12.7935	12.4709	12.6888	12.7002	12.8583	12.765	12.7229	12.7619	12.5748	13.0718	12.5837	12.8222	12.9292	12.8469	12.5471	12.5969	12.61	12.5455	12.6684	13.0574	12.7588	12.8145	12.6517	12.5745	12.4852	12.8062
TYW3	9.1818	9.16792	9.34546	8.80981	9.51914	9.20561	8.8512	9.34918	9.07754	9.0599	9.21899	8.80591	8.89879	9.43142	9.30613	9.51014	9.39035	9.47781	9.08267	9.12663	9.36568	9.28509	8.97101	8.93622	8.90316	9.10261	9.21695	9.08155	8.75564	8.87515	9.26448	9.19637	9.01227	8.84659	8.78562	8.91682	8.9756	9.44219	9.32291	9.30261	9.14357	8.76523	8.99868	9.52252	8.62516	9.20652	9.29065	9.50806	9.11382
PNRC2	9.50359	9.7081	10.5839	9.37076	9.58293	9.08681	9.28585	9.34993	9.30835	8.95699	9.38672	9.1243	9.16192	9.53947	9.36068	9.01154	9.95268	9.23071	9.48638	9.48805	9.92447	9.32057	9.38306	8.52415	9.63524	9.06699	9.47741	8.95049	9.12527	9.04279	9.46821	9.41215	9.24167	8.66976	9.46225	8.96251	9.15996	10.0361	9.2296	9.18162	9.58657	8.93634	9.41227	9.4827	9.08556	9.10707	9.17818	9.35114	9.09361
FAAH	8.28326	7.46756	7.1046	8.29116	6.8826	7.3492	7.45947	6.72881	7.94235	7.85175	7.6396	7.73906	7.79483	7.75303	7.59745	7.70589	8.0911	7.69431	7.63306	7.70387	7.70821	7.42222	8.24682	7.51588	7.17915	7.9622	7.85071	7.48674	8.00289	8.04115	8.23186	6.82192	7.74478	7.66723	7.92225	8.32544	7.91097	7.09695	7.73213	8.13722	7.62756	7.41019	8.05143	7.29974	7.72775	7.89838	7.86429	7.69434	7.82405
DUSP23	12.6425	12.8715	12.5808	12.7892	13.07	12.7793	12.4769	13.2369	12.8154	12.8999	12.5593	12.5841	12.7148	12.5755	12.7541	12.812	12.8212	13.0705	12.6752	13.0972	13.0402	13.0257	12.4878	12.9961	12.5947	12.7378	12.7603	12.671	12.7209	12.6268	12.4399	12.9252	12.4778	12.733	12.24	12.5116	12.3462	12.9884	12.7666	13.1657	12.4674	12.9606	12.7905	13.1322	12.626	12.9575	12.5096	12.4939	13.0561
PIGM	8.70081	8.8193	8.89848	8.95432	8.54266	8.99794	8.95213	8.41782	8.63705	8.98359	8.96608	8.73194	8.77873	8.71294	8.6876	8.78471	8.95979	9.02524	8.96719	8.97372	8.76345	8.84469	8.90266	8.78518	8.61816	8.82861	8.85666	8.82288	8.61687	8.88995	8.92561	8.43769	9.02229	8.46368	8.81812	8.71908	8.54506	8.54893	8.98024	8.72947	8.70557	8.66627	8.74219	8.68596	8.54027	8.88053	8.94949	8.9856	8.9517
CFHR3	10.1758	10.5754	9.96343	10.6647	10.3455	9.99728	10.2571	9.93159	9.8848	10.104	10.3836	10.4302	10.1202	9.45654	9.7675	9.95798	10.0384	10.1764	10.0491	9.7259	10.11	10.9272	9.60196	10.3969	10.0199	10.5771	10.0092	10.3604	9.81265	10.3457	9.65851	10.2696	10.4269	9.87092	9.61141	10.2743	9.58788	10.3483	10.0852	10.2708	10.2772	11.0951	9.79797	10.0835	10.1233	10.5261	10.2452	10.2298	10.0797
KTI12	6.34629	6.35594	6.5872	6.06838	6.16863	5.90652	6.70525	6.59888	6.55906	6.72249	6.42146	6.64222	6.15485	6.33789	6.23883	6.75234	6.60595	6.68704	6.09913	6.54904	6.84368	6.98011	6.02547	6.89551	6.60665	6.97633	6.65783	6.47361	6.34925	6.26084	6.4743	6.44096	6.68766	5.94326	6.42079	6.72799	6.51661	6.74194	6.72257	6.51795	6.74432	6.53746	6.53073	6.68526	6.35125	6.80446	6.84443	6.92254	6.19606
TMEM59	14.3785	14.2948	14.6299	14.2859	14.5527	14.3225	14.4467	14.0659	14.1398	14.0995	14.5446	14.1136	13.8935	14.3234	14.1833	14.0424	14.435	14.1815	14.3378	14.2983	14.525	14.2689	14.1125	13.9328	14.0835	14.0507	14.2458	14.1368	14.2795	14.3405	14.6396	14.3928	14.3088	14.1165	14.4106	14.3905	14.171	14.276	14.5486	14.2381	14.3655	14.1963	14.08	14.4207	13.7847	14.2949	14.1828	14.4633	14.4016
S100A7	4.68624	4.2828	4.42892	4.89453	6.63633	5.21296	4.74227	5.0682	5.35744	4.95884	5.51971	4.99396	5.41606	4.00295	5.11366	4.78801	4.69662	4.30829	5.58959	4.65075	3.52743	4.18621	5.9346	4.47745	4.07831	4.44274	4.5474	4.84621	4.88683	5.71588	4.01021	5.01026	5.03716	5.70349	4.58317	4.38623	4.92833	5.92885	4.56932	4.56629	4.85126	3.67923	4.07433	4.23156	4.95542	4.67759	5.58671	5.01682	6.21188
LCE1A	13.0733	12.8796	12.6192	13.1119	13.253	12.7381	13.3326	13.0567	13.2697	13.6933	13.4518	12.7634	12.803	12.9333	13.0504	13.5263	12.5444	13.2129	13.4175	13.1261	12.274	12.9126	12.8892	13.2436	13.5531	13.6872	13.0379	12.9633	13.0043	12.2228	13.0677	13.1649	12.7668	12.6418	13.2405	12.9932	13.0972	12.2365	12.8217	12.7829	13.0177	12.4344	12.1785	12.5407	13.1571	13.1837	13.3474	13.3949	12.8022
PTGER3	1.10917	1.99507	1.86727	1.05168	1.14099	1.12366	1.38571	1.99773	1.31444	1.34451	1.56443	1.44987	1.17518	3.11697	1.28563	1.36083	0.90524	1.24324	1.11312	1.70555	1.09508	1.01133	1.14046	1.43559	2.26579	1.57078	1.34089	1.33418	1.60871	1.66957	1.37307	1.2642	2.39353	-1.33714	1.4837	1.46373	1.9748	1.39598	1.45271	1.35454	1.21721	1.13968	1.05699	0.953058	1.26529	1.47135	1.6936	1.32601	3.24117
RC3H1	8.98353	8.9426	8.30727	8.79143	8.5469	8.97936	8.91782	9.09446	8.73167	8.76059	8.67068	8.72905	8.84353	9.02498	8.8557	8.72587	8.77828	8.6595	9.23458	8.74488	9.0259	8.74438	8.86657	8.90107	9.20594	9.02987	8.28024	8.58069	8.94214	8.66327	8.81608	9.27993	8.42926	8.93521	8.71841	8.73284	8.66294	8.91126	8.52954	8.70206	8.64489	9.07389	8.98205	8.849	9.14265	8.5714	8.60665	8.66038	8.54449
OCLM	1.99026	1.67135	2.44043	2.74378	3.03808	3.79583	2.79654	2.88461	1.62342	2.6723	1.99836	2.84815	2.17411	3.73054	2.7534	1.90531	2.54362	2.79538	1.61618	1.20801	2.75501	1.8849	3.28717	2.25525	2.72216	3.01958	2.50195	2.20109	3.37111	2.95213	2.89949	3.33261	1.55685	3.9317	1.85783	1.71457	1.74082	3.4117	2.73442	2.32943	2.23113	2.40173	3.43209	3.22788	2.67708	1.56365	1.62197	1.93614	1.68029
LCK	6.4872	6.17459	6.86649	7.75363	7.36924	7.1362	6.23532	6.63143	7.54996	6.9594	7.30891	6.74947	6.55978	6.62978	6.4597	6.8919	7.07528	6.46768	6.6152	6.69469	6.14108	7.48545	7.01198	8.02034	5.97607	6.35074	6.60625	6.80504	5.66445	7.46514	5.86266	6.60799	7.54199	6.15605	6.45094	7.67335	7.1891	6.37972	7.12283	6.43829	6.69751	8.72848	6.92791	6.92384	6.90706	5.51141	6.61732	6.08877	6.45649
ADC	7.12321	6.42321	6.7033	7.0606	6.54096	5.32748	6.56581	6.46584	6.6651	6.75293	6.50878	6.78359	6.78405	6.36706	6.72367	6.36443	7.07608	7.29495	6.39238	7.17103	7.58127	6.98836	7.26401	6.35614	6.13339	6.20806	7.09678	6.38895	6.62011	6.96696	7.1808	5.58392	6.86912	6.67265	6.69896	7.09698	6.86397	7.15169	6.65419	7.59749	7.4395	6.69044	7.25463	6.62536	6.15643	6.83988	6.84876	6.68381	6.86956
PSEN2	11.8745	11.0185	11.9796	11.7119	11.7979	11.8046	11.4327	12.0073	11.769	11.5402	11.2808	11.2876	11.6028	11.4985	11.4871	11.8486	11.7886	11.862	11.701	11.4988	12.1557	11.9183	11.9803	11.8404	11.3887	11.6642	11.563	11.1045	11.6219	11.5934	11.6504	11.6862	11.7115	11.3092	11.2804	11.734	11.7327	11.7647	11.7073	12.0247	11.659	12.2983	11.93	12.2965	11.1538	11.4702	11.575	11.5507	11.505
YTHDF2	11.0231	11.2161	11.4781	11.121	11.4433	11.3361	11.2073	11.3972	11.0767	11.1313	10.8853	11.1114	11.0241	11.0727	10.9113	10.8781	11.2822	11.2225	11.0559	11.302	11.4948	11.3461	10.9806	11.0774	10.9789	11.063	11.1468	11.2314	10.8866	11.1892	11.0168	11.1764	11.2989	10.9902	10.9128	10.9253	11.0812	11.6893	11.3818	11.4559	11.4827	11.4625	11.1889	11.2826	11.1989	11.1658	11.2673	11.1665	11.2202
RGS8	1.96586	1.40429	1.6966	1.87742	1.4495	1.85394	1.15498	1.46552	2.12574	1.97484	3.03396	1.49833	1.44841	2.01134	1.5018	2.63645	2.08447	1.42128	1.74428	1.83803	2.38499	1.27827	1.52617	1.23381	1.41444	2.37095	2.30266	5.22094	1.66905	1.17027	1.28945	2.25403	1.30934	3.72316	1.47269	1.33585	1.92399	2.77771	2.30056	1.24027	1.39508	1.39068	2.05685	2.54444	2.01203	1.2409	1.27389	1.14663	1.22398
OSCP1	13.7613	13.6124	13.5122	13.6738	14.157	14.3067	13.8442	13.9603	13.7078	13.8538	13.4254	13.6647	13.7017	14.029	13.5186	13.7989	13.9408	14.097	13.6821	13.9104	13.9284	13.7232	13.7528	13.7969	13.7816	13.8883	13.976	13.7814	13.94	13.669	14.2289	13.7686	13.903	13.8924	13.6112	13.9443	14.0144	14.0001	14.1181	14.1001	14.0357	13.5682	14.1246	13.9275	13.4881	13.8353	13.9227	14.0309	13.8579
MEAF6	12.0527	11.8103	11.7785	11.3259	11.8732	11.7909	11.8493	11.7177	11.5164	11.9531	11.7829	11.873	11.9242	12.043	12.0166	11.8281	11.9732	12.1081	11.9079	11.965	12.6145	11.7663	11.8607	11.6633	11.8929	11.8529	12.0259	11.7734	12.0744	11.8576	12.2365	11.8168	12.1295	11.8927	12.2001	12.0897	12.0788	12.2759	11.9889	11.8639	12.3713	11.8422	11.8428	12.1916	11.6642	12.0587	11.855	11.9915	12.1473
NBPF3	11.8864	12.5655	12.9781	11.8075	11.5114	12.7538	12.4254	12.0311	12.0082	12.0076	11.5888	12.2325	12.4277	12.3195	12.3907	11.8573	12.0238	11.8879	12.1119	12.0054	12.3158	11.8731	12.6022	11.9175	12.5195	11.7244	12.1083	12.0769	12.534	12.3597	12.2886	12.2422	11.9187	12.3254	12.548	12.1813	11.9479	12.7173	11.6281	11.5959	12.0012	12.4132	12.1247	12.3659	12.749	11.8592	11.7069	11.8617	12.3622
PLA2G5	4.46794	4.04417	4.77798	5.24249	6.2952	4.64092	4.32562	4.13596	5.40953	4.15258	4.90166	3.90773	3.94293	4.86598	4.14712	4.66156	4.50632	4.36272	5.21214	4.61566	3.95625	4.8635	4.51963	4.14139	4.2325	4.14446	3.80816	4.14891	4.34034	3.95591	4.19338	4.70831	4.61542	3.95065	5.76469	5.12702	4.41246	6.07921	3.81167	4.47869	4.51148	4.48811	4.45492	4.54169	4.8484	4.02971	4.19198	4.47127	4.03766
UBIAD1	8.38188	7.88553	8.27819	8.23338	7.91043	8.27577	8.00872	8.08751	8.32887	8.21958	8.20308	8.04723	7.80412	8.1962	8.07698	8.53466	8.06428	8.26777	8.47615	8.45084	8.0381	8.38309	8.11298	8.27177	7.93422	7.67364	8.04675	8.00953	7.93194	8.1239	7.94985	8.36085	8.07438	8.39766	8.05938	8.20836	7.84085	7.51133	7.74446	8.03524	7.91375	8.34643	8.26282	8.2678	7.77805	8.07425	8.17174	7.98743	8.03881
CYP2J2	13.2922	13.3274	12.7215	12.799	11.3418	12.9193	12.9328	12.7664	12.2737	12.5111	11.7056	12.2905	12.7726	12.6428	12.2848	12.7327	12.4691	12.1724	12.7655	13.1099	12.7455	12.477	12.4308	11.8467	13.0064	12.5558	12.58	11.84	12.2817	12.5854	12.7706	12.8787	12.2654	12.104	12.8123	12.184	11.8408	12.9673	12.2693	12.5622	12.2483	12.306	12.5412	11.9291	12.4115	13.1385	12.173	12.1223	12.0046
GBP4	9.24868	10.0321	9.34033	9.98172	10.0085	9.16435	9.64934	10.5125	9.61759	9.87763	9.3743	9.79696	9.25841	9.90605	9.54153	10.1397	9.86985	9.98758	9.5714	8.90684	9.18885	11.3982	9.44846	10.7386	9.99766	9.78341	9.53937	9.9543	9.07347	10.2035	9.56713	10.2423	10.6257	9.75937	9.25408	10.5095	10.4173	9.44956	9.25906	9.19874	9.6506	12.0846	9.09359	9.69849	10.1591	9.42862	9.78425	9.66823	8.76901
MDM4	8.39281	8.93124	8.56986	8.21972	8.81351	9.46493	8.58857	9.10992	8.41181	8.35985	8.42551	8.61801	8.8717	9.03675	8.87869	8.3773	7.81067	8.01534	8.40717	8.64339	8.11873	8.59583	8.9119	8.3226	9.04906	8.37626	8.53388	8.53373	9.00341	8.79536	8.48554	8.91644	8.23331	9.13838	8.93958	8.37868	8.78236	9.4433	8.26432	8.6928	8.82932	8.73235	8.5175	8.50554	9.12316	8.42398	8.25443	8.09921	8.70409
C1orf226	9.01519	9.48629	9.28733	8.87643	9.60973	9.55208	9.37624	9.64603	8.89058	9.14124	9.07783	9.12086	9.11682	9.19426	9.35778	9.85444	9.28453	9.43603	9.62402	9.50725	9.3858	9.72058	8.89419	9.97547	9.11539	9.29874	8.86481	9.2343	8.80011	9.23195	9.02525	9.39068	9.35323	9.23096	9.62855	8.71312	9.30987	9.10317	9.51493	8.95209	8.95086	10.2016	8.89437	10.4206	8.92705	9.042	9.12433	9.36276	8.54
SELL	2.1685	3.31075	2.89351	2.24057	5.24585	1.55506	1.3556	2.26491	3.36558	1.39942	2.22534	1.85038	3.08462	2.25237	2.34451	2.21767	1.38015	2.31475	2.39346	2.25742	1.84559	1.76968	2.17285	2.34006	1.65983	3.71626	1.64482	1.44871	2.84142	4.00319	1.59201	1.6751	1.51276	3.4122	3.391	2.43846	2.04565	2.42457	1.60057	1.62067	1.70421	1.8498	1.88662	1.58246	1.24492	1.50115	1.60838	1.43974	3.79948
GPR161	7.81296	7.68181	7.91073	8.16382	7.68821	7.65802	7.80218	6.80532	7.93437	8.02855	8.0218	7.96739	7.58346	7.19483	7.61222	7.6166	7.16682	7.38797	7.95523	7.45724	6.94641	7.13327	7.94701	7.62387	8.10211	8.03297	7.80451	7.98319	8.22823	7.55485	7.594	7.43584	7.34507	8.0311	7.96764	7.74416	7.73625	7.30261	7.38022	7.26552	7.28552	7.01774	7.19535	6.94297	8.09214	7.49193	7.90476	8.23617	7.89481
ADAM28	6.57055	7.81178	7.42462	6.72948	5.07421	7.81959	7.64208	7.25849	6.41101	7.688	6.13121	7.41501	7.88882	7.49924	7.41375	6.9025	6.40135	6.38618	6.51665	7.00711	7.43687	6.9641	7.45114	7.49387	8.58996	7.47208	7.55741	6.74483	6.96917	7.74281	7.58029	7.11139	7.2396	7.5215	8.21719	7.45493	7.12515	8.47653	6.84629	6.81847	6.71717	7.17493	7.11533	7.69311	8.69652	7.11086	7.40393	7.06529	6.98511
NAV1	8.62158	8.54982	7.86738	8.66498	8.72805	8.91764	8.5264	8.77322	8.43289	8.83792	9.0301	8.80635	8.26613	8.36639	8.51234	8.80459	8.59607	8.10553	8.38283	8.24974	7.34079	8.63318	8.37936	8.96578	8.61631	8.36603	7.9738	8.68674	8.87044	8.40311	8.3523	9.32215	7.96752	9.00589	8.4737	8.26458	8.42892	7.08759	8.16818	7.94313	8.43275	9.79783	8.17179	8.65885	8.58984	8.14044	8.67611	8.74138	8.10072
MAN1A2	9.74425	9.6381	9.03877	9.56336	9.47725	9.43693	9.76251	9.85656	9.46299	9.6194	10.0709	9.61842	9.62507	9.53313	9.77113	9.53596	9.5308	9.40501	9.78611	9.47334	9.44911	9.83794	9.39479	9.76652	9.80364	9.64853	9.24321	9.54909	9.24691	9.49039	9.47044	9.76046	9.54268	9.55541	9.36952	9.34522	9.4005	9.89075	9.26057	9.62253	9.50569	10.1395	9.84758	9.48375	9.72614	9.34163	9.61022	9.46562	9.33126
HMGCS2	8.34697	5.37515	7.35966	3.46564	6.74878	6.13192	6.40494	5.68643	5.80882	3.88261	8.09456	3.79767	5.49208	5.5156	7.88134	4.40939	8.29517	6.84917	8.26618	7.97128	5.17697	5.19964	5.5369	3.61138	6.19254	6.22771	3.76079	4.53535	4.77091	5.5248	6.05455	5.31203	5.50388	4.94284	8.42259	4.72256	5.63682	2.51935	5.11425	5.35577	7.07548	4.86859	6.34693	6.68447	3.25913	4.9949	4.14245	5.79185	3.7766
MAN1C1	11.17	11.9005	11.2287	10.222	9.62448	10.5813	10.6582	11.6455	11.796	10.9329	9.59661	10.8785	10.8423	10.9268	10.2533	10.8445	9.89665	11.0425	10.942	11.446	11.4178	10.7739	10.5791	10.9597	10.6168	11.0567	11.0898	11.216	10.7017	11.0716	10.5197	10.8253	10.9358	10.8905	10.6988	10.5788	9.71964	11.444	11.1561	11.0071	10.1739	11.0427	11.17	12.1389	11.3187	11.667	11.0476	11.575	11.3199
ANXA9	4.74047	4.11889	3.9422	6.2145	3.36309	4.67018	3.86799	4.33081	4.95374	5.26848	3.9396	3.61588	5.96009	4.65097	5.08925	5.41101	4.41275	5.36657	5.41125	5.71143	5.20988	3.40884	5.85792	5.83111	4.94896	3.83302	5.47499	5.20312	4.33722	4.45983	4.00921	4.15224	5.02043	3.05558	4.84724	5.29074	4.52435	6.6116	3.92377	4.97382	3.01171	2.9601	4.82385	4.10073	4.60926	4.72226	4.3838	3.98523	4.62562
HEATR1	9.06633	8.82373	9.32626	9.0207	8.8161	8.99131	8.9858	9.13544	8.90313	8.63537	9.06782	8.89009	8.96078	9.03591	8.96662	8.9356	9.29057	8.83952	9.07921	8.86322	8.87752	9.04844	8.93976	8.90134	8.95099	8.82606	8.7676	8.89924	8.92745	9.04262	8.88691	9.35951	8.87781	9.00329	8.73605	8.73447	8.80804	8.97973	8.83041	8.80709	9.07298	9.04981	9.04031	8.759	9.0971	8.82959	8.81367	8.98321	9.03587
EBNA1BP2	13.2349	12.9191	12.8726	12.8455	13.5896	13.1024	13.169	13.288	13.1316	13.4723	12.8961	12.8893	13.097	13.3468	13.2831	13.233	13.1126	13.4718	13.0117	13.08	13.5845	13.3033	12.784	13.5369	13.0873	13.4908	13.3131	13.3287	13.01	13.0514	13.3561	13.2481	13.3604	13.0729	12.9998	13.1255	13.3205	13.5128	13.4637	13.311	13.4578	13.4863	13.2551	13.4587	12.9587	13.1058	13.2529	12.9253	13.2636
YY1AP1	10.2837	10.5683	10.511	10.3124	10.5708	10.7661	10.9334	10.6292	10.4831	10.6585	10.0609	10.5152	10.5972	10.5337	10.5646	10.3332	10.44	10.3684	10.3363	10.5238	10.9531	9.59193	10.4736	10.4306	10.4937	10.4637	10.6643	10.5285	10.6708	10.7201	10.5858	10.4972	10.5723	10.5445	10.6022	10.7764	10.4211	10.8578	10.5569	10.6535	10.3326	10.6408	10.513	10.1354	11.094	10.7559	10.4907	10.3539	10.5846
NES	3.83459	4.91755	4.16736	5.00669	4.7798	4.08829	4.36851	3.94694	4.64846	4.72405	4.45759	4.11997	5.2087	3.76857	4.29695	4.07693	4.47189	3.63946	5.17382	4.44227	3.97784	4.94859	4.41932	4.52373	4.52004	4.75635	4.1987	4.19333	4.76335	3.96665	4.62864	3.98858	4.10096	4.63094	4.31425	4.18193	4.47555	4.11249	4.10207	4.11863	4.65029	4.00647	4.70798	3.54252	4.60184	3.50699	4.40859	4.32701	4.6103
FAM189B	8.73406	8.4141	9.04568	8.79572	8.86428	8.70884	8.65058	8.55709	8.95608	8.87616	9.1363	8.83425	8.72413	8.35949	8.60511	8.72964	8.53912	8.31817	8.54658	8.64701	8.11289	8.44573	9.02201	8.82776	8.50736	8.89257	8.53467	8.93012	8.59165	8.78589	8.52905	8.367	8.82187	9.12488	8.65459	8.73805	8.51811	8.79893	8.39965	8.3297	8.42103	8.34736	8.47458	7.97423	8.8951	8.58401	8.78415	9.11861	8.61142
LAMTOR2	11.2286	11.0831	11.5326	11.3697	11.5113	11.3318	11.1321	10.2034	11.3385	11.127	11.3851	11.3274	10.8858	11.293	11.2198	11.1565	11.5179	11.3112	11.3207	11.4775	11.389	11.4734	11.4266	10.9942	10.9495	11.0657	11.2212	11.1936	11.0605	11.2307	11.2791	10.9129	11.3753	10.8056	11.1845	11.2743	11.3712	10.9169	11.4606	11.3368	11.4424	11.2579	11.2034	10.9145	10.9151	11.3967	11.1828	11.1876	10.8902
HSPB7	1.52182	2.36572	1.39188	1.83342	1.50577	1.42596	1.3192	1.5687	1.5057	1.33638	1.57956	1.38144	1.17966	2.34609	1.27705	1.64262	1.85568	1.89248	1.70747	1.44206	1.54153	1.43383	1.5902	1.42661	1.50728	1.18073	1.35068	1.43025	1.54091	1.16192	1.46306	1.38624	1.50435	1.70953	1.55595	1.49897	1.46758	1.08108	1.84391	2.06247	1.48513	1.51446	2.07039	1.57936	1.2435	6.09098	1.41382	1.30918	2.73794
AGMAT	4.64218	4.80172	4.83137	4.29776	5.83006	4.65634	5.40794	4.4728	4.92674	5.56358	5.16692	5.19084	5.20449	4.15621	5.1848	4.97606	5.84253	5.01016	4.65478	5.31521	5.19909	5.82848	5.34521	6.10409	4.84213	5.19883	4.68414	4.65042	4.15935	4.88283	4.77634	5.06055	5.59479	4.5247	3.95622	4.26925	4.55869	4.69226	5.37665	5.72476	4.92267	5.83551	5.39772	5.4757	4.58963	4.27523	5.4598	4.98057	4.54938
R3HDM2	10.1285	10.107	10.94	9.90547	10.0898	10.8497	9.88074	10.3978	9.97766	9.6393	9.43554	9.81811	9.73598	10.2725	9.7891	10.1122	9.88419	10.0236	10.0367	10.302	10.5409	9.9516	10.6442	9.58777	9.94422	9.67115	9.87097	9.72535	10.2334	9.7808	9.83544	9.93929	9.75425	9.56418	10.2165	10.1634	9.77143	10.3953	9.71374	9.80508	10.0186	10.1202	10.4244	10.3345	10.0667	9.89574	9.60499	9.75772	9.91339
OVGP1	6.77706	6.55565	6.98458	7.02096	5.88109	7.55895	7.02667	6.41174	6.91451	6.88663	6.17127	7.60788	6.97468	7.00213	6.98781	6.21083	6.77713	5.96315	7.0927	6.67756	6.70872	6.68157	7.29827	8.12011	7.12538	6.9959	7.26833	7.39371	7.76774	7.39106	7.46552	6.94662	7.25655	7.39022	6.66036	7.67099	7.13465	7.89953	6.50233	6.44997	6.33462	7.30661	7.77608	7.55867	8.37139	6.44036	6.06364	6.76881	6.84058
FCER1A	7.59441	7.48718	8.10702	7.04143	8.12526	8.17633	7.88593	7.75213	6.78839	8.44534	9.32035	6.36068	7.921	7.71841	7.85125	8.49134	5.49331	7.06313	7.65467	8.82143	7.21976	8.71066	7.55089	8.22511	7.61227	6.72543	8.07902	6.02414	5.15313	7.26641	7.93117	7.09702	7.76659	6.82652	6.48001	7.86658	8.47198	7.33851	6.58563	7.32492	8.15227	8.04705	5.96219	7.32979	7.32122	6.61352	7.79156	8.32799	6.95682
LRRC8C	4.66189	5.26328	5.48836	3.96941	4.46935	4.10659	4.51942	5.77258	3.85961	3.8248	4.7661	4.11604	4.03213	5.01843	4.88815	4.25279	4.04557	4.24655	3.13024	4.1918	3.03303	4.72191	4.10468	5.28523	4.7462	3.8121	3.97928	3.90719	3.12948	3.99434	3.79023	4.97409	5.35305	3.82268	4.42981	3.74388	4.44591	3.36599	4.3493	3.78832	4.28996	5.1859	3.53659	4.40196	4.01515	4.42972	4.3967	3.73687	4.34831
HIPK1	12.541	12.5102	12.177	12.1265	12.1235	12.3735	12.474	12.5222	12.3144	11.9995	12.0703	12.6141	12.4684	12.4755	12.2709	11.9737	11.9699	12.2855	12.4064	12.3145	12.1031	12.1619	12.6392	11.9666	12.0887	12.0322	12.1058	12.5146	12.8594	12.1355	12.4048	12.5393	12.0012	12.1811	12.2631	12.462	12.2991	12.4042	11.9636	12.2547	12.4719	12.2412	12.5835	12.1522	12.5932	12.3659	12.3049	12.227	12.2749
VANGL1	8.98484	9.05503	9.75253	9.05057	9.1035	9.35179	9.16363	8.72345	8.83443	8.84019	9.14963	8.92385	8.81614	9.07737	8.87272	9.01724	9.18527	9.29821	9.02181	9.23653	9.29692	9.04447	9.37772	8.6523	9.14	8.77288	9.15009	9.00081	9.09652	9.03394	9.40155	8.94707	8.93287	8.94884	9.20581	8.89018	9.05993	8.8112	9.24387	8.99488	9.33442	8.59065	9.07352	9.02595	8.80914	9.0832	9.26554	9.53293	9.28474
KDM5B	8.33653	8.52894	8.02282	8.41186	7.68625	7.99201	8.51573	8.22317	8.41539	8.32889	8.16693	8.82555	8.38676	8.25443	8.39303	8.27514	8.346	8.36999	8.77929	8.00553	7.79243	8.41248	7.99533	8.74716	8.56504	8.51584	8.24504	8.39247	8.45441	8.43586	8.2941	8.19988	8.4286	8.22175	8.55118	8.32829	8.32198	8.14884	8.15876	8.25305	8.25423	8.54496	8.43998	7.66472	8.65937	8.42659	8.19437	8.24961	8.27238
FCRL3	1.16521	1.12978	1.29702	1.23947	2.22857	1.16203	1.09275	1.21115	1.04812	1.08045	1.07727	1.11804	0.904497	1.03244	1.0761	1.15447	1.18419	1.62648	0.968974	1.19125	1.26969	1.21449	1.22262	1.12676	1.14835	0.946776	1.06669	1.13263	1.20217	0.99388	1.13664	1.02937	1.08151	2.45739	1.15019	1.18255	1.10333	0.996477	1.15964	1.24994	1.21694	1.29347	1.28381	1.18621	1.05609	1.12759	1.18621	1.11153	1.0785
FAM5C	2.74278	4.33645	1.31449	2.46865	2.81613	3.48331	3.90224	1.54849	3.06871	3.95295	2.18961	3.41816	4.36114	3.61224	3.67534	2.68185	0.869085	2.37148	5.99037	3.37673	3.5217	2.94349	1.52449	3.77047	5.98432	4.31085	5.51781	3.5086	4.33784	3.30378	4.53589	1.78653	5.42035	1.06844	4.87386	4.51265	3.7533	3.6517	3.53342	3.44242	2.0936	1.5684	1.17479	4.39143	3.94165	3.76081	4.1782	4.45938	4.17068
PI4KB	8.84984	9.11331	8.81134	9.17334	8.89673	8.96752	8.80936	8.99028	8.96009	9.0898	8.61892	8.72225	8.8516	9.1962	8.89066	9.23696	9.11973	9.13076	8.67097	9.13764	9.23311	9.16925	8.77433	9.142	9.03881	9.15372	9.08395	8.63401	8.83762	9.00584	9.022	8.897	8.90242	8.96359	8.80161	8.93799	8.87755	9.00383	9.12018	8.81015	8.61531	9.27745	8.81134	9.07069	8.76797	9.28995	8.94823	8.84292	9.04228
UBAP2L	7.93605	7.77965	7.85291	8.02116	6.89121	7.92402	7.52258	7.3139	8.35932	7.73829	7.86896	8.37764	7.99488	7.72878	7.68768	7.62805	7.83599	7.93403	7.44844	7.95169	7.1995	7.43356	8.15161	7.62527	7.45825	7.4456	7.9983	8.10165	8.12617	7.97289	8.01666	7.3241	8.03669	7.93912	8.16547	8.33188	7.78498	7.0919	7.69631	7.81511	7.4361	7.41743	7.88829	6.877	7.928	8.04223	7.9636	7.80739	7.87817
DTL	4.60714	4.23226	5.41292	4.25224	5.12864	4.21828	4.93161	5.09726	5.2257	4.86499	5.01807	5.20613	5.22215	5.26821	4.62757	5.26501	6.27771	5.8996	5.24943	5.14697	5.21753	4.96661	3.33899	6.41647	4.80239	4.78796	4.4566	5.38206	5.17713	5.58488	5.06551	6.28538	6.87968	4.79499	5.22622	4.86929	5.06785	4.38551	6.30714	5.26089	5.75866	5.66732	5.35273	5.54683	4.24763	4.92574	5.63932	5.77891	5.13162
TTC13	5.39377	5.83403	6.30966	4.48802	5.41987	6.04358	5.87435	5.72613	5.73636	5.38807	5.1994	5.51231	5.39956	5.59586	5.73201	5.20002	5.62442	5.74767	5.86968	5.85767	5.8704	5.96436	5.96612	6.03242	5.86375	5.68847	5.4466	5.6517	5.66743	5.45217	6.008	5.6468	6.50943	4.27446	5.37168	6.41242	5.18333	5.89117	6.03681	5.22896	5.47156	6.04482	6.04482	6.1203	5.27358	5.23851	5.02378	5.33055	5.56532
LRRC38	1.9637	1.65837	2.65773	1.71644	1.68764	2.15066	1.69762	1.6231	2.02952	2.77022	1.93475	2.53171	2.17282	1.37945	1.95397	2.35833	2.54077	1.55873	1.80086	2.20935	2.51513	2.38474	1.68649	3.19913	1.5947	3.32579	2.15365	1.4882	1.71229	1.85759	2.214	2.81321	2.34014	3.16509	1.8087	1.90453	1.78296	1.50549	2.89076	1.38497	2.25459	1.55793	1.736	2.88757	2.76394	1.76069	2.1338	3.19231	1.58588
AURKAIP1	12.5986	11.9948	12.8017	12.466	12.2121	12.6642	12.2213	11.6986	12.4634	12.0544	12.3661	12.2656	11.9887	12.3209	12.0565	12.1737	12.4687	12.1273	12.326	12.3488	12.0049	12.2113	12.6474	12.4606	12.1621	12.2154	12.0101	12.1116	12.3387	12.2815	12.3255	12.4983	11.9904	11.9697	12.5175	12.4186	12.1599	11.7556	12.3173	12.4922	12.3432	12.3519	12.3484	11.8065	11.9225	12.2832	11.9692	11.7912	11.904
UFC1	12.9966	12.966	12.8667	13.3097	13.4503	12.7535	13.1713	12.93	13.2399	13.263	13.2831	13.409	13.0806	13.0391	13.2487	13.0339	13.6369	13.4499	13.3442	13.1819	13.726	13.4068	13.3617	13.4437	12.9167	13.2871	13.3875	13.3462	13.1703	13.2111	13.4939	12.8534	13.5988	13.2438	13.2255	13.5066	13.6144	13.5852	13.538	13.7172	13.774	13.2499	13.3183	13.1765	12.9105	13.3841	13.4417	13.4047	13.1939
COL5A2	5.54228	5.82801	5.78944	5.36399	5.10273	4.25866	5.85899	5.58647	6.17907	6.02633	5.11111	5.45751	6.19535	6.11045	6.05081	5.54028	5.21559	5.79419	6.03124	6.03216	5.85881	5.35487	5.4932	5.23049	5.7229	5.52311	5.90367	5.3242	5.55517	5.84711	6.49148	5.15567	5.79872	5.02675	5.8787	5.77409	5.89165	6.19919	5.46506	5.74969	5.86522	4.80123	5.75422	5.2125	5.46967	6.09944	5.66124	5.11683	5.55996
B4GALT3	9.8401	9.98789	10.5753	10.1117	9.29768	9.65256	10.244	9.19332	9.73669	9.61207	10.0786	9.9594	9.63483	9.60409	9.63738	9.56543	10.2372	9.43431	9.68394	9.54035	9.53486	9.64482	9.98455	9.57033	9.69484	9.51971	9.76514	9.72201	9.80753	9.85173	9.56635	9.20862	9.95124	9.81822	9.845	9.96352	9.63467	9.30837	9.76393	9.62518	9.78923	10.0961	9.73296	9.50262	10.1103	9.77386	9.85003	9.82225	9.71978
FAM20B	8.02499	7.56571	7.16528	7.90855	8.07099	8.46901	7.33472	8.12861	7.72123	7.31239	7.68316	7.67184	7.29439	7.92571	7.54292	7.87317	7.42439	7.28771	7.97458	7.68625	6.86177	7.65738	7.89134	7.25443	7.30905	7.3247	6.94436	7.59175	7.21106	7.48187	7.26817	8.57564	7.21578	7.49357	7.599	7.11485	7.39494	7.45174	7.13298	7.49743	7.27343	8.11784	7.38503	7.38904	7.17001	7.35406	7.21079	7.41393	7.1303
FGR	7.83603	10.6841	11.464	10.191	11.043	9.2306	9.3045	12.0646	11.0424	9.17104	9.33724	10.0887	9.41577	11.0337	10.8907	9.56548	9.94543	9.04083	9.29189	8.82317	8.22403	9.58321	9.40451	9.42413	11.7454	10.3387	9.19991	8.46284	10.4112	9.6435	8.21287	9.21913	9.92565	9.4336	9.93043	9.17454	10.2503	9.75984	9.42982	8.41967	9.01252	8.98444	8.8393	9.50024	8.34638	8.25657	9.02466	8.81313	10.0936
DNAJC11	9.34948	9.12916	9.1854	9.61274	9.27157	9.73606	9.26745	9.17321	9.49916	9.42651	9.26637	9.53862	9.68673	9.15937	9.0783	9.24166	9.31829	9.30596	9.46971	9.42646	9.05017	9.0155	9.77873	9.5469	9.16248	9.42836	9.37105	9.47301	9.72585	9.45344	9.29272	9.15658	9.55742	9.40051	9.46731	9.57097	9.39753	8.95995	9.28145	9.27522	8.98519	9.13538	9.51847	8.90296	9.49056	9.42455	9.43275	9.22873	9.34375
AKR7A3	11.1268	10.451	10.5926	10.8519	10.8463	10.1905	10.4982	10.5131	11.0134	10.7479	10.8819	10.9007	10.8713	10.4911	10.5665	10.6794	11.3713	10.9	11.1387	11.2009	10.9404	10.6995	11.3266	10.8569	10.3936	10.7518	10.8931	10.565	10.8261	10.8097	10.8137	10.0314	10.859	10.921	11.0229	11.0369	10.9127	10.806	10.8302	11.3497	11.1127	10.391	10.9368	10.5352	10.1357	11.0294	10.4131	10.883	10.8455
CYP4Z1	6.75119	7.03335	6.6422	6.92174	5.67121	8.00353	7.08545	6.89321	6.80345	6.44841	4.26585	6.79782	7.28403	6.88481	6.59986	7.07291	5.50381	6.67716	6.34214	7.05738	7.43789	7.04501	6.7583	7.19136	7.12418	6.91704	7.33065	6.71283	7.30319	6.89118	7.388	7.04114	6.77235	6.12677	6.98359	6.83362	6.94417	8.40521	6.90692	7.25836	6.83959	6.79817	7.67725	7.35487	7.96525	7.00773	6.46934	5.9195	7.11083
HIST2H2AA4	13.9499	14.4436	13.767	14.3095	14.4853	14.2625	14.6349	14.2147	14.4647	14.4896	14.4655	14.681	14.0561	14.6059	14.7831	14.5897	14.4711	14.7661	14.7151	14.9138	14.1649	14.6276	14.6037	15.7204	14.6364	15.0559	14.9067	15.1796	14.3189	14.6802	14.7939	14.8645	14.9665	14.2082	14.9796	15.168	14.6628	14.0554	14.4888	14.4287	13.9768	14.3042	14.521	14.1485	14.4467	15.0483	14.711	14.0131	15.1093
GCLM	9.68177	9.67501	9.89235	9.17155	10.147	9.21261	9.93167	9.72208	9.88267	9.99049	10.1876	10.3811	9.63127	9.6633	9.79053	9.36009	9.71846	9.96016	9.57933	10.0179	10.0905	9.84081	9.58662	9.56674	9.82645	9.63422	9.79855	9.8116	9.46053	9.37383	9.53785	9.83523	10.081	9.71596	9.28663	9.51913	9.7457	10.3211	9.90493	9.69572	10.082	9.79951	9.77915	10.1569	9.80657	9.23639	9.89656	9.68511	9.73744
PPP2R3A	5.9364	6.03161	5.94091	5.20939	6.19959	5.84078	5.74383	6.62034	5.954	5.71258	5.8323	5.65674	5.65968	6.14063	5.83057	5.80929	5.95122	5.85876	5.5021	6.30009	6.06694	5.85986	5.62553	6.04601	5.57785	5.62214	5.62896	5.6464	5.23835	5.35723	5.76193	6.49763	5.49673	5.97386	4.95765	5.42139	5.40024	6.18934	5.86679	6.1116	6.01073	6.15626	5.7398	6.37065	5.6478	6.22039	5.82424	5.89597	5.49802
TSEN15	8.55212	8.90615	9.50026	8.2595	9.36206	9.06618	8.95629	9.20357	8.46444	8.8766	8.86852	8.60869	8.5468	8.5975	8.9113	8.78727	9.13045	8.9491	8.5013	9.02493	9.24945	9.10616	8.62001	8.95054	8.61553	8.70287	8.70085	8.46098	8.21329	8.77801	8.66598	8.88717	8.85088	8.92882	8.38167	8.30756	8.54196	9.20185	8.95122	8.77555	8.82036	9.34325	8.50152	9.41692	8.36887	8.66242	8.61889	8.8691	8.71787
BPNT1	8.5619	8.56042	8.62719	8.08498	9.03696	8.19557	8.35701	8.65869	8.74693	8.73507	9.03183	8.81161	8.91833	8.64259	8.84431	8.19252	8.63092	8.49848	8.27309	8.54984	8.36141	8.74321	8.1663	8.66707	8.09727	8.48032	8.91289	8.80125	8.31022	8.96934	8.60699	8.14668	8.98691	9.01581	8.12883	8.78521	8.96626	8.76294	8.82644	9.28277	8.95435	8.94395	8.34196	8.10832	8.66553	9.01251	8.90072	8.50931	8.50579
C1orf9	10.5854	10.8196	11.1612	10.7451	11.0566	10.7854	10.8426	10.8336	10.3131	10.4647	10.6639	10.2845	10.5568	10.4338	10.3387	10.3479	11.1106	10.4734	10.7362	10.1353	11.2369	11.0375	10.2934	10.4903	10.4768	10.4547	10.4051	10.3212	10.0441	10.4929	10.7673	10.7426	10.6641	10.4039	10.6391	10.3709	10.3754	11.1215	10.7911	10.7738	11.0696	11.1466	10.6252	10.9778	10.3103	10.3847	10.3419	10.5294	10.3185
ICMT	9.71008	9.30684	9.48976	9.78084	9.76064	8.43087	9.34749	9.18335	9.45394	9.63687	9.73749	9.65968	9.48871	9.21502	9.26608	9.5375	9.61223	9.87239	9.72192	10.1057	9.96557	9.43017	9.44186	9.48969	9.18663	9.3696	9.7894	9.49495	9.49962	9.64295	9.59863	9.09262	10.0198	9.38143	9.5604	9.82195	9.6916	9.66361	9.81007	9.82366	9.84603	9.36818	9.72401	9.62395	9.3138	9.49297	9.97838	9.79837	9.65846
S100A3	6.0509	6.28748	5.83782	5.21111	5.80054	6.85225	6.00661	5.77743	6.28886	6.0824	5.46955	6.50571	6.51846	6.1301	6.11918	6.21311	4.88021	5.57854	5.69647	6.06226	6.08509	5.76171	6.43193	6.23112	5.99623	6.45134	6.57007	6.1495	7.71109	6.84607	6.45588	5.89066	6.48038	7.15466	5.78201	6.14423	5.77976	6.2996	6.66635	6.10456	5.79884	5.26713	6.79305	6.55312	7.74347	6.36965	5.55268	5.70996	6.63454
CROCC	7.72008	7.34692	7.36399	7.74434	8.8773	8.8206	7.41618	8.00684	8.12034	7.80121	7.88951	7.85137	7.69742	7.90736	7.86329	7.57648	7.29215	7.411	8.07495	7.79609	7.62781	7.82438	8.4203	7.5788	7.72742	7.66463	7.89984	8.01619	8.2072	7.81635	8.18412	7.65036	7.32813	8.50256	8.20413	7.78858	7.88122	8.10172	7.22679	7.92347	7.90664	7.35603	7.48409	7.64325	7.84567	7.71911	7.426	7.46058	7.6398
SYT2	5.53403	4.74734	5.12275	5.08379	4.98717	5.16261	4.86803	4.75782	4.8766	5.03941	5.19343	4.42791	4.35611	4.05182	4.53857	5.21486	5.10982	4.49581	5.1287	4.47243	3.97186	4.50239	5.22322	4.89915	4.62331	5.04286	4.738	4.64322	4.53838	4.5945	4.62206	5.14142	4.71795	5.73817	4.58663	4.38365	4.97765	4.88338	4.64256	4.28501	4.4919	4.43438	4.65693	4.55347	4.84142	4.29789	4.51997	5.08033	4.57077
RPS6KC1	8.01233	8.18035	8.13737	7.9137	7.96522	7.67354	8.08438	8.23329	7.87516	8.07785	8.47736	8.07532	8.09963	7.91017	8.17139	7.98475	8.2229	8.12699	8.34592	7.96422	8.21588	8.24158	7.86128	8.15404	8.09192	8.13906	7.93102	7.78149	7.84012	8.00732	8.17494	8.13443	7.94319	8.04783	8.10354	8.14929	7.93902	8.1639	8.05859	8.04338	8.15262	8.13261	7.84891	8.12016	8.19947	8.06838	8.02758	8.18719	7.47785
RBM8A	12.5026	12.6294	12.8941	12.4342	13.3456	13.027	12.8266	12.9783	12.6764	12.7104	12.5369	12.4672	12.6538	12.7454	12.6432	12.8755	13.0451	12.9138	12.5563	12.8502	13.0306	13.1679	12.6149	12.887	12.7105	12.7039	12.8145	12.528	12.5376	12.9908	12.7779	13.1898	12.93	12.9216	12.5609	12.6986	12.8168	13.1768	13.0897	12.9756	12.9333	13.3608	12.7853	13.2352	12.5119	12.7729	12.6775	12.7344	12.6421
ZNF678	6.17	6.4598	6.76516	5.82464	6.02814	5.89461	6.43989	6.46493	5.85489	5.81404	6.11351	5.99401	6.48759	6.21831	6.34544	6.01344	6.60613	6.10696	5.83306	6.12644	6.68062	6.31643	5.67081	5.89866	5.8587	5.99689	6.14286	6.87894	6.0286	6.18336	6.15696	6.48085	5.94653	6.95601	6.27655	6.20392	6.11779	6.43933	6.33221	6.52248	6.56194	6.41604	6.36095	6.34655	6.12589	6.16655	6.3412	6.26443	6.14257
ZMYM4	9.32369	9.84691	9.42226	9.09	9.14322	9.36446	9.6302	9.3768	8.92731	9.51288	9.69934	9.39636	9.69421	9.80873	9.59683	9.62702	9.16307	9.34543	9.09273	9.17259	9.45597	9.44874	8.77547	9.60193	9.81478	9.43519	9.50677	9.41532	9.40517	9.50806	9.60645	9.89669	9.38149	9.56098	9.44091	9.32867	9.625	9.70302	9.28538	9.18051	9.5601	9.55649	9.10635	9.6435	9.80603	9.62435	9.51604	9.56131	9.49873
TMEM69	8.86574	8.47858	9.16793	8.36813	8.75405	7.91079	8.79566	8.40476	8.7689	8.5903	8.70511	8.84368	9.00708	8.69235	8.7565	8.58535	9.08926	9.14055	8.14315	8.97939	8.82745	8.41335	8.53625	8.569	8.32346	8.54075	8.90664	8.78319	8.68479	8.94211	8.92203	8.64355	8.95024	8.74436	8.77344	8.91493	8.81555	8.87422	8.6722	8.955	9.09969	8.50182	8.79726	8.89728	8.58269	8.93093	8.94024	8.60974	8.92495
ELF3	13.177	13.2228	13.0036	13.2743	13.1199	12.4419	13.3946	12.7837	13.5036	13.301	13.3444	13.9264	12.9295	13.2245	13.2113	13.1057	13.5342	13.0634	12.9266	13.1562	13.4264	13.3022	13.6468	13.5075	12.8906	13.0415	13.5868	13.5232	13.602	13.8298	13.437	12.5782	13.4922	13.5368	13.4741	13.836	13.5209	13.6557	13.2767	13.4159	13.2521	13.6631	13.1623	13.1711	13.7955	13.2186	13.2917	13.0291	13.5541
ITGB1	11.3432	11.172	10.6332	10.6891	11.1624	10.4667	11.31	11.858	10.4466	10.939	11.0645	10.8278	11.0324	11.0265	11.2835	11.2463	10.9836	11.1044	11.5779	10.5159	10.9325	11.9228	10.2586	11.1933	11.2664	11.0384	10.5213	10.8517	10.6267	11.1091	10.7891	11.8529	10.8514	11.2037	10.7108	10.7886	10.8359	11.1384	10.4993	10.8791	11.0137	12.2635	10.7226	11.1007	10.8254	10.6391	10.5901	11.0135	10.7403
YME1L1	11.0558	11.2316	10.7601	11.0416	11.3276	10.8182	11.3024	11.2908	11.076	11.3454	11.5609	11.1716	11.2549	11.1848	11.3178	11.2229	11.4469	11.2986	11.2051	10.9675	11.4377	11.4866	10.7292	11.6053	11.3316	11.5143	11.1721	11.1478	11.0226	11.2576	11.0963	11.3295	11.4986	11.2303	10.9267	11.0041	11.1724	11.1464	11.4147	11.1379	11.3137	11.4605	11.1082	11.4229	11.0834	11.0838	11.1936	11.2171	11.2724
A1CF	3.0333	2.54212	2.82097	4.15893	4.02042	2.93422	2.98006	3.04177	3.48814	2.70882	2.1596	3.65633	2.30037	3.03006	2.17106	3.69644	1.14583	3.17197	2.91015	3.27457	1.59011	2.57748	1.8377	2.00858	1.55782	3.44736	2.84631	3.22456	3.21912	2.87465	2.39637	2.48236	3.26283	2.47421	1.94405	1.87764	2.70407	3.61323	2.27349	2.18218	1.58782	1.61773	2.26091	2.87737	2.75644	3.27905	3.67156	2.54496	1.98285
GPAM	3.16556	2.42334	2.41595	2.18543	3.12027	3.36737	3.22669	2.80481	2.61898	2.98994	3.09832	2.69932	3.38658	4.07474	3.8045	2.33032	3.36057	3.8632	1.96735	2.7786	3.22588	2.705	1.31364	3.07631	4.92184	3.78789	3.14578	3.21199	2.04153	3.34082	3.3981	3.53832	2.87855	4.12162	2.20894	3.02896	3.39904	2.90096	2.99014	3.62809	4.04077	3.5235	2.37858	3.10549	3.65478	4.37503	2.82009	4.05568	2.58547
ITIH5	3.66787	6.06091	9.21775	7.135	6.65218	4.93239	4.97508	8.7614	6.72624	4.9186	5.55305	4.82404	4.52901	8.19971	7.04788	6.60606	5.99002	4.68011	6.43441	5.2739	5.01206	4.1094	4.85672	3.1092	7.37619	4.81799	4.2031	3.8861	4.52412	4.26662	3.02216	6.68887	5.36787	3.48733	3.86934	2.51972	6.87582	5.73661	6.57064	4.97857	4.88121	5.93687	5.4765	5.04491	3.68219	5.18696	5.72729	5.86535	4.02147
SLC16A12	1.90837	3.72154	1.46793	3.46336	1.65666	3.08781	2.14414	1.59468	1.76502	2.40681	1.89599	1.7113	3.2705	3.01519	1.83507	2.44016	1.77145	1.50605	1.78563	2.24563	2.33013	1.39405	1.66299	2.01983	1.79629	1.49301	3.49469	2.09317	1.64771	2.06817	3.25127	1.88457	1.3937	1.88817	2.30633	2.14984	1.94367	2.40891	2.05203	2.98346	1.77267	1.53551	2.17041	2.54614	1.381	3.90118	2.07368	2.15896	1.50768
FAM178A	5.73147	5.4526	5.64384	5.42891	5.53067	5.08855	5.5497	5.61661	5.2513	5.6091	5.82347	5.71546	5.8198	5.92169	5.66165	5.64838	5.85086	5.82606	5.80433	5.81194	5.85256	5.44784	5.23592	5.2748	5.74896	5.52081	5.78687	5.41827	5.58487	5.96728	5.77138	5.74925	5.88313	6.40365	5.3257	5.58798	5.38458	6.42396	5.61353	5.74266	5.8407	5.46654	5.62661	5.76584	5.76541	5.8924	5.68414	5.70432	5.47933
FBXW4	8.02009	8.12313	7.49339	7.28107	7.46945	6.66718	7.88323	7.22794	7.4326	8.08724	7.90178	8.12417	8.30974	7.91285	8.03486	7.16003	8.0483	7.90117	7.3011	7.93045	7.97663	7.73638	8.13161	7.64578	7.25216	7.67868	8.44757	8.09841	8.20253	8.66564	8.0144	6.84603	7.99794	8.54887	8.00983	8.52515	8.00985	7.7781	7.89721	8.62075	7.93929	9.21478	7.74509	7.96011	7.79964	8.76048	8.22304	7.94252	8.2619
C1orf106	10.0652	9.66964	9.98733	10.313	8.61892	10.2785	9.87464	9.71898	10.1981	9.6761	9.75206	10.4282	9.87398	10.012	10.0913	10.0597	10.1156	10.2193	10.1015	9.93435	9.77801	10.2538	10.2243	10.293	10.0559	10.2268	10.0287	10.6491	10.3251	10.1195	9.79553	10.1938	9.88951	10.0077	9.73189	9.94362	9.59892	9.33909	10.319	9.76417	9.29428	10.144	10.5254	9.81864	10.5373	9.89352	9.53554	9.57476	10.2383
DDIT4	13.2693	13.3777	12.9236	11.8238	11.7477	12.0373	12.7237	11.8322	11.6384	11.6733	11.7304	12.9059	12.5773	12.6366	12.4309	11.4427	13.0242	12.7718	12.4707	13.2676	12.3797	12.3035	12.2327	11.7019	12.4963	12.6502	12.1982	12.7049	13.1242	12.3978	12.7928	12.5344	12.6496	12.5788	13.0178	11.7681	12.1195	13.3162	12.8191	12.6906	12.4754	12.7293	13.0826	13.3639	12.591	13.3938	12.1976	11.9767	12.7688
MGMT	11.5238	10.5584	11.1861	12.0308	11.4777	10.167	10.6312	11.4945	11.6302	10.6543	10.6353	11.2218	11.3767	10.4681	11.1417	11.5341	11.5877	11.008	11.2871	10.8666	11.3735	11.2451	11.6917	11.6313	10.9067	10.3444	11.261	10.9598	10.7125	11.2003	11.4465	10.1829	11.121	10.993	10.6066	10.674	10.6547	10.9138	11.4613	11.8694	11.394	11.0966	11.516	10.8687	10.4732	11.5323	11.1575	10.2971	11.1639
FAM13C	1.72468	1.25475	1.26475	1.16185	1.2467	1.20133	1.29343	1.24322	1.11508	1.22971	1.19389	1.49134	1.09163	1.20021	3.87122	2.81783	1.10348	1.30927	1.21526	1.21582	1.24612	1.8275	1.23949	1.27157	1.27017	1.08799	1.23728	2.03781	1.3602	1.13923	1.31368	1.25659	1.31888	1.71204	1.31601	6.18842	1.26535	1.79307	1.2171	1.26193	1.31851	1.2375	1.249	1.15009	1.2406	1.24297	1.31838	1.2333	1.26967
PIP4K2A	8.58931	9.0474	8.89149	8.16073	9.76514	8.49308	8.48375	9.63983	8.9266	8.42598	8.43559	8.30623	8.64706	8.80497	8.6206	8.55572	8.54595	7.93296	8.62339	8.33334	7.57413	8.73626	8.5629	8.40128	8.28472	8.89488	8.17897	8.92077	7.82565	8.93846	8.12349	9.03325	8.46313	8.67814	8.94421	8.15994	8.34465	8.97187	8.00853	8.00991	8.43126	8.98613	8.40533	8.32176	8.29944	8.18761	8.32509	7.95478	8.7021
FAM45A	11.2398	11.2618	11.0546	10.7778	10.9946	11.0622	11.2201	11.2032	10.9067	11.2016	11.2815	10.8602	10.9665	11.1617	11.0545	11.2427	11.172	11.3817	10.8423	11.0572	11.4228	11.4777	10.5674	11.2273	10.872	11.1689	11.2246	11.1503	10.8824	11.2818	11.0322	11.2729	10.9264	11.2171	10.8003	10.845	10.9178	11.4744	11.3443	11.0322	11.2679	11.3331	11.1209	11.3952	11.0921	11.3009	11.3335	11.2958	11.1608
ECHS1	11.7296	11.525	12.0295	12.165	11.6709	11.9486	11.8899	11.6917	11.9242	12.0745	11.8143	12.0989	12.0257	11.665	11.8058	11.682	11.8879	11.893	11.6401	11.8971	11.7573	11.8349	12.0626	12.5556	11.6817	12.017	11.8877	12.3282	11.754	12.1445	11.7163	11.7338	12.2889	11.9867	11.7237	12.2667	11.8417	11.6431	11.9562	12.0983	11.4974	12.2569	11.9294	11.9304	11.9519	12.0392	12.0836	11.5162	11.8977
DNAJC9	9.97276	9.86483	9.8648	9.73056	9.86128	9.83904	9.89159	10.3652	9.93706	10.2807	10.04	9.70477	10.3733	9.97081	9.85641	10.2592	9.75587	10.1855	9.86053	10.0648	10.1469	10.4836	9.50254	10.3155	10.0824	10.2901	10.1468	10.0228	9.65129	9.95728	10.0192	10.0565	10.16	10.0951	9.83505	9.74684	9.94259	10.1196	10.2085	10.3921	9.97252	10.3255	9.98365	10.37	9.91012	10.0687	10.1785	10.0507	9.96687
GHITM	10.7158	10.6833	10.8882	10.5443	11.5304	10.6769	10.5089	10.8158	10.8126	10.6929	11.2265	10.6736	10.5657	10.6839	10.4618	10.7268	11.2536	10.8875	10.5276	10.8043	10.9488	11.0237	10.5886	10.6927	10.501	10.5687	10.5917	10.816	10.3266	10.5469	10.66	10.8389	10.9632	10.3999	10.7038	10.5528	10.6566	10.9739	10.9801	10.8693	11.0706	10.9182	10.6272	11.1312	10.186	10.7591	10.8201	10.6619	10.5171
DUX4	15.7201	14.8789	14.2016	15.0405	14.7203	15.4621	14.842	14.3308	14.795	15.1341	14.972	15.1732	14.717	14.3356	15.006	15.0324	14.7296	14.8177	15.0042	15.1705	14.4795	14.6641	15.469	15.2235	15.077	15.0083	14.5704	14.9555	15	14.719	14.8782	15.3583	14.4682	15.047	14.9634	15.0338	14.7756	13.8309	14.8905	14.9144	14.5284	15.3209	15.1417	15.1825	15.0467	14.7605	14.9615	15.0865	14.7505
OSBPL1A	9.75302	9.73647	9.42328	9.31644	9.33884	9.46811	9.40101	10.0396	9.16925	9.83907	9.6431	9.03251	9.45015	9.68258	9.19214	9.82837	9.37732	9.3912	9.61874	9.84561	9.88156	9.19548	8.90886	9.21108	9.6915	9.62881	9.60616	9.06619	9.16147	9.4274	9.57579	9.89422	9.49979	9.12403	9.36439	9.24139	9.33403	9.84976	9.8109	9.9375	9.62401	9.20218	9.49521	9.68775	8.98096	10.1541	9.63874	9.52388	9.57291
MYPN	2.08138	1.83681	1.36574	1.60565	3.62011	1.36287	1.57807	1.46165	1.81575	3.97957	2.15676	2.20428	1.29878	2.38865	1.52945	2.04681	3.14681	2.11793	1.70355	4.72751	3.22181	2.91386	3.10861	2.13726	1.76718	2.45027	2.5399	1.61913	1.90541	1.73091	1.78476	1.52181	2.38858	1.78018	3.5883	1.86206	2.67311	3.09005	2.09057	2.71448	1.96041	2.40084	1.34197	2.06152	3.65907	1.72531	2.48481	1.63172	1.72479
PIK3AP1	4.3066	5.92634	6.38707	5.50133	5.68564	3.7211	4.59036	7.55776	6.32597	5.31894	5.19142	5.474	4.61233	5.96037	5.83673	4.64441	5.91256	5.30292	6.24404	4.402	4.80334	5.22253	5.25648	5.75072	6.23384	5.39288	4.9414	5.79759	4.83157	5.04348	2.70397	4.48165	5.84873	4.00744	5.2178	5.48468	5.9858	5.29941	4.78983	4.8478	5.52941	5.35904	5.0533	4.74368	4.84285	5.05115	5.24621	5.17781	4.77822
DDX50	10.5059	10.3541	10.8995	10.1344	11.0699	10.5166	10.5302	10.6544	10.0991	10.4333	10.2316	9.93988	10.4343	10.3109	10.2147	10.4374	10.6771	10.4461	10.1114	10.369	11.3641	10.783	10.3063	10.268	10.2552	10.5044	10.3495	10.0159	10.1533	10.1934	10.2456	10.427	10.2005	10.2415	10.31	10.2063	10.1045	11.2638	10.4584	10.7388	10.8437	10.603	10.396	11.0521	10.4448	10.5107	10.1258	10.1877	10.2287
ALOX5	8.31901	11.6896	13.4649	11.1219	11.8724	9.92936	10.5959	13.119	11.862	9.24888	9.83658	9.6414	9.54361	12.4206	11.7714	10.4014	11.0712	9.61856	11.1495	9.39422	9.56049	10.5443	9.58143	10.0781	12.4258	9.99719	9.6906	8.53454	9.70941	9.5158	9.71407	10.0757	10.8219	10.9997	9.98868	9.07599	11.4165	10.2459	10.8187	9.34832	10.1208	9.79931	9.71922	10.3168	9.30131	9.43765	10.4665	10.6082	9.74722
DUSP13	5.78378	4.77035	6.53999	5.14775	6.23065	5.28285	4.72611	6.20658	4.29863	5.81536	5.0947	4.87942	4.96766	5.52697	4.9242	6.12058	6.04576	5.53172	5.82117	6.05209	6.5597	5.86101	5.05139	5.40816	4.83424	5.66978	5.26006	4.27028	5.17076	5.34834	5.46633	5.22947	6.50454	5.09141	5.17676	5.35199	4.5795	6.03094	6.60866	6.6999	5.30433	6.47608	5.33117	6.83606	4.04438	5.89622	5.63869	5.81336	5.15329
O3FAR1	2.22437	5.42389	6.74611	4.92815	5.23144	2.88102	3.85727	5.39703	5.69592	2.74663	4.76517	3.52823	3.33732	6.06428	4.65659	3.12377	4.44204	2.82213	2.74421	3.18383	2.26101	3.49107	1.87761	2.76454	5.99883	3.56914	3.38008	2.35764	2.01155	2.99683	3.84586	2.64111	3.75259	2.48343	2.27311	1.88918	3.9896	3.89444	4.29488	2.49842	2.60997	1.63209	1.59163	1.24956	3.41209	3.18367	3.6793	4.4872	2.26231
PAPSS2	5.46918	7.09022	7.43384	7.16642	7.06979	5.79918	6.65854	6.36569	6.32486	7.38163	6.83257	6.32605	7.49903	6.17118	6.42013	5.96897	7.42051	7.05487	6.54314	5.90429	6.31158	5.91027	6.10165	6.03363	6.56517	6.59386	6.66782	5.77378	5.90047	6.90502	6.06611	6.70253	6.81687	5.74321	5.66899	6.4322	6.01855	5.77801	6.59791	7.1747	5.79194	5.90076	6.0168	6.46733	6.02226	6.26217	6.82273	6.3319	5.91238
FAM53B	6.38546	5.70828	6.00945	6.07878	6.32676	6.22723	5.7547	6.0603	6.53131	6.22712	5.91445	5.89686	6.09603	5.95364	5.9584	6.46777	5.83187	6.77161	6.41176	6.09432	5.60252	5.46815	6.20556	5.85536	5.80005	6.06385	6.06712	5.95133	6.06213	5.90652	6.01322	6.18639	6.13758	6.34878	6.06741	5.97199	6.08443	5.87033	5.8226	5.81223	5.68042	5.23165	5.92991	5.64085	5.94138	5.78426	5.85717	5.95384	6.20755
NEBL	8.89702	8.28704	7.92993	8.84956	9.49554	9.46652	8.29413	9.2659	9.02223	8.31849	9.00026	8.91855	8.50317	8.50745	8.47978	8.67393	9.29747	8.67817	8.78421	9.17493	9.11769	9.05266	8.73242	8.38309	8.33803	8.62226	8.60214	8.8022	8.3952	8.81531	8.74995	9.20681	8.8048	7.8662	7.97534	8.67034	8.66676	9.48659	8.92559	9.39628	8.74528	9.41384	8.91387	9.36503	8.2539	8.59808	8.54577	8.27663	8.90139
ANKRD2	3.67119	3.48995	5.5064	4.34793	5.33897	3.01023	4.04264	4.32077	5.43417	4.51007	4.33523	3.78757	3.71696	3.38558	4.07012	4.39854	3.85999	4.14368	4.77289	4.4317	4.12092	4.35977	3.32362	4.91459	4.33463	4.67612	4.3187	4.48299	4.25453	3.91227	3.98305	3.6684	4.25048	4.91317	4.15303	3.75348	4.16709	5.02075	4.455	4.25128	4.46601	3.70151	3.29129	4.45935	4.32715	4.64005	4.2087	5.05955	4.57182
CPT1A	9.38437	8.49003	8.46039	9.24536	9.70748	9.4602	8.6886	9.49071	8.88435	8.69015	9.2021	9.17316	9.23003	9.35612	9.31363	9.2745	9.53481	8.92887	9.3065	9.20914	8.57662	9.05785	9.67696	9.34678	9.31038	9.05742	8.42208	9.52113	8.82523	9.49462	8.87302	9.59365	8.92208	9.59923	9.20659	8.93309	9.20463	8.65852	8.8905	9.13238	8.92983	9.94166	9.51835	9.06889	9.11241	8.72132	8.85475	8.94216	8.67151
CDK2AP2	9.91822	9.76231	10.0027	10.097	9.69584	9.26067	9.76504	9.15486	10.0524	9.56113	10.1344	10.4751	9.7659	9.39058	9.50073	9.45284	10.2658	9.85854	10.1043	9.82236	9.65527	9.40994	10.2223	10.1361	9.03963	9.76045	9.97146	9.88733	10.1478	10.2948	9.69	9.119	10.5602	9.55089	10.2949	10.3144	9.47155	9.28172	10.0585	10.0674	9.87128	9.41637	10.4161	9.58074	9.53102	9.91582	9.98946	9.69195	10.0504
C22orf26	1.74977	1.76702	1.3158	3.24487	1.63808	1.36131	1.97289	1.96634	2.38714	2.55712	2.19142	2.46797	3.18868	2.8277	1.86692	1.89017	2.06083	2.07147	1.97516	1.86049	2.516	1.23316	3.19775	2.37054	1.74408	2.60166	2.90592	1.41532	2.05598	3.002	2.22683	2.02238	2.52008	2.63858	1.89741	2.40477	2.8024	1.52636	2.64234	2.44377	2.23707	1.47391	3.22082	1.99414	2.72665	2.47589	2.19689	2.96179	3.78647
CORO1B	8.68202	8.50692	8.75862	8.69147	8.87479	7.99442	8.4794	7.90367	8.8511	8.44817	9.00249	9.11286	8.67134	8.45732	8.72229	8.42001	9.52104	8.71846	8.81621	8.64425	8.2242	8.63527	9.31852	8.21685	7.83812	8.19296	8.82279	9.01859	8.75953	8.95138	8.65512	8.22102	9.07033	8.82881	8.97437	9.18085	8.87924	8.05975	8.48007	8.73485	8.49686	8.54051	8.3721	7.76541	8.4926	8.62912	8.86698	8.49788	8.59251
SCT	4.08649	3.31518	4.23692	4.19126	5.35322	4.15474	3.74948	3.68818	4.17852	4.03846	4.15005	4.10914	3.78974	3.8557	3.61751	4.98958	3.97753	3.14199	2.97061	3.70676	3.93235	4.29449	3.49089	3.73245	4.3762	4.2525	4.0557	3.85817	3.92768	3.98526	3.92734	4.73528	3.91131	3.5338	4.54805	4.87487	4.15459	4.94033	3.7932	3.80047	4.09757	3.87132	3.56835	3.7552	4.01489	3.94548	4.30317	4.00265	3.76368
PSMC3	10.59	10.4202	10.6749	10.59	10.9918	9.62684	10.4663	10.19	10.6278	10.4399	10.8838	10.7354	10.7769	10.3077	10.5925	10.2104	11.1945	10.7176	10.6751	10.7251	10.8814	10.869	10.8045	10.6101	9.97297	10.4327	10.8684	10.4088	10.4391	10.9058	10.5773	9.87308	10.8569	10.9549	10.8245	10.7916	10.5912	10.8342	10.8613	11.1972	10.9897	10.3804	10.6271	10.4284	10.1337	11.0016	10.5743	10.4884	10.6069
GYLTL1B	8.54548	7.82296	8.47751	8.67609	7.92194	8.48465	7.97785	7.39418	8.44104	8.43528	8.49276	8.44322	7.66889	7.79881	8.10566	8.45606	7.96976	7.92519	8.3359	8.32583	7.45881	7.2812	8.5373	8.38042	8.08774	8.38485	8.09006	8.28171	8.57944	8.1441	8.26703	8.12233	8.18255	8.05472	8.60164	8.29485	8.08232	7.77636	8.2056	7.90772	7.09783	7.54632	8.11452	8.15384	8.44335	7.81317	7.9604	8.18636	8.6485
ENDOD1	10.1844	10.1149	10.7889	10.3579	10.2336	9.91866	10.1114	10.2331	10.1186	10.1232	10.3569	9.8691	10.2811	10.3921	10.417	10.4406	10.8892	10.1734	10.527	10.4678	10.5708	10.3221	10.366	10.0655	10.2495	10.3237	10.3541	9.9614	9.82266	10.331	10.2392	9.97878	10.3853	10.3384	9.63789	9.81328	10.1296	10.1561	10.2637	10.4846	9.84895	10.1561	10.1325	10.2923	9.97537	10.5403	10.1652	10.3271	10.1794
NDUFS5	14.4718	14.4328	14.5753	14.5151	14.7543	14.5453	14.6378	14.5579	14.704	14.2366	14.3639	14.1387	13.9532	14.6298	14.5863	14.5385	14.9828	14.5431	14.7301	14.489	14.519	14.8926	14.4982	14.7488	14.4365	14.3396	14.3936	14.4255	14.4685	14.2729	14.3029	14.6118	14.6348	14.1636	14.3782	14.4584	14.4691	14.5155	14.6197	14.6443	14.584	14.6845	14.6196	14.5513	14.0711	14.6462	14.6456	14.4342	14.4553
C11orf2	11.4636	10.8948	11.3552	11.2816	10.7784	11.2983	10.983	10.6363	11.2784	11.0378	10.9641	11.2166	11.3093	10.8594	10.8658	11.1674	11.1348	10.9543	11.1123	11.3536	10.6309	10.8617	11.5347	11.0129	10.5501	10.8037	11.0417	11.1101	11.0688	10.9772	11.0652	11.2401	10.6976	10.8599	11.3843	11.3903	10.9998	10.4751	10.9034	11.3654	10.9061	11.0404	11.2162	10.709	11.0173	11.2868	11.0701	10.9383	11.01
CDCA5	6.73586	6.03522	7.36838	6.54054	6.72241	6.45937	6.84699	6.52906	6.99652	6.86914	6.64809	6.93902	6.95002	6.8778	6.4798	6.92271	7.87901	7.43127	7.06582	6.95794	7.35166	6.67328	5.75986	7.99918	6.38522	6.87665	6.72559	7.50785	7.06618	7.41976	6.84285	7.28548	8.01815	6.96365	6.94089	7.40654	6.85126	6.40661	8.00535	7.33246	7.09698	7.12177	7.30823	7.40981	6.2418	6.98744	7.1845	7.27187	6.98235
SF3A1	10.9017	11.0476	11.3088	11.3231	10.3635	11.209	11.2373	10.888	11.1659	11.1316	10.7702	11.1736	11.2243	10.9429	11.0829	11.162	10.9441	11.1883	11.1349	11.2184	11.0163	10.7382	11.387	10.9568	10.9661	11.1484	11.1877	11.0679	11.2201	11.2177	11.095	10.6657	11.0123	10.8425	11.0449	11.3751	10.8839	10.5121	10.9686	11.0069	10.7201	10.6603	11.1575	10.5632	11.413	11.271	11.2337	11.0548	11.3099
RELA	8.75917	8.28862	8.96582	8.98665	8.25138	7.70229	8.38853	8.26895	8.60681	8.59389	8.18881	8.67243	8.49725	8.35099	8.37793	8.54292	8.87309	8.64956	8.39318	8.55567	8.64466	8.328	8.7669	8.64629	8.29904	8.52634	8.73566	8.43165	8.5126	8.79663	8.45881	7.75032	8.69756	8.17753	8.41075	8.7146	8.52266	8.3371	8.73303	8.78044	8.48487	8.52645	8.77751	8.44107	8.45777	8.83278	8.72784	8.71161	8.81913
PELI3	7.97542	7.76899	9.21959	7.76331	7.88238	7.99449	7.39199	8.38228	8.09603	7.68718	7.55843	7.31144	7.59109	8.12261	7.76016	7.69616	7.61054	7.11587	7.56113	7.69361	7.4117	7.49157	7.67891	8.0175	8.07608	7.58022	7.33886	7.19094	7.17149	7.21997	7.35743	7.44727	7.85316	8.22712	7.10487	7.34596	7.45959	6.96146	7.85204	7.72621	7.2656	7.66981	7.25476	7.3725	7.45709	7.97384	7.68159	7.47595	7.33276
SLC29A2	5.92384	6.0532	5.74445	5.28017	5.7759	4.41652	6.17225	4.95843	6.23712	6.02579	5.59946	6.05235	6.05319	5.72912	5.86188	5.8048	5.51376	5.96879	4.73263	5.95602	6.03999	5.93259	5.82637	5.66502	5.64466	5.89515	6.25286	5.79162	6.0528	6.00778	6.52148	5.25842	5.89915	4.90119	6.5616	5.95555	5.62968	5.49444	5.77275	5.76022	5.80898	5.53632	5.87677	5.73093	6.07364	6.10029	6.11819	5.87714	6.02721
STT3A	9.29615	9.11949	9.18136	9.52	9.67414	9.18321	9.89933	9.11124	8.94968	9.18298	9.78435	9.45374	9.00868	9.00073	9.27114	9.18722	9.79872	9.2472	9.35863	9.15319	9.65658	9.27998	9.43182	9.40793	9.2954	9.35179	8.96715	9.18509	9.2163	9.07465	9.28243	9.53355	9.47819	9.02799	9.43772	9.35661	8.84704	8.98721	9.29287	8.88938	8.59505	9.58659	9.24146	9.52225	8.93173	9.0205	8.93262	9.25418	9.13765
KIRREL3	4.28891	3.86862	5.25833	5.66595	5.72455	4.47718	3.77595	4.65984	4.90007	4.38062	4.80714	4.255	3.5585	3.9242	3.74909	5.27174	5.26995	4.81351	5.61896	4.8438	4.61079	4.5642	5.48224	4.37193	4.14245	3.98771	4.54333	4.39551	3.82823	4.5213	3.92652	4.46318	3.79286	4.55302	4.45847	4.56713	4.54769	3.76451	4.46644	4.50376	4.07283	4.84629	3.6565	4.40665	4.52731	4.08793	4.58749	4.14857	4.33672
YAP1	11.5239	11.3109	10.7803	10.5825	11.1031	11.5525	10.7079	11.4814	11.0669	10.8449	10.7513	10.8963	11.5213	11.0398	11.0397	10.7112	10.7494	10.7946	11.2011	11.7498	11.2467	11.104	11.7839	10.2757	10.7265	10.6474	11.1328	11.0865	11.1723	11.3251	11.0422	11.2028	10.6562	11.1278	10.996	10.9317	10.8851	11.579	10.5693	11.8887	11.1149	10.9088	11.242	10.7762	11.1213	11.4395	10.9483	10.6414	11.1448
IL18	7.8234	8.44064	8.60805	8.18984	7.26807	7.16336	7.89139	8.24479	8.39659	8.3051	7.19526	8.09819	8.48245	8.40354	7.91151	8.05199	7.97092	7.96009	7.75677	8.26939	8.15502	7.93801	8.26038	8.48954	8.34943	7.85807	7.44816	8.20335	8.02925	8.62806	7.73653	7.71583	8.03973	7.96788	8.04479	7.94522	8.11608	8.52633	8.2456	8.16083	8.4465	7.88918	8.01826	8.27461	8.72339	8.3345	8.31341	8.21729	8.47367
ZBTB16	11.1907	11.1544	8.13235	9.90689	7.17111	8.41558	9.99249	8.80548	8.225	7.83562	6.61086	8.59551	7.33354	8.75545	7.72353	8.93619	9.16039	10.12	10.914	11.8811	9.77016	7.46043	8.01049	6.89926	8.5842	10.081	8.81224	9.4149	10.5266	8.24828	8.10526	10.0662	9.07653	8.41291	10.2278	7.98414	7.11738	8.05944	9.07257	10.3713	8.4747	6.30153	11.239	9.7692	9.18052	10.8744	7.6066	8.38002	9.756
TREH	2.22452	1.55491	2.66247	2.54852	1.81193	2.48066	3.24704	3.2311	2.51176	3.02249	1.94867	2.39636	2.99778	2.71348	2.22936	2.43824	2.42039	2.73892	1.84351	3.17039	1.3271	2.30142	1.44541	3.90513	1.80351	3.06062	2.74282	3.19809	3.4558	2.52653	3.5875	2.09592	2.49953	3.40894	1.7549	1.7645	1.78565	2.6694	1.64473	3.13815	2.77599	2.57753	2.77382	2.27392	3.03293	2.16309	2.62026	2.76019	1.78483
CHRM4	1.71189	2.01762	2.09471	3.836	3.08644	3.10552	3.25506	1.41371	3.02005	3.01329	4.28625	3.00416	2.95501	2.8146	3.08305	2.46033	2.63962	2.67825	2.01193	1.12561	2.14978	2.77631	2.66436	2.25386	4.22941	3.23051	2.83334	3.35552	2.34636	3.55939	3.22565	3.19744	3.34113	3.16415	2.99795	1.93222	2.71419	2.55655	2.06562	3.00959	3.2474	2.09979	1.15187	2.04873	2.74161	3.09266	2.75788	3.50719	4.3783
TECTA	1.82133	1.99391	1.54341	4.05433	1.74614	3.06728	3.48904	1.74525	2.62205	3.6008	2.44927	4.52137	3.5309	4.00203	2.13661	2.00329	3.36497	2.87385	2.59078	1.41228	3.14887	3.37967	3.12156	3.85731	3.41823	3.42396	3.01486	6.10843	3.22884	2.74768	3.89151	2.96012	6.58783	2.37069	2.20272	2.81014	3.78305	2.31085	2.91982	2.96809	2.68035	3.27609	4.26356	2.93669	3.35586	3.66533	2.73017	3.69928	1.78802
SPA17	13.0811	12.8436	12.1555	12.8605	13.4301	12.5219	12.9723	12.5988	13.1224	12.9713	13.0604	13.1479	12.7163	13.0538	13.0053	12.9456	13.2536	13.4837	13.0735	13.0599	13.0009	13.0198	12.7097	13.2934	13.0806	13.1875	12.9942	13.2307	13.0701	12.7326	13.2576	13.1264	13.1849	13.2715	13.0371	13.1243	13.4852	12.946	13.2783	12.9657	13.3123	12.893	12.9101	12.9722	12.6686	12.8603	13.072	13.1994	13.0144
ROBO4	4.81436	4.68764	5.14071	2.66569	6.63749	7.20413	4.15405	4.88421	4.93762	4.69333	4.68389	4.19008	4.25073	4.62629	4.37012	4.82408	4.46698	4.01123	4.64752	4.37821	3.89803	5.39107	4.83256	3.91535	3.81264	4.61798	4.33381	4.6686	4.92237	4.3144	5.07604	4.67636	4.85546	6.14916	4.47991	4.07684	4.59884	6.16576	4.2408	4.50736	4.12007	3.10879	4.49606	4.8879	4.50902	4.32877	4.22093	4.22389	4.37636
EIF4G2	12.8973	13.1929	13.6196	12.764	12.8536	12.8288	13.0241	12.5568	12.8212	12.8059	12.9921	13.1749	12.8443	13.0167	13.0197	12.7479	13.3696	12.9845	12.6481	13.0607	13.1756	12.6497	13.1508	12.6789	12.9078	12.6458	13.0597	12.9054	12.9599	13.0654	13.0873	12.7077	12.9975	12.8317	13.1117	13.1102	12.88	13.4696	12.9073	12.8824	13.2116	12.8486	12.9236	12.7563	12.9029	12.9671	12.9899	12.9429	12.991
TMX2	10.3877	10.5311	10.7366	10.8549	10.2122	10.6337	10.805	9.92121	10.9007	10.5915	11.055	10.784	10.6028	10.5699	10.5381	10.8254	10.898	10.7697	10.7085	10.7659	10.3025	10.689	10.6322	10.6156	10.6089	10.5404	10.5613	10.7767	10.7033	10.6058	10.7059	10.7624	10.7431	10.4001	10.82	10.7892	10.584	10.1181	10.6543	10.3599	10.4914	10.4807	10.4872	10.0967	10.6385	10.5216	10.6819	10.7039	10.7525
ATP9B	8.50651	8.75577	9.26613	8.80223	8.25579	8.71013	8.94603	8.75529	8.71455	8.897	8.26577	8.85739	8.86303	9.08302	8.77573	8.79192	8.81084	8.80019	8.7471	8.70034	8.91542	8.48337	8.84188	8.46743	9.00446	8.93108	8.77076	8.73579	9.1483	8.79273	8.88586	8.34202	8.75086	8.6032	8.89703	8.9216	8.84796	8.25959	8.60075	8.38888	8.44086	8.56296	8.87379	8.85744	9.04004	9.04723	8.78485	8.83211	8.90332
MS4A5	3.21767	1.61334	4.05081	3.28468	4.9071	3.60993	2.36874	2.36622	3.67321	2.19938	2.2453	2.47267	2.75583	2.84959	2.81958	3.2861	3.37177	2.40892	2.87117	2.76251	3.52144	3.9136	2.20133	1.21862	1.43757	1.56333	2.25073	2.11117	2.90237	2.99841	2.01538	3.08897	3.29773	-1.14757	1.81435	2.89972	2.34768	4.87779	3.06388	3.36067	2.46066	1.93057	2.20245	3.00871	2.86852	2.34004	2.83807	3.02517	1.8291
BEST1	1.87615	3.80511	5.10483	7.20435	3.4762	3.10165	2.96758	5.66263	4.16638	3.00284	6.01721	3.4717	2.80933	5.13607	4.81656	2.40626	3.84017	3.19849	4.82775	3.32842	3.76565	2.33321	4.03398	3.32746	5.11214	3.22925	2.79676	1.30251	4.03098	2.97082	3.25323	3.32809	5.45664	2.86093	3.28869	4.0491	3.99576	2.88443	3.64643	3.56973	2.96021	2.53836	2.49096	3.36242	2.29066	2.84947	2.31799	2.7671	3.77583
ROM1	9.03848	8.46429	8.95497	9.18713	9.31748	9.35259	8.83276	9.13961	9.19076	9.34824	8.84613	8.75985	8.91787	9.04314	9.00678	9.22428	9.27316	9.52081	9.0262	9.29174	9.23257	9.53903	9.1278	9.47323	8.62113	9.44613	8.9478	9.27551	8.79294	8.86568	9.07384	9.02143	8.9997	9.2016	9.0756	9.1221	9.11686	8.64558	9.08359	9.14482	8.87004	9.17305	9.08187	9.26698	8.92465	9.062	8.96181	8.99974	8.62171
HRASLS2	12.516	11.9491	12.6638	12.873	13.2144	12.3565	11.6318	12.6523	12.4934	12.9392	12.3237	13.093	12.0272	12.3484	12.4793	12.4365	13.2717	13.2424	12.4782	12.7898	12.7225	13.3599	12.3268	14.116	12.1651	12.725	12.5784	13.2075	11.9953	12.9477	12.4054	12.573	13.4924	12.4758	12.3433	13.2914	13.2194	12.9356	12.5486	12.4104	12.8412	13.4521	13.2459	13.3801	12.7732	11.7813	12.2885	12.1222	12.6366
ATL3	7.63708	7.10126	8.11289	7.48351	8.10795	7.50082	7.84575	7.83272	7.82264	7.33972	8.1791	7.77321	7.27443	7.46544	7.75549	7.80215	8.27606	7.82694	7.48262	7.49349	7.45771	7.69938	7.20434	7.73947	7.25876	7.4509	7.6144	8.0386	7.66006	7.74772	7.51218	7.88866	8.29366	8.52885	7.16517	7.6238	7.653	7.36304	8.19615	7.82352	7.69674	7.68517	7.6483	7.64012	7.56021	7.8116	7.99442	8.08596	7.89674
MRPL23	11.7536	11.3151	11.339	11.922	11.7173	11.6056	11.4817	11.3713	11.7635	11.7448	11.8088	11.7058	11.7929	11.5297	11.6697	11.806	11.589	11.78	11.817	11.7689	11.6244	11.8084	11.8061	11.7288	11.4036	11.7734	11.7623	11.5697	11.3945	11.6806	11.9194	11.4905	11.4886	11.7432	11.7291	11.7739	11.7911	11.5571	11.7207	11.9611	11.739	11.3732	11.594	10.7875	11.4528	12.0671	11.8344	11.7285	11.7787
HPGDS	6.46146	8.26427	9.41176	7.95283	9.13414	6.98815	8.30431	8.91008	6.76398	6.16948	8.18592	6.94365	6.90898	8.71027	9.21242	8.04174	8.45554	7.73186	8.65585	6.13388	5.98794	8.98315	6.7301	8.27605	9.11548	7.48763	6.99002	6.85524	6.14567	6.09116	8.59602	7.14331	7.87796	7.83657	8.36223	6.39295	8.88255	5.50835	7.88966	6.15245	8.15503	7.71767	6.66572	7.96462	6.68101	6.39137	7.47683	8.2891	7.04823
ILK	9.80656	9.49796	10.13	10.0249	9.19021	9.69079	9.33939	9.06599	9.98822	8.96991	9.40485	9.82079	9.34569	9.51617	9.56113	9.41809	9.6491	9.45326	9.57243	9.64502	8.94807	9.11336	10.2628	9.18273	9.22977	8.95952	9.57837	9.86912	10.0985	9.53672	9.59781	9.0273	9.54706	9.0085	10.0442	10.1795	9.5333	8.89863	9.43242	9.31576	9.14532	9.09373	9.79574	8.78206	9.6221	9.35663	9.4336	9.2626	9.52162
ASCL2	4.1294	2.54348	1.28062	3.94583	2.86516	5.56095	3.93964	3.99333	3.50664	4.42611	4.27944	4.42922	5.12864	4.59349	5.20256	4.4618	3.85278	3.73687	4.81172	4.21112	3.41124	3.60896	3.94918	3.81643	4.24565	4.39322	4.35014	4.12719	4.03354	4.60556	3.39404	4.06773	3.02068	4.78381	3.65184	4.2994	4.54709	1.78739	4.17825	4.14947	3.04662	3.08098	3.7239	3.45716	3.79837	4.42769	4.70674	4.72571	8.3651
OR51G1	1.21642	1.61484	2.63579	1.83713	1.39085	2.4781	3.84532	1.24648	1.64687	3.3216	1.99888	3.01351	3.26774	2.84974	2.36752	2.4818	2.50053	1.43849	3.82721	3.14267	1.90623	1.54641	2.8225	3.02112	3.64587	3.28523	3.0336	3.29434	2.43204	2.34462	3.45646	2.25674	3.25957	1.40101	1.81546	2.81111	2.40546	2.23403	2.17634	2.76344	2.75695	2.72883	1.91096	0.791183	3.88552	2.69216	2.88322	3.79974	1.62038
CAT	11.8915	11.9975	11.6597	12.2172	11.2615	11.1735	12.0175	12.0169	11.2923	11.9768	11.1797	11.7874	11.4531	12.0911	12.4185	11.695	11.735	11.4764	11.456	11.8388	11.8867	11.8063	12.0224	12.2274	12.5846	12.272	11.3487	11.9898	11.8044	11.4515	11.3026	11.8154	11.3135	11.7015	11.5386	11.6159	11.5212	11.4155	11.1531	11.6845	11.0995	11.8692	12.3464	11.3581	11.8171	11.6995	11.8036	11.6185	11.7428
SCUBE2	5.32112	4.16655	5.49818	4.5921	4.31505	4.23412	4.73584	4.06392	4.7858	5.23039	4.12333	5.10806	4.26258	4.56456	4.0159	5.22724	5.7124	5.05325	3.75692	5.62226	5.22783	3.94034	4.46106	5.1128	4.34613	4.43733	5.26108	4.66582	3.95615	4.93324	3.80937	4.52271	4.68481	4.6631	4.08236	4.0925	3.99366	4.73103	4.98993	4.97317	5.04099	5.27815	4.17138	4.84672	4.12043	4.92769	3.74851	6.0511	4.66265
TFDP3	4.9633	4.86748	4.5375	5.18678	4.93451	4.8169	4.91308	5.38243	4.63342	4.81299	5.20969	5.2112	5.26965	4.64308	5.36462	5.18504	4.45509	5.40291	5.44438	5.38785	5.30464	4.84118	4.39545	5.28346	5.20184	5.21111	5.13802	5.20486	4.56905	4.29464	5.01083	5.33293	4.60741	5.83033	4.65305	4.78007	5.27437	4.50965	4.99325	5.3968	5.17144	5.08869	5.18551	4.92323	4.75556	5.32933	5.19729	5.22298	4.94051
ARAP1	9.88096	9.81121	10.462	10.0272	9.78547	10.2728	9.81343	9.61846	10.4345	9.93853	9.69326	10.1913	9.77508	10.1747	9.93331	9.69977	9.80905	9.98737	9.88928	9.94926	9.74248	9.73433	10.3582	10.1598	9.92383	9.80021	9.81744	10.0367	10.3215	9.97159	9.91525	9.69623	9.91934	10.0757	10.3319	10.6327	10.0587	9.44036	9.754	9.94261	9.81394	9.96948	9.93223	9.55526	10.1341	9.83484	9.81668	9.5961	9.6648
CAPN5	6.11379	6.21574	5.7572	6.25923	6.24642	5.93619	5.88734	5.35492	6.02067	6.33372	6.38602	6.3337	5.83654	5.65895	6.04041	5.85817	6.43436	6.3072	6.29303	5.83488	5.62312	5.91453	6.64061	5.90475	5.415	5.84246	6.26802	5.98973	6.25931	6.33615	5.82946	5.89685	6.13855	6.16927	6.23073	6.2794	6.3	5.55921	6.35799	5.89486	5.7156	6.20043	5.68129	5.51876	5.71707	5.88987	6.34447	6.04528	6.21183
THRSP	2.21468	2.70855	3.68312	4.41936	2.8066	1.61676	3.48332	2.20091	2.30895	3.08954	3.54852	3.24353	2.78913	2.46523	3.10859	3.62586	3.46751	3.21898	3.99105	3.92896	4.29614	3.59281	2.61227	3.9822	3.03896	3.69753	2.47154	3.49164	1.77621	2.86657	2.4968	2.71013	3.4537	3.52599	2.54466	2.69763	2.33303	2.98391	3.52756	3.55028	2.97057	4.95611	2.46455	4.19023	2.41311	3.58992	3.42335	2.13098	2.41358
ME3	7.50729	7.05293	6.49112	7.56972	6.86457	8.01662	7.53908	7.72311	7.32313	7.27601	7.64358	7.61419	7.37325	7.90207	7.35214	6.99987	7.50957	6.88381	7.23622	7.36202	7.04687	7.36546	7.70989	7.05596	7.30583	6.93322	7.01167	7.31479	7.42725	7.28905	7.31771	7.73308	7.21747	7.82261	7.85329	7.55053	7.41869	7.31748	7.04131	7.43965	6.96731	7.48866	7.07186	7.40227	6.63594	7.62918	6.77712	6.82137	7.38019
GLI1	1.77739	2.53159	1.57792	1.86932	1.73576	2.34954	1.15887	2.22079	4.27907	3.09761	3.01951	1.49864	3.72333	1.22742	2.0075	2.44595	1.28238	2.1552	2.35953	3.16058	1.77712	3.39318	1.79501	2.90054	1.4083	2.59714	1.19585	2.15419	1.98309	3.42127	1.3713	2.5327	2.97096	1.08214	1.66152	2.79725	1.51516	1.04133	1.40186	1.95256	1.53508	2.81683	3.0376	2.84821	2.04905	1.29263	3.99433	2.69673	1.34632
ETV6	9.91592	9.76048	9.8086	9.83999	9.80809	10.5163	9.66909	10.3322	10.0245	9.82391	9.30681	9.87448	10.0238	9.74851	9.81695	9.91641	9.9599	10.2328	9.98269	10.0701	9.72699	9.97907	10.6395	10.0482	10.0613	9.94024	9.69501	9.99061	9.80621	9.7517	9.84472	9.97347	9.65381	9.17004	9.77164	10.0226	9.79835	9.858	9.70004	10.014	9.31042	10.3809	10.1235	9.77805	10.0028	9.43867	9.85972	9.72112	9.76204
ZNF84	8.0643	7.82571	7.92732	8.13489	8.07724	8.59153	8.65706	8.19659	8.23774	8.51005	8.22612	8.41294	8.63951	8.41625	8.6063	8.12378	8.18636	8.25278	8.29926	8.46894	8.42786	7.88195	8.17287	8.35625	8.50316	8.42241	8.4969	8.4854	8.40215	8.51101	8.71139	8.61542	8.03966	8.60901	8.27377	8.37233	8.44573	8.75563	8.3462	8.52406	8.26248	7.70925	8.08319	8.19844	8.80539	8.15751	8.41194	8.47963	8.28021
DGKA	7.99142	7.93221	8.5807	7.86141	7.19639	8.50305	8.08696	7.52573	8.27584	7.77865	8.17209	9.10683	7.9907	8.26701	8.10827	7.73614	8.82261	7.44464	7.71917	7.65618	7.27547	7.35092	8.83392	8.19201	7.70075	7.62377	7.84607	8.99799	8.61649	9.0425	7.95131	7.87786	8.3882	9.27278	8.14994	8.54501	7.9042	7.62649	8.14434	7.29186	7.19738	8.24996	8.36973	7.65758	9.42826	7.84186	7.85888	7.47998	8.40597
EIF2B1	10.092	10.4226	10.7847	10.1047	10.3782	10.4829	10.4607	10.527	10.451	10.191	9.99527	10.6027	10.3962	10.2879	10.2827	10.3195	10.0322	10.3249	10.0121	10.4716	10.1298	10.3703	10.2	10.1704	10.3912	10.1881	10.5766	10.4463	10.4421	10.6782	10.6292	10.5274	10.3732	10.5438	10.3085	10.3222	10.3821	10.3023	10.4157	10.4418	10.3116	9.94122	10.3724	10.2671	10.5642	10.2249	10.3753	10.3124	10.6537
THAP2	6.36203	6.32696	5.93657	6.11	7.17138	5.55617	6.22809	6.59149	6.44769	6.42292	6.38475	5.84614	6.54916	6.14173	6.33169	6.50508	6.60796	6.86723	5.86551	6.89122	6.82489	6.66196	5.9233	6.62538	6.27164	6.33705	6.47647	6.21137	5.44384	6.34131	6.50139	6.38107	6.52704	5.87184	5.96349	6.2438	6.42326	6.33209	6.56364	6.91675	6.62389	6.14014	6.06895	6.30076	5.91555	6.39141	6.75844	6.3444	6.36221
CCT2	13.2273	13.327	13.2931	13.0088	13.7408	13.2861	13.3142	13.1654	13.1616	13.3878	13.5618	13.0692	13.1944	13.5009	13.1948	13.4974	13.646	13.7572	13.3485	13.2302	13.9443	13.8273	12.9709	13.7028	13.3974	13.4173	13.5014	13.2763	12.9843	13.2309	13.5119	13.2463	13.6606	13.342	13.1481	13.2709	13.3952	13.8277	13.6582	13.522	13.7696	13.6641	13.4509	13.9719	12.7866	13.4632	13.4725	13.3403	13.4252
MAP3K12	4.98758	5.00407	4.72742	5.7642	3.97144	4.91615	4.59103	4.66917	5.29108	5.0963	4.2446	5.27889	4.59589	5.19512	4.80611	4.27342	3.62237	4.43993	4.65015	5.0574	4.53738	4.53494	5.75129	4.50463	5.00545	5.15312	5.25665	4.74684	5.69302	5.12394	5.56581	4.00016	4.10626	6.37047	5.28837	5.66795	5.01359	4.78984	4.19678	5.3239	4.77595	3.7751	4.835	4.46026	5.24302	5.08294	4.64976	4.66883	4.95809
HTRA3	1.54939	1.90025	0.941567	0.97422	2.86877	2.30205	1.71143	3.07309	2.20795	2.2257	2.06809	2.78816	3.9214	3.67548	2.62874	1.33515	1.77995	1.62941	1.31301	2.05865	1.81601	1.26207	1.8454	1.76403	2.88825	3.229	2.58936	4.29637	1.95945	3.56404	1.83252	1.85756	1.8339	3.91184	2.01324	4.02622	2.47198	2.86464	2.15764	2.18333	1.97224	2.08445	1.43918	2.80687	1.69833	2.39845	2.24139	2.72676	4.05258
KIAA0748	4.04453	4.06658	4.75463	4.4124	4.74929	4.44053	3.89181	4.8574	4.05008	3.27243	4.24667	3.45245	3.24037	4.27698	4.75224	3.69713	4.66487	3.60796	5.21182	3.88096	1.7928	4.75477	4.71763	4.48643	4.00215	3.3997	2.99519	3.18743	3.71285	4.43486	4.99398	3.60617	3.64694	5.30846	4.84676	3.79203	5.00672	4.09252	3.91133	13.5399	4.26995	4.07515	3.61615	4.31363	2.54028	2.72617	3.49513	4.17782	4.40288
PTPN11	7.97515	7.84689	8.17475	7.05469	8.38418	8.79488	7.82642	8.3939	7.48367	7.34564	7.63881	7.25117	7.87159	7.64077	7.37852	7.58432	7.98104	7.50832	7.86175	8.09746	7.64134	8.03973	7.79199	7.47669	7.25337	7.32288	7.54432	7.59081	7.12774	7.52	7.40804	8.39782	7.39856	7.54483	7.26105	7.49852	7.65671	8.78651	7.45395	8.48105	8.533	8.17631	7.41661	7.94918	7.08641	8.1007	7.58906	7.62756	7.73254
GRASP	6.54991	7.37139	6.67189	7.1598	7.1585	7.37017	6.54317	7.63085	7.71141	6.08487	5.78875	5.48873	6.03945	7.27409	6.3892	7.50646	5.83358	6.05897	6.25462	6.80684	6.88044	6.36571	7.13522	5.925	6.66132	5.58847	6.08062	5.73238	6.3769	5.81348	5.60508	6.47755	5.71729	6.66639	6.18218	6.94994	6.8184	5.23859	6.23407	6.36446	5.9735	6.32441	6.49615	6.40836	7.07555	5.58419	5.50542	6.29006	4.95154
KRT73	3.07031	1.81084	1.55678	1.92986	2.9839	1.57656	1.41457	1.82723	2.01958	2.23041	2.13448	2.38587	1.73178	1.52329	2.3973	2.04341	1.56523	2.39901	2.04103	1.53031	2.50089	2.07266	2.38663	1.58136	1.70008	2.09279	1.7847	1.66689	1.71286	2.38878	1.55093	1.9856	1.56039	2.20385	1.87632	1.68068	1.8947	2.12831	1.84558	1.43183	1.60964	1.68477	1.64091	1.42003	2.91744	2.32423	1.60778	2.61868	1.77061
CMKLR1	5.85338	5.53326	5.39435	5.55074	5.0534	5.22057	5.17677	7.05951	4.32609	5.57151	4.89411	4.65706	4.93861	4.48281	4.84661	5.18774	4.5664	4.83143	5.3715	5.43536	5.10804	5.89533	4.35291	5.94012	4.89225	5.26071	5.16556	5.04549	4.08471	4.84867	4.2675	5.77477	6.44359	4.56865	3.81516	4.67054	5.06259	5.98278	5.31928	4.9704	4.71597	6.33973	4.64537	5.81557	5.48065	4.93527	4.37059	4.59284	4.18329
SLCO1B3	5.55382	3.60357	2.08994	2.10027	3.05356	1.30098	5.55391	2.28019	4.35136	2.49111	2.72764	5.73968	2.64492	3.65276	1.14891	2.75268	4.97131	4.04373	5.07926	2.68944	6.22969	3.38373	1.92748	6.39462	3.13138	6.0307	3.85586	4.86532	6.08413	4.3896	2.86795	4.58365	4.62034	3.30312	5.38226	2.93764	4.18422	7.2065	5.54607	5.88865	5.68949	4.58097	6.75215	7.06852	4.55451	5.46371	4.97101	2.70456	5.13989
TAS2R14	6.60844	6.81253	6.32704	5.30236	5.69639	5.93694	6.95213	5.77611	5.23474	5.85881	6.6667	5.99414	5.46062	6.69471	7.0559	5.57834	5.40974	6.14282	6.1558	5.29305	5.98643	6.49978	6.22047	6.46936	6.18387	5.61091	5.06157	6.32739	5.91165	6.25426	5.56422	7.00194	5.79108	5.81472	7.16215	5.99502	6.40908	6.7909	6.18477	5.48468	5.72628	7.02065	6.13179	6.91961	6.5295	6.14206	5.68526	6.19211	6.1242
WBP11	10.1772	10.3044	10.5266	10.1297	9.28352	10.0533	9.96146	9.92476	10.138	10.1231	9.96379	10.3726	10.1095	10.2383	10.1938	10.0989	10.1432	10.1214	10.021	10.2432	9.90127	9.78307	10.3043	10.1158	10.1713	9.99927	10.2528	10.244	10.3108	10.0862	10.3119	10.0067	10.3076	9.85311	10.2893	10.3491	10.0976	9.78457	10.1688	9.80089	9.97892	9.64033	10.1016	9.51916	10.319	10.2719	10.2873	10.2445	9.99711
PLCZ1	1.35842	1.30791	1.3913	1.2543	1.3311	1.27203	1.20172	1.28543	2.22687	1.24889	1.22403	1.29554	1.03763	1.24375	1.18032	1.1196	1.26972	1.43682	1.17503	1.38984	1.40461	1.33252	1.31084	1.29785	1.26514	1.57323	1.46851	1.86635	1.26995	1.43116	1.29011	1.29864	1.30033	0.92564	1.22111	1.35514	1.22124	1.64075	1.27183	1.33211	2.35893	1.42268	1.43879	1.31345	1.20433	1.74284	1.30552	1.22609	1.33105
POC1B	8.81378	8.82548	9.25758	8.59873	9.68448	8.35319	9.42526	8.74514	8.51685	8.48581	9.18141	8.86865	8.56179	8.90974	9.04517	8.57858	9.75142	9.11449	9.10188	8.91107	9.20687	9.05023	8.79204	8.66951	8.88444	8.83471	8.68016	8.95829	8.84957	8.64553	8.81502	9.18371	8.73759	8.90728	8.90111	8.72344	9.025	9.3675	9.1988	8.84237	9.34493	9.51202	8.97719	9.22705	8.59714	8.64356	8.66505	9.0697	8.88475
VAMP1	3.42439	3.48233	2.65576	3.59007	4.16155	4.35346	4.19849	3.61347	3.47627	4.8116	3.30981	3.85177	3.90306	4.59828	3.57379	4.02703	3.68275	4.41348	3.16944	4.0897	3.77423	8.05701	4.4676	4.39261	3.43683	3.75612	4.4874	3.98287	4.39799	3.74587	4.70966	3.90932	4.39736	4.85519	3.9605	4.92291	4.57569	3.1637	3.81613	3.77615	4.32635	4.46216	4.16389	3.89917	2.96849	4.13712	3.71879	3.42243	4.18937
VWF	7.8551	8.34163	8.5319	7.58437	8.88028	8.43076	8.19037	9.68697	7.86587	8.94285	7.74925	7.79778	8.25845	8.33062	8.13873	8.30608	8.47996	8.07975	7.63441	7.45236	7.46629	8.35346	8.11298	7.91228	7.81349	7.79113	7.56623	8.08288	7.76992	8.03389	7.73656	7.93013	7.72466	8.85776	7.83019	7.9206	8.34594	7.54753	7.84608	7.95573	7.79509	8.61297	8.0943	7.44933	7.56833	7.7623	7.69071	8.05006	7.90468
CHPT1	8.74277	8.62735	7.94542	7.95971	8.17079	8.00131	8.56837	8.08926	7.48217	8.47563	8.17705	8.18451	8.37257	8.66747	8.07346	8.04946	8.14985	8.06637	9.67661	9.0756	8.96536	7.86758	7.58011	8.26591	8.55658	8.11885	8.52239	8.1379	8.45954	8.59076	7.74789	8.44979	9.09368	8.56539	8.68714	8.01516	8.12128	8.06739	8.46231	9.0317	8.18011	8.15322	9.2075	9.37526	7.93329	9.39658	7.76843	8.00176	7.73433
C12orf32	7.4803	7.02408	7.1684	7.11651	6.75354	6.3453	6.65346	6.3552	6.86458	7.28565	7.47608	7.23012	6.68452	7.13688	7.1987	7.02761	7.41332	7.50281	6.23965	7.27372	7.34669	6.42839	7.2153	7.11946	6.70191	7.08683	7.25744	7.27135	7.02212	7.47876	7.2815	6.69851	7.40188	6.49884	7.28219	7.36118	7.08654	6.63383	7.10668	6.92682	7.29329	6.62564	7.01774	7.39227	6.71723	7.21549	7.2624	6.98196	6.9378
AATK	3.76143	5.47519	5.90314	5.35063	6.49515	3.77433	2.80022	5.76343	5.04496	3.20778	3.21668	3.2254	4.05307	4.66681	4.40607	3.75986	3.98112	4.07469	3.48379	4.04707	2.80292	3.8935	2.48259	3.31657	4.06536	4.37404	3.65632	3.37061	5.09426	5.02769	2.9732	3.26539	4.0542	3.87104	4.54491	3.41398	4.23828	4.55955	3.68984	2.65457	3.64512	3.43257	5.03531	4.32837	3.16224	2.58503	3.18716	3.63568	5.21375
MVK	12.3703	12.1027	11.6306	11.5035	11.8093	12.1113	11.4744	12.0661	12.2559	12.1637	11.7659	12.1219	11.4822	12.2164	11.9472	12.0214	12.0028	12.6109	12.0216	12.3218	11.9743	12.4781	12.0486	12.423	11.8215	12.4173	11.7726	12.2442	12.2815	12.0065	12.2194	12.1025	12.1269	12.1506	12.1279	11.7976	12.0634	11.9327	12.3176	11.8609	11.5556	12.3714	12.3706	12.3542	12.1583	12.0135	12.3553	12.0795	12.1557
GPR89B	8.2835	8.18924	8.34404	8.34371	8.62275	8.3789	8.02222	7.9389	8.29737	7.96702	8.86617	8.07374	7.95446	8.0353	7.87338	7.76035	8.64143	7.84162	8.46379	8.03286	7.73421	8.34062	8.25933	7.96793	8.09553	7.9571	7.81837	7.95711	8.03397	7.82986	8.11226	8.14721	8.28572	8.32617	8.35458	7.96636	7.87868	7.71567	8.26769	7.776	7.6737	8.41378	8.03636	8.06434	7.85173	7.87077	7.94732	7.96558	7.70947
TMEM116	11.0364	10.2682	10.7174	10.974	10.5376	10.4097	11.007	10.834	10.9071	10.764	10.8891	10.7243	11.2433	10.8789	10.9343	11.0229	11.2534	10.7388	10.736	10.9388	10.921	10.2413	10.9304	9.94015	10.8064	10.6981	10.8257	10.2993	10.1603	10.7523	10.7825	10.6184	11.0198	10.8721	10.562	10.6555	10.62	11.1626	10.7314	10.8548	10.6018	10.4237	10.356	10.4785	10.4401	10.4184	10.7373	10.1561	9.59855
COQ5	10.0727	9.71727	10.316	10.1963	10.4739	10.2058	10.0748	9.9418	10.1461	9.89753	9.94419	9.91766	9.96554	9.84917	9.82613	9.76218	10.3795	10.2733	10.1975	10.113	10.3583	10.0432	10.2319	10.2288	9.76021	10.074	10.0792	9.926	9.8294	9.82913	9.93065	9.83293	10.0261	9.89595	9.93996	10.3302	10.0217	10.3181	10.0277	10.3928	10.3017	9.96947	10.1281	10.3128	9.70057	10.0293	10.0399	9.65199	9.90771
ATF1	7.67489	7.63149	7.25286	7.45885	7.16355	7.23423	7.54652	7.75792	7.20144	7.39197	7.76872	7.46348	7.67394	7.70563	7.61925	7.44308	7.39679	7.40418	7.68925	7.56295	7.36536	7.74074	7.03823	7.26546	7.68336	7.64436	7.46035	7.35731	7.38127	7.65671	7.53084	7.71549	7.17481	7.37998	7.26144	7.24978	7.43758	7.61853	7.6426	7.84503	7.69255	7.32463	7.47539	6.89636	7.77413	7.6533	7.51718	7.53106	7.44149
PDZRN4	3.56178	3.18448	2.50507	2.31101	2.83321	3.01611	1.49963	2.55474	2.50175	4.167	2.59051	1.86213	2.74587	2.87129	2.13072	3.73882	3.43805	4.87715	2.93514	3.76338	3.8256	3.44898	2.07891	2.00509	3.38304	2.46647	2.80538	3.39436	2.58915	2.01604	3.0385	1.75774	1.91806	1.05155	2.43982	2.11825	2.87401	2.88833	2.69019	3.65607	2.93762	2.14421	1.8232	1.47338	1.47478	3.29842	2.61803	2.83359	2.11182
CCDC59	9.5561	9.562	9.92059	9.35363	10.121	9.85921	9.48354	9.71163	9.63782	9.60617	9.56254	9.08992	9.45348	9.55536	9.35401	9.70169	9.60775	9.58235	9.41415	9.90322	9.80025	9.78869	9.45086	9.51539	9.56256	9.69647	9.41663	9.25558	8.96695	9.43835	9.67858	9.61912	9.41712	9.37278	9.2833	9.28316	9.49195	9.80813	9.76848	9.71921	9.81049	9.39826	9.2608	9.76658	9.23643	9.65831	9.48466	9.52085	9.462
GPRC5D	4.08822	3.64021	4.62007	4.44484	5.73407	4.29658	4.55748	4.37833	4.44679	4.36791	5.19393	4.31667	4.09779	3.81627	4.23186	5.96001	4.59482	4.4563	5.79784	5.23998	3.54643	6.00523	3.49682	4.11039	3.92913	4.01467	4.30734	4.2072	4.36891	3.92042	4.70394	5.06949	4.35808	4.23907	4.18947	4.50483	4.38723	2.55023	4.43762	5.14592	4.51517	5.11702	3.8951	4.43941	4.09327	4.32137	5.12472	4.63105	3.63331
FGF6	1.79981	1.66906	3.19042	1.91419	3.36612	1.78624	1.32684	1.83189	1.82844	2.93741	1.89077	1.69811	1.14948	1.38962	1.48943	2.3452	2.51964	1.70131	2.18038	1.5649	1.68681	1.55773	2.07948	1.46426	3.01095	2.07134	1.63825	1.46476	1.67982	2.43176	1.53212	1.89837	1.57087	3.43795	2.31488	4.07606	2.05415	3.28842	1.94368	1.4833	1.59907	1.67934	1.55017	2.69865	1.88844	2.21622	1.47888	2.64473	1.47032
MDM1	9.19175	8.47588	7.49961	8.64406	8.69886	9.46387	8.66567	9.10444	8.49242	8.19298	8.99736	8.48497	8.60864	9.05974	8.70658	8.63906	8.45315	8.60497	9.26258	8.75951	7.98627	9.02978	8.64718	8.55737	8.8222	8.49707	8.18271	8.73702	9.01239	8.54845	8.87761	9.6921	8.11958	9.22962	8.74095	8.34859	8.80147	8.47017	8.45365	8.65839	8.87343	8.63845	8.73439	8.11668	8.5867	8.68074	8.47301	8.72425	8.42713
APPL2	10.2077	10.6665	10.8219	10.4397	9.96914	10.2712	10.5164	10.2701	10.4572	10.0365	9.95406	10.176	10.375	10.7356	10.7284	10.1857	10.3692	10.3673	10.797	10.1904	10.6828	9.91963	10.9382	9.96952	10.3543	10.2399	10.191	10.245	10.8639	10.1823	10.559	10.2347	9.6142	10.024	10.7703	10.4836	10.4512	10.3379	10.0793	9.88867	10.4411	9.71087	10.3012	9.44397	10.7499	10.1144	9.87642	10.3255	10.3541
PWP1	8.6528	8.97553	8.97236	8.66186	8.82753	8.83174	8.59631	8.89324	8.78751	9.09981	8.63334	8.55387	8.94626	8.76708	8.56832	8.82748	8.99595	8.9943	8.76872	8.8327	9.25231	9.24862	8.57591	8.89788	8.79822	9.04604	9.19208	8.66222	8.30615	8.45731	9.00264	8.56162	8.77019	8.42787	8.58623	8.83815	8.8876	9.11747	8.9535	9.01586	9.24709	8.9005	8.6357	9.06311	8.46563	9.009	9.08863	9.16039	8.89552
EPSTI1	5.25109	5.94972	6.02457	6.37155	6.32899	5.11511	5.98087	7.48289	6.1213	5.69903	6.60369	6.19401	5.27405	5.85221	5.79625	5.90238	6.85393	5.4014	6.25396	5.08397	4.33089	7.57286	5.92425	7.31137	6.42368	5.45242	5.73473	6.55548	4.63994	6.45135	4.80363	6.66407	7.82829	5.9639	5.26403	6.72223	6.49669	5.30961	5.61108	4.75547	6.34773	8.40612	5.04367	6.29901	6.38208	4.54234	5.60761	5.271	5.0642
FGF9	4.88713	5.88651	4.91407	5.14841	4.34116	5.82785	5.19117	5.90049	5.33936	6.66009	3.86315	5.38249	6.19279	5.8038	5.21955	4.95035	4.76285	4.97546	5.03909	5.78867	6.6632	5.10741	6.64469	4.08923	5.77021	6.55392	4.71591	5.40978	4.83311	5.74338	5.29302	5.38576	5.09704	5.17235	4.82336	4.45453	4.30456	5.3283	5.24571	6.71541	4.78162	4.93571	6.05398	6.04382	6.22758	5.86099	5.98902	4.80508	4.57511
BIVM	8.2962	8.05053	8.61809	8.03225	7.74672	8.2402	8.31177	7.88987	8.10484	8.36378	7.89744	8.10985	8.62216	8.36316	8.32917	7.81598	8.18641	8.17413	8.0362	8.55609	8.40684	8.35142	8.12434	8.71952	8.04609	8.58071	8.11554	7.98985	7.89584	8.06466	8.02357	7.8513	8.42101	7.73995	7.97254	8.12852	8.09996	8.20069	8.34333	8.47648	8.56093	8.10792	8.2204	8.02875	7.91864	8.30683	8.24421	7.95903	8.08976
SLC46A3	5.89675	5.84434	5.54076	5.35175	5.86829	4.4366	6.26793	4.87215	5.46749	6.12378	6.09692	5.43955	5.36476	5.74895	5.91143	5.31671	6.41577	5.81504	5.0018	5.04929	5.67608	4.66457	4.82578	4.93942	5.72126	5.64767	5.69884	5.55095	4.69377	5.31595	5.3503	5.48885	5.94669	4.41705	5.13308	5.1577	5.61122	5.36563	5.96824	5.04531	5.58074	4.35775	4.91791	5.5543	5.7279	4.54683	6.03975	5.77017	5.40217
FRY	9.00255	9.19214	9.20058	8.66785	9.02772	8.86569	9.4055	9.22287	8.8378	8.78962	8.98227	8.69366	8.85135	9.21766	8.65452	9.06631	9.234	9.45088	8.5017	9.09513	9.64891	8.71202	8.84072	8.86222	9.06672	8.94355	9.22441	8.85323	9.33335	8.94053	8.98543	9.1435	8.83757	8.53328	8.80131	8.92669	8.93906	9.31458	9.07443	9.1042	9.12152	9.35683	9.17866	9.39841	9.07305	9.06211	9.27397	9.51672	8.95692
TRPC4	2.11556	1.91299	1.8555	2.15037	1.96812	1.50567	1.4211	2.58404	2.27422	1.52408	2.16312	1.66307	2.00435	1.51973	1.45696	3.77594	3.00117	2.2463	2.55418	3.57248	2.69539	2.09427	2.14892	1.61738	1.78951	1.2937	1.59271	1.62074	1.92703	1.25678	1.803	2.13362	1.73549	3.54673	2.14089	1.92617	1.83936	2.21798	1.58938	1.69906	2.15678	1.92853	1.86059	2.49704	1.42527	1.52001	1.66388	1.62001	1.77239
C1QTNF9B	2.88363	1.93674	1.64192	3.91241	2.63471	2.86565	3.191	3.89032	4.29951	1.32368	2.56384	3.00797	1.91725	3.17247	3.26857	2.32752	3.16599	2.06201	2.73754	2.84912	3.05911	1.52896	3.05206	3.13389	2.339	2.63879	2.75867	3.06154	3.22259	3.17976	3.44106	2.47879	2.75856	3.67565	2.9206	3.57638	3.86146	3.58749	3.39731	3.78833	2.80972	3.50477	4.54533	3.00375	2.92552	3.05126	2.73801	2.07744	3.18362
BTF3P11	11.9724	12.227	12.1302	11.9826	11.9049	11.71	12.0727	11.9836	12.2898	12.0975	12.0431	12.1048	12.4379	12.2698	12.2187	11.9972	12.0019	12.13	11.9826	12.2769	12.0309	11.6996	12.0226	11.8221	11.9802	11.9819	12.233	12.2184	11.9802	12.2826	12.0397	11.602	12.0456	12.1097	12.3478	12.0746	12.1214	12.0975	12.1039	12.146	11.8959	11.4776	12.0546	11.7715	12.1336	12.3517	12.3083	12.2082	12.5954
METRNL	9.10582	10.2928	10.5697	10.7163	10.1418	10.1787	9.56076	11.3107	10.5892	10.3643	9.67317	9.61786	9.88782	10.811	10.9136	11.0333	9.28209	10.4409	9.97783	10.1614	10.2378	10.032	9.77895	10.3445	11.3197	9.93708	9.68355	9.80597	10.2358	10.1956	9.38064	9.83883	9.93542	10.0338	9.68172	10.365	10.3001	8.98766	9.51957	10.3588	9.20972	10.2707	9.57089	10.0747	9.79843	9.35503	9.59293	9.56971	9.57516
DIO3	1.86616	2.42304	3.53366	1.56875	1.66303	1.83934	2.90173	1.61619	2.49999	2.94271	2.67078	2.1465	3.36426	3.17822	2.92276	2.65415	2.82172	2.71766	2.09828	2.4114	2.4763	4.13432	2.19817	2.86543	3.57119	3.16858	2.19526	3.01102	3.78691	2.16191	3.32254	3.16116	2.73077	5.23205	3.28811	1.44639	2.25562	3.26169	3.41556	3.2929	2.36538	2.94147	3.81042	2.81948	3.28723	2.9744	2.41686	3.17009	2.05782
EXOC3L4	2.89986	3.29741	4.21314	2.56944	2.2617	1.47214	3.50943	3.50766	3.47883	3.73156	3.96518	3.40414	3.48077	3.06714	3.39549	3.84981	3.28062	3.09767	2.91302	4.44584	3.02345	2.90549	2.62966	3.73055	3.02703	3.69821	3.68352	2.53592	2.92031	3.85512	3.18605	3.5165	3.79738	4.36039	2.49272	3.94518	4.00892	3.70153	2.87664	3.67995	3.64277	3.78204	2.17919	3.69492	3.79328	3.8927	3.24554	2.23542	3.98655
ACTN1	10.4612	10.6416	10.4304	10.9539	10.1455	9.75343	10.3091	10.7009	10.4878	10.2734	9.76869	10.6134	10.929	10.4255	10.6369	10.3451	10.2041	10.2632	10.7688	10.4579	10.5266	9.82163	10.8429	10.3553	10.5432	10.4668	10.356	10.3471	10.9346	10.6328	10.2045	10.0486	10.3117	10.2547	10.8099	10.9167	10.1821	10.1466	10.2283	10.5954	10.2974	9.95154	10.7222	9.73847	10.4734	10.6994	10.3969	9.90659	10.2793
AK7	11.5172	10.9192	11.1728	11.3125	11.0043	11.2348	10.3486	11.004	11.1156	10.4086	10.3863	10.7635	10.4824	10.5459	10.2752	10.6696	11.673	11.4103	11.2043	11.3677	11.6256	11.108	11.7103	10.3968	10.5758	10.4638	10.7333	10.6282	10.6525	10.4103	10.7238	10.8676	10.6219	10.2835	10.6715	10.7126	10.7292	11.7003	11.0324	11.3267	11.1011	10.8443	11.7814	11.1933	10.4951	10.4634	10.6807	10.5044	10.6913
SERPINA11	3.24416	2.51041	4.85148	3.28114	6.54169	3.42996	6.65905	3.30049	3.72622	4.86656	3.44643	2.64734	4.17202	3.54135	5.92038	2.65171	6.31357	5.84488	7.09418	3.77176	5.77397	4.85506	4.10471	4.38008	4.21077	4.6419	3.59979	3.6326	4.33693	4.91661	2.37327	3.93849	4.19322	3.83374	4.74648	2.27188	6.0314	4.70023	4.49621	5.78661	6.02511	5.74753	5.11377	4.09035	0.964774	1.69434	4.92415	6.17003	1.47171
USP33	7.54763	7.69968	7.52043	6.97266	7.67831	7.80705	7.26028	7.94473	7.16442	6.81444	7.5862	7.32031	7.50973	7.76945	7.49048	7.13278	7.47582	7.35962	7.32999	7.62245	7.48496	7.48408	7.36361	6.82104	6.99173	6.80534	7.38284	7.4474	7.13687	7.49897	7.43853	7.64125	7.13373	7.21031	7.37034	7.3473	7.58314	7.9214	7.17777	7.54812	7.83596	7.53982	7.37768	7.26129	7.10336	7.56138	7.21654	7.19232	7.40652
NFKBIA	12.5194	12.3009	12.2638	11.2881	12.1366	12.3274	12.035	12.7481	11.893	11.7075	11.5015	11.5842	12.0717	12.2861	11.9961	12.1238	11.9322	12.2267	11.7355	12.21	12.743	12.0146	11.7747	11.7893	12.1014	12.0721	11.9598	11.6622	12.1996	11.3278	11.5322	12.6272	11.9676	12.269	11.8153	11.4176	11.6577	12.2596	12.126	12.2515	12.1887	12.4444	12.078	13.14	11.909	12.6968	11.6143	12.1321	12.0013
PRKD1	6.3906	6.57221	7.68557	6.48384	7.58772	6.97172	7.39763	7.21704	6.23532	6.62048	6.63889	5.62733	6.98791	7.10313	7.20837	7.88724	7.22798	7.14816	7.00021	6.47239	6.61389	6.58142	5.49407	6.519	7.60758	6.56847	6.70601	6.4009	5.93271	6.43223	7.24422	7.10336	6.15204	6.51186	6.94471	6.1951	7.15405	6.76102	6.82861	6.74268	6.81827	6.85352	6.57856	6.66715	6.13028	6.40459	6.825	7.06097	6.84246
JAG2	8.99988	8.50385	8.20513	8.54448	7.43394	8.16096	7.94464	8.22343	8.69046	8.99561	7.74846	8.11677	9.46166	8.18761	8.67556	8.38061	7.35864	8.65319	8.37939	9.16925	9.12366	8.06184	9.53838	7.61514	7.93286	8.40135	9.04721	8.60743	8.95698	9.11051	8.6341	7.54641	8.36115	8.48031	8.59562	8.67479	8.29182	8.36329	8.39547	9.66374	8.07488	7.66821	8.64385	7.96777	8.89219	9.29607	8.93914	8.7611	8.08579
CMTM5	2.65898	3.67164	1.71878	3.47657	6.57796	3.45706	3.31575	2.05024	3.7865	3.12463	2.46832	2.42007	3.55624	2.76603	2.40687	2.89179	2.87753	1.76439	2.67297	2.87388	1.77973	2.06477	2.07288	2.5249	2.81136	3.01252	2.7048	2.66432	2.0188	4.39767	2.4093	2.37812	3.22977	3.04586	3.53469	2.19166	3.03783	3.88469	2.36038	2.32172	3.07605	2.66138	3.01152	3.41367	3.19557	2.78746	2.9434	2.91541	3.9804
DAD1	13.746	13.2383	13.6248	13.7649	13.9273	13.7905	13.6788	13.429	13.52	13.371	14.1042	13.6938	13.4895	13.4865	13.7665	13.5925	13.9614	13.4977	13.8699	13.6408	13.6838	13.7532	13.6235	13.3449	13.5092	13.6394	13.6034	13.3358	13.5476	13.5182	13.8558	13.8169	13.8838	13.4588	13.3674	13.7092	13.5946	13.7593	13.7491	13.6285	13.7857	13.4214	13.5648	13.7396	13.2445	13.7316	13.5453	13.7846	13.6657
RNASE7	3.30132	2.40971	3.59134	4.02619	3.90545	4.96118	3.4013	2.17196	3.27775	3.86821	4.97534	3.9389	4.32973	3.24573	3.62492	3.23811	3.31803	3.58922	2.92664	3.36303	3.12036	3.35052	4.41836	3.66106	3.57106	3.96646	3.50173	3.93338	2.44632	3.08879	3.5965	3.2645	3.23769	4.6282	2.60513	3.66559	3.43094	3.57212	3.76065	2.79767	3.87226	2.79425	3.21597	2.62894	3.77889	3.60235	3.3904	2.96363	3.41629
AKAP5	2.01051	1.49745	3.4683	1.75415	1.74396	2.72512	1.25918	4.11995	1.98869	1.25269	1.68775	1.29816	1.49908	3.81817	2.41732	1.74849	3.2948	1.49853	1.66905	1.48509	1.61222	1.61805	1.9542	1.37095	2.53584	1.02795	1.25551	1.23266	1.43607	2.19725	1.31422	1.4329	1.42152	2.13887	1.54077	1.42513	2.72255	1.13606	2.11415	1.44271	1.60013	1.62388	1.56922	1.39821	2.1605	1.97577	1.39514	2.0023	1.47805
SIX6	2.67059	1.59872	2.18006	2.24226	1.66125	2.33896	1.31844	1.57904	1.77486	2.37509	1.91128	1.5502	2.2249	1.36066	2.57992	1.77681	2.90996	1.96711	1.82919	1.33593	1.46756	1.95256	1.89907	2.4505	2.14592	2.18932	1.65505	2.53827	1.5493	2.62727	1.39066	2.06714	2.16744	2.59037	1.67731	1.51908	2.04272	1.6405	1.94115	1.2559	1.50643	1.4887	2.24404	2.79701	2.6221	1.4666	1.94559	2.67701	2.65672
KIAA0586	10.0701	9.94092	9.64672	9.92596	10.1134	10.1461	9.99216	10.4981	9.97985	10.1085	9.79988	9.84385	10.0543	9.96153	9.89277	10.1899	9.88762	10.3632	10.0769	10.1336	10.3699	10.3438	9.8669	10.5617	10.1084	10.3354	9.91991	10.1199	9.86973	9.91664	10.1637	10.6155	10.2203	10.0547	9.54812	9.92897	10.1818	10.2696	10.0764	10.3547	10.3341	10.3662	10.3235	10.5467	9.96278	10.0538	10.0178	9.89403	10.0879
KTN1	12.9039	13.1904	12.8897	12.626	12.8121	12.8926	13.2694	13.0445	12.5675	12.9861	12.9348	12.5836	12.6144	12.898	12.9569	12.7246	12.5436	12.7774	12.9237	12.7017	13.2859	13.1282	12.5837	12.6858	13.1432	13.086	12.7323	12.7044	12.5307	12.8566	12.9086	13.0625	12.6731	12.5623	12.494	12.7682	12.947	13.4054	12.9538	12.7648	13.178	13.1387	12.7833	13.2137	12.7318	12.5115	12.6642	12.8902	12.7974
PDK1	3.94883	3.81527	3.68732	4.20162	4.82774	4.54536	4.09584	4.27317	3.6534	3.74361	6.34382	4.32258	4.13401	4.30633	4.49325	3.34082	4.84262	3.63671	3.90974	4.00185	3.78625	4.86525	3.65653	6.83364	3.87457	3.57455	3.95675	4.28528	2.73717	3.95807	4.33345	5.01332	4.55989	5.15006	4.08633	3.37777	4.68672	4.36853	4.01816	4.40679	4.50383	4.97255	3.95631	4.09222	3.51175	4.44273	4.32651	4.18942	3.8917
ERO1L	9.35382	9.12064	9.2572	9.02897	10.2695	9.15236	9.22285	9.60746	9.09881	8.95424	9.89925	9.37615	8.96233	9.01083	9.3859	9.13972	9.66931	9.33613	9.18327	9.45413	8.9991	9.50158	8.94661	8.81206	8.82615	8.92607	9.29255	9.7629	9.20838	9.43569	9.09244	9.73648	9.5228	9.20564	8.67939	9.36664	9.13357	9.37483	9.31036	9.49202	9.3968	9.9613	8.96038	9.40732	8.99007	8.93969	9.46012	9.20655	9.28378
L2HGDH	5.78638	5.7651	5.39617	5.12976	5.48287	5.36864	5.79461	5.91694	5.50011	6.11001	6.19079	5.66835	6.06052	5.73573	5.82918	5.26021	5.87853	6.00816	4.32013	6.12006	6.08515	5.84502	6.27307	5.75345	5.59784	5.6745	5.73872	5.3784	6.03166	5.77327	5.96415	5.61054	5.70757	5.53973	5.41491	5.42704	5.75502	5.93247	5.80796	6.30528	6.0935	5.75481	6.25384	6.23253	5.29774	6.1386	5.79486	5.63876	5.51628
MIS18BP1	8.57863	8.56722	8.81143	8.64211	8.97665	7.93915	8.85122	9.52185	8.21475	8.32813	9.02391	8.41372	8.48056	8.70963	8.64048	8.83781	9.04005	8.53066	8.4667	8.16312	8.23053	8.91148	7.53138	9.35454	9.16435	8.62762	8.35294	8.81004	8.34068	8.77453	8.24875	9.40103	8.81162	9.05407	8.36085	8.39454	8.83382	8.65441	9.08536	8.38826	8.98465	9.46359	8.35441	9.23365	8.6636	8.68126	8.63348	8.72808	8.44035
PSEN1	7.15647	7.37082	7.06902	6.87793	7.17827	7.77085	6.96313	7.77985	6.92315	6.76038	6.93022	7.00394	7.15161	7.15623	7.12974	6.90801	6.73782	6.87304	7.15571	7.05907	6.84755	7.31611	7.2547	7.04569	7.12218	6.65736	6.88218	7.00322	7.41174	7.29948	6.78612	7.56877	6.81755	7.40195	7.16048	6.9601	6.72123	7.49443	6.65244	7.09034	7.02194	7.57564	7.10407	7.55631	7.36192	6.93615	6.76648	6.75018	7.01261
FOS	10.1368	11.4097	10.8597	10.4058	8.8289	8.61249	10.338	12.4011	13.4003	10.6305	9.36029	11.4364	8.20961	9.61271	8.65018	10.2483	9.94038	11.5666	8.67123	12.0281	10.5858	9.93813	9.4771	8.30419	10.9074	8.60932	10.0605	9.02631	10.4024	8.49786	8.84126	10.6024	12.3928	11.2114	7.92964	8.98533	9.37194	12.1135	9.42214	10.0925	10.0181	8.09532	8.434	8.51383	14.9536	9.92681	9.56494	10.4957	9.86455
GSTZ1	9.25266	8.45164	9.23426	9.32356	9.38117	8.84888	9.05382	8.41187	9.22061	8.88151	9.12619	9.06252	9.02404	8.77045	8.95922	9.1334	9.4197	8.83969	9.02238	9.19669	8.32516	9.31121	9.21814	9.25508	8.6775	9.03732	8.78736	8.84232	8.66719	9.26611	8.65265	8.96985	9.26003	8.64219	8.71922	8.84341	8.9782	8.80841	9.0971	9.14809	9.36186	9.55025	9.20592	9.08181	8.42874	9.20902	8.99607	8.85652	8.98449
CHMP4A	11.6035	11.4476	11.7908	11.5292	11.6569	11.9665	11.5103	11.3855	11.8176	11.4493	11.5976	11.3996	11.5596	11.6947	11.5349	11.4751	11.9121	11.4516	11.5492	11.7818	11.4705	11.4898	11.4946	11.557	11.415	11.5027	11.1129	11.2749	11.4658	11.5828	11.5522	11.6186	11.7667	11.3405	11.4789	11.5347	11.4413	11.7133	11.6338	11.6479	11.714	11.6521	11.6613	11.5003	11.4975	11.5955	11.4804	11.4687	11.7199
PRO1768	1.43857	1.56266	2.27266	1.36387	1.42667	1.40319	1.39883	2.47877	1.74499	1.36413	1.67191	1.44355	1.41094	1.70252	1.29724	1.5658	2.4072	1.40841	1.4926	1.28173	1.38375	1.58828	1.61134	1.4611	1.47926	1.77598	1.36518	1.3554	1.47985	1.19436	1.40966	1.92141	1.49769	3.88927	1.55885	1.507	2.04851	0.990669	1.89845	1.21517	1.37903	1.44137	1.32859	1.21663	1.47523	1.50521	1.47255	1.3489	2.66396
TRIP11	10.5987	10.6051	10.2077	10.4257	11.0701	10.564	10.6819	10.8544	10.5102	10.5872	10.9206	10.4634	10.5928	10.6259	10.3411	10.879	10.8163	10.1123	10.6014	10.7965	10.9332	11.0234	10.178	10.7339	10.5524	10.5344	10.4513	10.4086	10.1282	10.538	10.5716	10.9759	10.6709	10.6172	9.9424	10.1207	10.5919	10.5099	10.8728	10.9192	10.7784	11.1025	10.5896	11.2415	10.191	10.4587	10.6149	10.6137	10.2922
SLC25A47	5.78027	4.8811	6.18336	5.68802	5.25885	5.75866	5.4568	5.44437	6.09617	6.10261	5.81634	5.12148	6.00209	5.03881	5.19567	5.88156	5.61195	5.16937	6.07981	5.54841	4.75113	5.31325	5.10736	5.68894	5.54408	5.8489	5.63954	5.90009	5.54777	5.81435	5.79307	5.64901	6.01308	6.716	6.04603	5.0182	5.5356	6.25436	4.93406	4.97368	5.52018	5.16267	4.76765	5.01355	5.70249	5.76033	5.52824	5.73107	5.52523
FLJ10038	10.1162	9.54329	9.64232	9.7915	9.85477	10.0474	9.31078	9.72933	9.9174	10.0033	9.65882	9.87404	9.84427	9.93089	9.51817	9.86978	9.34606	9.58901	9.75954	9.93887	10.0627	9.71048	10.3352	9.98324	9.8286	10.0592	10.0451	9.66776	10.0998	9.81576	9.92288	9.51545	9.7495	10.0324	9.54084	9.62775	9.73676	10.0385	9.9583	10.2586	9.46759	9.97256	10.2751	10.1646	9.51929	10.0374	9.77026	9.00375	9.8907
SERF2	14.5758	14.1641	14.8039	14.5936	14.4359	14.5101	14.6337	14.0384	14.5939	14.0764	14.6669	14.6719	14.061	14.3567	14.5652	14.4114	14.9659	14.4289	14.3995	14.3338	14.0914	14.2437	14.5734	14.5059	14.2413	14.1947	14.3333	14.5735	14.5848	14.6677	14.3418	14.6678	14.7516	14.5972	14.6762	14.7124	14.6096	14.2364	14.7775	14.2417	14.4038	14.7531	14.5963	14.1797	14.1377	14.4284	14.5553	14.4886	14.5949
CPEB1	9.19865	8.738	8.43832	9.36517	9.30647	8.99588	8.5796	8.44338	9.31522	9.42755	8.36029	8.35626	8.83339	8.6614	8.31234	9.13704	7.55309	9.3208	8.98588	9.30261	9.57724	8.41197	9.80713	8.38328	8.4175	9.23763	8.99253	8.61127	9.36076	8.5521	8.91798	8.49941	8.41038	7.98829	7.80058	8.81052	8.44583	9.37553	9.30136	9.64839	9.53589	8.81525	9.09293	8.98323	8.71254	8.95038	9.00027	9.07413	8.96925
AQP9	3.6185	8.3568	8.87807	8.17442	9.79996	8.6144	5.98988	10.1707	9.29277	7.66466	6.80481	7.35947	7.29216	8.66217	9.76352	6.89644	7.69551	6.19036	5.14575	4.60073	5.58231	6.11687	8.42765	6.64335	9.64896	8.2826	6.89417	6.25312	9.29777	8.29079	3.97585	7.87011	6.66308	6.76507	7.55865	7.08835	7.20454	7.83733	7.66861	5.21441	5.0286	3.70114	5.97108	6.19065	5.82701	4.39003	6.4937	6.13563	9.00122
GOLGA6A	4.9472	5.57986	4.41367	4.40344	4.69948	5.29119	5.92237	5.72373	5.025	5.58868	5.16348	6.10811	5.57267	5.6968	5.77622	4.95111	4.81531	5.19197	5.82823	5.10603	5.34587	4.55231	5.28921	5.86868	5.90687	5.45863	6.15759	5.72199	6.56232	5.70928	6.0039	5.47824	5.16537	5.41638	5.70945	7.65352	6.12575	5.96654	5.51251	5.27747	5.81886	5.13163	4.89536	4.91298	6.55816	5.57678	5.41315	5.88004	6.007
SEMA7A	3.61533	3.82027	1.70241	4.07423	4.10017	4.12223	4.00012	4.72794	4.05035	2.84169	4.27009	2.94321	2.85016	4.26291	4.17806	3.88691	4.64939	3.88806	5.68892	4.63525	3.34084	5.21322	4.67906	4.24807	3.08518	1.77079	3.60016	2.78787	2.48247	2.71304	4.5121	3.65322	4.43109	2.94238	3.75605	4.14517	4.87825	1.77065	3.99377	2.55941	4.19606	5.78394	1.66086	4.62266	2.89206	3.04445	3.05134	3.41217	3.20976
THAP10	8.32898	8.27071	8.32306	8.08767	8.67192	8.51566	8.12782	8.74424	8.23034	8.49846	8.00121	7.72294	8.12927	8.08759	8.04808	8.73402	8.12563	8.63375	8.17942	8.73155	8.84856	8.68083	7.94337	8.23755	8.22988	8.44278	8.38576	8.03475	7.54346	7.92762	8.31944	8.30316	8.47882	7.92181	8.02717	8.11284	8.32486	8.61232	8.56576	8.62632	8.69814	8.22278	8.29304	8.61266	7.60237	8.57642	8.45716	8.20821	8.20279
ENPP7	6.23843	5.06891	6.19482	6.14662	6.54946	6.91216	5.65561	7.18238	6.58513	6.49101	5.94565	5.27659	6.51597	5.973	5.50411	6.76849	6.14747	5.54025	6.15261	6.21388	5.10113	7.00158	4.97842	5.48012	5.48592	6.1469	6.24192	6.21679	4.94721	6.5388	6.62245	6.66305	7.30008	6.7156	5.06252	4.78508	6.26103	6.53821	5.44165	6.31346	6.00156	6.08855	5.79274	5.62167	6.13907	5.82073	5.80386	6.34261	5.49074
NDN	9.55637	9.25303	9.4427	9.75188	9.18503	8.89559	9.19356	9.28996	9.35541	9.53386	8.9324	9.14324	9.45497	9.00797	8.97661	9.51755	9.39097	9.57493	9.45551	9.40707	9.61197	9.55116	9.54198	9.42233	9.18055	9.4732	9.54967	9.3358	9.23499	9.28175	9.35531	8.92679	9.44014	9.28288	9.46875	9.62203	9.44714	9.40848	9.29614	9.63816	9.53559	8.70697	9.4469	9.32341	9.28637	9.86284	9.51241	9.41849	9.47365
C15orf38	7.97565	8.01159	7.37075	7.95434	7.72615	7.99353	7.89668	8.08218	7.97407	7.67548	7.77995	7.87119	7.82944	8.08038	8.04496	7.92394	7.93732	8.10017	8.094	7.89677	7.60493	8.2686	7.97631	8.14488	8.05394	7.78165	7.8037	7.63527	7.97759	8.17712	7.89904	8.11257	7.44749	8.28453	8.20193	7.89384	7.80346	7.17337	7.90239	8.03931	7.72252	7.82847	8.04193	7.72124	7.4043	8.3655	7.96747	8.11304	7.83075
RCCD1	7.87329	8.06601	8.20125	7.35022	7.94906	8.23389	8.13262	8.36027	8.39207	8.4137	7.55749	7.867	8.8695	8.14811	8.33868	7.89675	8.48167	9.00728	8.1665	8.01528	8.67727	8.67669	7.39885	8.58102	8.25589	8.61538	8.13955	8.5729	8.16931	7.20048	8.32027	7.9867	8.88919	9.05919	8.03098	7.68313	7.89974	7.69701	8.70121	8.48794	8.47629	8.50257	8.2798	9.11575	7.83498	8.56724	8.61473	8.16074	8.03841
OAZ2	11.0946	10.9655	10.8555	10.9927	10.9088	10.9491	10.7764	10.54	10.9066	11.1083	11.1159	10.9357	11.0841	10.8461	10.8209	10.8824	10.8974	11.2206	10.6749	10.7996	10.6267	11.0278	11.123	10.8684	10.8733	10.9314	11.1239	10.9351	10.9531	10.8905	11.1711	10.5387	10.988	11.0869	11.0767	11.1043	11.0057	10.7913	11.0907	11.3816	11.0447	11.1273	10.8283	10.8634	10.6952	11.2773	11.1604	11.2412	10.9681
CYTL1	1.58229	1.85974	1.85839	1.68936	1.82431	1.37553	2.49314	1.60723	1.77192	1.561	2.31373	1.61016	2.84681	2.9693	2.56827	1.8401	4.06386	2.5435	1.79652	1.36834	1.48994	2.34058	1.612	1.67068	1.7866	1.54465	1.9092	1.66276	1.83738	2.06375	1.72703	1.71122	1.75606	3.07518	1.90218	1.76435	2.13829	3.05728	1.88229	1.29571	1.75501	1.48012	1.36954	3.3711	1.7882	1.67621	2.0169	3.1578	1.63456
TMEM85	11.8237	11.7377	11.7377	11.9613	11.6836	11.4472	11.9311	11.5356	11.8317	11.6301	11.9766	11.8499	11.5706	11.8617	11.8302	11.5244	12.1993	11.8667	11.9039	12.0177	12.0893	11.9145	11.9313	11.4184	11.674	11.6181	11.8163	11.809	11.4755	11.7941	12.0756	11.292	12.1066	11.5153	11.7134	11.7286	11.6732	11.6233	11.9873	11.9402	11.7023	11.4699	11.9016	11.6502	11.7801	12.0528	11.9032	12.0519	11.6548
IREB2	8.31076	7.94494	7.78581	7.89526	9.31745	9.12689	8.03331	8.96433	8.44114	7.79745	8.5953	8.11265	8.33834	8.44469	8.38557	8.04428	8.19451	7.8982	8.46167	8.27011	7.91454	8.07042	8.26103	7.69687	7.94203	7.91364	8.01361	8.12039	8.3225	8.3409	8.18732	8.88863	8.17795	8.41957	8.13024	8.18856	8.399	8.78132	7.84662	8.18014	8.35828	8.2446	8.1587	8.1751	8.06106	7.95761	7.88624	8.02321	8.16009
LCMT2	8.87401	9.10071	9.53238	9.34649	8.69282	9.20338	9.37063	8.96876	9.23602	9.06677	9.00896	9.11832	9.07863	9.30919	9.21101	8.97466	9.62346	9.25908	9.25098	9.35783	9.32105	9.0161	9.10303	8.74508	8.91038	8.93294	9.4983	9.08062	8.97994	9.31743	9.09649	8.87995	9.23497	9.13788	8.93677	9.16001	8.95532	9.24093	9.31652	9.13159	9.21906	8.74745	9.11495	9.0079	9.21913	9.21538	9.14708	9.07439	9.17338
INO80	9.35387	9.86308	10.0141	9.91073	9.66282	9.96383	10.0985	9.94581	9.57573	10.1811	9.44055	9.54046	10.1699	9.62245	10.0526	9.97418	9.55191	9.75521	9.4277	9.87099	10.3751	9.87099	9.68643	10.1381	10.0699	10.1843	10.1904	9.78076	9.62652	10.2053	10.1827	9.69198	9.83344	9.774	9.63397	10.2231	9.96685	10.2755	9.85839	9.77416	9.71909	10.1349	9.64217	10.3652	10.4106	9.9163	9.93156	9.81	9.95168
CHST14	10.0128	9.68971	10.6207	10.1544	9.53221	9.95342	10.1209	9.7509	10.0549	9.84632	9.48772	9.59001	9.80432	10.0031	9.71282	10.0472	9.58538	10.3391	10.0964	9.78138	9.93773	10.04	10.4881	9.84448	9.83391	9.86351	9.5755	9.93347	9.67308	9.84836	9.71468	9.75747	9.52996	9.28743	10.0028	10.0046	9.73134	9.16385	9.51228	9.72572	9.3291	9.76494	9.83885	9.64701	9.76755	9.83514	9.89667	9.70671	9.84405
C16orf61	9.92642	9.82174	10.2652	10.3489	10.6047	9.91819	10.0468	10.2478	10.2441	9.94812	10.2872	9.92374	9.94588	9.99397	10.022	10.0672	10.4467	10.0684	9.85918	9.92906	10.1389	10.5052	9.7767	10.2161	9.92281	9.77666	9.79866	10.2299	9.50688	10.0044	9.85139	9.95749	10.2139	9.8417	9.8406	9.98644	10.1413	9.93289	10.2474	10.1295	10.0698	10.3869	10.0064	10.0311	9.76279	9.64665	9.97256	9.82674	10.0209
GALNS	8.87358	8.72616	8.30869	9.18235	8.6649	8.47655	8.29474	8.35645	9.01956	9.20116	8.44702	9.00901	9.11722	9.0304	9.0526	8.6396	9.12432	9.86757	9.18859	9.19607	9.18497	8.76418	9.74186	9.13912	8.86541	9.03949	9.3528	9.04968	9.77349	9.17755	9.30321	7.77891	9.14264	9.69387	9.91697	9.49938	9.38177	8.95412	8.61354	9.06901	8.86466	8.25939	9.06757	8.77082	8.95484	9.28741	8.84071	8.56667	9.3997
GOT2	10.145	9.59446	10.2752	10.1492	9.83847	9.78847	9.91186	9.45923	9.97728	10.0098	10.0295	10.2399	9.95517	9.59887	9.6617	9.87627	10.67	10.1949	9.82137	10.1159	9.8068	9.63688	10.5961	10.0817	9.482	9.85061	9.98491	10.2426	10.0698	10.0909	9.64961	9.61501	10.258	9.67105	9.89952	10.2096	9.82221	9.82855	9.99088	10.1229	10.0393	9.6752	10.1407	9.88779	9.90454	9.86352	10.1677	9.64103	10.4031
CRISPLD2	3.41265	1.95207	3.19754	3.95975	3.27445	2.54724	3.1053	1.52681	2.93637	3.84356	2.39495	3.05453	3.92284	4.50941	3.62995	2.65832	2.3875	3.15208	2.26321	3.48155	3.93169	1.81563	2.98763	4.28996	3.34409	3.86537	3.9666	3.52243	4.20917	3.77553	3.54525	2.4456	3.16022	3.83737	2.14155	3.69124	3.24746	2.95114	2.95155	3.13954	2.467	1.28588	3.34874	3.20819	3.44135	4.45341	3.05677	3.46283	3.42445
WFDC1	7.02069	6.61257	8.94904	5.74417	6.8086	5.56908	7.60769	4.88133	5.00479	5.67753	7.77001	5.9922	5.27015	5.35957	6.07613	6.34111	8.9794	6.1944	6.14848	5.93524	6.77687	7.37799	7.24496	5.34209	3.48867	4.87947	4.45045	6.46538	5.37461	5.30579	4.94157	6.25152	6.76708	5.23708	6.25877	4.69478	5.2158	5.43748	7.05756	7.08749	6.3879	7.54055	6.92095	7.75879	4.1416	6.31802	6.26798	7.37117	7.24515
IGSF6	5.69428	7.60453	8.61518	8.0264	7.9154	5.50458	6.21082	9.13565	7.59901	6.72786	8.00877	6.39223	6.46817	8.16664	8.48619	7.12652	7.19112	6.38157	7.26384	6.33081	5.59189	7.62291	6.11692	7.16009	8.18478	6.82269	6.62933	5.2311	6.77714	6.68228	5.41576	7.00945	7.45559	6.85382	5.91524	5.95188	7.60428	6.65595	6.9715	5.73134	6.51394	6.17106	5.45827	6.24796	5.81689	5.82396	6.60969	6.52696	6.89813
DDX28	10.4164	10.2944	10.8004	10.3512	10.5074	10.244	10.2847	10.9919	10.6183	10.4428	10.2512	10.1994	10.3546	10.6037	10.2575	10.3266	10.2449	10.4594	10.503	10.4781	10.8825	10.736	10.4551	10.5111	10.2633	10.5101	10.4412	10.3284	10.179	10.3392	10.3914	10.2599	10.1991	10.4393	10.2793	10.2947	10.4051	10.4543	10.3892	10.7426	10.6212	10.7414	10.4965	11.0471	10.2027	10.6129	10.3943	10.2136	10.4514
CA7	2.88227	3.16423	4.10606	2.11672	5.26894	4.39592	2.41181	2.7343	3.91678	3.30261	2.415	3.00103	3.04399	2.49427	2.15674	2.4718	3.54853	2.28771	2.58938	2.7767	3.80829	3.38289	2.69644	1.68304	2.5181	1.88337	2.50797	2.09753	1.86181	3.08188	3.06278	3.46058	3.4664	3.1627	2.26202	2.6568	2.59981	4.11688	2.60876	3.55479	2.09364	1.73051	2.52864	3.83928	3.1127	2.53743	1.6407	3.49454	2.70906
CMTM1	4.51588	6.51938	5.13908	4.96643	6.14845	5.32005	5.0275	5.86497	6.12288	4.94627	4.98114	4.81496	4.66998	4.90621	4.84632	5.63107	5.37202	4.65447	5.30574	4.74678	4.59584	5.38888	4.92559	5.42931	4.73881	5.17091	5.15039	5.4859	5.23331	5.01771	5.03766	5.37731	5.75738	5.26611	5.36072	4.85505	5.59512	5.30589	6.16643	4.3664	5.3944	7.32636	4.22299	4.65004	5.28062	4.63029	4.8148	5.42813	4.97925
CKLF-CMTM1	1.24104	1.58867	2.85865	2.4289	3.25253	2.16095	2.16226	1.21665	2.73581	1.90782	5.52766	3.19095	1.10597	1.35863	1.58662	1.2863	3.24558	1.54667	2.44976	1.05614	1.12017	2.27502	3.09918	3.89565	1.48643	2.44687	1.63412	2.94817	1.63623	2.73447	1.61548	2.4292	2.29662	2.24958	1.69811	3.1264	2.03977	1.64158	2.77259	2.0883	3.3812	2.79397	1.13438	0.9268	2.57166	2.82079	1.63648	2.39837	2.73438
PLCG2	7.18806	7.43497	7.83352	7.7228	7.73196	7.94919	7.31012	8.06052	7.62191	7.57147	7.50707	7.0402	7.49074	7.63065	6.98119	7.56346	7.43248	6.86072	7.19817	7.37024	7.49087	6.97966	7.48452	7.06614	7.779	7.53233	7.90126	6.84085	6.94308	7.31917	7.85087	7.29814	7.41668	8.09419	6.81944	7.54455	7.54191	6.92216	7.75842	7.8679	7.95856	6.90463	7.41909	6.76327	7.45744	7.03046	7.0875	7.42175	7.60179
EMP2	13.5372	12.9842	12.922	13.075	13.3543	14.086	13.2284	13.0522	12.8656	12.5585	12.5742	12.8774	12.6773	12.8813	12.5065	12.8782	12.9312	13.2602	12.9992	13.5101	13.5263	13.3306	13.5875	13.0899	12.7092	12.8004	12.9636	12.7791	13.2551	13.0743	12.8801	13.5201	12.8577	12.9283	12.9822	12.784	12.8513	13.1236	13.3277	13.6009	13.177	13.2298	13.8718	13.5874	12.5205	13.3641	12.7434	12.5346	12.8585
CHMP1A	10.462	10.3674	10.3895	10.4151	9.93968	10.5472	10.4698	9.96932	10.35	10.654	10.532	10.9115	10.3209	10.421	10.8201	10.5412	10.3361	10.3969	10.4387	10.6382	9.88513	10.0965	10.7667	10.5598	10.3585	10.4514	10.7911	10.7523	11.0163	10.777	10.8608	9.99762	10.5682	10.6629	10.6515	10.8983	10.6653	10.0767	10.3066	10.6171	10.2839	10.2639	10.7068	9.95586	10.6805	10.4466	10.7817	10.5363	10.6322
RPS2	17.1212	17.2009	17.361	16.97	17.3607	17.0664	17.0578	17.4351	17.2923	17.2514	17.0277	17.0981	17.1877	17.4201	17.2949	17.3486	17.3601	17.4579	17.0691	17.3066	17.8487	17.365	17.0688	17.3878	17.2608	17.1549	17.3574	17.1321	17.1728	17.4644	17.2849	17.0114	17.5702	17.1376	17.2759	17.3685	17.1566	17.3991	17.4047	17.3975	17.2412	17.3706	17.1623	17.5078	17.2901	17.3431	17.1492	16.927	17.1267
TBL3	6.80754	6.67131	6.20621	6.06149	6.25253	5.32661	6.44399	5.53742	6.85069	6.44961	6.62502	7.02522	6.82026	6.70715	6.81225	5.89063	7.14587	6.95009	6.56849	6.56405	6.82894	6.53077	7.11658	5.95337	5.73454	6.19694	7.19423	6.86595	7.15326	6.88307	6.84805	5.78185	6.88695	7.35197	7.07603	7.44823	6.79302	5.76883	6.72013	6.73495	6.54295	6.11162	6.51064	6.39281	5.96184	7.08329	6.9569	6.5403	6.74228
RAB11FIP3	10.0206	9.64892	9.53483	9.92605	9.5669	9.79985	9.73442	9.86784	9.83059	10.0119	9.54502	9.841	10.1445	9.85569	10.0324	9.91544	9.66992	9.85846	9.54237	9.95704	10.0035	9.57136	10.3887	9.81818	9.74869	9.95615	10.0315	10.0762	10.2082	10.0469	10.149	9.37839	9.88228	9.80061	10.2227	10.453	9.73598	9.31567	9.50578	10.0782	9.7227	9.87444	10.267	9.6924	9.81888	9.85682	10.1019	9.84659	9.97661
LUC7L	9.39007	10.0652	9.0782	9.95969	9.52086	10.2621	9.84646	10.2789	9.35258	9.50679	9.57152	9.8356	9.83669	10.2794	10.0195	9.48885	8.86576	9.26447	10.0956	9.1059	9.24577	9.74533	9.50517	9.79984	10.3001	9.69481	9.61726	10.0161	10.1736	9.84773	9.9848	10.0415	9.06235	10.5818	10.112	9.55283	9.99788	9.86621	9.45122	9.0732	9.99503	10.2223	9.75845	9.97407	10.1759	9.38142	9.12401	9.30824	9.50909
PSMD7	12.0768	12.0127	12.1056	11.9971	12.7378	12.2673	12.1263	12.5316	12.1595	12.2889	12.269	11.9821	11.8865	12.0267	12.0399	12.1865	12.1861	12.3036	12.2109	12.3957	12.3171	12.6316	11.951	12.3934	11.883	12.1512	12.0772	12.1034	11.6859	12.0503	12.188	12.3618	12.2069	11.824	11.8041	11.9099	12.1001	12.2949	12.314	12.2931	12.2015	12.4906	12.1974	12.5715	11.6534	11.9056	12.1846	12.0385	12.0529
CORO1A	8.1511	8.07151	8.47476	8.97064	9.52467	8.4824	7.57649	8.26967	9.01861	8.26225	8.66034	7.93113	7.92187	8.04614	7.94613	8.37188	7.91452	7.23212	8.23296	8.17886	7.09552	8.667	8.0707	8.42534	7.71954	8.15692	8.10232	7.96503	7.69167	8.54521	7.76177	7.7836	8.37276	7.87952	8.06871	8.57998	8.46447	8.8977	7.562	7.60796	8.22693	9.05486	7.64807	7.78499	8.15662	6.84639	7.6009	7.50707	7.95706
SULT1A2	11.4955	11.2621	12.2669	12.2258	12.3353	11.3419	11.806	11.442	11.8158	11.2786	11.1731	11.7377	11.6246	11.9051	10.8461	11.1571	10.6393	11.5975	11.5523	11.4699	11.8973	11.1076	11.9862	11.9632	11.3277	11.4075	11.1467	11.7618	11.5596	11.2128	11.5104	12.0689	11.286	12.2819	12.0509	11.7767	11.4754	12.0789	11.0594	11.9376	12.1338	11.1926	11.5197	11.2809	11.3367	11.0801	11.8471	10.89	11.8028
SIAH1	7.37686	7.44205	7.42395	6.99164	6.99679	7.11314	7.11978	7.42578	6.92237	7.28022	7.06668	7.17903	7.28465	7.14447	7.25558	7.3588	7.08401	7.24381	6.30941	7.18327	7.43665	6.91325	7.24857	7.05981	7.4087	7.20595	7.23006	7.05552	7.1084	7.22033	7.4507	7.73925	6.98354	6.97339	6.99588	7.22164	7.02893	7.5479	7.11052	7.2174	7.44016	6.99266	7.48545	7.36193	7.50528	7.45979	7.12691	7.19219	7.3306
PRSS27	3.54287	3.61406	4.40124	4.80952	5.07954	5.65089	3.19431	3.65718	4.75577	3.98715	4.98019	4.29991	5.0464	4.28102	3.7571	4.04332	5.23303	4.03763	3.12357	4.05842	3.93282	3.13905	6.17545	4.48783	5.33499	4.85594	3.92114	4.46025	4.55147	4.16006	5.20865	3.50493	3.94487	5.70234	3.96709	4.29039	4.44948	3.56122	4.00624	3.99354	4.11699	3.44656	3.93534	3.52964	3.98838	3.90546	5.00711	4.31909	4.08048
NOB1	9.16633	8.96802	9.50911	9.15583	8.44699	8.53189	8.7382	8.70908	9.29858	8.96418	8.85726	9.04092	9.26079	9.04673	8.80884	8.9006	8.94306	8.9527	8.97256	9.1822	8.82297	8.62193	9.18723	9.01794	8.93074	8.93644	8.96482	8.96291	9.06195	9.22097	9.0088	8.703	8.86027	9.13806	9.14949	9.07239	8.62284	8.6214	8.85066	9.23008	8.68853	8.62662	9.00219	8.78124	9.20002	9.17633	9.06187	8.80902	8.83365
BBS2	11.071	11.0212	11.0588	11.1402	10.987	11.0556	11.0581	11.3988	11.0664	10.987	10.7601	10.8929	11.0963	11.0882	10.9654	10.9623	10.9257	11.121	11.2584	10.7984	11.4352	11.0501	11.2743	11.0126	11.3672	11.1321	10.9555	10.8	11.2462	10.8181	11.0734	11.2059	10.9582	11.1522	10.9447	11.109	11.1282	11.2608	10.8939	11.1306	11.1833	10.9713	11.1869	11.3443	10.9452	11.0919	10.9979	10.9893	10.7806
MT2A	14.3445	14.4503	13.7042	15.198	14.202	14.827	13.8218	15.1713	15.2841	14.84	13.7342	14.8977	14.9567	15.0022	14.2303	14.8978	14.6076	14.1842	13.8814	14.9582	14.2776	14.1436	14.0108	14.9859	15.0982	15.2068	14.908	15.4596	14.2083	14.605	14.5773	14.6834	16.1454	14.0399	14.7056	14.6887	14.7196	14.4418	14.1708	14.5418	13.8911	13.7689	14.848	15.1698	14.2901	14.4906	14.887	14.3795	14.4423
HSPBP1	13.0474	12.69	13.1323	13.2968	12.4274	12.9238	12.9993	12.2685	13.1965	13.1383	12.6477	13.6107	12.8783	12.8138	12.6459	12.8694	13.2374	13.2533	12.5769	12.9251	12.3111	12.48	13.514	13.4146	12.6318	12.9731	12.9815	13.5184	13.4679	12.8072	13.2204	12.8966	13.5108	12.8884	13.1879	13.7402	13.4138	12.1655	13.1443	12.7673	12.9555	12.5888	13.2791	12.4951	12.9014	12.7947	13.1499	13.163	12.8746
COX4NB	10.5718	10.5181	10.5423	10.3832	10.8494	10.4565	10.5311	10.963	10.6885	10.7522	10.4715	10.3624	10.6568	10.8911	10.4936	10.695	10.6824	10.857	10.7171	10.7308	10.9663	11.2561	10.2694	10.9462	10.6635	10.8434	10.6759	10.5533	10.2269	10.5817	10.6219	10.4043	10.7134	10.4965	10.2884	10.3934	10.7339	10.6798	10.9285	10.9576	10.818	11.1592	10.7091	11.1672	10.0886	10.9557	10.9729	10.7726	10.6952
PMFBP1	4.15573	4.14173	5.18369	4.2405	5.13028	5.61341	5.34343	5.47001	5.68639	4.80037	4.31519	4.98279	4.75255	4.89585	4.62986	5.18579	4.92623	4.2625	3.52026	4.71178	3.89216	4.65927	4.86342	4.55293	4.72943	4.34819	4.81845	4.225	4.94391	4.70295	4.60508	4.83015	4.3661	4.47977	4.53298	4.7643	4.81495	5.88227	4.73829	4.24044	4.10881	3.46351	4.71706	4.92774	5.4109	4.17431	4.34276	4.61836	4.96552
FUS	9.67079	10.045	9.78302	9.70004	9.00407	9.25862	9.88625	8.98003	9.35004	10.0367	9.47489	9.79429	10.1643	10.0206	9.65845	9.56671	9.86443	9.80502	9.27467	9.52198	9.22154	9.9999	9.91238	9.44691	9.83874	9.99022	10.1357	9.62193	10.2351	10.0687	9.9715	9.12592	9.87139	9.99754	10.009	9.97289	9.68645	9.52969	9.95437	10.0939	9.80879	10.1925	9.65638	9.98925	9.94858	10.5174	10.0107	9.69668	9.71629
ORAI3	8.13402	7.79147	7.53525	8.63665	6.99559	6.93908	7.20356	7.36571	7.42563	7.31866	7.42786	7.44897	7.05559	7.33	7.14745	7.71937	7.75601	7.75712	7.45001	7.8159	7.72663	7.5362	8.12035	7.77759	7.19443	7.49825	7.18416	7.42505	7.37275	7.31508	7.40345	7.23601	7.54369	8.10731	7.87271	7.54262	7.22319	6.92665	7.69941	7.4218	7.20945	7.66464	7.68319	7.70987	7.82833	7.71299	7.38002	7.32498	7.4739
PPL	10.8679	9.75512	10.4557	10.2732	9.29171	9.52254	9.63418	10.03	10.4653	9.6163	9.21096	10.2476	10.3168	9.87871	9.81133	10.2425	10.3592	10.1133	10.3584	10.8414	10.7646	9.50321	10.9816	9.79109	9.68341	9.7492	10.1925	10.2355	10.8999	10.6732	10.1673	9.57413	10.209	9.6901	10.5446	10.1565	9.30371	9.85784	9.89529	10.6801	9.99402	9.23673	10.7247	10.3685	9.9679	10.631	9.82369	9.78711	10.4785
CHST6	13.6821	13.149	13.5317	13.1027	13.9827	14.1309	13.734	13.7722	13.1941	13.7143	13.2976	13.6792	13.2059	13.6536	13.4246	13.4769	13.952	13.4047	13.6129	13.79	13.6665	13.4267	13.6581	14.136	13.5993	13.8154	13.453	13.7295	13.6986	13.7401	13.8257	13.7865	13.7144	13.4176	13.871	13.79	13.7823	13.8012	13.7915	13.5795	13.7763	14.6761	13.6639	14.4874	13.2147	13.5178	13.2244	13.2263	13.5945
ACSM1	6.13887	8.63224	8.69716	7.46205	5.70155	5.94636	8.89005	5.31285	9.13208	5.57443	8.1666	8.29361	7.68647	7.95777	6.70771	5.55221	8.18385	9.42776	7.43316	6.00307	5.73359	8.11063	8.9238	8.64474	6.83035	8.31319	8.38544	7.97097	7.81446	8.28984	5.68511	5.80134	5.34756	7.15212	8.72232	5.71911	5.70246	6.30889	8.44484	5.77061	8.81769	5.78678	6.43284	8.10683	7.39652	8.8661	8.29815	8.55825	8.94873
ADCY7	3.44843	5.02632	5.89179	4.51713	6.55575	5.03288	4.52489	6.21588	5.9432	3.90021	4.44799	4.14343	4.17961	5.00181	4.81594	4.16016	4.44619	4.31375	4.22777	4.58861	3.8773	4.98223	5.46609	4.69293	4.87127	4.32019	4.10092	4.08963	3.35687	4.24555	4.18277	4.72866	6.02449	4.43659	4.40252	4.99404	4.92185	3.7172	4.151	4.11057	4.48558	4.42357	2.87381	3.65809	4.13917	3.7368	4.08118	4.78236	4.76204
SEPT9	14.1239	14.1291	14.6299	13.8905	14.368	14.4797	14.5745	14.8488	14.348	14.5116	14.3147	14.5751	14.7099	14.4815	14.5306	14.5787	14.3477	14.4753	14.0069	14.2825	14.3304	14.3453	14.0719	14.6745	14.2977	14.4287	14.725	14.7696	14.7215	14.9241	14.8511	14.4631	14.8463	14.568	14.5745	14.7539	14.5139	14.4735	14.8261	14.6473	14.5737	14.8401	14.6305	14.9626	14.5574	14.7053	14.7925	14.4821	14.9015
SNX12	6.42631	6.22127	6.17915	5.92066	6.22956	6.1359	5.69367	5.8382	6.06898	6.27843	7.16001	6.1069	6.2353	6.41613	6.4131	6.12888	6.81554	6.60453	5.73132	6.26624	6.35642	6.78757	5.83966	6.10426	5.98592	6.2161	6.27885	6.2345	5.8991	6.35047	6.33722	6.04809	6.09396	6.56562	6.15362	6.42395	6.7724	5.40311	6.44005	6.64116	6.48472	6.50007	5.99793	6.54962	5.40559	6.71382	6.57721	6.42163	6.08412
MRPS23	9.12721	8.92561	9.412	9.15326	9.67754	7.75327	9.02428	8.98263	9.24183	9.12406	9.4748	8.98261	9.21208	9.11104	9.24237	8.99798	9.68748	9.60035	9.06335	9.19917	9.48931	9.66018	8.90262	8.8646	8.60407	9.0886	9.47665	9.13903	8.79336	9.29562	9.33756	8.72295	9.30368	9.41451	9.01065	9.18611	9.28595	9.64232	9.28842	9.71645	9.75362	8.93068	9.0224	9.00037	8.55223	9.50673	9.5218	9.40571	9.15481
APBB2	8.02937	7.84979	7.07521	7.15174	7.83601	7.74989	7.71252	8.05624	7.29783	8.1491	7.70781	7.45773	7.9818	8.38074	7.53826	7.92191	7.1797	8.16821	7.55392	8.18671	8.01555	7.56259	6.99912	8.05319	7.87859	7.99291	7.66517	8.12548	7.42545	7.86931	8.3992	8.41456	8.09342	7.63052	7.26296	7.72598	7.86402	7.55043	7.66406	8.08985	7.77698	7.55711	7.6238	8.06781	7.64494	8.65261	7.55751	7.58274	7.36884
TMEM11	11.317	11.2889	11.443	11.2386	11.1472	11.2473	11.1512	10.9047	11.4109	11.0116	11.4544	11.2779	11.1542	11.2624	11.2153	11.2838	11.5879	11.3258	11.2485	11.236	10.8637	11.4146	11.1272	11.143	11.1171	11.0414	11.2472	11.2499	11.0774	11.2142	11.3106	11.212	11.3743	11.0205	11.2088	11.3622	11.2789	10.922	11.3227	11.2924	11.3472	11.3298	11.414	10.7968	11.1829	11.2082	11.2371	11.3178	11.1907
TCAP	6.47002	6.52273	6.47667	6.52256	6.19408	6.96693	6.31632	6.58842	6.26068	6.07354	5.83273	6.06715	6.09355	6.51263	5.99709	6.08342	5.94057	5.88601	6.74252	6.06616	6.0288	6.27215	6.30107	6.31861	6.78857	6.35029	5.96593	6.04729	6.31579	6.6541	6.56714	6.42326	5.60394	6.21365	6.45437	6.15343	6.34696	6.0897	6.03438	5.90215	6.13339	6.67958	6.54762	6.48456	6.87389	6.35088	5.77232	5.95449	6.05245
TNK1	6.85693	5.92927	5.8852	6.27153	6.06033	5.70261	5.94331	6.03699	6.49764	5.53174	6.24247	6.5644	5.85579	5.81105	6.02374	6.07607	6.56371	6.2797	6.25589	6.29244	6.17797	6.13909	6.86004	5.82077	5.45472	5.82683	6.18438	6.36209	6.57912	6.4545	6.36698	5.68861	6.11013	6.38484	6.37891	6.4852	5.90744	5.51537	5.97936	6.29009	5.83594	6.04165	6.44961	5.82365	6.1906	5.94231	6.04641	6.25251	6.08219
RPA1	10.9367	10.8403	11.2964	10.7784	11.3269	11.294	11.1822	10.8265	10.459	11.0123	10.3922	10.6344	10.9356	10.6674	10.6585	11.0065	10.7168	11.1078	10.827	11.1029	11.6644	10.9399	10.8731	11.0839	10.6399	11.0542	10.9242	10.9592	10.8664	10.8093	10.9439	10.8222	10.8212	10.6369	10.8571	11.0792	10.5855	11.6397	10.7775	11.2854	11.1974	11.0817	10.8605	11.2291	10.8823	11.2139	11.0704	10.4998	10.8108
TSR1	7.49132	7.84883	7.78658	7.06338	7.60155	7.08871	7.58342	7.43513	7.62348	7.41664	7.50938	7.79273	7.65857	7.72365	7.30938	6.98883	8.07863	7.75781	7.62539	7.7307	7.70214	7.50348	7.7819	7.306	7.19119	7.16254	7.56313	7.68805	7.70277	7.72769	7.53963	7.39363	7.74989	6.96647	7.62651	7.5845	7.39532	7.73461	7.5739	7.67418	7.68506	7.44002	7.5498	7.29694	7.60595	7.76222	7.58833	7.3957	7.61001
KIF2B	1.21259	1.14644	1.37214	1.27455	1.4023	1.38329	1.23138	1.31852	1.10929	1.15181	1.08136	1.18936	1.00847	1.10266	1.15114	1.20695	1.2851	1.28251	0.956991	1.31748	1.3685	1.29735	1.35429	1.20084	1.18314	1.01952	1.14632	1.22729	1.21261	1.47788	1.16811	1.24354	1.14357	1.12839	1.15274	1.20647	1.16037	1.17234	1.22757	1.37232	1.29817	1.37164	1.37815	1.2938	1.14878	1.19713	1.23767	1.19766	1.20477
RNF112	5.18473	4.70637	5.30138	5.89843	3.22095	5.31154	4.24822	5.4175	5.04093	3.45855	4.68606	3.5534	4.4657	4.40345	3.8396	4.73901	4.16577	5.23677	5.6942	4.76608	5.21569	4.76475	5.62698	3.79008	3.75903	3.58958	3.49655	4.47432	4.48239	4.10961	3.86406	4.54862	3.04181	5.47472	4.93497	4.01801	4.38327	3.53557	4.20353	4.12912	4.51395	4.67032	5.0003	4.76043	3.49363	3.32689	4.13674	3.55356	4.45937
RCVRN	1.40377	1.59604	1.19319	1.19849	1.22699	1.14488	1.56313	1.22687	1.32634	2.05788	1.60531	2.2298	2.17893	1.49011	1.51787	1.38046	1.22138	1.43926	1.31265	1.15657	1.21318	1.12606	1.42312	1.56977	1.5971	1.36359	1.95882	1.67411	1.7001	1.39444	2.35251	3.80493	2.01402	3.94546	1.66842	1.66235	1.60667	0.877602	2.45441	1.17785	1.44453	1.19626	1.1657	1.04775	1.49858	1.54265	1.60855	2.67073	1.55359
USP32	7.99113	8.11117	8.16476	8.20501	8.03698	7.67241	7.9172	8.04364	8.13474	7.83783	7.89402	7.8802	8.00051	7.78814	8.13545	7.58475	7.96457	8.15125	7.93509	7.88948	8.0117	7.92094	8.00465	7.87802	7.834	7.86316	8.08512	7.75487	7.95398	8.30634	8.0062	7.7942	8.02442	7.74779	7.62152	8.01726	7.99099	8.28045	8.00854	8.30591	8.05396	7.75384	7.88065	7.49705	8.1061	8.0832	7.84857	7.8885	8.1686
ACBD4	6.71148	6.66888	6.10191	6.56669	5.65636	6.32115	6.29673	5.87715	6.79648	6.28555	6.48572	6.50341	6.50192	6.65483	6.39911	6.23612	6.12098	6.26494	6.81845	6.25531	6.38036	6.07521	7.27345	6.22034	6.15361	6.17718	6.57551	6.42638	6.75672	6.90373	6.53492	5.96656	6.19291	7.13715	6.71441	6.6687	6.62636	6.02981	6.24165	6.2423	6.65802	6.23724	6.33509	5.93551	6.46045	6.52382	6.30137	6.22759	6.34236
MEOX1	1.77687	1.53034	1.62819	1.88275	1.99246	1.70975	1.30117	1.75746	1.73024	1.30312	1.69977	1.34084	1.45138	1.34606	1.33252	1.8226	2.17796	1.57717	1.73891	1.61453	1.73975	1.68006	1.82986	1.41537	1.48515	2.02313	1.30047	1.27519	1.46797	1.34081	1.35528	1.98543	1.35026	0.598167	1.5748	1.46178	1.56457	2.51701	1.50355	1.74479	1.55754	1.75153	1.69437	1.93863	1.37039	1.43768	1.43816	1.41456	2.43119
ATP1A1	14.2591	14.0123	14.2572	13.6781	13.5126	12.9778	14.1641	13.5036	13.6472	13.8698	13.9634	14.1459	14.2453	13.8651	13.9687	13.7804	14.2894	13.7763	13.9876	14.0679	14.2654	13.8251	13.8596	13.9706	13.6571	13.7343	13.9874	13.9921	14.0651	14.3614	14.0786	13.5913	14.1913	14.0571	14.4844	14.0691	13.664	13.8918	13.7446	14.1406	14.038	14.3411	14.1693	14.3002	13.7256	14.3711	13.9156	13.7858	14.1284
HAP1	2.31673	1.72646	1.13878	1.29262	1.22384	1.56877	1.59861	1.23442	1.59231	1.56252	1.78809	2.07196	2.88458	1.665	1.53665	1.55812	1.51548	1.49971	1.36699	1.81789	1.21839	1.11517	1.27973	1.64166	1.70559	3.40194	1.93007	2.63495	2.32559	1.95314	2.29006	1.84467	1.70856	2.58255	3.49399	3.92146	1.72	0.798729	2.87561	1.11996	1.46556	2.1431	1.12486	0.988732	1.95028	5.9676	2.04486	2.57846	1.60436
RAB5C	7.69891	7.47011	8.19955	7.61561	7.41145	6.83512	7.52108	7.26128	7.75822	7.47947	8.26973	8.11045	7.33785	7.70863	7.64817	7.52197	8.15656	7.613	7.77464	7.54117	7.53135	7.46473	7.45049	7.14288	7.03399	7.29374	7.76865	7.76434	7.50931	7.68886	7.42545	7.15501	8.234	8.20099	7.78756	8.03771	7.80713	7.31289	7.72649	7.5375	7.71188	7.30079	7.26625	7.24819	7.28929	7.92354	7.99455	7.8348	7.62737
MBTD1	6.09638	6.38294	5.026	5.48708	4.91379	6.55959	6.56836	6.18535	4.62182	6.11199	5.55993	6.27062	6.32437	6.32037	6.68864	5.90855	5.45135	5.66985	5.86986	5.87709	6.0329	6.67993	6.15139	6.41408	6.95275	6.55204	6.09377	5.82931	6.58545	6.03979	6.34357	6.62541	5.54456	6.15194	6.34596	5.56932	5.58832	6.41773	6.29297	5.90023	5.68083	7.24486	6.82171	6.58383	6.82569	6.06176	5.6035	5.53221	6.23516
CACNA1G	5.29792	4.16447	4.09586	4.50663	4.97368	4.33287	4.04731	3.8373	4.2639	4.02619	4.90518	3.7981	4.09449	4.14914	3.72131	3.84375	4.14186	3.60699	4.90898	3.86472	3.52375	3.99811	4.64797	3.61878	4.21188	4.14731	4.17587	3.98275	4.35058	3.82872	3.95407	4.19168	3.75303	6.05126	4.79638	3.96025	4.51493	3.96911	3.71838	3.5489	3.93375	3.73477	3.54836	4.06381	3.48698	4.08088	3.80513	4.24386	3.97764
SPOP	8.96939	9.06616	9.2309	8.8295	9.30107	8.32322	8.76612	9.20465	8.80107	9.02057	8.79072	8.78656	9.19315	8.83252	8.96839	8.96229	9.14183	8.92401	9.17654	8.8222	9.05783	8.86165	9.01133	8.93229	8.977	9.1418	8.933	8.66189	8.71359	8.83289	8.75541	8.77996	8.79656	8.86644	8.7672	8.93589	8.93968	9.00961	8.93404	9.24113	9.31576	9.8683	8.85908	8.86654	8.69471	8.98438	8.72363	8.70074	8.65385
HOXB2	6.131	6.53568	7.68022	5.9282	7.05451	5.69354	6.43869	7.67295	6.71071	7.73429	6.70852	5.81813	6.98655	6.87977	7.06089	6.93078	7.05368	6.24055	6.79685	6.44798	7.43855	7.13126	5.9804	7.24523	7.44702	6.57671	6.19443	6.35903	4.37835	6.75305	7.25789	5.33311	7.47174	6.15114	6.97455	6.69157	7.21795	6.6369	6.80517	7.20569	6.8426	7.10015	5.35341	7.32748	9.23149	6.31721	7.50579	5.96355	5.81559
LRRC37B	9.84079	10.1372	9.4485	10.3014	9.57487	10.4137	10.0834	9.94463	9.61996	9.95506	9.89549	10.1506	10.1723	10.2179	10.1442	9.63713	9.38994	10.0362	10.1066	9.9745	9.55214	9.6051	9.96901	10.2332	10.4186	9.98138	9.83773	10.0853	10.5474	10.0099	10.0938	10.3461	9.80865	10.303	10.4026	10.4202	10.2834	9.69645	9.87547	9.70721	9.68706	9.83853	10.2328	9.55588	10.4481	9.95898	10.0284	10.2011	9.92351
SLC13A2	7.07182	6.72861	6.76453	7.4629	5.81305	6.93227	7.03881	6.01726	7.03097	6.77067	6.37958	6.75773	6.39725	6.56473	6.24429	6.70432	6.36615	6.69968	7.23035	6.62976	6.66151	5.7415	7.32614	6.74484	7.56613	6.80214	6.88821	6.71795	7.59062	6.89382	6.75899	6.52145	6.52356	6.52764	6.13757	7.09235	6.70553	5.25051	6.67903	6.22741	6.30975	5.84641	6.78562	6.55957	6.88703	6.26448	6.63253	6.31051	6.36657
SDF2	9.31945	9.05351	9.45133	9.21396	9.75941	8.64243	9.17824	8.89382	9.18644	9.17118	9.72761	8.95388	9.20662	9.20997	9.13847	9.17972	9.80645	9.2953	9.47446	9.11714	9.573	9.81193	9.19689	9.164	8.78969	9.17773	9.01963	9.08378	8.80473	9.50135	9.24284	8.91212	9.28603	9.47902	9.08009	9.17313	8.99156	9.74302	9.53613	9.67617	9.61487	9.60951	9.27088	9.49907	8.44506	9.45419	9.13285	9.05429	9.15017
CORO6	8.13436	7.58033	7.93105	8.04694	8.44058	8.1466	7.84677	7.78472	8.7351	8.40962	8.42194	8.29271	8.39951	7.54835	8.1552	8.37441	7.67433	7.66423	8.05423	7.73618	6.71245	7.26118	8.29767	7.85924	7.94441	8.24504	8.15906	8.54886	8.51348	8.20143	8.01998	8.16252	8.34968	9.18829	8.13802	8.21252	8.13891	8.08223	7.6422	7.20052	7.41225	6.45013	7.43738	6.99496	8.69442	7.72671	8.28525	8.41814	8.29584
ACAP1	4.20781	4.9292	4.14252	4.32083	5.50837	2.80927	4.17811	4.41412	5.19989	4.81377	4.84416	4.83148	4.6668	4.74619	4.53299	4.46192	4.63158	4.09321	4.00175	4.68017	3.83559	4.74444	4.6393	4.94009	3.91687	4.03862	4.88246	4.34846	4.63731	5.05417	4.17897	3.98293	5.28839	4.6626	4.97693	5.5632	5.33462	4.60932	4.22414	3.40527	4.76129	5.96985	3.95196	4.31443	4.90225	3.70585	4.3391	4.72044	4.26665
SLC2A4	3.74245	1.71886	1.90543	2.94388	3.46782	3.10784	1.36484	1.84613	2.57713	2.90557	2.20576	2.14327	2.59357	1.40162	1.30562	2.84438	2.98492	1.67165	2.29193	1.56128	1.7071	2.86615	1.84885	2.26116	3.47001	3.41897	2.49844	1.86502	2.38919	2.25582	1.53267	1.942	1.79211	2.19987	1.93512	1.72886	2.45039	3.64865	1.93092	3.43993	2.27003	1.7452	1.61941	3.01351	3.0215	2.63168	2.2482	1.42054	1.60283
LOC728392	12.731	12.5858	12.6567	12.4945	12.4771	12.5715	12.709	12.3736	12.6341	13.1162	12.1064	13.0739	12.5876	12.7816	12.5813	12.714	12.7388	12.9282	12.3518	12.6766	13.0125	12.464	12.8307	12.7177	12.6537	13.0686	13.0914	12.6915	12.937	12.5426	13.1914	11.9719	13.3234	12.9372	12.6824	13.0845	13.001	13.0178	12.7359	12.6821	13.3843	12.5527	12.945	12.9148	12.7931	13.1992	12.8315	13.0275	12.9929
KIF1C	13.4557	13.1257	13.5822	12.8276	13.7053	13.9919	13.6761	13.5281	13.4647	13.5414	13.3469	13.4345	13.4891	12.9371	13.5843	13.4427	13.1238	13.4254	13.7822	13.2748	13.1887	13.3792	13.6368	13.4778	13.2865	13.2953	13.2914	13.352	13.7307	13.5534	13.2485	13.6311	13.5712	13.7118	13.3559	13.3503	13.408	13.0819	13.5193	13.4427	12.9135	13.7776	13.4213	13.3463	13.7879	13.2529	13.4436	13.6216	13.5653
NMT1	8.46874	8.2921	8.75137	8.96593	8.91204	8.69298	8.6816	8.70583	8.81775	8.64711	8.53704	8.79024	8.5502	8.44738	8.5852	8.66997	8.99583	8.80987	8.79644	8.73421	8.53994	8.44255	8.83238	8.91285	8.41011	8.57192	8.63055	8.83117	8.62059	8.72856	8.48652	8.67589	9.09134	8.93803	8.7031	8.8773	8.90538	8.19875	8.98344	8.80443	8.43364	8.7776	8.58803	8.40217	8.51209	8.63648	8.8594	8.51945	8.74676
HES7	15.8105	15.3717	14.2979	14.8783	14.7882	15.6432	15.1951	14.389	14.9486	15.2521	15.2807	15.5155	15.2161	14.8586	15.4094	15.0416	14.7699	14.9197	15.0192	15.2136	14.5574	14.8467	15.6585	15.3692	15.5261	15.2633	14.9545	15.1624	15.3469	15.1656	15.1302	15.3925	14.6931	15.4603	15.3278	15.344	15.0485	13.9423	15.0865	14.9283	14.7633	15.3836	15.2411	15.529	15.171	15.173	15.2069	15.2752	15.268
TIMP2	8.68988	10.0215	11.4992	10.652	10.3424	9.67355	9.04061	12.4822	10.926	9.24167	9.40006	9.52449	9.43525	11.5266	11.4071	9.83728	10.186	9.03531	10.1606	9.07651	8.48713	9.46854	9.79051	9.39025	11.4704	9.52896	8.94413	9.42283	9.5292	9.41602	8.41019	10.0584	10.0241	10.1277	9.14992	9.14769	9.97378	9.39463	9.71293	9.02608	8.30019	9.45302	8.8805	9.23314	8.76299	9.03177	9.61687	9.4219	9.5801
P4HB	12.9928	12.7822	13.2012	12.6928	12.6492	11.8235	13.0278	12.2472	12.2652	12.6159	13.1778	13.1999	12.6595	12.326	12.5245	12.5471	13.5117	12.7182	12.4682	12.7758	12.9456	12.4937	13.0325	12.5339	12.1007	12.5588	12.6783	12.6202	12.7739	13.0055	12.3956	12.4035	13.2105	12.4712	12.886	12.7489	12.4899	12.7735	12.754	12.8913	12.6678	13.0363	12.7957	13.1276	12.4565	12.8884	12.8307	12.705	12.7755
TK1	9.77166	11.8687	10.3427	10.7046	10.6303	10.1884	9.97088	10.4786	11.4002	10.7302	10.3622	10.4374	10.4977	10.6353	10.3501	10.4206	10.854	11.9639	10.5077	10.6899	10.8166	9.96771	11.1285	11.4294	11.6645	10.8725	10.7776	11.1248	10.4993	11.1351	10.9745	10.8206	11.4082	10.8231	9.97528	11.0737	10.4767	10.0259	11.2795	11.118	10.9107	10.6812	10.4496	11.083	10.1049	10.437	11.1568	10.6183	10.0041
PDE6B	8.6643	7.62789	7.6359	8.79728	8.3853	7.76785	7.62396	7.58376	8.51906	8.30198	7.94226	8.01644	8.03906	8.03407	8.08533	8.68522	8.30015	8.60707	8.04347	8.70915	8.59731	8.06666	8.7033	8.13933	7.83255	7.97774	8.20746	7.73945	7.94342	7.99782	8.36689	7.3417	8.25932	7.62316	8.00222	8.29389	8.11462	7.95554	7.86038	8.43368	8.18726	7.59827	8.23553	8.15331	7.72843	8.35756	7.83339	7.8721	7.96301
KRTAP9-8	1.06723	1.29171	5.52456	1.14501	1.69107	1.18074	1.3766	1.18631	1.05275	1.30466	1.14632	1.59203	1.17147	1.22977	1.31948	1.18384	1.13594	1.28591	0.918032	2.80723	1.23932	1.1812	1.20714	1.33396	1.3285	1.19917	1.29397	1.45421	1.3957	1.23302	1.35625	1.24088	1.34427	1.66754	1.27113	3.05119	1.2919	1.03377	1.2562	1.26703	1.32781	1.22476	1.22905	1.1524	1.31014	1.30235	1.36451	1.32008	1.27554
KRTAP3-1	3.52222	4.82841	5.42836	3.86512	5.38379	3.79005	4.31745	4.20185	4.19684	4.62342	4.83693	4.02074	3.99831	3.53312	4.17464	5.43523	3.71632	3.75523	4.47253	3.91711	2.83081	4.05345	1.6363	4.61514	3.52482	4.25603	4.09988	4.19821	4.50006	3.86912	4.57078	4.27479	4.02392	4.12138	4.31426	4.65367	4.07033	3.12964	3.93035	3.58996	4.18106	4.19273	3.14762	3.78605	4.15342	4.14753	4.22475	4.39602	4.14308
KRT31	6.22257	5.46831	6.6072	6.0293	7.13351	6.35899	6.01785	5.58352	6.5266	6.09191	6.0207	5.64588	5.64303	5.23347	5.6747	6.17767	5.98875	5.69642	6.36632	6.53406	5.71155	5.91657	6.40605	6.26624	5.42333	6.24765	5.61876	5.8087	5.93412	5.9872	5.82513	6.47137	5.84058	6.14619	5.64674	5.76851	5.64254	6.10035	5.85005	5.87724	5.75148	5.92741	5.87814	6.1802	6.20244	5.95136	5.89346	5.82665	6.08055
OR3A3	5.13268	4.57142	5.81273	5.78741	6.79117	5.74127	5.51647	5.50504	6.14047	5.54196	5.16794	4.84155	5.35159	4.62932	4.87762	5.88225	5.79707	4.92353	5.78918	5.09488	4.73454	6.04828	5.7762	5.37848	5.45585	5.67846	5.09125	4.87337	3.71	5.52406	5.21883	5.57776	5.80565	5.63304	5.0175	4.53632	3.9844	7.90109	4.39874	5.41378	5.66415	5.75199	5.15257	5.14208	5.82249	4.92458	4.81795	5.05487	4.67795
CBX1	9.6402	9.79998	8.77118	9.96184	9.423	9.68447	9.37798	10.3557	9.65459	9.86802	9.37849	9.34398	9.77999	9.78093	9.83065	9.62549	9.04237	9.69853	10.1827	9.48309	9.17577	10.1611	9.24113	10.04	10.2399	10.3238	9.18052	9.51379	9.19917	9.45148	9.53832	9.84399	9.11786	9.74264	9.40253	9.10814	9.30876	9.22481	9.64401	9.68843	9.37917	9.97533	9.65561	9.34636	9.47848	9.56803	9.45112	9.42328	9.20168
CEP76	7.12256	7.00394	6.85104	6.73065	6.87463	6.60746	7.11262	7.07869	7.07085	6.78103	7.20132	7.00211	7.07897	6.71739	6.93782	6.74549	7.21937	7.32145	7.13579	7.43688	7.06099	6.91646	6.89814	6.97494	6.76799	6.79221	7.27161	6.83928	6.6663	7.13277	7.06572	7.02075	7.08213	7.14505	6.78052	7.20571	6.89428	6.80291	7.3846	7.33529	7.15536	6.82495	7.13262	6.97021	6.70098	7.24193	7.1831	7.10613	7.13971
LOXHD1	2.36688	1.82819	2.03976	3.94334	2.3937	2.21742	2.93999	2.26724	2.73476	4.66666	2.40168	5.63607	2.507	3.7053	1.65202	2.9106	2.15806	3.61015	2.2995	3.38316	2.67567	3.03885	3.0326	3.05386	1.85213	3.80925	2.54334	4.0324	1.92343	2.65956	2.8737	3.07679	3.90062	3.79057	2.11592	2.54769	3.65537	3.49095	3.74114	2.00556	2.15431	4.72876	3.22983	3.1584	2.86655	2.62728	2.87176	3.39587	1.66255
TRAPPC8	9.88606	10.0736	10.4765	9.92775	9.60605	9.31415	10.4937	9.7285	9.84143	10.0211	9.98616	10.3559	10.1968	9.96834	10.184	9.77637	10.1028	10.2136	9.47393	9.91124	10.2388	9.76801	9.83805	9.95137	9.96858	9.98872	10.492	10.3182	10.1925	10.2829	10.3796	9.66951	10.272	10.1977	10.2199	10.3138	10.2469	10.3738	10.0986	9.97932	10.4543	9.65598	9.91162	9.99557	10.5328	10.0637	10.2512	10.5728	10.7061
AQP4	5.56299	6.60996	3.93987	4.70983	5.16712	3.98561	5.37521	4.73766	4.70957	5.4613	5.76424	5.24453	6.15864	5.84603	5.51065	5.20383	4.68926	5.49101	5.15643	4.83175	6.14766	7.56041	5.2672	4.25998	5.76919	5.20926	6.2611	5.1774	4.74737	5.61204	6.04205	4.67571	5.12639	2.67451	5.54783	5.88185	5.67319	5.26324	4.54976	5.96087	6.20314	4.51745	5.1746	4.60594	5.09065	5.99484	5.49769	6.26679	5.37736
NPC1	7.60598	7.75331	8.61939	7.51198	7.48486	7.11818	7.94141	7.89849	7.38849	7.52512	7.40367	7.82403	7.70925	7.77316	7.77474	7.5241	7.89995	7.62209	6.93572	7.72305	7.93523	7.37283	7.44556	7.1532	7.84208	7.77598	7.87836	7.42102	7.65867	7.65593	7.5638	7.28145	7.92881	7.57791	7.51356	7.63309	7.69511	7.85885	7.57338	7.68405	7.3488	7.57507	7.78929	8.08215	7.66886	7.58545	7.60789	7.80178	7.83505
ATP8B1	7.35533	7.19589	7.23022	7.63825	7.5832	7.06578	7.62311	7.01051	6.83486	7.15783	7.66376	7.78289	7.29121	7.28237	7.54837	6.97495	8.19225	7.39678	7.5697	7.08818	7.30857	7.58266	7.18094	7.55201	7.3651	7.2754	7.38719	7.28695	7.27095	7.39655	7.24111	6.98864	7.66635	6.60561	7.45548	7.18462	7.59189	7.01667	7.67876	7.45655	7.18934	8.07652	7.72302	7.30849	7.22799	7.21697	7.39069	7.40642	7.43408
RAB27B	7.47248	7.06387	7.76631	6.89046	8.26614	7.30065	7.24459	7.28753	6.57438	6.40913	7.98164	6.99972	6.9327	6.40091	7.02172	7.24388	8.39038	7.01163	6.62334	6.85016	6.70769	7.78701	6.81931	6.86395	6.26526	6.41066	6.75859	6.91973	6.34041	7.07728	6.99633	7.77874	7.35604	7.14757	7.27714	6.48193	7.19807	7.50253	7.20185	6.85458	7.96244	8.85029	6.58752	7.59323	6.30261	7.08325	7.13406	7.66668	7.1
SERPINB12	0.91422	1.33178	1.10389	0.983253	1.05922	1.03315	1.44132	1.04681	1.01073	1.35817	1.20485	1.4008	1.56816	1.27757	1.38194	2.25475	2.82848	1.24686	0.769542	1.05176	1.08502	4.19187	1.0551	1.74758	1.37707	1.25295	3.79529	1.5205	1.45704	1.29228	1.41289	1.19958	2.25715	2.58918	1.33111	1.4047	1.37321	0.930092	1.20091	1.12155	1.28363	1.07276	1.08464	1.00504	1.37625	1.3558	1.42505	1.38341	1.33775
SNRPD1	12.4276	11.9776	12.4838	12.4866	13.2554	13.013	12.2469	13.0233	12.7358	12.3753	12.5296	12.1971	12.3482	12.6013	12.3596	12.5076	12.7545	12.7225	12.6635	12.5964	12.7904	13.2114	12.2839	12.67	12.5331	12.5244	12.3887	12.3015	12.0873	12.3366	12.3913	12.7684	12.2016	12.3542	12.3177	12.4047	12.5594	12.5053	12.5492	12.5456	12.5439	12.9123	12.5959	12.9745	12.1242	11.9687	12.4008	12.1298	12.2631
ETFB	12.6092	12.2902	12.6568	12.5754	12.2607	12.6958	12.4229	12.1429	12.6387	12.4007	12.389	12.5159	12.4682	12.4633	12.477	12.339	12.1846	12.348	12.4664	12.6576	12.1896	12.3461	12.5824	12.5859	12.2592	12.4422	12.3817	12.7152	12.506	12.4382	12.4649	12.3339	12.5457	12.5634	12.4824	12.4933	12.3485	12.112	12.6025	12.6344	12.4569	12.3313	12.5805	11.9466	12.6271	12.5507	12.5362	12.1857	12.4732
PPP2R1A	10.4842	9.97425	10.7521	10.5406	9.74769	9.89004	10.2217	9.38672	10.219	9.88413	10.1373	10.905	10.0536	10.0937	10.1154	10.0797	10.6378	10.3185	9.88991	10.3499	10.2942	10.097	11.0329	9.53849	9.45229	9.59832	10.3402	10.4594	10.7113	10.2628	10.1735	9.5311	10.3089	10.0237	10.6093	10.832	10.0612	9.93943	10.0336	9.91245	10.0382	9.56414	10.4511	9.47696	10.2455	10.2313	10.2222	10.0783	10.033
ZFP28	5.22823	5.65859	5.31313	5.56589	3.49383	5.33898	5.10273	4.87321	4.57791	5.25165	5.49726	5.12764	5.15243	5.53843	5.10998	4.51595	4.80563	5.10034	4.92375	5.23317	5.32253	4.03765	5.25268	4.29344	4.97806	4.92277	5.2841	5.43015	5.50474	5.47038	5.58133	4.83455	4.37002	4.82859	5.48127	5.39248	4.7314	4.9311	4.83253	4.87322	4.9447	3.78474	5.1444	4.47289	5.45142	5.41893	4.5395	5.12951	5.25477
ZNF324	8.87634	8.54453	8.45654	8.76587	7.75906	8.75984	8.63375	7.95341	8.58469	8.50241	8.33619	8.91384	8.65175	8.17809	8.36356	8.32769	7.90293	8.07162	8.50934	8.62271	8.02592	8.11257	9.04763	8.48859	8.46463	8.54017	8.615	8.52265	9.07591	8.77829	8.89378	8.35886	8.14655	8.72591	8.94492	8.83167	8.50424	7.9023	8.24523	8.58841	8.31914	8.273	8.74441	8.00575	8.87568	8.56535	8.55973	8.49359	8.48049
ZNF586	6.17847	6.40182	6.51456	6.33812	6.49864	6.6423	6.25893	6.59449	6.05239	6.17727	6.43153	6.35866	6.62809	6.67399	6.3889	6.44029	6.46206	6.33786	6.28376	6.44666	6.20996	6.60066	6.45948	6.15494	6.45141	6.28529	6.2625	6.06155	6.44548	6.58902	6.59642	6.65431	6.43154	6.64385	6.68965	6.24889	6.36546	6.59853	5.92517	6.4942	6.52686	6.18811	6.15897	6.56564	6.32007	6.69548	6.58702	6.29573	6.54243
ERCC1	11.8761	10.8687	11.3792	11.7237	11.4185	11.229	11.247	11.0024	11.9322	11.0673	11.4735	12.0382	11.1382	11.1589	11.3543	11.225	11.6948	11.7139	11.4181	11.4841	10.8497	10.9457	11.5542	11.3442	10.8138	11.2466	11.2119	11.7111	11.6394	11.5249	11.4228	11.4881	12.1719	11.2722	11.3593	11.7962	11.9427	10.9144	11.7174	11.4119	11.2987	11.3491	11.8377	10.7187	11.5376	11.1486	11.2375	11.6311	11.5909
MARK4	7.98191	7.53373	7.68509	8.0949	7.3057	8.10939	7.28271	6.73015	7.82491	7.32801	7.34094	7.61532	7.23297	7.37463	7.25466	7.7568	7.51028	7.48394	7.41204	7.47939	7.08418	7.51572	8.15949	7.50425	7.22705	7.23915	7.47594	7.43493	7.76188	7.61127	7.50708	7.32212	7.27545	7.02491	7.7637	7.94285	7.61657	6.90739	7.40003	7.4981	6.9724	7.54228	8.05118	6.81855	7.49618	7.32793	7.57469	7.4162	7.40454
ZFP112	8.02789	7.98076	8.45387	7.92305	8.2803	8.442	7.9206	8.3706	8.13067	8.05389	8.20495	7.92794	8.37728	8.05441	8.10359	8.2943	8.00515	8.22318	7.85079	8.33535	8.59846	8.46639	7.85207	8.10235	8.04702	8.1959	8.21135	8.12595	7.6256	8.02065	8.33197	8.21	7.94411	7.74282	7.96898	7.74341	8.06569	8.94577	8.42748	8.48246	8.34602	7.96469	8.18267	8.4783	7.94712	8.2436	8.28024	8.32873	8.05296
CD79A	11.7631	12.4086	11.3705	12.2191	10.3873	11.9493	11.8773	11.3787	12.0507	12.0094	11.923	12.2443	11.8698	11.8362	11.647	11.5292	10.5829	10.7853	12.0081	11.8732	9.73833	10.4622	12.2749	11.2501	12.1004	11.7576	12.1166	12.123	12.0201	11.3167	11.4702	11.421	10.6575	11.9452	12.685	12.0696	11.8955	12.7444	10.9966	10.8651	12.411	10.5836	10.5719	10.9082	11.977	11.3809	11.6478	12.0264	11.6963
S1PR5	4.88835	4.80818	4.54189	2.07721	2.72105	3.92355	4.24315	3.71777	4.73343	3.8412	3.89401	4.19606	5.34602	4.08366	2.04846	3.08288	4.23163	4.48096	2.9758	5.34193	5.54221	4.84264	5.17517	4.68051	4.01876	5.08306	3.05344	4.87395	4.88363	4.58326	4.83584	3.8692	4.18241	4.60422	4.78236	2.35193	2.98286	3.95142	4.08986	5.01837	4.31678	2.98388	4.23939	5.02847	4.56814	5.13605	4.79248	3.05172	4.93101
ZNF266	8.62113	8.53835	8.30252	8.46976	8.11766	9.30335	8.64475	8.4463	8.75052	8.54924	8.02323	8.53967	8.31194	8.41286	8.4753	8.54494	8.30293	8.38072	8.03486	8.72003	8.74809	8.46443	9.01534	8.17544	8.76318	8.84918	8.87175	8.76622	8.92945	8.63097	8.21216	8.28088	8.38093	8.80753	8.88849	8.79465	8.56621	8.67393	8.65741	8.47098	8.234	8.09843	8.61977	8.84955	8.97514	8.38052	8.15994	8.24472	8.73999
TMEM190	15.6087	14.7725	15.8982	15.3205	15.2595	15.1957	16.0534	14.5902	15.2985	13.0189	13.8103	16.0838	15.1152	13.3337	14.9818	15.8673	15.8149	16.2356	12.706	15.4632	15.3296	15.2987	16.0822	16.3402	15.3551	15.5986	16.1581	15.0393	15.8626	15.3258	16.6483	14.1969	15.6447	16.1982	15.9449	16.4212	16.032	15.9059	16.1988	16.1156	14.5776	15.3882	15.549	15.5588	15.1923	13.1941	16.0508	16.2146	16.1437
ATP5SL	10.4839	10.8496	10.7715	10.3715	10.7833	10.7183	10.731	10.8201	10.6092	10.9374	10.6326	10.5448	10.8439	10.6721	10.7012	10.9812	10.9878	10.7352	10.5051	10.7367	10.9163	10.9164	10.668	10.8052	10.7125	10.8737	10.7774	10.7647	10.5219	10.881	10.6524	10.6669	10.8375	10.7738	10.5718	10.7172	10.7463	10.7147	10.8286	10.9735	10.4699	10.7656	10.6092	10.8456	10.6747	10.9759	10.9413	10.861	10.8965
C19orf44	10.0318	9.47189	9.79613	10.1847	10.262	10.8356	10.0806	10.1595	10.147	10.1853	9.90386	9.92703	10.095	10.3305	9.98098	10.1792	9.76623	9.88928	10.4563	9.88954	9.48193	10.0106	10.2044	10.3939	10.3205	10.2805	9.99096	10.4045	10.527	10.0647	10.3756	10.4319	10.1626	10.6754	10.2913	10.2875	10.3631	9.84636	9.50003	9.99708	10.0414	9.85414	9.99738	10.0143	10.3821	9.59907	9.78914	9.85421	10.0402
LILRA5	1.91597	3.16319	4.17825	4.07661	5.20724	3.62692	3.4614	4.29922	3.949	3.57494	5.83647	3.57052	3.7196	4.15033	4.14397	4.10852	4.01673	3.46991	3.59011	3.02788	1.47905	2.76989	3.46927	3.09484	4.08778	3.43376	2.85196	2.79829	4.59434	3.87461	2.6857	4.45513	4.12669	3.35487	5.00492	5.14817	4.16234	4.10445	2.72619	2.76612	2.80292	2.88152	3.47746	2.67088	3.42075	2.41844	3.10819	3.16701	4.51116
VTI1A	7.7532	7.43563	7.0948	7.64095	8.09928	8.09165	7.51662	8.14644	7.56571	7.15704	7.98776	7.40935	7.48615	7.89252	7.68562	7.59714	7.62485	7.46162	7.97814	7.25242	7.46407	8.00113	7.5527	7.5958	7.51504	7.55682	6.89651	7.56222	7.51744	7.40273	7.15935	8.64296	7.51405	8.01199	7.96815	7.13935	7.57519	7.62148	7.40054	7.60745	7.84485	8.04111	7.38518	7.82731	7.21303	7.4738	7.41911	7.5311	7.25746
FIZ1	7.45199	6.82751	7.09726	7.53453	6.12607	6.48438	6.64355	6.03926	7.41911	6.78937	6.84671	7.20595	6.76373	6.6148	6.55826	7.09012	6.68344	6.95531	6.75422	7.13463	6.44666	6.31198	7.68835	6.6618	6.53459	6.55391	7.034	7.07236	7.29633	6.92864	7.00318	6.45633	6.63141	6.67686	7.33398	7.61998	6.55726	5.65376	6.7771	6.55866	6.32602	6.03769	7.12438	6.00943	6.7967	6.63375	6.91491	6.66135	6.71718
ZNF563	6.2792	5.89913	5.74407	6.30778	6.151	6.22734	6.08127	6.4053	6.18266	6.11091	6.10985	5.9744	5.99867	6.09987	6.12482	5.96224	6.77577	6.46416	5.84397	6.44441	6.41444	6.32957	6.09418	5.89549	5.91313	5.93814	6.34833	6.05711	5.73778	6.02995	6.51373	6.08415	6.24783	5.18676	5.97089	6.14646	6.1501	6.16842	6.7359	6.55655	6.35968	5.4131	6.14161	6.05627	5.88248	6.21427	6.47761	6.50698	6.25872
YIPF2	9.74661	8.83567	9.6373	9.46373	9.70549	8.81583	9.27392	8.50897	9.53793	9.16757	9.8275	9.37131	8.89913	8.65191	9.17828	9.1658	9.55118	9.09558	9.5249	9.36003	8.93869	8.92999	9.53913	8.78559	8.75156	9.07274	9.15201	8.98173	9.52253	9.15542	9.1064	8.7204	9.19629	9.1063	9.30862	9.25642	9.0389	9.60109	8.97813	9.17232	9.02027	8.85308	9.07755	8.75044	9.12884	8.98611	9.12326	9.30738	9.1961
RGL3	5.81967	6.59786	6.95155	6.59316	5.8771	7.37902	5.75583	7.09179	6.87029	6.76992	4.91778	5.23583	7.08698	6.65085	6.67321	6.75451	4.96786	6.78866	6.50988	6.65924	6.9635	5.98738	7.24097	5.71382	7.19455	5.98964	6.77876	6.17719	5.97223	6.25962	6.74524	5.96343	5.26152	5.61061	5.78455	6.55435	6.03974	7.07264	5.89947	6.935	6.432	5.74586	6.65943	6.36331	6.68751	6.17873	5.87044	5.85305	5.91425
KLK10	11.9248	12.1763	10.6144	11.9634	10.511	11.019	11.2687	11.5786	11.3249	11.3523	10.8933	12.0472	12.5796	11.2331	11.5097	12.2271	11.1156	11.7337	12.1643	11.614	11.4238	11.7921	11.16	12.003	11.8631	11.3747	12.7502	11.2497	11.5779	12.8594	11.7214	11.515	12.3039	11.7851	12.8227	11.9457	11.2645	10.3524	11.8427	11.321	12.2734	10.5231	11.9153	11.9717	11.2121	11.8992	10.9703	11.8042	11.5743
VRK3	9.52195	9.15263	8.29173	9.58359	9.56117	8.8681	9.10898	9.12071	9.70192	9.27254	8.81928	9.60201	9.38236	9.05002	9.14522	9.094	9.60091	9.83904	9.63881	9.32369	9.44661	9.58597	9.66811	9.14064	8.4628	9.52734	9.18591	9.42864	9.34834	9.45411	9.2853	8.75634	9.77841	9.24883	9.62869	9.75428	9.54672	8.82126	8.4992	9.65688	9.27109	9.14463	9.41475	9.10712	9.14438	8.55692	8.55141	8.27241	8.668
ZNF473	8.1684	8.20581	7.75757	8.64526	8.08588	8.53038	8.0222	8.09019	8.68979	8.33517	8.14403	8.10047	8.35984	8.22716	8.05581	8.49522	8.0511	8.35166	8.36261	8.4537	8.20535	8.19926	8.04392	8.12525	8.28227	8.41585	8.37028	8.19632	8.20243	8.25062	8.23037	8.36613	8.15453	8.26792	8.5763	8.27664	8.31759	8.08759	8.34315	8.48221	8.34853	7.64569	8.19959	8.02701	8.17903	7.50905	8.09299	7.62018	7.83825
NOSIP	11.2125	10.4835	10.7023	11.0299	11.0805	11.0445	10.9182	10.6401	10.8634	10.6368	11.0835	10.893	10.8559	10.6624	10.6927	10.8746	11.2952	10.8404	11.0952	10.9715	10.7296	11.0174	11.0271	10.9222	10.4512	10.791	10.7866	10.812	10.8114	10.9246	10.8373	11.0361	10.7453	11.0326	10.7953	10.992	10.838	10.6893	10.7849	11.149	11.0698	10.7501	10.9226	10.4704	10.6204	10.7482	10.7448	10.526	10.5284
FUT1	8.47859	8.7524	7.73727	8.07574	7.83693	7.94411	8.4123	8.45279	8.67798	8.67039	8.42625	8.48329	8.49105	8.4261	8.23704	8.69277	7.75782	8.44478	8.13755	8.40983	8.31073	8.18599	8.18664	8.52788	8.13197	8.55969	8.37456	8.70463	8.45228	8.85549	8.42404	8.45876	8.44007	8.94241	8.21208	8.4171	8.26935	8.04103	8.01295	8.21993	8.0822	7.77886	7.94595	8.25928	9.39056	8.69374	8.52323	8.63966	8.64673
FUT2	7.39992	7.03494	7.68195	8.86578	7.90519	8.51313	7.71966	8.03134	8.01884	8.14546	8.25824	8.4412	8.28066	7.64065	7.05344	7.97188	8.42695	7.57642	8.18394	8.48111	7.98765	8.11323	7.66596	8.74406	7.27931	7.45065	7.8844	8.54074	8.3596	8.42785	7.23878	8.00197	8.31883	7.68079	7.73281	7.6528	7.55376	7.72219	8.18098	8.25325	7.80554	7.51539	8.64874	8.41677	8.61807	6.96079	7.83474	7.3711	7.53111
CNP	4.828	4.61279	3.30047	4.67052	4.51363	3.85824	4.0908	4.31753	4.64257	4.58532	5.0139	5.04497	4.66515	5.36183	4.77179	4.32402	4.89782	4.79576	4.44275	4.25455	4.65875	4.96114	5.09476	5.04666	4.28665	4.58205	4.83556	4.81782	4.143	4.81796	5.29834	4.03697	5.12853	4.57352	4.73045	5.44991	4.89475	3.18491	4.78389	4.60696	4.31618	4.53436	4.66866	4.19461	4.188	4.79977	4.87592	4.25717	4.75032
SULT2B1	9.98429	9.48128	8.23984	9.11589	6.86419	8.56404	8.98462	8.33989	8.52321	8.60991	7.56198	8.6145	9.31251	9.40118	8.47017	8.36329	9.17317	8.89716	9.93137	9.84045	9.39078	8.18839	9.24484	8.64421	9.35935	9.31999	8.81944	9.07272	10.2206	8.52512	8.88484	8.21218	8.58308	9.26336	9.90874	8.82241	7.85594	8.16379	9.11552	9.84608	8.76824	6.6233	9.5426	9.25135	8.56295	10.3253	8.46701	8.31111	8.43797
TMEM160	10.8394	9.79845	10.7492	10.692	10.2679	10.3516	10.3889	9.88212	10.6132	9.97363	10.4066	10.162	10.2399	10.0148	10.1308	10.3424	11.0723	10.1965	10.7557	10.2874	9.92422	10.242	10.9245	10.3807	9.87936	10.0453	9.90804	10.1261	10.3656	10.1316	10.2948	10.3257	9.70245	10.2329	10.6547	10.4116	10.1905	9.66349	10.1219	10.5776	10.179	10.2806	10.3088	9.7932	10.0229	10.0396	10.0608	9.95417	10.1086
ZNF146	7.99757	8.318	8.55719	7.74496	8.40441	8.02399	8.34684	8.52125	7.68408	8.1057	8.42971	7.96472	8.40289	8.04606	8.37592	8.09295	8.44254	8.13463	8.17288	8.33665	8.71941	8.62269	7.88697	7.95068	8.05373	8.17086	8.20105	8.09864	7.97831	8.11327	8.01808	8.44716	8.20468	8.21464	8.05849	7.83492	7.96402	8.80811	8.04123	8.33625	8.50565	8.43332	8.04838	8.69374	8.05891	8.29454	8.15342	8.35914	8.10526
NCR1	1.56421	3.44857	2.27488	1.66417	2.63383	1.31273	1.65422	1.72064	1.89454	1.27616	5.52551	2.94434	1.64864	2.77402	3.28612	2.74228	1.50455	1.56071	2.12517	3.12023	1.45118	1.31119	1.58034	5.20738	5.26108	2.93824	2.73106	1.40634	1.61827	3.9017	1.4771	4.00312	5.18679	1.88176	3.97294	4.51683	2.99986	0.840765	2.11561	1.23885	1.48094	3.8268	1.35121	1.13217	3.72708	1.4037	2.22831	1.27124	1.67599
TMEM86B	7.28038	7.48001	7.46889	7.66012	7.34709	8.34906	7.9077	7.79004	7.93632	7.47902	6.34878	8.03861	7.26038	7.35468	7.30525	7.02986	6.67647	7.19516	7.60818	7.40333	7.63926	7.55573	7.83849	8.1946	8.1021	7.88871	7.73547	7.70754	8.50476	7.97706	8.0128	7.43742	7.18129	7.99973	8.0358	8.24433	7.6372	7.41038	7.61098	7.66488	7.29424	7.95222	8.39112	7.93651	8.60338	7.22521	7.13638	6.966	7.56394
LGALS7B	11.532	10.36	10.3622	9.59266	10.85	10.8118	9.99955	10.8352	10.3917	9.526	11.1962	9.74913	10.5372	10.1705	10.3224	11.102	11.3561	10.7644	11.085	10.7952	10.3744	10.8207	11.3136	10.3795	8.41306	10.4812	9.6684	11.0632	10.8453	10.4724	9.94842	10.9701	9.87216	10.6814	9.81416	8.55936	9.18907	11.2826	10.4476	11.0414	9.84054	10.1082	10.1918	9.92496	11.0727	10.6162	10.622	10.4835	10.438
SLC7A10	1.56832	1.58741	1.45979	1.48876	1.3872	1.42833	1.35889	1.49935	1.53315	1.40049	1.62683	1.5786	2.01151	1.46388	2.52581	1.67768	2.14833	1.50242	1.48663	2.70834	1.53772	1.39634	1.51136	1.47557	1.48903	1.77527	1.39615	1.33384	1.47927	2.54462	1.42636	1.45057	1.55958	0.476842	3.44148	1.52389	1.90624	1.12244	1.66467	1.72287	1.42632	1.89963	1.45202	1.37508	1.28808	2.12712	1.46522	2.81038	1.69245
CREB3L3	3.11146	4.35566	3.14616	3.6771	1.83549	3.57178	1.77345	1.20922	2.60384	2.88119	2.18507	3.32869	1.02635	2.71482	2.61047	1.76619	2.37232	1.80839	2.92595	2.92752	1.41778	3.4051	3.40231	2.51989	1.15072	1.2916	1.88881	3.79429	1.36829	5.12016	1.34468	1.89435	1.04151	5.3343	4.08083	2.49174	1.57973	2.49121	2.29365	2.0131	2.12102	2.8022	1.90665	0.703725	2.35379	2.35501	2.43392	2.48686	1.11986
ZNF223	6.84939	7.11517	6.91153	6.45347	6.73492	7.33524	6.62382	6.31881	7.11541	6.61029	7.03406	6.72378	6.89469	6.54656	6.76381	6.02126	6.46241	6.38156	6.93494	6.85188	6.68028	6.5155	6.0531	6.0752	6.80316	6.57748	6.77173	6.7091	6.50885	6.16825	6.39124	6.54728	6.46525	7.43827	6.63136	6.53591	6.69817	6.92953	6.70452	6.77631	6.9218	6.40155	6.22853	6.45915	7.22858	6.829	6.7558	7.23121	6.71725
AP3D1	13.1085	13.9937	12.9637	13.1131	13.2221	13.2886	13.7831	14.017	13.1414	13.8004	13.0689	13.4983	13.4302	13.7767	13.685	13.4111	13.164	13.5028	13.6756	13.3142	13.1549	13.6605	13.0176	14.0633	14.043	14.2492	13.3925	13.6822	13.4918	13.4658	13.685	13.4921	13.5187	13.6382	13.3875	13.3262	13.4028	13.0825	13.7021	13.4363	13.2827	14.1379	13.6209	13.7603	13.7534	13.5454	13.4523	13.3156	13.6865
GAMT	8.97156	7.57123	8.78692	8.36546	7.91045	8.63764	7.53698	7.80216	8.55984	8.3177	8.28082	7.75614	9.04561	8.05828	8.33044	8.36711	8.40444	8.48689	8.42528	8.68883	7.96167	8.18519	8.74736	7.99033	8.13493	7.99047	7.77226	7.75316	7.48706	7.87583	8.41631	7.90106	7.76894	8.08252	8.94592	8.13525	8.08558	7.50665	7.64067	8.68514	8.29726	8.26105	7.79489	7.71617	7.99537	8.20567	7.89955	8.27895	7.46573
PUM1	10.8719	11.4213	11.2627	10.8387	10.9429	11.3437	11.3476	11.1675	10.9859	11.0798	10.9377	11.124	11.2093	11.1988	11.0537	11.0174	11.0159	11.0811	10.7833	11.1369	11.2076	11.0317	10.9353	11.1661	10.9517	11.0644	11.279	11.2946	11.0608	11.088	11.1994	10.9545	11.154	10.8839	11.238	11.182	11.0266	11.515	11.1471	11.0066	11.1417	10.9904	11.0948	11.0718	11.4374	11.2673	11.2948	11.163	11.158
TJP3	10.0594	9.33963	8.67288	10.1568	9.29416	8.47761	9.29576	8.66468	9.99105	9.72782	9.36464	10.0215	9.90025	9.33937	9.34177	9.31032	9.94981	10.032	9.81404	10.0962	9.88433	9.38001	10.5236	9.72153	8.77308	9.55876	10.274	10.0111	10.2207	10.2962	10.0298	8.45907	10.069	9.70155	9.97786	10.6093	10.008	9.18467	9.75222	10.4649	9.50181	9.23861	9.92881	9.0736	9.50228	10.0781	10.169	9.63326	10.0805
PSG6	1.20237	1.3733	3.17379	3.30168	3.58839	1.23755	2.2557	1.34789	1.31354	2.13348	1.44916	1.75832	2.48384	1.78393	1.97589	1.97707	1.12207	1.38625	1.2412	1.22549	1.26135	2.46858	1.31048	2.45051	1.37538	3.21934	1.4875	1.51959	1.54021	3.10207	1.97934	1.83097	1.38197	2.16112	1.47844	1.47187	1.45307	2.59983	1.84302	1.83533	1.3915	1.4755	1.2805	1.14523	3.58333	1.3576	2.08329	1.96359	2.6698
GRIN3B	7.69044	7.38763	5.75269	6.37777	6.89606	5.05412	8.06303	5.68074	7.62831	8.3029	8.17784	8.10218	8.01997	7.73439	7.53563	6.7056	7.16309	8.66972	7.32568	7.04315	7.21539	7.08168	7.91356	7.97842	6.98257	7.5987	8.2731	7.72121	8.12368	8.63531	8.76685	6.23401	7.84634	8.30888	8.32175	8.27293	8.19869	6.26926	7.07967	7.58953	7.86548	6.92362	6.0279	6.42541	6.77744	9.11073	9.57858	8.33824	8.89812
RAB3A	6.04714	5.97398	5.11904	5.5289	5.26496	5.00174	4.83706	5.02878	6.05387	5.20885	5.19284	5.90331	4.77972	5.51379	4.78108	5.22901	5.58313	5.22243	5.21008	5.67771	5.08091	5.7422	6.32264	4.44759	5.43339	5.76831	5.24522	5.64097	5.22731	4.87426	5.06738	5.28044	5.49351	5.45279	5.70426	4.92886	5.17521	5.67413	5.23339	5.60011	5.25292	5.31894	5.81752	5.20308	5.08261	6.21186	5.64308	4.61914	5.13724
FXYD1	10.281	8.84657	8.7752	10.1641	7.00414	9.04233	7.81833	8.73156	9.53745	8.50268	8.75674	8.43066	9.33137	8.3797	7.57088	9.81632	8.51027	8.95827	9.19429	9.68969	9.03294	7.74861	10.592	7.50304	8.64102	8.70463	9.41289	8.32122	9.79755	8.42209	9.78635	8.47472	7.91219	8.10006	9.21619	9.14816	7.72838	7.89839	8.51777	9.46633	7.56801	6.86077	9.64135	7.4444	8.61893	10.0882	8.53085	8.5824	9.27723
TSSK6	4.27915	2.83285	4.41583	4.21137	6.45681	5.64401	3.98924	4.97066	4.99844	4.29361	4.97148	4.33416	3.31744	5.19365	3.65635	4.69423	4.34974	4.26944	5.11933	4.4892	3.48288	4.83468	4.64557	3.79306	3.91566	4.2659	4.40256	4.63556	4.62485	4.18945	4.60571	4.78936	4.75797	4.77769	4.54909	4.38131	4.6405	4.9165	4.35405	3.48591	4.50004	3.98669	3.4922	4.03009	3.68748	4.54503	4.17424	4.64875	3.78734
COX6B1	13.4795	12.9084	13.4784	13.5107	13.4894	13.6628	13.0223	13.1434	13.5488	13.0307	13.4696	13.3694	13.0023	13.237	13.2428	13.3085	13.4555	13.1821	13.3919	13.476	12.8287	13.1797	13.4365	13.2739	12.9584	13.0727	13.0143	13.4193	13.3277	13.3489	13.2754	13.6247	13.2491	12.9461	13.2274	13.4722	13.2766	13.0255	13.2611	13.0902	12.9748	12.9452	13.2497	12.9281	12.8845	12.9119	13.1299	13.0515	12.992
OR7C2	5.63931	6.10099	6.04493	7.09011	6.96581	6.59296	7.24092	5.73458	7.4629	7.68523	6.91527	6.40884	6.73049	6.12585	7.05178	7.66125	6.13183	7.43282	6.81248	6.86573	6.36818	6.97043	5.9002	7.64139	6.98015	7.90206	6.98225	6.96058	6.81012	6.17096	6.50081	6.9113	7.08856	6.4797	6.31419	6.5126	7.2465	7.45824	6.71444	6.53435	6.47185	6.22255	5.92087	6.29014	7.25254	6.60185	7.25672	7.68665	7.3469
CYP4F12	7.19165	7.38751	6.66049	7.24418	5.62517	7.07982	7.9151	6.92499	7.15251	7.53593	7.82664	8.45791	7.11116	7.45671	6.90612	6.41117	7.05059	7.73508	7.12831	6.88472	6.73017	5.68196	7.61097	7.47906	6.28455	6.70075	7.59909	7.71293	7.34824	7.81361	6.71017	7.18797	8.55345	7.85421	6.91205	7.64164	6.70848	6.77566	6.69915	6.49692	6.38284	7.19088	7.34676	7.28784	7.36404	7.56018	7.97808	6.70819	6.89369
PPAP2C	12.001	11.1943	11.5857	12.0471	11.7122	11.6635	11.4715	11.1658	11.5753	11.3387	11.2958	11.4723	11.4676	11.2881	11.1443	11.3596	11.6577	11.455	11.6216	11.9334	11.941	11.7137	12.3715	11.1552	11.0992	11.2115	11.4955	11.229	11.5629	11.6106	11.4282	11.1414	11.197	11.106	11.4609	11.6554	11.1534	11.5987	11.4405	12.0245	11.4765	11.5577	11.9284	11.8193	11.0922	11.5226	11.3975	11.2955	11.4722
GJA4	6.06676	5.81643	6.61573	9.37401	9.28042	7.69505	8.01275	7.69269	6.22564	6.06444	5.82724	7.80468	6.0213	5.29471	5.05459	6.88346	9.53363	8.73466	8.16975	7.56679	7.53827	7.0135	8.36663	6.30103	6.33545	8.25207	7.49765	8.00041	8.16275	5.10152	7.21068	8.97488	6.62028	6.78382	6.03253	6.79991	8.15061	6.6077	7.38912	8.03645	8.24204	5.67425	9.34604	6.23566	7.44647	8.68747	6.3872	7.43263	6.43751
NDUFA7	13.0814	12.8208	12.6919	13.121	13.5051	13.0899	13.047	13.3593	13.2376	13.0891	13.4031	12.9789	12.9183	13.2716	13.2536	13.2981	13.1904	13.3817	13.2387	13.2325	13.2552	13.5451	12.9528	13.2722	13.3	13.4555	13.0535	13.0729	12.9772	12.9177	13.2084	13.476	13.0152	12.9633	13.1146	13.0666	13.2899	12.9858	13.296	13.1771	13.1079	13.372	13.2409	13.1939	12.662	13.2349	13.1978	13.2937	13.136
ADAMTS10	4.01618	2.2292	4.14932	4.15861	1.20938	3.71112	1.99609	3.59279	2.75567	2.83267	2.70755	2.32538	2.22067	2.91199	3.01627	2.10283	1.60591	2.6466	2.39126	2.83685	3.46113	3.04902	5.2458	2.00801	3.16555	2.76058	3.92088	3.16331	2.44134	2.1667	2.85331	2.12034	1.24616	7.33928	2.93856	2.85221	2.38647	2.48148	1.69121	1.67139	2.90571	0.911222	3.11461	2.62539	2.80216	2.60006	2.73482	3.9427	1.39349
NR2F6	10.0105	9.46864	8.88144	9.74685	9.37156	8.46716	8.99173	8.71421	9.5903	9.34437	9.62153	9.64846	9.58669	9.27068	9.40489	9.27366	10.0666	9.42801	9.41195	9.79538	9.43334	9.26898	10.1574	9.59632	8.80828	9.16303	9.47889	9.63151	9.49042	9.91831	9.48412	8.55843	9.50645	9.5972	9.80075	9.89194	9.35746	9.05859	9.59602	9.96293	9.3343	9.43075	9.63517	9.63474	8.979	9.54689	9.59998	9.22282	9.39242
SGTA	11.4814	11.1906	11.7399	11.5251	11.4166	11.5692	11.3575	11.0157	11.5644	11.3589	11.285	11.3739	11.3757	11.055	11.106	11.2879	11.2076	11.162	11.4022	11.345	11.258	11.1298	11.7875	11.4739	11.0733	11.3636	11.3006	11.2889	11.5555	11.4155	11.3054	11.4188	11.1421	11.3125	11.5519	11.6462	11.1983	10.9714	11.1756	11.377	11.1672	11.4155	11.3905	11.0764	11.4017	11.2634	11.244	11.0231	11.3551
ZNF571	6.80002	6.93581	7.19613	6.7951	6.82039	6.70834	7.14549	6.7931	6.90778	6.86521	7.1559	6.83707	6.78	7.07494	6.88323	7.00598	7.17835	7.16539	6.70232	6.91595	6.98921	6.7232	6.74434	6.65478	7.0015	6.78526	7.12861	7.00394	6.65393	7.05813	7.1091	6.96721	6.99363	6.44904	6.82267	6.85984	6.8298	6.87727	7.16458	7.1526	6.87581	6.12034	6.8816	6.70169	7.08324	7.13819	7.06531	8.05728	7.12766
THADA	9.40656	8.88096	9.35815	9.09195	9.02171	8.7645	9.02076	8.94611	9.08536	8.76996	8.513	8.99502	8.9042	9.0407	8.81026	8.72285	9.07006	9.03057	9.19063	9.42104	9.35409	8.93013	9.53034	8.82946	8.73122	8.90171	8.85034	8.80216	9.08274	9.07632	9.19764	8.48854	8.92989	9.08101	9.13737	9.14079	8.81359	9.29439	8.9373	9.2483	9.38024	9.08918	9.28799	9.41748	8.85403	9.14451	8.78231	8.77809	8.8456
SEPT2	10.5199	9.66463	9.59694	9.77355	10.1276	9.80881	9.64505	10.3124	9.90879	9.44763	9.86948	9.95783	10.0244	9.91446	10.0038	10.3648	9.75083	9.92574	9.93134	9.87844	9.32146	9.83462	9.57755	9.61842	9.80071	9.96748	9.74107	10.2115	10.0961	9.97241	9.65543	10.7551	9.72241	10.0805	9.90449	9.88235	9.77084	9.99763	9.54339	10.096	10.0497	10.0255	9.85003	9.79304	9.77464	9.66399	9.67632	9.6187	9.7346
AGAP1	8.82266	8.44269	8.97575	8.95396	8.10568	8.49061	8.69572	8.28492	8.6927	8.6559	8.47175	9.13245	8.92732	8.74636	8.98304	8.81252	8.74847	8.81035	8.74541	8.98003	8.91473	8.46675	8.65238	8.72646	8.81849	8.89387	8.92631	8.66584	9.16237	8.95012	9.09815	8.55688	8.79241	8.61666	8.68864	9.06728	8.64075	8.75398	8.70447	8.84011	8.65045	8.76482	9.09626	8.48631	9.04393	9.01198	8.83736	8.69122	8.9197
DARS	11.7139	11.9475	12.1669	11.7229	11.4928	11.938	12.0314	11.7218	11.8397	11.9437	12.1303	12.124	12.0508	12.0158	12.0303	11.8728	12.2504	11.9164	11.7061	11.6861	11.872	11.8193	11.6117	12.0578	11.8158	11.8378	11.9184	12.2065	11.8562	11.9742	11.9969	12.1622	11.8993	12.0845	11.9083	11.9404	11.8074	12.0491	11.8424	11.7957	11.8686	11.9187	11.7338	11.6121	12.2151	12.1349	11.9547	12.0158	12.0279
GALNT5	8.0085	7.85281	8.72696	6.65203	8.08171	7.97054	8.5378	7.49262	7.81696	7.68201	9.47627	8.41044	7.32297	7.6724	8.09917	7.99425	9.11566	7.72463	7.94601	7.10111	7.36403	7.89879	7.51972	8.02583	7.16657	7.48316	7.24054	8.08095	7.98055	8.33636	7.71188	8.95736	8.14331	7.34336	8.16606	7.52684	7.40523	7.28497	8.49929	7.25327	8.02985	8.8522	7.80203	8.33918	7.76784	7.90198	7.74716	8.48841	8.18597
FZD5	7.67713	7.7014	8.12056	6.686	7.77836	7.69313	7.70262	7.60638	6.9089	7.09947	7.60618	7.24775	7.25553	7.48158	7.97378	7.31076	7.92498	7.28508	7.46594	7.37139	7.30447	7.60162	7.16009	7.55041	6.90094	7.26652	7.10284	7.1043	6.61532	7.79575	7.56173	8.28685	7.38741	8.00867	7.45072	6.97119	7.22584	7.28789	7.83043	7.21731	7.1045	8.65556	7.16553	8.1082	7.44051	7.56552	7.38589	7.97162	7.34566
WDR35	7.96939	7.96238	7.13337	7.23304	7.76385	7.86212	8.01868	8.06861	7.64261	7.49785	7.83604	7.94181	7.67294	8.07988	7.72363	7.35519	7.72753	7.8347	7.5805	7.80379	8.00586	7.61229	7.53373	7.47182	7.86405	7.94355	7.70868	7.88847	8.14685	7.2927	7.97876	8.34961	7.69826	8.14671	7.83274	7.75446	8.09219	7.90554	7.73818	7.95807	8.0869	7.47158	7.75767	7.76229	7.97797	7.96052	7.80334	7.77731	7.74525
MARS2	2.26525	3.11418	2.4787	1.8397	1.8499	2.1244	3.53842	2.32879	2.091	3.2365	2.22721	3.50451	2.94009	2.9133	3.60483	1.98169	3.78453	3.34636	2.35574	2.79582	2.92686	1.93796	1.80531	2.76973	2.68511	2.5325	3.56521	3.42704	3.5894	3.34222	2.1729	1.88281	3.43432	2.36725	2.52526	3.61308	2.58571	1.82726	2.94163	2.5379	2.31815	2.16623	2.87149	2.75973	3.38942	3.21713	3.06932	3.4091	3.89877
EPHA4	8.89096	8.50057	8.70075	8.8478	8.66547	8.96491	9.43646	9.81773	8.97064	9.57842	8.72693	8.72086	8.88532	8.85035	8.66009	9.23014	8.44659	8.75297	9.26344	8.72373	9.09243	9.81483	9.00796	9.06471	8.7035	9.13918	8.14932	9.16461	8.85017	9.4889	8.52895	9.73153	8.13469	9.15217	8.35353	8.3311	8.28331	9.16329	8.70303	8.76491	8.55219	10.0738	9.24628	9.11558	9.92823	9.67841	8.32212	8.44214	8.64024
STK16	9.77942	9.35176	9.29658	10.2213	9.8578	9.58971	9.56117	9.35543	9.72645	10.192	10.2263	9.88037	9.51875	9.57858	9.6283	9.81925	9.57602	9.71765	9.72569	9.93558	9.46341	9.59136	9.90846	9.94157	9.66446	10.1935	9.92114	9.65021	9.73785	9.63893	9.92259	9.59823	9.65874	9.83048	9.92381	10.1182	9.91821	9.63634	9.79828	9.97937	10.0731	9.64873	9.69376	9.70502	9.71087	10.0583	9.84347	9.90482	9.76809
FAM134A	11.2425	11.0605	11.1789	10.9095	11.2844	11.1722	11.3097	11.5426	11.0242	11.1964	11.1958	11.0666	11.2359	11.3739	11.2864	11.3637	10.9169	11.2189	11.1203	11.2902	11.2398	11.1418	11.105	11.3313	11.3419	11.3483	11.3173	11.045	11.1166	11.3514	11.4133	11.1232	11.1871	11.224	11.0379	11.189	11.2417	10.9913	11.2641	11.3115	11.0886	11.5867	11.0552	11.6245	10.7761	11.4491	11.309	11.1891	11.4147
REG1P	1.33095	1.42632	1.33559	1.42463	1.38616	1.35136	1.34069	1.40191	1.29251	1.33917	1.3782	1.38833	1.20742	1.34808	1.31378	1.42721	1.25105	1.7408	1.47762	1.37275	1.44105	1.35265	1.4286	1.40193	1.43934	1.20142	1.34974	1.43308	1.46658	1.21116	1.42707	1.36049	1.46699	2.53564	1.45944	2.19859	1.3774	1.0866	1.39365	1.37529	1.43605	1.41544	1.35394	1.24936	1.28108	1.3688	1.39801	1.29974	1.34437
DDX1	12.4986	12.4474	12.4693	12.282	12.7932	12.6213	12.4589	12.4345	12.2586	12.2876	12.6465	12.2132	12.3756	12.4071	12.3524	12.3978	12.8749	12.5372	12.3882	12.3631	12.8453	12.5903	12.5058	12.4308	12.2831	12.4501	12.4598	12.2349	12.2033	12.4683	12.5931	12.6683	12.3501	12.2961	12.3266	12.2244	12.3155	12.6466	12.645	12.5101	12.611	12.4327	12.4667	12.8602	12.1089	12.5942	12.3905	12.414	12.5852
B3GALT1	1.57762	1.20684	1.55053	1.46543	2.57876	1.51571	1.55863	1.51136	1.32502	2.39498	1.22289	1.15601	1.91967	1.10095	1.02643	1.47012	1.6802	1.3668	1.51822	2.35237	1.59193	1.47277	1.53385	1.16068	1.14625	1.75315	1.701	2.7193	1.1854	1.16335	1.15133	1.51349	1.17338	2.03758	1.18721	1.24387	1.15198	2.2571	1.69551	2.49515	1.33823	1.59277	1.56966	1.42961	2.23869	1.17114	1.55049	1.08607	1.24281
PRKD3	5.66606	5.45311	5.89639	5.6117	5.8856	5.58428	5.78105	6.1609	5.96624	5.14142	5.72062	5.53967	5.62757	5.34759	5.58023	5.21194	6.12951	5.30545	4.84124	5.71594	5.63816	5.75635	4.95279	5.32962	5.4251	4.86045	5.1485	5.17208	4.9357	5.19966	5.05404	5.68624	5.3381	5.64698	9.06199	5.08146	5.25244	5.50678	5.47602	5.93778	6.03296	6.21292	4.90583	5.63428	5.05676	5.81435	5.29189	5.62476	5.40356
ANKLE2	7.2959	7.46924	7.87178	6.84108	6.63539	6.45367	7.40242	7.08942	6.63386	7.22037	6.92652	7.2062	7.50275	6.93861	7.03907	6.88489	7.73096	7.06994	6.80256	7.21588	8.06718	7.02318	7.2128	6.86312	6.71881	6.97669	7.44099	6.97762	7.3292	7.38507	7.19887	6.77277	7.23972	6.99673	7.32148	7.42936	6.99941	7.85	7.2463	7.49174	7.58085	7.26341	7.07716	7.71493	7.25714	7.54769	7.26151	7.31833	7.46439
PPP3R1	6.25917	6.81227	5.89419	5.35176	6.73784	6.28825	5.94678	6.8602	6.21351	5.87807	6.43836	6.26528	6.35056	6.48342	6.24873	6.07003	6.56827	5.95097	6.12699	6.63279	6.39465	6.2814	5.56402	5.61912	5.7802	5.91509	6.4746	6.05417	5.40042	6.57114	6.2423	6.37485	6.24269	6.14063	5.93853	5.88192	6.19073	6.24473	6.13432	6.86373	6.19544	6.35267	6.21101	6.11734	5.89252	6.66072	6.27415	6.05731	6.4733
FAM136A	10.1028	10.7356	10.3611	9.92844	10.8337	10.2867	10.5283	10.4706	10.2987	10.7651	10.5578	10.206	10.6038	10.5157	10.4966	10.7034	10.6871	10.4885	10.1941	10.2205	10.6523	10.5403	9.61468	10.8423	10.5345	10.4991	10.5623	10.2886	10.112	10.4282	10.5562	10.5946	10.7354	10.4467	10.4595	10.2723	10.6955	10.8346	10.7171	10.4581	10.7958	10.7883	10.2357	11.0937	10.2918	10.4766	10.6315	10.515	10.554
WDSUB1	9.10283	9.43225	8.97457	9.04889	8.7393	8.78177	8.74488	9.11437	8.63599	9.05517	9.13973	9.17626	8.92339	9.0387	9.23036	9.19736	9.32566	8.96492	8.84084	9.69243	9.35984	9.00863	8.69442	8.62894	9.36113	9.23571	9.20665	9.41149	9.17807	9.28029	9.74367	9.31516	9.43723	8.81757	9.26132	8.87264	8.81515	9.74944	8.91087	9.17746	9.09192	8.98777	9.11834	9.05172	9.07776	9.48407	8.73073	8.73134	9.29854
MOGS	12.2348	12.0756	12.116	11.991	11.9896	12.2444	12.4081	12.0819	12.2459	12.1865	12.4668	12.3275	12.0094	11.9098	12.1038	12.3013	11.985	12.0557	12.1578	12.0604	12.061	11.8823	12.0672	12.255	12.281	12.2433	12.127	12.3127	12.2278	12.3357	12.2369	12.1187	12.3236	12.2029	12.4038	12.3725	12.0955	11.6665	12.1798	11.8025	11.8274	12.3294	12.004	12.2666	12.4075	12.0756	12.293	12.2607	12.189
FAM176A	5.77583	6.00749	5.83384	5.81769	5.20984	5.44464	5.24219	5.61572	6.00798	5.90816	4.88585	5.50373	5.58681	4.99176	5.16866	6.10016	5.85499	6.72844	4.28506	6.18853	6.25365	5.79251	5.09373	6.02264	5.70106	5.80262	5.34855	6.29386	5.40477	5.79109	5.41498	5.46279	5.80113	4.17881	5.17321	5.46583	5.0199	6.1724	5.92851	6.02437	5.70282	5.22451	5.69712	5.74684	6.1125	6.04202	5.80093	5.41131	5.93885
FSHR	1.23083	1.53877	3.06392	1.30554	3.9755	2.21799	3.34924	2.4186	3.08225	2.84731	1.86603	2.29179	2.76958	1.82839	1.56587	2.69685	2.01142	1.97671	1.73746	1.8723	1.09604	2.39192	1.28402	3.4136	1.69787	3.42879	3.90765	5.09348	1.71815	2.91366	2.49252	2.42043	3.403	1.28194	2.04137	4.58181	2.48947	4.36261	1.98515	2.5126	1.88516	1.64128	1.04623	1.98961	4.48354	5.58082	3.00282	3.35629	2.29957
DOLK	9.90155	9.35796	9.90664	10.0859	9.58023	9.39992	9.85639	9.28647	9.67855	9.71326	9.75078	9.82297	9.61481	9.52885	9.49497	9.61192	9.96821	9.80317	9.68119	9.80078	9.82731	9.59707	10.0473	10.0159	9.40686	9.67808	9.8468	9.82577	9.71674	9.93115	9.8903	9.08268	10.1696	9.40989	9.72643	10.0501	9.80898	9.43833	9.86053	9.85933	9.87296	9.4796	9.90136	9.5495	9.42329	9.92367	9.87062	9.72721	9.88503
RNF181	11.7781	11.1635	11.7306	11.8197	12.3156	11.5202	11.2202	11.4272	11.793	11.1972	12.0899	11.3457	11.1263	11.372	11.3581	11.4612	12.1684	11.3123	11.7268	11.5167	11.1687	11.7849	11.6674	11.5468	11.321	11.2024	11.2284	11.1184	11.0929	11.3207	11.1495	11.7436	11.6197	11.1992	11.4555	11.207	11.3969	11.2067	11.8029	11.5655	11.5473	11.5195	11.4412	11.4841	10.6691	11.2314	11.2388	11.2531	11.1428
TLR1	8.98198	8.62421	8.97791	8.89629	9.95445	9.02062	8.66706	9.09082	9.05502	9.26237	9.28079	8.84284	8.94846	9.48971	9.29828	9.04538	9.24859	9.07086	8.61864	9.03237	9.30864	9.23336	8.88556	8.95164	8.91438	9.07791	9.06808	8.76138	8.87334	8.77205	8.51149	9.12239	9.62663	8.39858	8.64576	9.10259	9.35054	9.4793	9.73067	9.34068	9.12542	9.24895	8.52214	9.55259	8.4251	8.56608	9.11074	8.78983	9.27041
ALLC	1.56635	1.66892	1.42476	1.50096	1.45534	2.73416	1.45365	1.54612	2.11456	1.44557	1.7625	1.55278	1.24	1.54041	1.60936	1.73228	1.29222	1.51136	1.61332	1.40057	1.49606	2.11481	1.55506	1.53029	1.56209	1.60585	1.8966	1.40931	1.55138	2.76605	1.49044	1.49628	1.61269	2.81867	1.64228	1.57587	1.68974	1.05666	2.33859	1.43663	1.60015	1.58675	1.44067	1.33977	1.69873	1.55824	1.53047	1.61526	1.76553
XIRP2	1.27708	1.33381	1.32283	1.34054	1.44265	1.4028	1.31939	1.32213	1.27401	1.27036	1.33706	1.44515	1.47546	1.27067	1.23188	1.3857	1.25536	1.34699	1.07253	1.30458	1.38366	1.2946	1.38949	1.34503	1.34453	1.10769	1.26638	1.28052	1.3285	1.15997	1.28238	1.32066	1.27955	1.45364	1.32846	1.34435	1.9253	1.11032	1.30202	1.31797	1.34149	1.38246	1.36548	1.26971	1.21805	1.35875	1.35875	1.2958	1.38414
FHL2	10.6172	10.2583	10.0889	10.3363	10.3112	10.9147	10.0177	10.9901	10.249	10.9218	10.7119	10.3573	11.1377	10.0629	10.1515	10.7737	9.76611	10.9852	10.0199	10.9944	11.2509	10.7235	10.2752	10.7543	9.72073	10.8304	10.7479	10.7452	10.2309	11.2725	10.7261	10.7842	11.0194	10.8307	9.47464	10.3916	9.7327	11.4385	10.886	11.0105	10.1929	11.0964	10.1663	11.3189	10.6014	11.1395	10.9039	10.2071	11.1334
C2orf29	9.71288	9.48886	9.4357	9.50291	9.63355	10.0823	9.65872	9.68976	9.49702	9.55557	9.57984	9.7441	9.5857	9.71831	9.85174	9.53357	9.39572	9.55163	9.58036	9.68831	9.16554	9.67715	9.57858	9.61774	9.45091	9.36486	9.40971	9.52651	9.52069	9.58531	9.54185	10.1626	9.47565	9.69471	9.5004	9.65793	9.65002	9.53979	9.45336	9.60115	9.66849	9.93322	9.56276	9.08059	9.68078	9.38465	9.58161	9.63798	9.43865
ACTR3	11.2108	11.8736	11.9636	11.2892	11.7411	11.3837	11.8303	11.4881	11.5177	11.2399	11.8482	11.6672	11.2822	11.7686	11.714	11.4923	11.8315	11.5668	11.4265	11.4533	11.5767	11.4932	11.2263	11.5057	11.5827	11.3609	11.4458	11.5807	11.2962	11.5904	11.4074	11.6442	11.6363	11.2481	11.3064	11.3372	11.4643	11.7569	11.7704	11.2536	11.5717	11.3831	11.3756	11.3108	11.4503	11.3011	11.5118	11.4385	11.6498
SFXN5	4.18604	3.90423	3.95853	4.13918	5.96244	4.36498	3.47227	4.07898	4.17013	3.71572	4.10248	3.82655	2.98572	3.77206	3.68694	4.28035	4.34504	3.44688	5.28134	4.77537	2.36655	4.27523	3.3709	3.68892	2.9934	3.70967	3.86533	3.74645	2.99277	4.06274	4.17045	3.80331	4.00818	3.86634	3.58476	3.2961	3.4449	4.36914	3.51252	3.64827	3.92887	3.80119	3.79196	3.51031	3.28841	3.57997	3.61222	3.52398	3.8681
OSBPL6	13.099	13.0779	12.3541	13.6034	12.5286	13.5305	12.9065	13.1014	12.4634	13.0421	12.209	11.9561	12.7424	13.2493	12.9949	12.7402	12.4554	12.5972	12.4981	12.8927	13.212	13.0516	12.9567	12.3167	12.9467	12.7061	12.9717	12.4866	12.568	12.744	12.9352	12.755	12.0133	12.0232	12.4195	12.8809	13.2694	13.5033	12.2489	12.9923	12.9465	12.8	12.3157	12.065	12.9287	12.5442	12.4597	12.5357	12.6686
YPEL5	11.7789	11.922	11.8541	11.885	11.6659	11.6859	11.5323	11.5843	11.733	11.683	11.7442	11.7022	11.5092	11.7086	11.7255	11.4318	11.9353	11.7592	11.5215	11.6407	11.7607	11.7578	11.611	11.7112	11.4658	11.4447	11.8109	11.6175	11.592	11.8348	11.8759	11.5023	11.8106	11.4723	11.6687	11.9096	11.9024	11.9117	11.6857	11.6904	11.7003	11.8138	11.6999	11.1353	11.6169	11.7021	11.781	11.7822	11.7746
DUSP2	6.81424	8.51071	8.08985	8.62937	7.07944	6.57409	6.94666	8.86033	10.4309	8.14193	6.55908	7.3698	6.83809	6.93571	6.53453	8.22419	7.15245	6.99943	6.93619	8.10331	7.13461	6.81997	7.22556	7.25	8.02584	6.84134	7.34744	6.35025	6.3224	7.02284	6.78388	6.73495	8.67082	7.54468	6.63025	7.9163	7.23822	7.93532	6.86988	7.61744	6.66326	6.6093	6.28245	6.78284	11.2905	6.63567	6.92896	7.54503	6.42188
ZNF224	5.14275	5.27236	5.11381	4.06244	4.62574	5.19462	5.07591	4.8066	4.81089	4.07845	5.42822	5.00628	4.6779	5.24769	4.6728	3.58872	5.07023	4.74488	5.29042	4.65431	5.12047	4.58417	4.94294	4.25991	5.02534	4.68269	4.70441	4.77422	4.82816	4.29312	5.19853	4.83229	4.40644	4.97811	4.90412	4.61522	4.6256	5.15049	4.95453	4.90932	5.06488	5.05957	4.67799	5.03418	4.84532	5.12412	4.39064	4.54437	4.67127
ZC3H8	8.28059	8.29879	7.98662	8.02545	9.48933	9.00186	8.01286	8.67404	8.54247	8.19124	7.87939	7.84931	8.22007	8.27561	7.87942	8.37172	8.37008	8.54662	9.19681	8.67165	8.65862	8.5001	8.43119	8.65417	8.2999	8.4288	8.06042	8.15297	8.32045	7.8092	8.40266	8.47922	8.07438	8.59167	7.97995	8.05805	7.97138	8.43255	8.84704	8.82412	8.59103	8.60956	8.3358	8.92867	7.77365	8.33955	8.31684	8.30979	7.87958
KCNK12	2.97968	3.99445	5.14013	5.84493	4.34033	3.5508	5.38751	1.90111	3.88084	5.11773	5.37231	5.29289	4.32259	4.42554	4.53853	4.80354	4.75986	3.99807	5.94409	3.61316	2.83017	3.54527	3.69765	3.88354	4.06062	4.97619	4.56989	5.60983	5.79146	4.02952	4.42667	3.97309	4.29901	3.59829	6.08868	5.07211	3.92758	3.0402	4.46295	3.50592	3.86462	3.54042	3.66877	3.11746	5.06383	4.37679	4.70719	3.21293	4.93964
TRIM54	1.65603	1.64168	2.90718	2.21843	1.71311	3.11808	1.36742	1.63578	2.17834	2.5433	1.9131	1.40798	3.16773	1.42424	3.05509	1.82465	1.54328	1.53915	1.80671	1.41776	1.54331	1.90658	1.66856	2.01813	1.6464	2.18065	2.11383	1.34479	1.57412	2.95059	1.4412	1.48362	1.46445	3.77614	1.69558	1.55641	1.90296	1.72414	1.55891	1.34111	1.69063	1.56045	1.50103	2.0486	1.62451	1.51874	1.77836	1.38029	2.48944
MOB1A	9.68894	9.49847	9.1387	8.85139	9.97361	9.31121	9.4173	10.3987	9.31572	9.19807	9.76506	9.18102	9.53316	9.54569	9.51333	9.50449	9.17351	9.31742	9.43786	9.1995	9.47359	9.60218	9.00305	9.51806	9.20057	9.27846	9.09808	9.44809	9.06781	9.31189	9.40514	10.1496	9.17182	9.513	8.88474	9.26621	9.51932	9.69414	8.98413	9.5566	9.75748	9.83371	8.91713	9.91823	9.33443	9.45609	9.24468	9.20045	9.0575
RPL23AP32	5.74974	6.33421	5.52194	5.6369	5.23374	5.57526	4.59858	5.24181	4.67059	4.37848	3.34217	4.8363	5.40746	4.22683	4.61606	4.79339	4.36829	4.73806	6.16094	5.00214	5.49744	5.1047	6.39575	4.21821	4.91033	4.77181	4.75276	5.02959	4.80073	4.94948	4.13769	4.24212	3.92251	4.15258	5.11318	4.70839	3.41639	5.51175	4.67083	5.1376	4.97605	4.93752	5.85113	5.95597	5.05823	4.93737	4.75477	4.5258	4.73038
MREG	6.46009	6.6086	7.76397	6.5934	7.12086	5.60827	7.0578	6.53127	6.75806	6.9264	7.98085	7.10602	6.71965	6.42245	7.37729	7.15376	8.44854	7.54833	6.0872	6.72211	7.79254	7.27609	7.00492	7.2803	6.75786	6.7724	6.74309	7.22444	6.68052	7.25704	6.99395	7.27016	6.77127	7.15878	7.26802	6.60637	7.36322	6.81207	6.76203	7.2496	7.47338	7.88801	6.91213	8.03405	6.74127	6.92004	7.03089	7.39931	7.28445
NPHP1	6.9307	6.64561	6.96805	6.84159	8.04254	6.42456	6.90935	7.16378	7.02932	7.03378	6.37701	6.47816	6.66541	6.79459	6.78412	7.0392	7.08189	7.24472	6.89347	7.56085	7.42768	7.33249	6.83275	7.09008	6.86876	7.01919	6.95807	6.9526	7.01179	6.53644	7.4319	7.0247	6.69616	6.62591	6.56066	6.64939	6.9763	7.44173	7.18152	7.37925	7.33908	7.18321	7.00097	7.58941	5.94409	6.75212	6.69146	6.92223	7.1501
RPN2	11.0188	10.89	11.2534	10.5961	10.8672	9.91536	10.9228	10.5277	10.4389	10.6427	11.2799	11.1407	10.9573	10.6197	10.6805	10.441	11.4505	10.9803	10.686	10.7853	10.8787	10.7322	10.9019	10.7293	10.02	10.8373	10.9043	10.8475	10.9459	11.1826	10.6479	10.5526	11.4041	10.8141	10.8995	10.8674	10.7355	10.9581	10.7296	11.0784	10.8648	11.207	10.7573	10.8912	10.2052	11.0071	11.0728	10.8607	11.0512
TTI1	5.77091	5.82462	5.40917	5.75242	5.53999	5.29266	5.74257	5.17916	5.04273	5.40425	5.3801	5.92681	5.58708	5.66063	5.81584	5.35712	6.41946	6.10059	5.5733	6.02694	6.34717	5.17263	5.99899	5.00636	5.76609	5.51255	5.98513	5.91132	6.17353	6.03208	5.9587	5.30021	5.732	5.24698	6.26791	6.07366	5.68302	5.53291	5.77351	6.03378	6.16183	5.33506	5.99977	6.06897	5.51696	6.23006	5.66318	5.2484	6.09465
SRSF6	8.34296	9.13703	8.19804	8.47225	7.77665	8.91444	8.29868	8.71675	8.49997	8.95531	8.45562	8.49581	8.27806	8.4781	8.85663	8.5599	7.34949	7.82292	8.20427	8.86201	8.74805	8.31235	8.77268	8.36221	9.11661	8.4828	8.78966	9.02036	8.55971	8.43491	9.19172	8.65552	8.44356	9.16986	8.1535	9.02319	8.58457	9.20511	8.57703	8.38481	8.10919	8.31638	8.902	8.48275	8.99106	8.42217	8.61179	8.63574	8.45557
FRZB	5.08001	4.34091	5.85387	5.81966	7.37776	5.80495	4.74047	5.29863	5.11652	5.15362	5.52761	5.0179	5.19836	5.21364	5.10862	5.94884	4.95318	4.92989	5.41547	5.60913	4.56882	5.54729	4.50472	4.69969	4.92794	5.08669	4.88064	5.20831	5.03894	4.99732	5.32697	5.77724	4.89448	6.22526	4.68939	4.53676	5.09146	5.02222	4.90467	5.22144	4.91953	4.86967	4.6501	3.90063	5.3231	4.22971	4.83727	5.67691	4.0412
KCNK15	9.96525	9.8019	9.7052	10.2434	9.64695	10.2596	10.2825	9.84141	10.2204	10.4262	10.6689	10.2461	10.3756	9.75385	10.1577	10.305	9.42332	9.59344	10.5074	9.52396	8.57261	9.46806	9.98302	10.0489	10.1506	10.3939	10.043	10.3173	10.3628	9.94992	9.9245	10.2398	9.97145	10.7906	10.403	10.193	10.306	9.00022	9.5307	9.35774	9.69242	9.30533	8.95679	8.98045	10.4163	9.61089	10.1499	10.5423	10.2673
SDC4	12.8986	12.5726	12.8692	12.6084	12.2186	12.1212	12.4934	12.1979	12.4173	11.9832	12.2265	12.2097	12.23	12.643	12.6167	12.3931	12.6206	12.2691	12.2031	12.6557	12.9345	12.518	13.0218	11.9096	11.9562	11.8021	12.5929	12.6268	12.9808	12.8049	12.6903	12.0023	12.1852	12.4416	12.6396	12.7208	12.3027	12.9249	12.1984	12.8189	12.6879	12.3739	12.5725	12.5353	12.0394	12.8077	12.3499	12.3102	12.5169
TP53RK	6.75663	6.66208	6.97166	6.36453	6.80613	6.3197	6.59725	6.62498	6.75021	6.46415	7.23496	6.77517	6.26707	6.68343	6.85457	6.65655	7.24365	6.57384	6.80671	6.78562	6.97097	7.20641	6.34117	5.99562	6.06186	6.44411	6.77135	6.30571	6.23111	6.3724	6.77733	6.8593	6.40049	6.42588	6.30726	6.67694	6.75632	6.57694	6.68887	6.85464	6.77192	7.02569	6.34079	6.54102	6.10059	6.84324	6.87368	6.99971	6.6116
SALL4	6.18166	6.74571	6.5357	7.26755	5.33363	7.25123	7.61337	5.50459	6.30037	7.70266	6.02858	7.42059	6.48298	6.54401	7.22605	6.17984	5.46195	6.24627	6.79368	6.80377	6.39904	5.10332	6.58301	6.81178	7.46567	6.87194	7.5317	6.95351	6.73776	7.79999	7.24879	7.29872	7.42386	7.48616	8.63048	7.1585	6.84937	6.88045	6.56819	6.42142	6.52686	7.26384	5.73976	7.06904	8.70335	7.24025	6.46959	6.47956	7.60636
PLBD2	5.5964	5.29525	6.47513	5.99726	6.01747	5.45187	5.94699	5.6071	6.37658	6.04821	6.01009	6.19285	5.83146	5.59755	5.87611	6.16012	5.97385	6.22121	5.56224	5.53791	4.81418	5.51921	5.7432	5.93818	5.2311	6.00442	5.8602	6.22437	6.15373	5.66689	5.99122	5.82112	6.22312	5.72911	5.90878	6.2488	5.76398	4.21352	5.86207	5.12645	5.31254	5.27344	5.67662	5.30573	6.0703	5.77895	6.28575	6.37426	6.06453
EBF4	11.125	11.0384	10.8401	10.9562	10.2835	11.34	10.8166	10.5494	11.1126	11.0882	10.2942	10.7219	10.6445	10.6384	10.5222	10.8535	10.2783	10.5107	11.083	10.8493	10.3604	10.5019	11.1327	11.0915	11.1331	10.7531	10.9158	10.6142	11.2819	11.2265	10.7461	10.8228	10.2458	10.8657	11.2399	11.174	10.4687	10.3094	10.5169	10.4652	9.81557	10.5173	10.7093	10.4883	11.0712	10.6541	10.2997	10.7719	10.4657
AVP	5.89885	6.0592	4.69281	6.09131	5.43398	5.97838	6.51136	4.8705	6.10297	7.10577	7.60894	6.74211	6.7102	5.53309	6.88069	6.31189	5.24783	5.72598	5.85817	5.66423	4.09018	4.9722	5.56715	6.82661	6.86262	6.70692	6.04204	6.80849	6.27688	6.17238	6.96054	6.19952	6.41824	7.27047	6.67494	6.60077	6.06397	4.4941	6.10205	4.99972	5.14647	5.03901	5.45398	5.00515	6.48171	6.16281	6.68632	6.92475	6.44293
PRNP	10.3244	11.002	11.3595	10.0218	10.6877	10.3722	10.7845	11.1802	10.6737	10.9534	10.7646	10.4029	11.0975	10.6744	10.7631	10.7308	10.5702	10.8849	10.6722	10.9952	11.4277	10.7248	10.4487	10.4899	10.7441	10.771	10.8161	10.3997	10.4564	10.8416	10.6238	10.4642	10.6353	10.7598	10.4119	10.5147	10.5726	11.2541	10.7306	11.068	10.8317	10.2421	10.2495	11.0187	10.958	11.0545	11.0088	11.0662	11.0172
BFSP1	7.44546	6.92829	7.52158	6.82285	8.37191	7.63441	7.28367	7.96471	7.01501	8.16644	7.65646	7.34469	7.75989	7.73585	7.8654	8.20669	8.61219	8.39711	7.91707	7.56293	8.35676	7.91439	7.48065	8.67584	7.52878	7.8225	7.14812	8.07058	7.28643	7.13688	7.67725	7.86185	8.02023	7.29314	7.9742	7.37432	8.24188	7.12039	8.08272	8.1714	8.12474	8.52386	7.75454	8.68755	5.92701	8.10489	7.70817	7.71301	7.65088
INSM1	3.19903	4.15671	1.51256	1.7741	1.77785	1.4651	3.21215	1.85295	1.93974	4.56082	2.59239	1.97372	4.18573	2.45957	2.02995	2.57783	1.57572	4.01666	2.47704	4.21163	5.83293	2.98184	1.77386	3.94024	3.78712	3.44613	3.64072	1.57895	1.42229	3.38579	3.14187	1.9205	3.911	1.59438	1.61646	3.97804	3.6678	2.24814	3.87423	5.04049	2.81072	1.58835	2.02602	1.33686	4.20145	4.31174	4.39264	1.81649	1.3731
NAPB	2.81631	1.93899	1.60885	1.9738	2.84681	3.70404	3.47629	2.00325	3.08136	2.98046	2.47745	3.69056	3.28092	3.48817	3.6027	2.39726	2.52332	1.92602	2.70747	3.43886	2.38862	3.11535	3.20742	3.08195	3.59455	3.02318	3.39724	3.50222	2.52627	3.15979	3.60911	2.8966	3.10438	5.69354	3.76071	3.27384	2.91774	3.74615	2.99103	3.76923	3.90106	2.93996	2.9339	3.69849	3.27104	3.28095	2.08837	3.29374	3.03944
C20orf3	12.1747	12.0861	12.3732	12.0423	12.1237	12.2261	12.1102	12.4696	11.8231	12.246	11.979	11.8813	12.2032	12.3556	12.2206	12.1378	12.2571	11.9245	12.0148	11.9117	12.3469	12.1914	12.1705	12.0919	12.2521	12.2985	12.1411	11.9585	11.812	12.1241	12.0513	12.239	12.2203	12.1883	11.8593	11.8245	12.1081	11.9953	12.2568	12.2383	12.1597	12.4133	12.1307	12.7205	11.8424	12.2069	12.1454	11.9858	12.1403
SUN5	5.26639	5.54323	5.16562	5.37321	6.16661	5.60655	5.89019	5.2414	5.12185	5.99421	5.69042	5.50287	5.46991	5.31729	5.54556	5.51829	4.96513	5.42931	5.5918	5.01501	4.71377	5.05809	5.20038	5.80082	5.65523	5.88908	5.55792	5.65683	6.02604	5.42832	5.57905	5.75864	5.47333	5.56497	5.47698	5.29299	5.76911	5.37258	5.41378	5.14375	5.14215	5.26246	5.06027	5.1743	5.92281	5.34297	5.43054	5.74088	5.57617
RALY	9.75869	9.75633	9.60115	9.88486	9.73753	9.04284	9.37319	9.25786	9.91215	9.73339	9.70744	9.90377	9.80434	9.71127	9.67067	9.53715	9.95857	9.7082	9.86624	9.90725	9.34634	9.78933	10.0652	9.55539	9.54766	9.57231	9.84582	9.77448	9.62609	9.84177	9.72495	9.06332	9.6911	9.6553	10.0959	10.0683	9.71334	9.35246	9.68991	10.0246	9.78736	9.65477	9.56132	9.2813	9.36404	9.93734	9.6921	9.57586	9.37766
RBM39	11.102	11.7168	11.5233	11.0765	11.1689	11.5279	11.5945	11.1751	11.268	11.4065	11.119	11.6069	11.4917	11.6232	11.5563	11.0889	11.064	11.2869	10.9804	11.1595	11.4857	11.2688	11.4032	11.4409	11.8628	11.5672	11.4373	11.4846	11.9321	11.5857	11.7166	11.5471	11.3854	11.7555	11.9748	11.6362	11.4604	11.9008	11.3292	11.0413	11.4223	11.5588	11.3506	11.504	11.7194	11.2258	11.1912	11.408	11.5057
LAMA5	8.75087	8.65829	7.9042	8.06187	7.84421	9.04604	7.80808	7.79716	8.73475	8.49213	7.91057	8.82396	8.80889	8.23874	7.99176	8.08314	7.54092	8.35492	8.34095	8.61285	8.75111	8.20229	9.64756	8.61841	8.10883	8.23461	8.31212	8.905	9.42749	9.11433	8.48827	7.91423	8.21399	8.85912	8.59984	9.017	7.91616	8.10117	7.95599	8.66159	7.96331	8.19005	8.94365	8.50908	9.4126	8.38442	8.20037	8.01395	8.44468
TM2D2	5.06272	4.94737	4.73846	3.92584	5.38413	2.88105	4.33505	4.97824	4.78491	4.62517	4.41895	4.6067	5.06411	5.01421	4.65945	4.18627	5.39264	4.84552	4.15599	4.7833	6.06889	4.99936	4.80692	4.42809	4.09362	4.21843	5.0236	4.63895	4.49534	4.42662	5.28966	4.43368	4.26462	3.18763	4.46924	4.60803	4.66494	4.96536	4.73065	5.29381	5.48461	4.33205	4.78084	5.08336	3.74051	5.38509	4.93025	4.77565	4.90595
GRIK1	1.44098	1.43059	1.88347	1.33818	1.44917	1.41291	1.41387	1.79555	1.43551	2.90854	1.50147	1.74141	2.27061	1.52557	1.49265	1.40291	1.21132	1.91787	1.44948	1.6594	3.63447	1.31119	1.4414	1.37111	2.02235	1.90147	1.52317	1.30381	1.39027	1.13732	1.32699	1.39048	1.41254	2.1626	1.43963	1.43069	1.40356	1.0806	1.73016	3.50734	2.19805	1.45327	1.98298	1.25028	1.90526	1.40394	2.12241	1.27868	1.51757
SLC5A3	8.6032	8.09879	7.43094	7.81311	8.72816	9.33986	8.10004	8.75771	7.63342	7.55917	8.1938	7.86087	8.22427	8.27779	8.43712	8.09414	8.15409	7.74084	8.56994	8.28153	7.87567	8.42734	8.45582	8.14154	7.972	7.75803	7.64889	8.1056	8.02861	8.41901	8.20772	9.08554	7.62072	8.88631	8.40143	8.0743	8.11716	7.85134	7.78261	8.33565	8.53996	8.96795	7.98456	7.89	7.93089	7.8357	7.57547	7.9978	7.92629
DSCR6	2.49894	3.28762	3.49169	3.81263	3.64529	2.14969	4.26733	3.81978	4.51965	4.44498	4.32993	4.47326	4.08115	3.56428	3.43044	4.53993	4.26453	4.01873	3.60039	3.69069	4.1186	3.59595	3.97836	5.07075	3.73778	4.23189	3.8508	4.57308	3.93773	4.09135	3.8404	4.31018	4.77174	4.01099	3.97815	4.45732	3.63437	4.89772	4.39253	4.19759	4.24113	4.24907	3.76227	3.91434	4.3227	3.70105	4.55961	4.69411	3.20507
PCP4	4.53327	5.87898	4.88412	5.90995	5.66033	4.49148	6.85595	5.20719	6.00211	6.36851	5.77597	5.33675	5.30032	5.03091	5.44698	5.80296	4.92842	6.33232	5.84931	5.10545	5.07777	4.93243	5.22827	5.57436	5.64301	6.01105	5.91614	5.91573	5.03178	5.48665	5.05074	5.649	4.85631	4.65176	5.41098	4.87761	5.63848	3.9214	5.57729	4.68923	4.98204	5.95108	4.78766	5.66683	5.88096	5.05762	6.4204	6.16146	5.34033
C21orf33	11.9736	11.7933	12.0684	11.7942	11.8719	11.8186	11.6196	11.8719	11.684	11.9406	11.5443	11.7081	12.0227	11.8336	11.7385	11.784	11.6405	11.9329	11.7628	11.9116	12.0542	11.7969	11.8358	11.6938	11.797	11.8965	11.8236	11.6977	11.8465	11.7108	11.912	11.7867	11.8804	11.8101	11.8996	11.8974	11.9129	11.792	11.4729	12.0497	11.9976	11.8422	11.7937	11.9529	11.7798	11.8646	11.6969	11.7173	11.715
PTTG1IP	13.0077	13.0573	13.2106	13.3404	12.6491	13.1468	13.342	12.9057	13.0603	12.939	13.2384	13.1241	12.9826	13.0311	13.0585	13.2543	13.2657	12.9814	13.0384	13.0871	13.0285	12.8143	12.9655	12.9101	12.9155	12.9246	13.0886	13.1241	13.1047	13.2043	13.2788	12.9282	13.1883	12.7779	13.0254	13.1121	12.9302	12.732	13.2801	13.0564	12.8499	13.0941	13.1075	13.017	13.0105	13.2062	12.907	13.1422	13.1662
KRTAP4-1	1.1711	1.37485	1.26298	1.26297	1.26305	1.24595	1.39567	1.25108	1.15858	1.34778	6.02745	1.37665	1.21567	1.29986	1.34059	1.31424	1.18114	1.33905	1.10269	1.25665	1.31732	1.24792	1.29968	1.39073	1.40276	1.23439	1.33931	1.48098	1.45116	1.25304	1.4113	1.29682	1.42094	2.83254	1.35303	1.4	1.35681	1.47681	1.32792	1.3002	1.3791	1.2939	1.2656	1.18489	1.32469	1.36493	1.40259	1.33919	1.31823
GSC2	3.3591	1.61368	1.88466	1.91402	4.92495	4.51839	3.1192	3.36696	3.73769	3.20064	3.37144	2.5103	3.05206	2.59753	3.18332	2.07593	3.97085	3.12949	2.65406	3.63652	2.46186	3.16869	2.35408	3.11342	4.30981	3.70151	2.2024	3.16006	4.01972	2.87038	3.03006	3.2187	2.29049	1.61024	1.87354	1.61322	2.82993	3.5535	2.79329	3.43571	3.44752	2.92853	2.9833	2.47808	2.71334	1.87382	2.55993	3.63855	4.14143
ARVCF	7.30003	6.87078	6.95261	6.92679	7.17956	6.5905	6.80416	6.49553	7.1076	6.9853	6.65266	7.04041	7.01357	6.90593	6.92155	6.93198	7.08427	6.98689	6.56632	7.01264	6.58819	6.70875	7.3242	6.79445	6.858	6.74214	7.10588	6.89978	7.20704	7.02182	7.3874	6.30834	6.79959	7.52282	7.45194	7.27681	6.99786	6.98412	6.77093	6.98234	6.83412	6.68773	7.04776	6.68082	6.93908	7.10486	6.98737	7.00787	6.77831
THAP7	8.52493	7.78599	7.85284	8.21573	7.87945	7.31609	7.62017	7.80774	8.40191	7.70032	8.20293	8.16584	7.81905	7.95036	8.03011	7.6694	8.11686	8.20838	8.57219	8.33846	8.06071	8.29379	8.67755	7.52415	7.54686	7.88724	8.02171	7.90111	8.08838	8.09277	8.03753	7.61667	7.90806	8.3863	8.29071	8.34869	7.95832	8.01374	8.05657	8.32008	8.19577	7.78262	8.29919	7.46605	7.69487	8.00827	7.86221	7.89018	7.97002
BMS1	8.88212	9.06157	8.97089	9.28528	9.70229	9.25337	9.01302	9.26957	9.43753	9.06012	9.31158	9.25956	9.05377	9.33455	9.29552	9.20235	9.63567	9.3101	9.33374	9.17153	9.27141	9.16948	8.87358	8.95554	8.62669	8.8831	9.25964	9.45237	9.22385	9.39885	8.85338	9.29275	9.68837	9.34892	8.83305	9.04641	9.45981	9.40323	9.42015	9.3327	9.34442	9.47798	9.27472	9.07851	9.09513	8.88579	8.945	9.0051	9.31392
GSTT2	7.38253	9.4573	9.38028	6.95895	6.88051	7.53578	9.93271	7.85164	7.51822	7.70938	5.65943	8.02056	8.30723	7.40195	7.56924	7.82393	8.59331	8.81753	7.73758	7.49988	7.07818	9.43748	7.28369	9.51015	6.92012	9.47603	8.34958	9.42214	8.9682	6.59703	8.75031	5.94586	8.84124	7.40995	7.61945	7.80425	6.857	8.03965	6.0923	7.05868	7.20405	8.84251	6.53184	7.57154	8.20504	6.42549	5.68593	8.07839	7.14645
ADORA2A	5.28432	5.34026	6.63363	5.97568	7.72595	5.74988	5.85753	5.92017	5.80016	5.93193	5.93407	5.4503	5.61461	5.21695	5.59474	6.38078	5.46609	5.57328	5.98813	5.88949	5.2431	6.33659	5.49022	5.9066	5.32125	5.8725	5.57181	5.72736	5.70581	6.05075	5.49915	6.03602	6.13663	5.17187	5.33307	6.04177	5.87395	5.30802	5.63758	5.66232	5.50274	6.3272	5.52877	5.78363	6.06518	5.17312	5.74537	5.67577	5.69546
HPS4	9.60451	10.0679	9.63157	9.5033	9.60518	10.0217	9.7945	10.303	9.92714	10.1685	9.33966	9.61019	10.1937	10.2099	9.96922	10.0773	9.4467	10.0351	9.60038	10.0536	10.1428	10.0382	9.80249	9.95707	10.2047	10.0487	10.2033	9.6445	9.89217	9.68107	10.1573	9.54749	9.79208	9.81773	9.848	9.94101	9.88104	10.1416	9.92511	9.91222	9.89362	10.312	9.85673	10.3792	10.0804	10.1471	9.99443	9.89752	9.99232
CHEK2	5.62368	5.87417	6.67015	5.91483	6.27755	6.0256	6.14813	5.78465	5.60052	6.06256	6.02496	5.98849	6.21381	5.60153	6.01363	5.82608	6.69669	6.19916	6.17527	5.96499	6.50258	6.25436	5.91489	6.75368	5.87758	6.30202	5.82404	6.28426	5.82543	6.40429	5.90633	6.07285	6.34809	5.76034	5.50299	6.12891	5.62397	6.22379	6.58637	6.1507	6.40589	6.66651	6.10216	7.02831	5.93837	5.8806	6.32976	5.95067	6.06539
STAC3	4.39656	4.89803	5.20586	4.77453	3.85728	4.72588	5.21757	5.46504	4.60031	4.60008	4.86121	4.80556	4.57063	5.31594	4.96221	4.68577	4.35974	4.25545	4.56905	5.01282	4.18657	4.49351	4.55435	4.76895	5.30454	4.74785	4.49493	4.38497	5.07819	4.50052	4.87172	4.47382	4.74945	4.47907	4.29943	4.87503	4.91671	4.27528	4.3042	4.52069	4.46397	4.40189	4.7301	4.33017	5.38549	4.36006	4.47561	4.60248	4.08027
THOC5	7.21323	7.07461	6.88791	6.71015	7.08182	6.19927	6.66949	6.35746	6.80838	6.85968	6.86158	7.13493	7.00934	6.78782	6.74981	6.6584	7.55993	7.15612	6.98287	7.16571	7.16012	6.89284	7.08325	6.95885	6.29519	6.72106	7.15157	7.03342	7.24524	7.27528	6.88284	6.10753	7.28918	7.17435	6.98231	7.14165	7.05411	6.92361	7.08368	7.47154	7.09917	7.05309	6.92399	7.33352	6.31749	7.47171	7.05299	6.81907	6.94478
PIK3IP1	9.06185	8.34976	7.10945	8.90366	8.45651	8.79284	7.71376	8.77807	8.22901	8.65417	8.13456	8.07263	8.19243	8.92205	8.74562	8.35243	8.28651	8.01335	8.58342	8.14697	8.3991	8.43118	8.85989	7.95561	8.26368	8.20043	8.26717	8.24762	8.24579	8.45523	8.47469	8.694	7.57491	8.91183	8.24299	8.30218	8.37769	8.50917	7.99018	8.42205	8.10196	8.66998	8.42955	8.40211	7.83705	8.40737	8.02872	8.005	7.85804
NCF4	4.63335	6.29652	7.58663	6.2376	7.59464	3.50023	4.58442	7.08735	6.41955	4.91829	5.84533	4.89857	4.22958	6.82416	6.26745	4.60812	6.04291	4.75197	5.63575	4.35959	3.92588	5.04828	4.92788	5.06388	6.23891	5.59623	4.88987	4.47515	5.59587	5.48415	3.9092	5.09717	5.73256	5.80623	5.4389	5.09946	6.33607	5.25209	5.72997	4.17644	5.6696	4.72751	4.45229	4.95906	4.25936	4.63617	4.9504	4.96022	5.75041
PGM5	1.57434	3.47232	4.45977	2.41732	1.62285	1.32182	2.31646	4.8229	2.17747	2.16744	2.2668	2.38005	3.02147	3.24058	3.13414	2.09142	2.7377	2.364	2.08573	2.52821	3.21802	2.00095	1.56576	1.92352	3.13074	2.68587	3.44047	2.26487	2.49129	2.72746	2.42238	1.74606	3.28964	3.42351	1.95321	1.70472	2.75864	1.40942	1.83939	3.50522	1.91784	2.16946	3.03372	2.15641	2.78911	2.06956	3.20799	3.0243	3.34755
TBC1D22A	10.5061	9.79236	9.71488	10.4806	10.0761	10.4257	9.80242	10.5349	9.91077	10.2248	9.97429	10.1824	10.4584	10.2838	10.1346	9.92943	10.3392	10.2288	10.425	9.91288	9.85874	10.4316	10.5947	10.3401	10.0591	10.2918	9.93404	10.0356	10.4993	10.0171	10.1492	10.4387	10.1301	10.6743	9.81981	10.0613	10.3622	10.0134	10.0694	10.079	10.5062	10.8537	10.5023	10.2637	9.81075	10.4395	10.089	9.8651	9.96722
SBF1	9.14575	8.69606	8.87719	8.68539	8.11506	8.0299	8.64797	7.85884	8.77313	8.44574	8.40897	9.27569	8.65919	8.57191	8.47812	8.31233	9.3962	8.56322	8.76259	9.01268	8.66868	8.49418	9.44711	8.45435	7.98415	8.1868	8.77398	8.84889	9.13272	8.77336	8.66463	7.79634	8.8724	8.89534	9.10886	9.26838	8.52754	8.1357	8.75346	9.02156	8.45076	8.57248	9.16983	8.69673	8.76477	8.7611	8.71656	8.52178	8.72418
MOBP	2.10222	1.9428	1.6988	3.20116	1.90419	4.17502	2.07142	2.31017	2.2536	2.62048	2.31564	2.10473	2.28365	3.50657	3.33974	2.2744	2.05804	2.07877	2.63923	3.11784	2.84679	2.86917	2.00306	3.23716	3.03225	3.06963	2.30589	2.91827	2.82424	1.55044	2.13089	2.04246	2.18832	3.3785	2.13649	2.26683	2.22553	2.18981	2.96581	3.00983	1.93031	2.79642	3.55995	1.4256	2.08086	2.74427	2.60676	1.68416	1.66207
LRIG1	13.1439	13.1138	13.1412	12.3156	12.5635	12.7631	13.0818	12.6343	12.6843	12.976	12.3064	12.7756	13.1593	13.3392	12.9592	12.6841	12.2796	12.8669	12.8987	13.4813	13.858	12.6328	13.3182	12.3094	13.1094	12.7343	13.2154	12.7287	12.8934	13.0618	13.2666	12.6358	12.3899	13.0168	12.6533	12.9563	12.5825	13.3938	12.4648	13.3474	13.3619	12.5401	13.054	13.3942	13.0816	13.2397	12.8132	12.9773	13.1115
ABTB1	9.38242	9.2314	9.28812	9.58927	9.39944	9.40479	9.02186	8.66844	9.71619	9.14871	8.88021	9.25712	9.13197	9.01334	9.13526	9.21623	8.9588	9.061	9.14142	9.02931	8.80554	8.83431	9.96898	8.86447	9.12011	9.02022	9.1517	9.24786	9.58121	9.32236	9.08955	8.85173	8.70716	9.52693	9.34137	9.54193	9.25644	9.02762	8.71964	8.83558	8.91594	8.88777	9.30619	8.31067	9.4903	9.04337	8.84577	9.33881	9.46176
TMEM22	4.0827	4.07054	3.4283	2.64889	3.52722	4.44095	2.98534	2.87355	3.98959	4.4974	5.04036	3.40983	4.52609	3.0752	4.18151	3.32176	2.84537	2.6292	3.62922	4.42445	5.52636	3.47401	2.96345	3.33353	1.56968	3.47197	3.44682	3.29687	3.27949	3.9841	2.68544	3.13831	2.91414	1.91543	3.19754	3.17397	1.89658	3.99244	3.70852	4.74132	3.20034	4.10167	4.14806	4.08989	4.84261	4.13378	4.0575	3.95532	4.4835
GABRB3	6.35403	6.19105	6.40154	7.16894	7.7448	3.40331	5.67216	6.38048	4.44685	6.21785	7.08427	6.15819	5.6969	5.08229	4.81487	5.60513	5.1211	4.54171	6.735	5.71045	7.00619	1.74937	6.223	5.09424	6.80078	7.23563	6.81958	5.84024	5.28005	6.90915	7.74446	7.11002	7.10216	6.68158	6.72814	6.88891	7.32993	6.51416	7.55686	6.85873	6.81979	6.80274	7.9945	6.29823	5.49983	5.93304	6.74409	4.38094	5.6713
AZI2	10.4338	10.7286	10.7923	10.4552	10.7506	10.6043	10.7597	10.973	10.4368	10.7141	10.7845	10.5511	10.5548	10.9055	10.6338	10.6078	10.9343	10.7836	10.3861	10.6227	10.9305	10.7185	10.2935	10.7022	10.8437	10.5861	10.8708	10.6924	10.4846	10.4079	10.8901	10.7155	10.9593	10.5664	10.502	10.4891	10.8205	10.8904	10.9547	10.5258	10.7441	10.5149	10.5897	10.9834	10.6934	10.3434	10.6828	10.9071	10.8655
SPICE1	8.76745	8.70229	8.48703	8.618	8.72441	8.49894	8.8839	8.50957	8.40597	8.67665	8.66336	8.65684	8.51814	8.87081	8.62672	8.72255	8.74094	9.08356	8.47625	8.98452	9.01989	8.42199	8.63677	8.59034	8.66258	8.56557	8.88969	8.60617	8.78393	8.65785	9.0122	8.86885	8.95157	8.85495	8.77325	8.77067	8.91532	9.26845	8.94246	8.68148	8.9716	8.76425	8.81663	9.09686	8.60757	8.86945	8.84783	8.92978	8.80048
RNF7	12.1774	12.257	12.786	12.2664	12.6052	12.2828	12.3716	12.3409	12.2811	12.1676	12.4035	12.3135	12.1889	12.2087	12.299	12.0786	12.7473	12.2837	12.2401	12.1126	12.4923	12.5436	12.227	12.1593	12.0935	12.1112	12.2217	12.2031	12.1613	12.2974	12.1476	12.2159	12.2302	12.3605	12.1845	12.0664	12.3397	12.9905	12.3107	12.4936	12.5781	12.6715	12.1798	12.5302	12.4295	12.3149	12.3009	12.1655	12.3883
ZBTB11	9.47261	9.43702	9.47668	9.0172	9.01584	9.16825	9.12671	9.17118	9.17781	8.79957	9.14227	8.72267	8.98869	9.34751	8.92091	9.06971	9.01258	8.83673	9.19038	8.97866	9.02706	9.08425	8.89029	8.60383	9.15447	8.84694	9.20393	8.82246	8.72687	8.82135	9.07817	9.04346	9.12241	8.73906	9.04359	8.82124	9.0628	9.25726	9.29587	8.9261	9.14895	8.83022	8.89137	8.85399	8.8578	8.94257	9.13126	9.27569	8.91754
NR1I2	2.57713	3.46548	1.40821	3.18321	1.64824	2.56023	2.88865	1.91107	3.76249	3.17778	2.61926	3.30394	3.62856	4.14058	3.57251	2.1317	2.5852	2.86497	2.48171	2.60773	3.77198	1.29841	2.8787	3.39685	3.16352	3.60298	3.2285	3.6829	3.06263	3.10998	4.15924	3.06299	2.05685	3.20208	5.14607	2.31584	3.08792	2.95002	3.08557	2.55766	2.85214	1.49794	3.78474	2.68323	3.44305	2.50446	3.11104	3.60039	3.44083
ANKRD28	6.71508	7.05626	5.82033	6.18269	6.77201	6.31152	6.82394	7.11726	6.56618	6.55494	6.98881	6.95985	6.52291	7.07784	6.84757	6.5087	6.73244	6.42849	6.66918	6.62819	6.51594	6.64473	6.16845	6.54684	6.56231	6.32358	6.48827	6.96704	6.71427	6.77293	6.6028	7.38511	6.45001	6.97593	6.85181	6.52461	7.11633	7.28332	6.42884	6.89608	6.82421	7.17922	6.47456	6.52909	6.79523	6.82938	6.67698	6.39543	6.73295
LPHN3	1.4123	4.23248	3.24725	3.07106	2.96161	1.92009	1.77096	2.66402	2.8781	3.34671	3.87543	1.42871	2.74665	2.61953	2.38323	1.38415	4.8503	1.30628	1.6022	2.40718	3.41784	1.71676	1.31797	2.7661	2.10798	2.77686	2.3277	1.53196	1.54494	2.78751	1.30494	2.96897	1.27042	2.34311	7.51805	1.40732	1.47621	2.97435	2.44448	2.80461	1.30153	1.17918	1.14708	3.11755	2.77514	1.21163	2.73506	2.63318	1.31023
SYN2	3.33874	2.50207	2.69452	2.72178	1.78116	3.00287	1.61364	2.72039	2.91085	3.4826	2.15183	3.25869	2.95848	1.19922	2.2319	2.67776	2.9866	3.12377	2.47867	3.103	3.96014	3.45952	3.80004	2.30087	3.35527	3.2304	2.9679	3.14466	2.9697	2.82381	2.18005	2.50054	3.32403	3.17597	3.37808	1.51022	3.0512	2.51784	2.80848	3.40353	3.39275	2.77373	3.87443	3.02671	2.65707	3.00998	3.24078	2.46819	2.49875
TADA3	13.197	13.194	13.7246	13.2639	13.1912	13.3357	13.3748	13.2466	13.1516	13.2148	13.1301	13.2561	13.1058	13.1851	13.41	13.5596	13.7472	13.4751	13.1849	13.507	13.5491	13.2942	13.4944	13.2685	13.0033	13.1493	13.3302	13.1382	13.3372	13.2584	13.266	13.2499	13.3854	13.1455	13.355	13.4849	13.1951	13.2567	13.2079	13.219	13.1568	13.4284	13.5486	13.1843	13.3028	13.3264	13.1694	13.4494	13.5464
IL5RA	7.54069	6.36905	5.91457	7.00094	7.77687	7.6284	6.13018	7.22743	6.84604	6.34607	6.94157	6.35425	6.78928	6.79203	6.44558	6.69209	7.17559	6.98407	7.28411	7.80757	7.39487	7.25376	7.43212	6.17593	6.04464	6.28319	6.50037	6.57469	7.01737	6.49248	6.8308	6.96925	6.22356	6.04839	6.73614	6.63413	6.66225	7.58542	6.60328	7.80482	7.19665	6.80367	7.54499	6.77729	6.20666	6.36241	6.42347	6.56149	6.81962
GHSR	7.26009	6.99574	7.65315	8.54853	7.97552	6.98036	7.65403	6.64151	7.76833	7.87823	7.70041	7.43636	7.4295	6.49088	7.09749	7.59138	7.09121	6.99888	7.70229	6.95622	6.12928	6.77094	7.08506	7.66706	7.44145	7.85687	7.3365	7.36598	7.66474	7.33063	7.1317	7.03118	7.66133	7.29788	7.27054	7.16378	7.45319	8.18884	6.78254	6.38618	7.02697	6.84076	6.59632	6.45181	8.16502	6.91984	7.44497	8.03013	7.66222
WDR82	9.26238	9.11099	8.76969	9.29751	8.89025	8.64462	8.73636	9.06287	8.9237	9.12313	8.88616	8.97468	9.28679	9.11429	8.88223	9.07302	8.98008	9.24091	9.13272	9.04762	8.9493	9.25886	9.37678	9.14796	9.11562	9.0444	8.75224	8.83054	8.87851	9.24365	8.7603	9.35448	8.8269	8.97829	8.9965	8.96117	8.97689	8.46368	8.96104	8.94597	8.82543	9.35946	9.3006	8.5313	9.00209	9.05555	8.86477	8.87456	8.99225
ITIH4	8.25277	8.54084	8.74053	8.29693	7.517	10.0927	8.10335	8.97838	8.78626	8.07757	7.17275	7.91274	8.44173	8.59121	7.8434	7.93578	7.24398	7.88091	7.98608	8.19813	8.023	7.86064	8.59809	9.26411	9.10474	8.5457	8.2531	8.02944	9.90978	8.86665	9.27249	8.71475	8.28636	8.99405	8.29592	8.54992	8.90356	8.99513	8.14507	8.08665	8.5244	7.72981	8.99398	9.1879	10.2321	7.93332	7.01357	8.13621	7.52326
SLC26A6	7.18669	7.14041	7.36598	6.84415	6.26516	7.02014	7.22256	7.09471	7.18833	7.11596	6.75738	7.35548	7.20974	6.76226	6.7797	6.73371	6.81098	6.6763	6.5811	6.86258	6.76778	6.815	7.62499	7.34921	7.05253	7.11063	7.02676	7.05739	7.11818	7.5124	7.36084	6.56314	7.39635	7.13883	7.3743	6.989	6.86997	6.94298	7.13229	7.15179	7.05426	7.48864	7.65996	7.77237	7.58293	7.04641	6.94065	6.6762	6.99301
ILDR1	14.2159	16.0596	15.1245	14.8291	13.9448	15.5805	16.0688	14.4602	13.8724	15.8886	14.8645	15.9964	15.7421	15.2418	15.7905	14.561	13.6065	14.6501	14.976	14.4391	15.1612	14.9374	15.4153	15.6845	15.8817	15.8188	15.6006	15.7699	16.6288	15.3686	15.0744	14.8773	15.3023	16.2166	15.6095	15.4262	15.6119	15.8422	15.298	14.7645	15.2006	15.7523	15.4255	15.2391	16.8162	14.7128	15.2027	15.6735	15.5714
CXCR6	6.29337	6.36288	7.17857	6.54283	6.10626	5.18498	6.37846	6.02088	6.49996	7.00298	7.22462	6.07972	6.10608	6.59807	5.7142	5.94202	6.67732	4.70632	6.08164	6.69649	5.85646	7.66072	6.1796	7.49854	6.07679	5.9432	6.53883	6.13977	3.18797	6.06642	4.92371	6.15575	8.66162	6.26007	5.43323	7.47004	6.99936	6.59005	6.73301	6.25439	7.06037	9.23381	5.27718	8.05364	6.74371	4.75105	6.06201	4.74151	4.73378
PSMD6	11.1243	11.1211	11.618	11.0177	11.3837	10.9171	10.9835	10.9667	11.0011	10.8628	11.3168	11.0752	10.9934	10.9036	10.9418	10.8409	11.7119	11.2662	11.3873	11.1703	11.3875	11.1274	11.1577	10.696	10.7889	10.8433	11.1557	10.9455	10.708	11.0016	11.1456	11.0274	11.253	10.8824	11.0892	10.8247	11.1292	11.4417	11.3598	11.2007	11.4211	10.6097	11.1498	11.1498	10.7144	10.8985	11.1466	11.1816	11.1116
HEMK1	7.43565	8.44316	7.91988	7.87735	7.72792	8.98049	8.60853	8.79923	8.61994	7.95502	6.8874	7.84385	8.09578	8.77853	8.11525	8.05374	6.92195	7.46376	8.14435	7.67548	8.06623	7.53687	8.11536	7.79638	9.21591	8.27142	8.32564	7.56422	8.79096	8.23562	8.95067	8.09284	7.45534	8.2412	8.60798	8.05213	8.55721	8.65236	7.74312	7.76189	7.9989	8.11933	8.38076	8.54527	8.77702	7.7219	7.18256	7.70913	8.31357
RBMS3	5.04483	5.11615	4.64753	4.98659	3.39433	5.37	4.1393	4.46947	3.52973	3.90495	3.77253	4.54937	5.16672	4.46778	4.69236	4.14891	4.35987	4.76982	5.25567	5.38048	5.12518	4.78994	4.96591	4.39571	4.82298	4.22164	4.69951	4.56001	4.7972	4.35403	4.3101	5.16953	4.47529	4.26153	4.5047	4.52294	4.38605	5.18733	4.12421	5.09149	4.53478	4.64918	5.0892	5.44652	4.25919	5.34178	4.15682	5.253	4.56745
ACVR2B	7.08236	6.43591	6.46884	6.8468	7.34932	6.80183	6.70483	6.88448	7.11025	7.04614	6.62176	6.77524	7.05435	6.86367	6.74515	7.03877	6.3628	6.89987	7.29457	7.19882	7.1808	6.95447	7.32035	7.09942	6.92658	7.08774	6.69085	6.66174	7.011	6.99257	6.91452	6.71235	6.7596	6.87419	6.77149	7.12523	6.86681	6.51298	6.67926	7.37785	6.80911	7.00622	7.11955	6.6412	6.67604	6.91004	6.3758	6.33718	7.00272
CCDC54	1.57854	1.3368	1.45777	1.6621	1.67904	1.52547	1.13938	1.57419	1.87516	1.43597	1.55142	1.1659	1.41636	1.13332	1.03911	2.50223	2.94585	1.39406	1.6352	1.40797	1.52825	2.18193	1.64336	1.94429	2.54519	2.08035	1.97788	1.22955	1.32031	2.38583	1.2508	2.6729	2.08425	1.40558	1.4118	1.29303	2.8919	1.08635	1.28929	1.37676	2.04262	1.59461	1.48284	1.31492	1.2454	1.25057	1.26241	1.15145	1.32047
RAB6B	6.44257	6.92965	6.64512	7.36268	6.8648	6.99231	6.45845	7.41189	7.17737	7.52152	6.48624	6.33463	6.81751	7.1419	7.00105	6.96883	5.18455	6.52984	7.51265	7.72437	7.681	6.80838	7.03867	6.42887	7.41927	7.46376	7.25906	6.45734	6.58159	6.75594	6.35521	6.40541	6.60587	6.69427	7.10361	7.35713	5.94951	6.78894	6.59346	7.0885	6.95829	5.95472	6.57583	6.66863	6.98365	7.09523	7.3364	7.29477	5.88077
CD86	5.49133	6.82814	8.35504	6.90281	7.34777	5.72224	5.83285	8.70465	7.59685	6.22463	6.81572	5.10424	6.28197	7.33445	7.55861	6.50864	6.13927	5.15806	6.19148	5.3991	5.94443	6.18159	5.87802	6.33125	8.05867	5.60858	6.00949	4.01019	5.41407	5.43953	4.63646	5.96785	6.70745	5.60259	4.62856	6.11202	6.29959	5.9791	6.45691	5.74562	6.13931	6.00726	4.80656	5.73782	5.17579	5.19057	6.05102	6.38332	5.64722
NICN1	10.4795	10.2642	10.2413	10.6525	10.054	10.7022	10.0971	10.3447	10.5906	10.3175	10.2296	10.189	10.1634	10.4342	10.0666	10.3482	10.0936	10.5608	10.3593	10.562	10.1853	10.3406	10.7999	10.4506	10.2075	10.139	10.4749	10.3069	10.2456	10.4505	10.5484	10.0202	10.4065	10.244	10.3376	10.3904	10.2358	10.2048	10.3096	10.5905	10.1099	10.4345	10.6512	9.8517	10.1866	10.4328	10.5091	10.0709	10.3392
GATA2	2.95157	5.20513	5.26975	3.67647	4.46341	2.7179	5.55213	3.92755	3.7134	3.39466	3.71371	3.23802	3.27902	4.17682	4.70675	4.8713	5.03718	4.23611	5.45052	3.80147	2.23057	5.15349	4.1508	5.11111	4.8813	3.74065	3.59761	3.4935	3.63464	4.02803	5.06804	3.39215	3.8789	2.77138	5.53388	3.25847	5.51219	2.67513	3.70224	3.46927	5.03727	5.00546	3.81762	3.71806	3.43799	1.92942	3.54948	5.16711	4.13967
ZNF589	7.7459	7.51264	8.72788	7.81471	7.7308	8.75825	7.42817	8.50995	7.92913	7.73291	7.15044	7.92287	7.65598	7.98812	7.63987	7.17565	7.81975	7.28185	7.43829	7.72237	7.50491	7.41119	8.29354	7.94871	8.29213	7.65839	7.47523	7.3841	7.51959	7.62762	7.61236	7.69609	7.49572	7.7695	7.56639	7.50265	7.7124	7.73244	7.93768	7.56449	7.47964	7.41516	8.12247	7.69569	7.70592	7.3208	7.61203	6.91531	7.69099
ADAMTS7	17.1629	17.357	17.0013	17.1697	16.9976	16.9735	17.3552	17.0469	17.2872	17.3936	18.0176	17.619	17.3125	17.2965	17.8284	17.4828	16.5574	16.8786	17.4836	16.8585	16.1876	16.4955	16.9159	17.5087	17.5147	17.3865	17.3187	17.7282	17.6022	17.5701	17.4646	17.3721	17.514	17.8056	17.2649	17.3591	17.7485	17.1429	16.8981	16.2732	17.3615	16.585	16.5113	16.0388	17.5703	16.9567	17.2669	17.5463	17.6283
FOXL2	2.31567	1.35262	3.53925	2.84291	2.95347	1.80309	1.2934	1.51994	2.35888	1.11782	1.55408	1.20439	3.09018	1.09389	2.11702	3.47944	2.18548	1.59887	1.72955	2.0538	2.09234	2.69837	3.02141	1.2034	1.70588	1.86666	2.49906	1.44465	1.45614	1.84296	1.27433	1.94625	1.37919	2.98321	1.46793	1.35982	1.87811	2.56332	1.90691	1.52981	2.10496	1.48298	2.76014	2.00101	1.64733	1.22153	1.29895	2.4624	1.21229
EIF2B5	8.6573	8.75696	8.42165	8.49855	8.71811	8.41128	8.91107	8.6925	8.97599	8.95499	8.96544	8.99617	9.21311	8.74238	8.84675	8.50439	9.0726	9.00232	8.82465	9.08047	8.95174	8.84631	8.99311	8.93862	8.6005	8.87115	9.12722	8.95817	8.789	9.18688	9.17791	8.21131	8.97436	9.18976	8.90466	9.02803	8.94893	8.68634	8.79972	9.30015	8.74518	8.92659	8.84341	8.73361	8.90992	9.27699	8.94687	8.85747	9.09743
WDR53	8.11754	7.76417	7.71152	8.25038	8.09889	8.02082	7.70657	8.19812	7.88151	7.73681	8.02519	7.65285	7.83738	7.80133	7.99525	7.82254	7.96352	8.06555	7.91692	8.04698	8.21753	8.42852	7.87872	7.92548	7.89455	7.94888	7.78739	7.75955	7.79357	7.9598	7.88786	8.06804	7.59929	8.35858	7.54355	7.62022	7.77887	7.88648	7.84956	8.2726	8.072	8.25845	7.82407	8.00911	7.64931	7.8619	7.8296	7.79193	7.67269
WDR52	8.83926	9.22216	8.64225	8.71124	9.17611	9.0938	9.70136	9.81896	8.9897	8.90429	8.91557	9.37044	9.08998	9.32281	9.32968	8.96235	8.97517	8.94816	8.86222	9.03609	9.14171	8.9006	8.89614	8.62928	9.4844	8.61661	8.98091	9.33562	9.97383	8.79134	9.31846	9.63193	9.39426	9.54258	9.53993	9.21768	9.18889	9.9144	8.99798	9.00321	8.68559	8.96013	9.61544	9.13381	9.73682	8.68829	9.06325	9.2385	9.06917
SLC12A8	4.2234	5.19122	3.91455	3.78994	3.74802	3.5313	5.07964	3.38229	3.04166	4.55344	5.00304	4.35289	4.03583	4.71292	4.67785	3.55922	5.34313	3.88378	4.34599	3.7022	3.86874	4.23438	4.65398	4.5284	4.49066	4.22473	4.37207	4.18867	4.58663	4.82706	4.56589	4.41935	4.28174	5.29668	5.63376	4.18472	4.40854	3.50975	4.25639	3.87731	4.1299	5.17675	3.99684	5.00743	3.53703	4.51072	4.46112	4.35735	4.14098
SH3BP2	5.54347	5.84482	6.56725	6.48046	5.16548	5.58335	5.73003	6.26096	6.45731	6.02842	5.50082	6.03171	5.88575	6.39216	6.00899	5.51373	6.38372	5.63225	5.59928	5.75048	5.81551	5.71635	6.23553	6.22879	6.31704	5.79498	5.9611	5.88656	5.70684	6.03982	5.81414	5.52456	6.19841	6.63967	5.54711	6.25819	5.83082	5.61362	6.02702	6.10514	5.50195	5.94294	5.86776	5.84011	5.96259	5.65724	6.03736	5.17472	5.31907
CCNG2	8.7531	8.69765	9.1662	7.71654	8.88301	8.41038	8.26872	8.60451	8.21764	8.57547	8.37077	8.06257	8.61959	8.706	8.44305	8.32211	8.79578	8.34431	8.22386	8.80748	8.87522	8.11838	8.53077	8.60047	8.78351	8.62031	8.33311	8.3911	8.29399	8.16973	8.728	8.48687	8.48445	8.41926	8.52086	7.94165	7.95983	8.67893	8.97344	8.47488	8.29649	8.23282	8.36408	9.32848	7.54929	8.92652	8.77808	8.23045	8.6057
WDR19	8.82281	8.56864	7.55383	8.52999	9.06959	8.93091	8.31261	8.99475	8.40456	7.83238	8.50959	8.13439	8.20905	8.87434	8.5093	8.37466	8.06053	8.17104	8.93851	8.36455	8.2278	8.68519	8.22741	7.71312	8.44512	7.9935	7.92639	8.20947	8.78755	7.83106	8.54013	9.19431	7.73516	8.79219	8.36764	8.1054	8.74259	8.8397	8.0009	8.70694	9.07888	8.27287	8.34767	8.31929	8.08562	8.18797	7.93631	8.43607	8.13457
ARHGAP24	6.20473	6.15143	6.61326	5.91609	6.0324	6.61433	7.17487	6.70557	6.03019	6.54238	6.08138	5.83115	6.45815	6.92694	6.21808	6.36752	6.30861	6.343	6.13683	6.83575	6.99267	6.58628	6.45689	6.22321	6.73702	6.69315	6.412	6.22428	6.03391	6.31914	6.61285	6.46325	6.08813	5.72693	5.74511	6.2939	5.9596	6.51985	6.57475	6.85525	6.44365	6.47371	6.48768	6.73995	5.87963	6.89849	6.57352	6.88412	6.71105
MGST2	12.3911	12.4823	12.5876	12.2271	12.626	12.4014	12.5934	12.4256	12.5028	12.4742	12.8229	12.341	12.4489	12.5327	12.6555	12.4309	12.8336	12.3253	12.5095	12.298	12.4161	12.8072	12.1483	12.5239	12.4091	12.4377	12.2955	12.3875	12.0576	12.4536	12.2907	12.8071	12.6291	12.5752	12.2632	12.4103	12.4203	12.5629	12.5819	12.4576	12.4791	12.8407	12.2595	12.4875	12.227	12.3599	12.3161	12.349	12.2279
CTSO	8.00837	7.90899	7.33003	7.25967	7.90254	7.87061	7.55935	8.19841	7.6436	7.12739	8.02021	7.66438	7.57282	7.79386	7.88083	7.27893	7.60374	7.81091	7.65744	7.66439	7.62481	7.95603	7.5396	7.08348	7.61652	7.27467	7.85899	7.61737	7.23564	7.86124	7.67495	8.59948	7.59563	7.41998	7.47819	7.92875	7.85592	8.02487	7.25501	8.0192	8.04728	8.33501	7.38986	7.75252	7.60981	7.99752	7.65091	7.53515	7.60635
MSMO1	8.36597	8.31645	8.11406	7.23127	7.71525	6.60214	8.4381	6.55445	7.31032	7.86663	8.11743	7.83824	6.81623	7.39945	7.8588	7.14045	7.88566	8.97394	6.99747	8.09105	7.96911	7.87063	6.81056	7.40597	7.00945	8.06115	8.22271	6.88278	7.63756	7.59793	8.03724	7.33206	8.32772	7.19476	7.91332	7.82451	8.22907	7.49015	7.64694	6.83044	8.21183	6.40695	7.49065	8.14199	8.19065	8.07396	8.9071	8.95687	8.23378
HERC5	4.84958	6.227	6.79421	6.14094	6.03019	4.80375	5.74619	6.9954	6.65948	5.85985	5.84911	6.07178	5.68612	6.6805	6.18238	5.35862	6.64406	5.4246	5.4688	5.63632	5.93095	5.28136	5.93481	5.90384	6.49411	5.68898	6.44059	5.77257	5.26351	5.91429	5.57087	5.82706	7.77217	5.7908	5.2976	6.52382	6.0129	5.52213	5.76762	5.68824	5.30547	5.61036	5.5282	5.00562	5.92787	5.76263	5.97583	5.52193	5.70437
ACTA1	3.09039	1.64655	2.40011	2.88314	1.91036	3.06573	3.39995	1.86958	2.65396	3.18803	2.22942	3.11692	3.24379	3.00795	3.16534	4.34475	2.90752	2.75205	2.69483	3.85998	3.56375	2.48685	3.77584	3.44798	3.01739	3.35567	3.24627	1.93825	3.1475	3.42233	3.26456	2.85903	2.45561	1.93498	2.74193	2.63637	3.14071	3.32818	3.27381	3.3409	1.91715	3.35175	3.80112	4.2078	3.19505	2.90371	2.56025	2.4882	2.15823
CXCL5	1.72877	5.21492	7.28561	4.81416	6.54528	4.15034	3.84953	5.14068	5.8532	4.79519	5.33269	4.6357	3.938	4.47099	6.6826	3.12108	3.35738	4.23498	2.83816	1.63181	3.9053	3.23184	4.41216	4.20308	6.3668	4.98989	4.64178	4.19275	5.1057	3.71035	3.02298	4.23713	3.2662	1.19809	4.34158	3.43957	3.81321	2.83119	4.64976	3.66223	3.93245	2.20096	2.09211	4.90872	3.84675	2.98362	4.29701	4.82066	5.03277
ACSL1	9.09861	9.34668	9.70251	8.5792	8.51265	7.06331	9.35044	8.79743	8.24411	7.90436	8.27961	8.93716	8.03827	8.44561	8.58033	8.00775	8.76332	9.00144	8.11438	8.50934	8.23684	8.11079	8.47829	7.69306	8.32157	8.5431	8.25471	8.42489	9.21373	8.54486	8.09179	7.88201	8.54936	7.73796	10.0775	8.34622	8.34527	8.6576	8.28541	7.80754	8.65221	8.7728	8.35842	8.53307	7.99601	8.81818	8.79207	8.31382	9.26863
CSN1S1	4.23738	3.51329	4.15327	4.45811	5.65018	4.38257	4.20063	3.63292	4.42699	4.08672	5.03327	4.43307	4.21956	3.64296	3.92055	4.21152	4.68134	3.88977	5.46282	4.52908	2.46945	4.30982	4.26369	3.97615	3.30843	3.84236	3.6716	4.14773	4.35644	4.25737	4.02087	4.17157	4.76694	2.48362	3.94622	4.31079	4.77062	5.27035	4.41184	4.24792	4.45364	4.58221	4.1757	3.60378	4.18414	4.07681	4.33197	4.27723	4.10767
METTL14	8.19695	8.22334	8.50784	8.11073	8.46339	7.98479	8.30827	8.33116	8.0945	7.89829	8.10716	7.99171	8.11033	8.18666	8.30606	7.8911	8.38577	8.16643	8.29564	8.1824	8.43605	8.31031	8.35539	8.22476	8.35926	8.23949	7.94595	7.90856	7.75512	7.97636	7.91837	8.2198	7.92529	7.52169	7.94233	7.59006	7.85013	8.32613	8.23357	8.00321	8.24114	7.97517	8.15519	8.18583	8.03051	7.87868	7.88747	8.02726	8.06944
ZNF185	8.14976	8.71752	8.49615	8.50125	7.2396	8.36039	8.33201	8.29896	8.8174	8.73362	8.00311	8.34768	8.81583	8.86335	8.45181	8.53832	7.71989	8.36892	8.45287	9.09708	8.41688	7.93102	8.13223	8.26015	8.76518	8.62673	8.78985	8.54969	8.32044	8.60547	8.34657	8.13175	8.62032	8.84563	8.22657	8.27882	7.91971	7.81131	8.48058	8.5758	7.80382	6.80517	8.47302	7.89154	8.91084	9.13254	8.80385	8.51557	8.917
KIT	7.53807	7.97285	9.5086	7.29187	8.43445	6.66266	8.48508	7.6606	5.85159	7.7551	8.22295	7.09761	7.00418	7.74591	8.40445	7.59102	8.7167	8.32025	9.18922	7.61312	7.31098	8.4976	7.73961	8.17337	7.56224	7.14872	6.30195	7.1798	6.09066	7.5761	8.48112	7.90103	7.88624	8.02908	8.81249	6.0665	8.50318	7.48847	7.64387	7.10535	8.26683	8.84352	7.6157	8.42519	7.20043	6.32298	6.67375	8.42978	7.36087
NDNF	7.7397	8.90359	7.44165	7.87621	8.39726	7.0373	8.2036	5.99344	5.93052	6.87437	6.60303	5.43113	5.49271	7.57909	7.03701	6.84291	7.5867	7.9691	8.3551	7.84364	8.26736	7.68552	6.93404	6.59396	7.78703	8.04452	8.0553	6.41659	8.01493	7.10432	7.86144	6.40507	7.10052	5.47733	8.04961	6.91462	7.77004	7.67022	7.74317	7.85915	7.82176	6.90148	7.0041	7.4998	4.79472	8.14961	7.28626	8.03209	6.84186
AFAP1-AS1	1.56851	1.23437	3.43302	1.60476	3.47094	2.49642	1.01517	3.53689	3.65649	1.85731	1.38552	1.11129	1.8206	1.01826	0.966005	1.35278	2.4246	1.3733	1.95092	1.42346	1.50274	2.16551	2.50581	1.65534	1.15475	2.31555	2.4825	1.3581	1.28165	1.75387	1.15381	1.27206	5.05582	4.10763	4.32842	1.25489	1.23588	3.78663	1.23202	2.28169	3.51717	1.51394	1.47071	1.28796	0.956011	2.10521	1.88872	2.17101	1.13405
GSTCD	6.06259	5.82385	5.55641	4.81555	5.11187	5.523	5.47015	6.12295	5.0342	5.01265	5.45101	5.50391	5.43918	5.82293	5.50624	4.98938	5.84145	5.56041	5.18793	5.82216	5.79795	5.47463	5.62003	5.0352	4.99606	5.11962	5.38695	5.6401	5.19624	5.029	5.1556	5.86906	5.1842	5.62204	5.26301	5.08705	5.83419	6.01012	5.25331	6.05442	5.91816	4.99493	5.86865	5.43739	5.34061	5.80713	5.62332	4.91222	5.2433
TACR3	1.81034	1.42016	1.66518	1.71057	1.71199	1.6952	1.20239	1.71535	1.86461	1.21326	1.52064	1.27471	2.58868	1.28353	1.97605	1.65098	1.49409	1.51091	1.82604	4.5469	1.73838	1.61684	1.76994	1.3075	2.14341	2.50007	1.51175	1.18573	1.33074	1.74439	1.25565	2.26087	1.35704	1.05596	1.40286	1.37156	1.71861	1.42115	1.44496	1.55085	1.71363	1.82081	1.66351	2.90296	2.08705	1.76112	1.35327	1.18489	1.49566
CNOT6L	9.34687	9.21601	8.49669	8.28369	9.61715	8.73146	9.18845	9.68462	8.50727	8.66106	9.32513	8.67145	9.19115	9.04845	9.09497	9.19081	9.04608	8.95358	8.88082	9.38969	9.53761	9.58815	8.74099	8.81915	8.61768	8.57841	8.69998	8.60088	8.15176	8.84946	8.75422	9.77147	8.73042	8.88384	8.52892	8.61006	8.89584	9.26214	8.68685	9.47539	9.22122	10.0404	8.64618	9.79992	8.74427	9.37957	8.68414	8.88977	8.56737
CWH43	8.93074	8.35211	4.82436	9.32272	8.74636	7.01263	6.78659	6.95183	8.35925	9.75005	8.56188	7.49972	8.45297	9.30155	7.54684	8.06416	6.92007	9.73621	7.43304	7.71645	8.76378	6.44237	8.69329	7.63241	8.96267	10.3078	8.9549	9.6244	10.5253	9.40081	8.76908	8.06742	8.92678	8.79861	6.16899	9.61042	8.43003	8.31151	8.84923	8.46714	8.54803	6.33295	8.02041	9.2228	7.71968	9.88049	10.3797	7.97163	9.09557
SLC9A7	7.32609	6.84144	6.70495	7.2123	7.73596	7.01667	6.64155	6.38846	7.17608	6.78857	6.95613	6.87271	6.72204	6.99163	6.60576	7.04895	7.04485	6.5906	6.54352	7.43693	6.80099	7.28014	7.08146	6.43636	6.56891	6.73742	6.92732	6.58512	6.60295	7.26659	6.82394	6.71599	7.15636	7.22039	6.57802	6.91904	6.2714	7.29764	6.84941	7.15638	6.39342	7.59902	7.00639	7.04534	6.49481	7.37168	6.85821	6.77345	6.5536
CHIC2	8.84723	8.34126	9.05698	8.4761	9.75311	8.94876	8.35936	8.62526	8.66135	8.15678	8.62892	8.33154	8.32969	8.35231	8.31441	8.80884	8.67651	8.89064	8.46773	8.68587	8.84014	8.50384	8.53613	8.52701	8.41831	8.37953	8.59283	8.29293	8.34711	8.38474	8.71241	8.88714	8.68421	8.23905	8.7831	8.61016	8.98045	8.69504	8.99445	8.56607	9.06671	8.19639	8.7277	9.11515	7.98927	8.45973	8.51239	8.67102	8.63656
LAMTOR3	7.86173	8.12236	9.08511	8.00528	9.15983	7.49922	8.33061	8.27642	7.98796	7.90784	8.48991	7.80388	7.92337	8.00245	8.32737	8.25388	8.99216	8.10275	7.87379	8.36786	8.65912	8.36645	8.14049	7.51168	8.13948	8.22592	8.19585	7.85063	7.72913	8.06563	7.98764	8.19941	8.10713	7.9191	7.95496	8.00999	7.86184	8.76784	8.33836	8.47067	8.44515	8.17392	7.99087	8.69585	7.63508	8.23758	8.12428	8.20403	8.23301
USP46	2.84371	2.37386	3.49201	2.00206	4.18361	2.02463	2.07326	2.07827	2.46009	1.98117	2.02581	2.03054	2.91677	3.30922	2.77699	2.09144	1.43949	2.0952	2.4398	1.87973	3.10155	2.79596	1.9696	1.61119	1.88628	2.64327	2.69745	1.84053	3.25849	2.7753	2.37906	2.38608	1.55133	3.317	1.76901	1.54439	2.01183	3.31124	2.3194	3.32732	2.37324	2.74763	4.15053	3.08929	1.73778	2.6613	1.61796	2.29567	1.74445
PDLIM3	6.34457	7.19618	5.91024	7.35091	5.39482	6.20139	5.81794	6.83562	7.01105	5.85507	4.78171	1.09274	5.01023	4.12418	5.60657	6.67311	5.14593	6.0429	5.40422	6.61468	7.54861	5.62019	6.89957	4.46946	4.3755	5.06561	6.94014	6.19264	4.16096	6.02985	4.3341	2.582	4.21635	2.61354	6.22779	5.31235	4.20488	5.14331	6.40267	7.53888	5.09994	4.76765	5.44625	4.83348	2.81707	5.13931	5.40441	6.2972	3.72702
TMEM150C	9.11429	8.78509	7.55344	8.84079	7.47068	8.86113	8.33638	9.39579	7.81693	9.28995	7.97945	7.66147	8.94281	9.06127	8.86094	9.02182	7.6822	8.28799	9.34379	9.00506	8.92415	8.97329	8.2555	8.74011	9.56295	8.94158	8.26729	8.13113	7.79258	8.34136	8.81632	8.62125	7.9969	8.24738	8.60965	8.13653	8.18265	8.43876	8.37228	8.99577	8.16776	8.56902	8.60369	8.44115	8.12016	9.2873	7.95211	8.5336	8.24289
MSX1	1.38956	1.50832	1.36644	2.66713	1.42229	1.35113	1.4062	1.42492	1.3977	1.36113	1.50792	1.43665	1.5548	1.38398	1.33076	1.43326	1.9014	1.47352	1.63659	1.36808	1.43882	1.35241	1.47163	1.43265	4.86336	3.45148	2.7836	1.49023	1.52871	1.21223	1.47158	1.3899	3.60272	0.138724	3.7171	1.54052	1.46714	2.03149	1.39871	1.36266	1.47726	1.42919	1.38368	1.28623	1.30626	1.41033	1.45489	1.32794	1.42192
PPWD1	9.32644	9.71053	9.90195	9.02462	10.1446	9.85831	9.70205	10.2008	9.67244	9.62977	9.08523	9.44929	9.68903	10.035	9.58928	9.34654	9.42375	9.33392	9.44774	9.66922	10.1334	9.74943	9.51615	9.75913	10.0596	9.5498	9.72324	9.35269	9.39009	9.47357	9.66673	9.70968	9.40402	9.49223	9.60866	9.47151	9.68092	10.1987	9.78251	9.61095	9.89223	9.79963	9.58435	10.213	9.64666	9.36885	9.33155	9.2332	9.58456
APBB3	8.74012	8.42627	8.76126	8.96682	7.93299	9.24496	8.70327	8.57446	9.54314	8.86127	8.22773	9.36252	8.9738	8.83117	8.64715	8.6417	8.55683	8.46923	8.76072	8.62337	8.31538	8.1525	9.66016	8.77848	9.10829	8.88251	8.99328	9.126	9.65174	9.10347	9.18064	8.77362	8.85086	9.18433	9.48463	9.27467	8.86599	8.74471	8.66263	8.5861	8.22286	8.81595	9.28616	8.44656	9.7531	8.58071	8.39588	8.32192	8.95903
PCDHB1	3.50587	3.9853	2.3543	3.26245	3.9345	3.38048	3.57354	3.21142	4.82598	3.59412	4.55045	3.6387	3.827	4.0755	3.20899	3.08694	4.1427	4.19403	2.89513	4.14762	3.78311	3.17634	4.48673	2.81705	3.1998	3.54781	3.73108	4.26857	4.19963	3.86204	4.30122	3.49627	4.47139	3.15898	3.99334	5.28732	4.08969	5.14145	3.96271	4.96043	4.37047	4.27802	4.30678	4.25273	3.75852	4.27786	4.03141	3.76509	3.91966
NAIP	6.41801	8.03471	8.46844	7.5886	7.91831	9.30727	9.11744	8.7187	8.16354	8.34834	6.78635	7.95557	7.95795	9.0215	8.82935	8.65039	7.48875	6.27277	7.26107	8.43926	8.36772	8.0767	7.59304	8.95794	9.21409	7.48579	8.5102	8.25902	9.34642	8.02024	7.50623	8.96474	8.08102	8.35922	6.46057	7.99106	8.27992	8.7045	8.26076	7.76001	7.86762	8.95479	8.42126	8.76563	8.22931	7.99357	6.69602	7.99042	8.95433
45722	11.3715	11.506	11.0405	11.1898	11.1605	12.0194	11.5564	11.3114	10.9876	11.3525	10.7883	11.0816	11.2675	11.319	11.167	11.1637	11.0843	11.2447	11.1468	11.4284	11.397	11.1925	11.3795	11.2602	11.4351	11.3309	11.3068	11.206	11.211	11.1182	11.4371	11.4953	11.147	11.0941	11.1245	11.1713	11.335	11.1867	11.2614	11.5059	11.3816	11.1809	11.4879	11.2895	11.3611	11.192	11.2215	11.3253	11.2121
CLPTM1L	11.3764	10.7664	11.5139	11.1369	11.3549	10.8289	11.2451	10.9782	10.7216	10.9309	11.1416	11.1626	11.1504	10.8492	11.0121	10.9268	11.9467	11.1212	10.941	11.0972	11.8393	11.167	11.5099	10.8485	10.7958	10.9147	11.0228	11.0651	11.0456	11.1244	11.0939	10.7871	11.3397	11.0185	11.1033	10.8521	10.9474	10.9717	11.2292	11.2459	11.3328	11.4928	11.2754	11.7212	10.829	11.353	10.988	10.9159	11.0501
THOC2	4.8915	5.38898	4.69539	5.31033	4.68965	5.47513	5.44037	5.31703	4.99142	5.17061	5.25453	5.51948	8.39492	5.22111	5.12309	5.55617	5.68437	5.26667	5.45196	5.29312	6.21882	5.50558	5.09364	5.57187	5.45605	5.58102	5.16938	5.30065	4.98679	5.35451	5.33686	4.92738	5.28069	3.96889	5.19277	4.9201	5.03508	5.54237	5.53183	5.35069	5.59227	5.55749	5.56007	6.05359	5.17277	5.44149	5.40318	5.01115	5.36388
FST	5.24464	7.20606	6.09942	4.76341	5.5597	6.18392	6.03578	6.49932	5.95142	7.67986	5.90342	4.67126	6.40157	5.52168	5.86158	6.29435	5.40394	4.99088	5.17757	6.58389	7.31887	6.39778	6.5737	6.15448	5.80777	5.26169	5.90023	4.74004	3.35915	5.97591	5.31878	5.429	3.96877	5.20748	2.76006	5.88887	4.81868	5.47141	5.57516	7.71461	4.84556	7.16963	5.43596	5.20435	6.50607	6.67508	5.85207	6.27103	5.33724
UNC5A	4.53531	5.12836	5.21854	4.05331	5.50779	4.68288	4.91781	4.98413	5.04948	5.30135	5.40448	4.82265	4.66824	4.51088	4.80625	5.46345	4.78485	4.23087	5.40227	4.88314	4.32508	4.52878	4.50039	4.8376	4.74254	5.04685	4.93705	4.73395	4.82917	4.74281	4.6658	4.74711	4.63169	4.93065	4.67794	4.72078	4.65849	4.74582	4.55738	4.4628	4.66303	4.26416	4.19157	4.29253	5.00238	4.80529	4.84784	4.57795	4.35881
TRIM36	7.50388	7.75878	7.19964	7.43195	7.64405	7.13963	7.6386	7.16951	7.14437	7.93897	6.9705	6.18894	6.95384	7.50355	7.52408	7.53607	6.93081	7.52496	7.6824	7.84533	8.00598	6.788	7.1329	6.88619	7.3351	7.44588	7.78598	7.00665	6.97578	7.14106	7.37058	7.19424	7.24043	6.51296	6.61494	7.18543	6.77722	7.78145	7.56614	7.84267	7.31495	6.57736	7.43144	7.04961	6.90738	7.53009	7.73453	7.48395	7.68138
MAST4	10.1675	9.74567	9.46393	9.98367	9.06963	10.4086	9.77672	9.94173	9.94073	9.86956	9.33636	9.94384	10.3094	9.67463	9.69243	9.72849	9.23442	9.57548	9.88018	9.97455	10.0772	10.0168	10.8242	9.98682	9.56144	9.9065	9.63051	9.94293	10.0821	9.96625	9.59923	9.98677	9.58467	10.1885	9.78957	9.74454	9.50274	9.71986	9.54786	10.336	9.53911	10.2856	10.3084	10.0929	10.4638	9.7528	9.53863	9.53925	9.9608
PRELID2	10.3101	9.33336	10.5545	9.44329	11.2245	10.1241	9.37619	10.3142	10.7078	9.94079	10.6022	9.7919	9.74265	9.14944	10.0373	10.188	9.70341	9.14155	9.5745	9.6389	8.40123	9.81029	9.57796	9.81061	9.71542	10.0701	9.6057	10.1505	9.51498	10.1201	9.9554	10.1503	9.92522	10.7966	9.34428	9.40755	9.91626	11.2889	9.11529	8.70166	9.69352	8.9568	9.06752	8.85971	10.0203	9.37232	9.6617	10.4734	9.97574
WDR36	8.43405	8.53259	7.9252	8.05254	8.0378	7.95238	8.17859	8.6194	8.06822	8.05315	8.57927	8.04936	8.30346	8.18101	8.1758	8.33151	8.30181	8.17049	8.61416	8.18906	8.39809	8.67808	8.18412	8.17989	8.1967	8.08791	7.69761	8.09431	7.81112	8.07896	8.08581	8.99354	7.82155	8.0326	7.89576	7.9117	7.91821	8.48741	7.80995	8.30637	7.96478	8.56378	8.10931	8.14217	8.20487	8.38401	8.08184	8.04391	8.13981
MAML1	6.96401	6.88395	7.16934	6.61279	5.81383	5.69927	6.64542	6.04161	6.40975	6.77087	6.31629	6.9816	7.00034	6.71688	6.62601	6.67272	7.10517	6.9488	6.29914	6.70767	7.36551	6.47956	6.95301	6.67064	6.60247	6.69329	7.08159	6.65829	7.0888	7.03513	6.94148	5.5766	6.97791	6.83879	6.9888	7.11364	6.69679	6.71904	6.71095	6.67242	6.71983	6.45574	7.12811	7.0396	6.81384	7.08925	6.94977	6.7568	6.98729
GIN1	8.00169	8.02785	7.78593	7.90176	8.60716	8.36228	8.16849	8.3852	8.18436	8.32691	8.58186	7.94109	8.20534	8.29857	8.26504	8.51593	8.30907	8.60638	8.24612	8.47982	8.45576	8.5867	7.6681	8.38314	8.20827	8.33899	8.25076	8.0484	7.70024	8.05487	8.36823	8.67311	8.20638	7.9461	7.85904	8.02123	8.32662	8.34006	8.41391	8.45955	8.38527	8.34393	7.71981	8.53374	7.93266	8.13348	8.36081	8.22956	8.19131
CTNND2	3.27221	2.74547	3.28699	3.82911	6.38284	3.74475	3.06303	2.89171	3.77566	3.17604	2.3493	2.43639	2.7682	2.71768	2.51277	2.8568	3.55364	3.45914	2.94104	3.6675	2.85641	2.906	2.95617	3.55495	3.55676	3.50505	3.20211	2.74676	2.82064	3.23323	3.17145	2.75358	3.32868	2.82498	3.52912	3.61772	2.42596	3.30131	2.70622	3.77771	3.21125	3.4675	2.66014	3.83346	3.11454	3.10756	3.54995	3.31105	3.06456
CDKL3	8.04793	8.0611	7.5488	7.88831	8.42701	8.59687	8.40861	8.13431	8.34592	8.36642	8.11445	8.25951	8.36095	8.38359	8.05299	8.20431	8.01545	8.26358	7.90845	8.51259	8.29597	8.42088	7.99362	8.52736	8.24064	8.57162	8.38548	8.52376	7.73675	8.22976	8.57464	8.10397	8.26834	8.36642	8.06632	8.08911	8.20427	8.61646	8.47781	8.28548	8.59988	8.04092	8.39169	8.05362	8.29069	8.1349	8.37541	8.31498	8.57188
SKIV2L2	11.0968	11.4023	11.2727	11.1336	11.4054	10.8905	11.2636	10.971	11.2494	11.2533	11.4699	11.0736	11.297	11.4108	11.3455	11.2399	11.466	11.3522	11.0066	11.2693	11.7142	11.3316	11.121	11.2478	11.1842	11.2816	11.3688	11.1624	10.9481	11.2736	11.382	11.1259	11.2595	10.8964	11.1963	11.4224	11.2455	11.5757	11.2977	11.2132	11.4421	10.961	10.9999	11.3467	11.182	11.3116	11.2986	11.3001	11.3127
STC2	3.917	3.12383	1.33532	5.87914	2.25125	3.19797	2.19014	2.33255	1.79705	2.35269	1.96594	2.34844	2.32656	3.4157	2.50514	1.80868	1.93289	2.03307	2.05457	1.70859	2.697	2.50807	3.40575	1.51518	1.5529	2.23641	2.05535	2.40377	3.26375	1.87464	1.6841	3.07182	1.48989	4.44233	1.78748	4.07675	1.67572	2.46782	1.39149	2.1524	2.364	1.44471	2.24162	1.93244	2.35374	1.9837	2.1275	2.88178	1.43348
ZNF300	4.32671	4.59778	5.68349	2.96284	3.92051	4.85359	5.14432	4.79701	5.27377	4.87213	4.73034	5.57433	5.33835	5.0571	4.76472	4.4657	4.91069	5.35639	5.5738	5.22117	5.00456	4.26799	5.07904	5.75574	5.01524	4.58254	4.92553	5.8676	5.48559	5.3741	5.25635	4.83892	4.91988	4.50712	4.59556	5.56966	4.87372	5.02535	5.45584	4.91734	5.29193	4.56899	5.43343	5.21736	5.72611	5.2294	4.99185	4.9347	5.4306
GPR174	2.12961	2.06109	1.99999	2.16902	2.02055	4.52472	2.24837	2.1789	2.93585	3.52843	4.06464	2.79071	3.31088	2.93785	2.71341	2.19294	1.39246	1.7584	2.52754	2.45727	1.80104	4.04025	1.99884	3.46251	1.88245	2.29642	2.90902	2.33005	1.69306	3.14939	2.92208	2.18298	2.32908	2.63278	1.89929	4.02756	2.65236	2.78914	2.45639	1.5201	2.79908	4.97223	1.84595	1.81328	3.13119	1.47554	2.62411	1.34621	1.78417
SLU7	10.0505	9.8613	9.77096	10.0272	10.3797	10.1148	9.9024	10.2813	9.81709	10.0351	10.1122	9.73095	9.78085	10.0697	10.0467	10.243	10.1056	9.98287	9.99411	10.1047	10.0703	10.2059	9.91713	10.2771	9.96806	10.0489	9.8411	9.96854	9.51216	9.90779	10.1067	10.5752	10.0007	10.0799	9.82258	9.92427	10.0428	9.97167	10.2489	10.1528	10.0508	10.3001	9.90716	10.0666	9.37957	10.0682	9.98033	10.0804	9.98146
PORCN	10.3301	10.1746	9.81235	9.9889	9.71831	10.1746	9.92386	9.55891	10.3436	10.2542	10.1973	9.89276	10.0471	9.91838	9.65285	10.1968	9.65552	10.0865	10.0915	10.388	9.85078	9.90796	10.2997	10.2138	10.0178	10.1795	9.96611	9.92283	10.0359	9.92217	10.1529	9.80985	9.95111	9.83675	10.0007	9.84278	9.71341	9.4176	9.91204	10.1401	9.75909	9.9252	10	10.0638	10.0094	10.1863	10.0966	10.0101	9.96864
DUSP1	11.372	12.2941	11.1578	10.8188	10.5482	11.1082	11.71	13.0818	13.095	11.2465	10.553	11.8678	10.7808	11.1067	10.8039	11.3905	11.2073	11.9563	11.2356	12.4248	11.3194	11.0991	10.5937	10.8205	11.6204	11.2383	11.3237	11.2293	11.995	10.75	10.8131	11.6532	12.7224	11.3403	10.9135	10.9085	11.1191	11.7741	11.3408	11.4113	11.4469	10.2598	11.4836	11.2406	14.0053	11.6408	10.8625	11.2326	11.6152
PRKAA1	7.91383	7.76984	7.5939	7.44472	8.25871	8.188	7.8755	7.96303	7.81031	7.64288	7.99927	8.00046	7.73319	7.973	7.84133	7.86786	8.09543	7.95488	7.97256	8.06098	7.65803	7.97664	7.38434	7.91727	7.68877	7.71553	7.74812	7.85112	7.67897	7.95647	7.97351	8.21789	8.02548	7.67696	8.08485	7.76444	7.84816	8.07493	7.9933	7.92283	8.02276	8.21282	7.67772	8.05134	7.60652	7.70288	7.84388	7.66693	7.8629
MYOT	3.93945	3.33354	3.70277	2.21372	2.67015	3.23896	3.41994	3.03397	3.22066	3.2734	3.72617	3.662	3.8648	4.24781	3.64465	3.51549	3.50529	2.64907	3.00767	3.81754	3.3063	1.78523	3.28887	3.47691	4.06948	2.95553	2.90947	3.76793	3.4401	3.32267	4.08101	3.93735	3.73284	3.8252	3.22897	3.06781	3.99228	2.6058	3.75084	2.43075	3.01948	3.87039	3.27444	4.49333	3.62924	2.66942	3.12591	3.45488	3.43373
LECT2	1.84327	1.84876	1.61242	1.90935	1.81223	1.53172	1.47593	1.88468	1.94669	1.55049	2.03882	1.56696	1.44546	1.62125	1.98566	2.02101	1.74185	2.05629	1.84239	1.60477	1.70359	1.61046	2.38419	1.65442	1.7548	1.29913	1.54615	1.47152	1.70365	2.11611	1.62638	1.64067	1.62745	2.24309	1.83695	1.70553	2.45518	2.6937	1.61484	1.51019	1.64426	1.70859	1.74252	2.19471	1.8366	1.64325	1.90795	1.53332	1.85351
SCAMP1	8.02115	7.71653	7.2159	7.09912	7.70321	7.23032	7.44698	7.37575	7.18432	7.31898	8.02835	7.4495	7.52546	7.65258	7.62819	7.3699	7.63391	7.66642	7.51624	7.57153	7.52152	7.85172	7.3556	7.16764	7.37956	7.16422	7.45699	7.43157	7.23546	7.6206	7.7814	7.87694	7.63884	7.83152	7.59455	7.73509	7.56851	7.74402	7.28849	7.78005	7.94078	7.65309	7.19827	7.12009	6.92408	7.67271	7.65169	7.65723	7.42985
CSF1R	9.76807	10.8932	11.9414	10.2775	10.7663	10.3134	9.91912	12.2663	10.6095	10.6888	10.0195	9.45874	10.2846	11.15	10.6858	11.0575	9.40563	9.82769	9.67963	10.7575	10.3169	10.5748	10.1503	11.1241	11.1948	10.061	10.2768	9.17154	9.13108	9.95674	9.37509	10.341	11.3027	9.97196	8.84267	10.6104	10.2351	9.80993	10.2836	10.4774	9.76824	10.9155	9.22644	10.1098	9.79892	9.9134	10.2828	10.2121	9.85667
CENPH	6.35764	5.75035	6.57078	6.09802	6.26349	5.24502	6.26618	6.1487	6.37974	6.24022	5.79476	5.92587	6.28614	6.09624	6.17798	6.34325	6.3772	6.58037	6.05498	6.60842	7.05674	6.30791	5.48571	6.21544	6.26116	6.4105	6.58016	6.05809	5.77947	5.85538	6.21059	5.73175	6.33136	4.80676	6.00494	6.12175	6.07674	6.22184	6.78391	6.52573	6.74658	5.72421	6.30205	6.74537	5.62583	6.2406	6.48595	6.19749	6.50364
AKAP4	0.959047	1.21383	6.52485	1.02327	2.07764	1.08	1.33121	1.10604	1.51248	1.23901	1.10977	1.29058	1.1001	1.15064	1.26854	2.19925	1.03213	1.21508	0.797223	1.08811	1.12039	2.30684	1.09993	5.04731	1.25787	1.1295	1.23453	1.40338	1.35117	1.17656	1.2938	1.16278	1.26617	2.67903	1.22965	1.29389	1.248	2.32691	1.15235	1.16366	1.25	1.11802	1.13427	1.05096	1.26693	1.23921	1.3204	1.28315	1.2345
COX7C	15.0197	14.6907	14.99	15.0346	15.561	15.4037	14.947	15.3353	15.1985	15.1883	15.2119	15.0469	15.0218	15.1989	14.991	15.1077	15.2663	15.2745	15.0467	15.2448	15.0654	15.4762	14.7541	15.2483	14.8736	15.0906	15.0893	15.1643	14.7673	14.9683	15.1243	15.2653	15.4346	15.2087	14.8758	14.9995	15.2252	15.187	15.4359	15.2601	15.1598	15.2584	15.2014	15.2058	14.8193	14.977	15.1455	15.0772	15.1104
IRX4	1.92761	3.42997	3.33102	3.21846	2.73228	1.58118	1.30469	1.8891	2.13372	2.18542	2.2073	2.84729	2.37749	1.31636	1.09658	2.0519	3.71625	4.68066	2.47399	1.76622	1.61901	1.44955	1.88642	1.36641	1.52107	1.20525	1.95489	4.17394	3.42056	3.63811	1.38499	1.541	1.43966	1.84244	1.85954	1.56944	2.23051	2.49124	5.92446	3.3298	3.0682	1.66106	1.55448	3.82921	1.0789	3.13756	4.37692	1.25781	3.02654
CNOT8	8.34356	8.66633	9.47726	8.14769	8.38724	8.03963	8.86618	8.43625	8.23329	8.04268	8.15193	8.42507	8.37452	8.3922	8.56168	8.28744	8.85168	8.62555	8.15752	8.61122	9.02275	8.40716	8.36165	8.14521	8.54249	8.34543	8.55721	8.36216	8.2075	8.41791	8.49884	8.28351	8.43577	8.14337	8.49375	8.35788	8.56966	8.98418	8.64931	8.19849	8.64521	8.23687	8.57843	8.68686	8.46585	8.36554	8.4222	8.5296	8.44537
TERT	6.25514	5.6572	6.08015	6.5383	6.5009	6.65971	5.77821	6.35498	6.3483	5.8689	6.0538	5.86093	5.6907	5.69892	5.71631	6.23578	5.59355	5.99196	6.63109	6.01282	5.74867	6.18592	6.2589	5.87411	5.92718	5.95535	5.71134	5.86486	6.20081	5.47436	5.74901	5.96402	5.60261	6.86557	6.01996	5.64801	6.01523	6.04374	5.78803	5.68415	5.81848	6.01044	5.91026	5.86222	6.02795	5.64623	5.75304	5.78541	5.58623
TRAF3IP2	8.35822	8.01689	8.05349	8.8551	7.60589	7.48495	7.87988	7.82104	8.50654	8.52733	7.6807	8.39134	8.46825	8.10617	8.04217	7.97681	8.43184	8.203	7.81372	8.20384	8.40487	8.16591	8.58106	8.50501	7.9201	8.26205	8.58821	8.26457	8.16491	8.60069	8.05226	6.9599	8.43942	8.18974	8.13298	8.68833	8.07771	8.53216	8.28429	8.53205	8.0024	8.21865	8.25267	7.90512	8.54046	8.57836	8.43842	7.97455	8.43509
TSPYL4	10.685	10.7287	10.5381	10.566	10.8192	11.0912	11.2403	10.9189	10.9078	11.4463	10.7682	10.6809	11.0875	11.0825	10.8931	11.1145	10.5907	11.3174	10.8196	10.8545	11.289	10.9069	10.7498	11.2504	11.0141	11.2083	11.3971	10.9618	11.1797	10.8173	11.5494	10.8497	11.226	11.0324	10.8629	11.1304	11.1877	11.3319	11.4121	11.2307	11.3156	10.9569	11.1108	11.2262	10.8004	11.1788	11.2246	11.1287	11.1626
SLC17A5	8.64477	9.0589	9.50361	8.03811	9.01683	7.62662	8.95076	8.26824	8.21439	8.49021	9.65397	8.90934	8.29225	8.76055	9.00704	8.24527	8.77345	8.77643	8.67819	7.7795	8.79145	8.83322	8.06072	8.321	8.86359	8.70233	8.44727	8.22578	8.21415	8.84895	8.44763	8.13113	8.4893	8.34641	8.31934	8.0427	8.50209	8.27942	8.83995	8.30819	9.23448	9.02518	8.75554	8.75269	7.86316	8.60439	8.75742	9.39507	8.2222
SRSF12	1.36726	1.49088	2.24382	1.987	1.21615	2.61032	1.35312	1.59599	2.1682	3.49825	1.62381	2.28576	2.57864	1.57484	2.77822	1.23146	2.55903	1.99187	1.37786	2.22756	3.24285	1.82109	1.90218	3.0128	1.34322	3.07101	2.55771	1.45533	1.55323	2.45193	1.37808	1.68507	1.35921	2.23096	2.30127	2.32885	1.97427	2.86947	2.48248	2.39209	2.39263	1.50403	2.4884	1.40466	3.12019	2.57669	2.09856	1.31938	1.43273
GSTA4	9.45141	9.53956	9.57058	8.54817	8.32873	9.42981	9.10524	9.041	9.50659	9.67674	9.91833	9.69442	9.53959	9.45485	8.82255	9.32954	9.19903	9.4351	8.75465	9.53941	9.98436	9.45626	9.68838	9.4214	9.19637	9.28095	9.40474	9.23334	9.50163	9.57768	8.84707	9.07604	9.66313	9.39129	9.3047	9.05291	8.612	10.4484	9.05313	9.53315	9.07216	9.43841	9.40047	9.80283	9.86871	9.43151	9.00487	9.12657	9.80436
FOXF2	1.69925	3.48832	2.7662	1.61306	3.11174	2.61147	1.16021	1.52642	2.51472	1.6422	1.49527	1.32418	3.40437	3.33444	1.08611	1.54447	1.23476	1.35611	1.74676	1.91781	1.45852	2.45052	1.58346	1.21068	1.65488	1.98409	1.85485	3.82833	2.83774	2.68703	1.73418	2.09434	3.16189	3.33404	1.42552	2.49139	1.923	2.3862	1.73587	1.34644	1.39474	1.46603	2.56621	2.42295	2.1363	2.25687	1.55722	3.27664	1.20613
BRP44L	11.3404	11.2475	11.6967	11.0192	11.8639	11.4992	11.5475	11.8479	11.379	11.3998	11.5421	11.4113	11.2204	11.3963	11.4933	11.3727	12.1185	11.3857	11.3611	11.3104	11.8406	11.7799	11.1997	11.4349	11.1796	11.4159	11.4033	11.4703	10.8673	11.3205	11.2115	11.6216	11.966	11.2032	11.1942	10.9534	11.4999	12.0957	11.6386	11.6334	11.6304	11.9041	11.6859	12.0716	11.0991	11.6173	11.6081	11.2851	11.5328
PSMB9	10.9061	11.1153	11.1709	11.8869	11.9393	10.2791	11.1287	11.3975	11.5747	10.9894	11.9389	11.6671	11.092	11.1443	10.8439	11.1213	12.2137	10.8153	11.1689	11.3024	10.778	13.0592	11.8612	12.281	10.9851	11.3244	11.6002	11.3459	10.3811	12.5013	11.1424	11.0784	12.0166	11.0441	11.1445	12.2229	11.74	12.0081	11.1626	11.0525	11.7668	13.0468	11.1976	11.9179	11.8456	10.8657	11.3033	11.031	10.9243
YIPF3	11.8445	11.8442	12.3768	11.9425	10.5152	11.6764	12.288	10.7053	11.8225	11.6171	12.1285	12.5502	11.643	11.8623	12.0639	11.7045	12.159	11.5815	11.7006	11.7155	10.7652	11.0414	12.0937	11.53	11.7161	11.5807	11.9054	12.396	12.3589	12.1127	12.0687	11.3734	12.1986	11.7209	12.5193	12.4885	11.7758	10.8518	11.7521	11.0296	11.0796	11.274	11.8352	10.2592	12.2556	11.754	11.9942	12.1999	12.1689
SRF	6.29941	6.54811	6.82012	6.49056	6.31619	6.21773	6.38624	6.0197	6.58099	6.65206	6.69366	6.64132	6.52051	6.34104	6.54912	6.61501	6.09053	6.39285	6.6342	6.00159	5.57002	6.36777	6.26714	6.31392	6.43903	6.74206	6.51091	6.64894	6.56555	6.77854	6.24272	6.2593	6.60606	6.89238	6.97557	6.69338	6.83452	6.23362	6.33935	5.95155	6.10389	6.18661	5.58384	5.72392	6.70074	6.28204	6.59407	6.98757	6.73704
BMP15	1.10464	4.6161	1.8752	1.01446	1.10805	0.907536	2.91469	1.07745	2.55612	2.19256	2.02525	2.49013	2.59283	1.57372	2.94924	1.59471	3.17184	2.88801	1.51036	1.98653	2.9933	0.8489	1.07574	3.03592	1.69619	3.01036	2.81987	3.11003	2.11863	3.10557	3.22452	1.91784	3.44185	1.92882	1.92249	3.31765	2.61879	2.03178	2.60096	2.2028	2.1203	1.00037	2.69059	0.981677	2.47826	1.68019	2.37319	2.96212	1.80718
HIST1H3A	12.4034	12.5947	12.2229	12.8848	13.171	12.4726	12.9494	12.7646	12.6915	13.0543	13.0136	12.8896	12.7529	12.6776	12.8921	13.1365	12.9333	12.9189	12.8782	12.9017	12.6055	12.7282	12.3592	13.0216	12.8963	13.1086	13.0244	13.0414	12.6093	12.9139	12.9255	12.8811	12.9115	12.8738	12.4371	12.6834	12.8933	12.7435	13.1181	12.9738	12.7634	12.6897	12.6408	12.5359	12.9108	12.8526	13.062	13.0984	13.1187
HIST1H2BI	10.1736	10.2722	10.2483	10.4224	10.8999	10.2261	10.6838	9.91225	10.1264	10.3476	11.0929	10.6147	9.6406	9.83203	10.3398	10.1504	11.1884	10.416	10.714	10.8513	10.0976	10.7047	10.6806	10.5323	10.1494	10.5989	10.4369	11.0203	10.5472	10.7284	10.5211	10.3496	10.8167	10.3107	10.679	10.5923	10.2513	10.1846	10.6355	10.4211	10.4783	10.3925	10.1463	10.115	10.305	10.6602	11.0922	10.8432	10.6649
HIST1H2BB	9.05442	8.86422	8.69031	9.56358	9.4966	9.4709	9.1076	8.76333	9.3241	9.14393	9.84824	9.29331	8.44669	8.97378	9.06572	9.3865	9.68228	9.22138	9.51792	9.6853	8.37065	9.45489	9.5082	9.65298	9.3861	9.48818	8.90814	9.78964	9.28542	9.38647	9.39589	9.61895	9.39564	8.88134	9.55484	9.44169	9.19429	8.3628	9.35477	9.12814	8.96372	9.20526	9.00525	8.5842	9.0415	9.30617	9.65249	9.32048	9.25353
OR2B2	5.4761	4.6397	5.36154	5.51082	7.28455	4.98124	5.27604	5.6167	4.7515	4.63436	5.68374	4.62833	4.42182	5.00943	4.75293	4.78026	5.87926	4.36902	6.3364	4.89986	4.01641	5.40083	5.45139	4.26487	4.55577	5.11242	4.60656	5.34612	4.70186	5.01224	5.08773	5.21944	5.38049	2.92068	4.97878	4.30844	5.20851	3.99857	4.45486	4.82219	5.16818	4.79142	4.66568	5.16157	5.01962	4.69318	4.65879	4.76874	4.64595
OR2H1	10.522	10.5846	10.4672	11.1137	10.2537	10.1936	11.0126	9.59835	11.2128	11.1728	11.4184	11.4993	10.9991	10.0924	10.9689	10.702	10.1865	10.2315	10.942	10.155	8.82434	9.12735	10.8756	10.3705	10.9314	10.9066	10.8455	11.251	11.6815	10.469	10.4029	10.3186	10.7167	11.2659	11.6415	11.3669	10.9886	8.98766	10.0482	9.28458	9.86943	9.22485	9.71086	8.83481	11.6521	10.1069	11.0582	11.5749	11.3621
VARS2	10.8376	10.9914	10.8413	10.6413	11.5194	11.1627	11.6564	11.1864	11.3813	11.1263	10.7028	11.1151	11.35	11.2665	11.0078	11.4991	11.0594	11.2859	11.3813	11.5517	11.1705	11.1698	11.1243	11.3856	11.3642	11.5909	11.2751	11.3518	11.282	10.9958	11.2581	11.4239	11.2627	11.6361	11.1198	11.4776	11.2575	11.1344	11.1129	11.329	11.2808	11.331	11.3805	11.1614	11.0272	11.3385	11.1487	10.8105	11.3328
HCP5	9.20709	8.93746	9.58605	9.79396	9.28122	8.48954	9.56552	9.23429	9.8578	9.09119	10.1625	10.0522	9.37157	8.66546	8.76519	9.84074	9.78571	8.68514	8.47882	9.51134	8.41851	9.67094	9.55919	10.9797	8.6248	9.77092	9.42178	9.69875	8.83376	10.4614	9.1154	8.89562	10.7866	9.13402	9.32234	10.7005	10.1921	9.16447	9.19048	8.78525	8.96924	11.0119	9.29963	9.67038	10.292	8.86112	9.71554	9.03822	8.82596
HSPA1A	13.6259	13.8355	14.2302	13.6815	14.2975	14.1778	14.1663	13.9952	13.6742	13.9459	13.42	13.6419	13.4607	13.656	13.8715	13.5425	13.9813	13.8959	14.4063	13.6617	14.1046	13.7769	14.0649	14.0723	14.1846	14.1625	14.0529	13.8886	14.2136	13.8853	14.1768	13.8267	14.311	13.56	14.0098	14.2123	13.4239	13.4917	14.3436	13.8976	14.3591	13.7315	14.4282	14.6408	13.7434	13.8637	13.995	13.7782	13.9662
BAG6	11.5421	11.3902	11.5535	11.725	11.1928	11.0529	11.6587	11.1806	11.5675	11.5794	11.4204	11.9076	11.4762	11.4686	11.3839	11.4512	11.8472	11.5968	11.4697	11.5138	11.7053	11.2029	12.0913	11.5785	11.2782	11.5311	11.6892	11.6765	11.8136	11.7286	11.7798	11.1156	11.5923	11.2475	11.9011	12.0528	11.4836	11.2321	11.3965	11.5202	11.3766	11.4324	11.7389	11.3622	11.6195	11.7045	11.5895	11.4045	11.6467
ZBTB12	2.55791	1.83719	2.51769	4.33515	3.03966	3.24088	3.37944	2.27846	3.11369	3.22187	2.64765	3.47235	3.61743	4.28104	3.08714	4.54343	2.94898	3.79491	2.2346	3.74743	2.59919	1.83212	2.51214	2.66705	3.09307	3.09146	3.73034	3.54408	2.33499	3.72119	4.32744	2.57239	2.55435	4.16842	2.50409	3.2052	2.79977	2.50752	2.75525	3.14246	2.15428	1.70721	3.0891	2.84019	3.34272	3.82825	3.23695	3.2416	3.33813
B3GALT4	12.1004	11.606	11.9929	12.2271	12.0183	12.1138	11.8461	11.8965	12.2112	12.1155	12.1117	11.9413	11.8271	12.3762	12.2888	12.049	12.0994	12.2273	12.3876	12.3222	12.0048	12.4368	11.9335	12.1991	12.0619	12.1999	12.1904	12.2729	12.1028	12.2076	12.0946	12.1279	12.2482	11.8207	12.1956	12.3682	12.1116	11.5399	12.1012	12.2155	11.985	12.4437	12.1132	12.2715	11.9429	12.1274	12.2072	12.0851	12.0135
ZBTB22	6.97197	6.09246	6.92237	6.52176	6.44855	6.4006	6.24884	5.9675	6.81355	5.92232	6.07675	6.34289	6.0676	6.1737	6.10134	6.58075	6.89472	6.32683	6.42364	6.52898	6.53666	6.37189	6.97361	5.49459	5.92481	5.75547	6.12466	6.10437	6.33378	6.04697	6.38108	6.10611	6.30958	5.224	6.24876	6.48496	6.33896	6.60714	6.16113	6.18862	6.38843	5.74835	6.54929	6.10124	6.10796	6.29028	6.11556	6.17275	6.20781
SPDEF	10.9986	11.2646	11.4558	11.3339	10.6535	10.0065	11.5096	10.1609	9.30185	10.683	10.5674	11.0747	9.87912	10.3005	11.2859	10.5201	11.4155	11.0088	10.7712	9.98211	10.0788	10.7082	10.5341	10.3023	9.93855	10.1375	10.3397	10.4565	10.1486	11.6142	10.5122	11.1432	10.1145	11.0765	11.5285	11.2811	11.0079	10.0665	10.8176	10.3155	10.2487	12.477	9.97758	10.6105	9.93352	10.7516	10.4691	11.25	10.4813
FKBP5	10.2051	9.5045	7.19245	8.20954	6.84829	7.89067	8.4659	8.39247	7.60134	7.34495	6.2083	8.95855	7.26598	8.72196	7.20478	8.23213	8.69777	9.28198	10.1609	9.8217	8.44331	7.67745	7.43389	7.59598	7.99003	9.84738	8.73276	9.14776	10.1129	7.92977	7.92069	10.5732	9.19969	8.0054	8.75139	7.35018	6.97553	8.28941	9.04824	9.54208	8.36745	8.70039	10.2764	9.54283	8.21158	10.4155	7.84004	6.75409	8.73636
COQ3	6.80056	6.2297	6.99901	6.27598	7.13251	6.09909	6.07372	6.76949	6.44577	6.36754	6.66644	6.37301	6.52528	6.34527	6.26644	6.35897	6.9968	6.78584	6.22338	7.04534	7.01007	6.61146	6.48596	6.60909	6.31711	6.62429	6.60388	6.22804	6.37068	6.14944	6.55893	6.47745	6.89747	6.04327	5.9826	6.31718	6.65043	6.94541	6.78827	7.08929	6.911	6.06914	6.69601	6.95684	5.88631	6.6375	6.78494	6.26679	6.37987
PHACTR2	8.40529	7.98519	8.56867	7.58581	8.39791	8.66643	7.77332	8.34268	8.11329	7.77429	7.97656	7.6122	7.91875	8.11574	7.76752	8.09888	8.0013	7.83037	7.93524	8.36264	7.82182	7.96922	8.00755	7.91354	8.08223	7.46973	7.88989	7.52432	7.39052	7.68487	7.76418	8.59471	7.68073	7.26178	7.75386	7.55177	8.15972	8.08796	8.02874	7.9803	8.17246	7.96986	8.25438	8.29057	7.44101	8.19296	7.81042	8.04421	7.63623
NT5E	8.27538	8.03431	8.34804	7.86834	7.61552	8.84518	7.19231	8.68743	7.57161	6.92767	6.95361	6.7779	7.81347	8.11093	8.69079	8.12682	7.65169	7.39986	8.2983	8.45876	7.36723	7.29598	7.30374	7.46566	8.36649	6.894	7.59294	6.82619	6.14681	7.92608	7.83157	8.64858	6.61206	8.08522	7.79696	7.19053	7.56287	8.74159	7.11208	8.30718	7.66901	8.56324	7.55437	7.02929	7.55578	7.93126	7.21767	7.02161	7.07027
SH3BGRL2	8.95381	9.10955	9.28979	8.70191	9.30184	8.98258	9.44889	8.55484	8.48785	8.97697	9.14372	8.85572	8.64935	8.72669	9.13773	9.14243	9.32696	8.99191	8.69352	9.15367	8.97121	8.61895	8.63208	9.16035	8.72633	8.7498	9.07842	9.13005	8.94579	9.01335	8.91172	9.09263	9.30566	8.68449	8.8993	9.03346	9.00808	8.67701	9.45723	8.79893	9.17032	8.97608	9.01314	9.29913	8.59899	9.26369	9.07747	8.95942	9.26641
TBC1D7	8.7026	8.49292	9.12241	8.33619	9.20381	8.48145	8.55629	8.30263	8.96071	8.5169	8.74746	8.72809	8.59607	8.3461	8.59277	8.64673	8.9676	8.6472	8.19453	8.35691	8.9337	8.64588	8.48002	8.77369	7.58434	8.11939	8.47649	8.79019	8.40532	8.63802	8.69719	8.41983	8.97199	8.6226	8.27261	8.62593	8.90682	8.85389	8.94254	8.69646	8.93159	9.03072	8.9522	8.63961	8.21451	8.04645	8.81118	8.34453	8.59612
TMEM14C	13.0323	12.9804	13.2719	12.9112	13.4317	12.8774	13.1733	13.1111	12.8194	13.1923	13.2457	12.9454	12.9763	13.0048	13.0843	12.9557	12.9446	13.2164	13.0483	13.1359	13.2366	13.3835	12.6184	13.2842	13.019	13.0732	13.1433	12.8006	12.5654	12.8724	12.92	12.9796	13.2373	13.1247	12.881	12.9931	13.0082	13.5303	13.1303	13.0663	13.1779	13.2163	12.8601	13.193	12.8718	13.1221	13.125	13.2738	12.9771
RPP40	8.43333	8.1249	8.50412	8.2995	8.79709	8.20643	8.25052	8.05349	8.63645	8.56555	8.76624	8.56592	8.63624	8.10115	8.33884	8.30003	8.73002	8.88977	8.45093	8.30323	8.53699	8.52579	8.13548	8.86467	8.17413	8.67667	8.39235	8.52345	8.45729	8.21977	8.39685	8.59285	8.59309	8.1802	8.45469	8.3872	8.73865	8.22303	8.62808	8.62381	8.73715	8.2165	8.45537	8.78911	8.32416	8.31986	8.75738	8.58326	8.44117
SCAF8	8.91108	9.0414	9.28766	8.78874	8.64408	9.53843	8.8851	9.18749	8.80444	8.86649	8.76234	8.7218	8.85918	9.05714	8.8674	8.92494	8.87007	8.84314	8.89378	9.17908	9.16137	8.90612	8.8781	8.79101	9.17217	8.94259	8.98719	8.63689	8.63826	8.63588	8.87457	9.10611	8.81952	8.50461	8.67015	8.60972	8.73069	9.1912	9.06429	8.80541	8.96286	8.67715	8.87213	8.99618	8.95183	9.03488	8.77004	8.86945	8.93093
AKAP12	4.09137	2.72887	3.37165	6.96255	7.74196	5.25432	2.4273	6.94554	5.75373	2.64113	5.12767	2.90765	2.50245	4.868	3.06581	4.99641	5.05693	3.82145	8.95241	3.18684	4.54663	4.93715	5.14232	3.60221	2.73557	2.21782	1.85563	2.97439	3.03163	2.15563	3.50536	3.88865	2.55742	4.43502	3.60888	2.15743	3.51931	2.771	3.18032	2.98537	4.72757	5.39242	4.31929	5.02221	1.83719	3.10213	1.91778	3.02543	1.40403
ARG1	1.88734	2.6202	1.58582	1.96148	4.62642	1.80443	1.40731	2.12248	1.98706	1.4662	2.04489	1.55376	2.14438	1.51171	2.09184	1.8994	1.50378	1.66096	2.08774	1.62186	1.68882	1.58516	1.84116	1.5778	1.72887	1.92806	1.49208	1.58496	1.80615	3.53579	1.71118	1.46177	1.69225	2.80597	1.93721	1.76389	1.75245	1.6242	1.52503	1.48534	1.65517	1.69477	1.65477	1.45821	1.35877	1.55618	1.58237	1.51018	1.90787
BCLAF1	11.6084	11.7363	10.5446	11.5534	11.3988	11.2998	11.9007	12.0449	11.0396	11.4225	11.9529	11.4487	11.364	11.7854	11.8525	11.5071	11.28	11.4007	12.1175	10.9906	11.1548	12.1899	11.1731	11.6816	11.9404	11.7953	10.99	11.8147	11.5912	11.3795	11.5	12.1453	10.9506	11.8721	11.6814	11.1363	11.4269	11.8015	11.1415	11.0991	11.5706	12.0544	11.4815	11.3314	11.9389	11.1254	10.9034	11.3505	11.1755
HSF2	6.26938	6.20986	5.76841	5.6502	6.40161	5.85672	6.40111	6.53967	6.39286	6.42911	6.87535	6.44205	6.29003	6.39844	6.76124	6.39261	6.66453	6.79658	6.02621	6.11403	6.99915	6.72	6.08196	6.00854	5.97285	6.40176	6.74956	6.26275	6.15429	6.56586	6.93243	6.75823	6.38037	6.65695	5.67973	6.33591	6.788	7.06014	6.28519	6.66863	7.06281	6.5507	6.15331	6.21769	5.98397	6.87455	6.82273	6.49919	6.73867
PPIL6	10.8707	11.3315	10.567	11.1183	11.4777	11.2166	10.934	10.9137	11.0939	11.064	11.1477	11.2453	11.0062	10.6725	11.3075	11.0124	11.5758	11.6898	10.8987	11.2444	11.4046	11.2709	11.2469	10.9208	11.3032	11.0209	11.3609	11.5604	11.3992	10.9605	11.4467	11.1284	11.0103	10.6603	11.4152	11.4115	11.9182	11.6068	11.7904	11.3034	11.8435	10.7033	11.1704	10.9509	10.6214	11.4441	11.389	11.4164	11.5702
MRS2	7.79539	8.26257	8.36241	7.61663	8.324	8.27145	8.17162	8.11873	8.29273	8.19493	7.9314	8.09297	7.78653	8.25041	8.07171	7.92983	8.34902	7.95287	7.83387	8.14151	7.99839	8.02232	7.81549	8.12152	8.02318	7.88758	7.88923	8.03297	7.86153	7.9368	8.10769	8.3503	8.22348	8.1356	8.13474	8.09621	8.09187	8.32052	8.34335	7.92386	8.07649	8.17368	7.7679	8.07172	7.76648	7.97231	8.00285	8.19808	8.03365
ATG5	9.21692	9.25906	9.3237	9.17074	9.79181	9.30683	9.54412	9.30088	9.24573	9.4487	9.77534	9.26779	9.27992	9.14153	9.5106	9.3542	9.6158	9.57387	9.15286	9.20441	9.45533	9.54553	8.75412	9.52247	9.28507	9.37602	9.5013	9.38384	9.03655	9.36075	9.26638	9.5744	9.69143	9.01696	9.18265	9.23134	9.63099	9.364	9.83296	9.37078	9.6034	9.54943	9.36941	9.45267	9.26633	9.18314	9.53879	9.61021	9.60233
SLC22A2	4.82253	4.27127	3.46564	3.58926	6.38962	5.26252	4.74453	4.50149	5.28162	4.52416	4.74664	3.54149	4.26312	2.91278	4.37134	5.01853	5.51011	4.06266	4.98371	5.48427	4.15114	6.00145	4.96702	4.1914	4.21878	4.35232	4.3971	4.14053	4.74658	4.52772	4.00541	4.53332	4.86183	3.59314	3.78827	4.31524	3.6214	6.26595	4.30962	4.64273	4.60663	5.22267	4.44427	4.66016	4.47005	4.3426	4.20709	5.07769	3.48402
RSPO3	2.04345	3.44266	4.66985	2.14224	1.89591	1.70189	2.92063	3.13556	1.98822	1.36588	1.91881	1.44499	2.82759	4.68539	3.5862	2.50922	3.48577	1.70739	2.33401	1.79907	1.88861	3.20169	2.02452	1.48668	4.85923	1.16702	1.39055	1.45876	1.69089	1.11735	1.58295	1.64797	2.68017	0.976891	1.81187	1.65354	3.01696	2.23419	2.5812	1.67634	2.37472	1.88807	1.80362	1.58531	1.24063	1.46554	1.48073	3.07826	1.47095
CEP41	8.23716	7.81351	7.80331	8.58207	8.44075	8.10204	8.50768	7.92957	8.57936	8.16211	8.15824	8.45055	8.12327	8.4331	8.2192	8.25043	8.84099	8.22783	8.46516	8.12308	8.01891	7.78114	8.31207	8.22133	8.31103	8.01136	8.12839	8.39051	8.6627	8.49031	8.60579	8.08157	8.73507	8.65757	8.34768	8.70477	8.47338	7.84369	8.06019	8.18321	8.35861	7.61695	8.41444	7.82761	8.14642	8.20415	8.07219	8.28152	8.34166
CHM	7.41029	7.45621	6.56275	6.50825	7.91587	7.30624	6.86732	7.90711	7.13966	6.6557	7.3743	6.90761	7.18097	7.20479	7.22814	6.78496	7.31762	6.91482	6.97076	7.27352	6.91765	7.29278	6.54624	6.32401	6.554	6.58427	6.58129	6.97008	6.5949	7.03567	6.96004	7.97189	6.81454	6.97514	6.63974	6.75766	6.86263	7.14984	6.66867	7.40096	7.32767	7.45842	6.94851	7.14171	6.98463	7.27201	7.02169	6.85842	6.6165
AGAP3	11.5763	11.5863	12.0374	11.3543	11.4643	11.7171	11.5149	12.1888	11.636	11.5489	10.6145	11.0936	11.719	11.3861	11.326	11.6874	11.2057	11.5782	11.5558	11.4446	12.1278	11.913	11.3993	11.6539	11.7063	11.7033	11.4876	11.2403	11.7113	11.431	11.3493	11.3647	11.2999	11.8509	11.4909	11.284	11.3571	12.059	11.7156	11.7856	11.6328	12.0705	11.8308	12.6339	11.9552	11.705	11.3204	11.1969	11.739
STAG3L4	4.7058	5.28636	4.97253	4.50156	4.53425	4.98743	5.15778	4.70639	5.01281	4.31739	5.45456	4.83559	4.9359	5.13858	4.89113	4.82577	5.45333	5.02421	5.10279	5.2346	4.88824	4.30572	5.02878	4.29376	4.73888	4.28371	4.83663	5.19792	4.2444	4.72081	5.36077	4.88629	4.61303	4.91357	5.10581	4.54364	4.99047	5.18999	5.05449	4.49513	5.25415	4.53743	5.03427	4.77091	4.53508	5.03505	4.86918	4.88799	5.32129
SRRT	11.3633	11.1517	11.8733	11.3701	11.5623	12.1424	11.4607	11.6947	11.5468	11.2224	10.6486	11.3648	11.2603	11.2864	11.0389	11.4101	11.2742	11.4012	11.338	11.2153	11.9474	11.274	11.6401	11.4853	11.4361	11.3512	11.2963	11.2181	11.8102	11.3986	11.227	11.2012	11.2258	11.4103	11.6206	11.6045	11.2191	11.7669	11.3096	11.2963	11.2482	11.7768	11.8026	12.3541	11.9288	11.0217	11.01	10.9863	11.2022
MOSPD3	7.55927	6.84696	6.99485	7.93247	6.04503	6.16183	6.92984	6.64703	7.83954	7.28805	7.06518	7.71764	7.17574	7.34652	7.24965	7.3893	7.57462	7.56151	7.47707	7.50453	6.82118	6.86296	8.114	7.09181	6.90358	7.09829	7.49745	7.53573	7.7406	7.46589	7.56982	6.35409	7.43325	7.11272	7.91984	8.03068	7.67454	6.2158	7.30333	7.08743	6.85122	6.5775	7.63154	6.22586	7.24322	7.17235	7.33127	7.40152	7.27874
SAP25	17.198	16.7949	15.9495	16.5928	16.0968	17.025	16.4987	15.8947	16.5276	16.7318	16.8985	16.9942	16.5489	16.6065	16.8604	16.5583	16.186	16.3275	16.7895	16.4368	15.8701	16.0944	17.1064	16.7272	16.7019	16.5726	16.6153	16.8568	17.0836	16.6657	16.7676	16.7232	16.5273	16.8408	17.0712	16.9155	16.7116	15.5478	16.6275	16.169	16.3226	16.5837	16.7681	16.7208	16.7134	16.3957	16.6125	16.7019	16.508
WBSCR17	3.44775	3.75113	3.7408	3.60436	5.24917	3.08312	3.23901	3.54514	4.94251	2.87595	3.91826	3.79678	2.89324	2.88823	2.73767	2.88014	3.18443	3.19717	3.57997	3.01269	2.80621	3.59387	3.10773	3.00393	3.02908	2.80243	3.19159	3.64226	3.45325	3.2753	2.92322	3.51002	3.39183	4.30552	2.67707	3.17384	2.89765	4.44658	2.79515	2.53192	2.12861	2.78158	3.0362	2.59158	3.11489	3.83607	4.2638	3.69147	2.91547
GLI3	8.30037	9.07285	7.60892	8.64085	7.53821	8.878	8.64909	9.33051	8.57364	10.1325	8.25705	8.36152	10.0343	9.34645	9.35791	9.43349	7.22338	8.91162	8.63344	9.09257	9.80472	8.5918	8.58654	9.22808	9.47973	9.64425	9.36272	9.0078	9.10861	9.34627	9.46552	8.86709	9.29653	9.01598	9.01787	9.48299	8.84754	7.93253	8.34063	9.44668	8.40044	8.17624	9.13684	9.06578	9.43556	9.77559	9.14991	8.92668	8.64555
HOXA3	16.8432	16.9408	16.2966	16.6495	16.2503	16.5943	16.7965	16.4285	16.7094	16.858	17.2583	17.2096	16.7403	16.5697	17.1927	16.8644	16.1179	16.3004	16.8026	16.4973	15.8971	16.1862	16.7285	16.8937	16.8893	16.7997	16.7899	17.0635	17.0774	17.0407	16.8594	16.8766	16.8501	17.1155	16.9173	17.0036	16.9927	16.1028	16.5518	16.0626	16.6071	16.4643	16.3868	16.4189	16.9526	16.5403	16.8128	17.0605	16.8859
CD36	5.34196	7.57096	9.19044	6.66007	9.04573	7.62412	6.64001	8.9201	7.06233	5.61865	7.24279	6.13883	4.75376	7.17577	8.91626	6.35272	7.81709	4.87613	7.17059	5.20225	5.65457	6.24771	6.83063	5.53084	7.65506	6.14204	5.45422	5.34748	5.51173	6.20779	4.37387	8.43539	7.01953	7.11535	7.23661	4.78832	7.55667	6.64542	7.29751	5.2974	5.98503	6.53368	5.56239	6.93544	4.82785	4.26319	4.64252	5.92855	6.9983
CYTH3	6.49155	6.46736	5.82579	5.88934	5.86163	6.66614	5.69774	6.97415	5.94939	5.46887	5.39657	5.58575	6.31502	6.16674	6.0371	6.4382	6.15648	6.01779	5.81592	6.70914	6.42634	6.2256	6.24111	5.88045	5.33536	5.23635	6.06026	5.89744	5.70138	5.8054	5.88758	6.21674	5.63933	5.76504	5.18877	5.50132	5.90618	6.23785	5.88604	6.52003	6.26649	6.15558	6.64826	5.98382	5.54504	6.22942	5.88303	5.41517	5.48524
MAP7D3	5.84404	6.08133	5.93836	5.77651	6.33537	5.14588	5.93178	5.36018	6.22083	6.05832	5.70315	5.74894	5.73622	5.83049	5.5902	6.0613	6.07783	6.44381	5.66682	5.89992	6.30613	5.57415	5.23046	5.90257	5.72761	5.9916	5.55054	6.3209	4.67219	6.10299	6.80775	5.49278	6.40124	5.63605	5.89356	5.91771	5.84015	6.60814	5.54947	5.96919	6.2148	5.50617	5.62422	5.75707	5.5807	6.52816	6.33913	6.15774	6.13008
NXPH1	1.64387	1.71624	1.50642	1.75963	1.62563	1.51709	1.43617	1.80948	1.67183	1.48897	1.76426	1.55194	1.30369	1.54238	1.41807	1.75859	1.37638	2.46679	1.98424	1.56432	1.6544	1.542	1.68639	1.57743	1.66716	1.29109	1.50644	1.53968	1.67662	1.2924	1.61969	1.52927	1.66578	0.868045	1.78516	1.70085	1.62502	1.16653	1.57362	1.50277	1.80241	1.64943	1.53772	1.39087	1.37725	1.73446	1.57028	1.4427	2.78602
GTF2IRD1	10.2438	10.2295	10.0438	10.196	9.2404	10.5332	9.94386	10.5867	10.2608	10.3061	9.2655	10.0276	10.6458	10.1563	9.95689	10.335	9.82264	10.0767	10.2244	10.3935	10.5948	9.96895	10.2766	9.971	10.1065	10.0417	10.2764	10.0506	10.2925	10.1546	10.3123	9.89378	9.93963	9.83968	10.0822	10.0539	10.0697	10.1364	10.2484	10.4208	9.71963	9.95789	10.7622	10.4881	10.5409	10.2412	10.3207	10.0211	10.4431
STYXL1	9.44273	9.2532	9.32077	9.52898	9.74402	8.72266	9.20612	8.97558	9.68621	9.31763	9.60135	9.49944	9.33039	9.20197	9.45345	9.15475	9.63874	9.67163	9.66297	9.84213	9.32131	9.46572	9.73263	9.01664	9.02412	9.50216	9.871	9.41064	9.40936	9.3573	9.55452	8.69336	9.55934	9.39853	9.57931	9.68947	9.54673	9.45867	9.61094	9.85371	9.87043	8.81253	9.49777	9.07498	9.10011	9.56447	9.6037	9.55731	9.53259
SHH	4.00174	3.10042	4.3786	4.89084	5.06849	5.17429	4.33326	3.62114	4.52223	4.81554	4.83308	4.44964	4.63913	3.8522	4.63998	4.57753	4.37648	3.9585	4.70184	4.60017	2.97651	4.15037	4.66408	4.85453	4.53527	5.00385	4.32904	4.34615	3.60511	4.9872	4.45451	4.93193	4.00728	4.67092	4.12886	4.37244	4.15318	4.71594	4.25868	4.08369	3.82014	4.48549	3.88826	3.86364	4.43469	4.10625	4.80045	4.64387	4.87796
ABCB5	1.49574	1.60951	1.42903	1.60005	1.4828	1.37905	1.92688	1.46916	1.52415	1.38877	1.65975	1.45607	1.16629	1.43211	1.52717	1.53594	1.24695	1.51899	1.77993	1.44927	1.52891	1.42024	1.52923	1.46516	1.5283	1.18657	1.39196	1.45531	3.1012	1.21889	1.52769	1.40341	1.54873	2.8427	1.5911	1.58519	1.52334	1.06521	1.45627	1.34715	1.50851	1.5101	1.44801	2.15845	1.30686	2.18901	1.63817	1.35145	1.44885
TES	8.26173	8.13142	8.75198	8.26319	7.49807	7.1548	8.12137	7.11967	7.86744	8.10647	8.35603	8.0894	7.57423	7.93487	8.05493	8.15174	8.73657	8.3771	8.2509	7.97847	8.38874	7.9955	7.86329	7.77582	7.70412	7.60614	8.17127	8.19306	7.99651	8.25136	8.13235	7.4746	8.35729	7.37122	7.96557	7.96673	7.74373	7.97001	8.09351	7.86992	8.18196	8.23009	8.17913	8.27561	7.62014	8.29244	8.16013	8.35652	8.16284
MAFK	7.40139	6.44553	7.44732	6.65649	8.90445	8.11659	6.68265	7.71381	7.61422	7.22992	7.52146	6.65071	7.31067	6.95421	7.11815	7.17068	6.63716	6.61651	7.05522	6.87279	6.20173	7.61716	6.91627	6.79626	6.7362	7.17511	7.43708	7.12729	6.56318	7.19385	7.32581	7.41587	7.51068	8.33073	6.69551	6.66492	7.281	8.47982	6.62802	6.94911	6.99001	6.87921	6.43425	6.53037	7.0049	7.01709	7.20818	7.37228	7.18241
ST7L	6.03501	6.26628	6.4328	5.98713	5.75351	6.1202	6.15402	5.56807	6.82938	6.1771	5.93346	6.26526	6.62438	5.79173	6.17573	6.41093	6.32099	6.08109	4.46667	6.42576	6.32002	6.12277	6.46282	6.21965	6.20129	6.29408	6.29291	6.63156	6.13197	5.84018	6.70407	5.79962	5.49897	6.18879	6.83171	6.26951	5.77849	5.7851	5.86915	6.18462	6.46549	5.77683	6.88937	5.56524	6.32573	6.36344	6.23735	6.27786	6.33313
GNG11	6.43772	8.83905	7.57322	7.57872	11.0709	6.63234	4.85893	8.37597	7.98671	7.15208	6.22818	5.33623	7.09385	6.52553	7.83934	6.79982	5.85493	6.24991	6.22653	7.51952	7.50789	7.43777	7.15343	5.19672	5.85234	6.31092	5.84286	6.02056	4.13202	8.03887	5.13029	8.38518	5.70423	6.00214	6.13448	5.22256	5.91548	8.10027	6.37508	7.39792	6.51181	5.14824	7.33106	7.35817	5.7746	6.15565	5.90891	6.14896	7.09673
MTERF	7.18059	7.25107	7.74607	6.81597	8.05477	6.36445	7.47492	7.13202	7.02128	7.04845	7.46365	7.13409	7.30133	7.19434	7.35945	6.93096	8.04419	7.35324	7.11929	7.20144	8.04858	7.65071	7.02726	7.39493	7.48597	7.35084	7.21751	7.33563	6.94436	7.25289	7.47151	7.22152	7.39781	7.36379	7.45189	7.05667	7.08271	7.87938	7.75075	7.49763	7.67115	7.7301	7.07662	7.89262	7.01803	7.30427	7.46868	7.33627	7.13088
RUNDC3B	3.87015	4.07581	5.26239	3.24066	3.00322	3.07574	4.22189	4.0008	3.49159	3.93756	4.54392	3.99538	4.12908	3.23196	3.28607	3.28909	5.9907	4.95762	4.7655	3.43089	5.57507	4.04248	3.55891	4.74076	3.96635	3.87261	4.29407	3.55969	4.68119	3.95697	4.47679	3.79426	4.8423	3.07711	4.56722	4.67574	5.1664	2.21571	5.23743	4.72918	6.28188	6.24317	4.35992	3.97323	2.37145	4.67174	6.39966	5.97472	5.36392
RAMP3	2.19101	4.55787	3.19418	1.88504	3.71714	1.65909	2.75984	1.86979	3.38265	3.12995	2.05031	1.74299	3.55988	1.36525	3.08596	2.56881	2.78906	1.58954	2.36307	1.92481	2.66125	3.02259	1.88658	2.77534	1.49552	2.45873	2.4078	1.92637	1.58967	3.11836	2.67375	2.03959	1.88692	3.21728	3.75249	1.54908	2.26638	2.25502	2.11053	2.53597	1.8334	1.94272	2.92912	3.17555	2.85759	1.54111	1.9432	2.84277	2.25737
ZMIZ2	10.6775	10.3682	10.5775	10.6766	9.84924	11.0486	10.4736	10.0377	10.7061	10.6398	10.1337	11.0571	10.4596	10.5425	10.2216	10.5171	10.2131	10.5627	10.5608	10.5691	9.7317	9.95377	11.2058	10.8244	10.6285	10.5024	10.5269	10.6201	11.3276	10.6098	10.6518	10.5796	10.6546	10.6094	10.8275	11.0982	10.5455	10.1276	10.2435	10.2232	10.2685	10.4495	10.6757	10.4479	11.1641	10.4665	10.6251	10.3041	10.4117
MRPL32	11.827	11.8668	11.9165	12.077	12.3513	11.4211	11.9707	11.8718	11.7247	11.8133	12.1141	11.767	11.8652	12.1094	11.925	12.0941	12.1169	12.053	11.8787	11.7717	12.1881	12.2966	11.4137	11.9224	11.8588	11.9164	11.8035	11.8777	11.5776	12.1473	12.0619	12.1957	12.0247	12.0363	11.935	11.7953	11.8071	12.2543	12.0963	11.8393	12.0141	12.1987	11.7312	12.1824	11.6111	11.8264	11.7306	11.7799	11.9414
DKFZP434F142	9.8984	10.9884	10.0854	10.4171	10.3711	10.8436	11.2016	10.2075	10.5365	11.3011	10.4596	11.211	10.6109	10.8853	11.0196	10.3141	9.3767	9.98115	10.8475	10.1791	10.1891	10.0148	10.9295	10.755	11.2259	11.087	10.9427	11.115	12.3552	11.1234	10.7185	10.7656	10.6567	10.9578	11.1439	11.2193	11.1768	10.631	10.1766	9.86941	9.92834	10.5498	10.8072	9.69655	12.1537	10.2589	10.5383	10.5521	10.8204
PARP12	9.31483	9.44673	9.87498	9.792	9.18918	9.16253	9.44728	9.3909	9.72635	9.37663	9.45526	9.7232	9.65252	9.49085	9.33897	9.30716	9.73189	9.47041	9.45071	9.19074	9.50685	9.42585	9.88557	9.81568	9.38346	9.4058	9.81724	9.62322	9.59134	9.71431	9.53513	9.0211	10.4543	9.51806	9.74639	10.0528	9.75192	9.14564	9.74773	9.5663	9.48266	10.0586	9.45709	9.3451	9.69391	9.67855	9.79088	9.31137	9.66289
ING3	10.2033	10.2008	10.0338	9.77889	10.2061	10.0682	10.0315	10.0904	9.98259	10.141	10.5581	9.79915	10.1529	10.2803	10.0728	10.3494	10.3191	10.3269	10.0768	9.94752	10.5438	10.5382	9.60967	10.2312	10.1488	10.1798	10.2512	10.1168	9.63056	10.1036	10.3248	10.3693	10.123	10.3179	9.98097	9.87226	10.1962	10.2176	10.2933	10.1419	10.422	10.3747	9.85406	10.4324	9.8122	10.3018	10.1625	10.4254	10.1458
SPAM1	1.52863	1.55127	3.25892	1.45986	1.49642	1.48828	1.37977	1.56584	2.06316	1.35421	1.63938	2.43591	2.06004	1.44516	1.43681	1.6212	1.25635	1.44644	1.56171	1.38063	1.87936	1.38455	1.5367	1.44499	1.46487	1.11689	1.38964	1.32795	1.45139	1.36011	1.39184	2.10645	1.49161	3.68511	1.52966	1.48183	1.54909	1.08407	1.40825	2.15743	1.41384	1.54413	1.42745	1.48792	1.25964	1.48562	3.05501	1.32523	1.81505
DLD	10.9507	11.3243	11.4868	10.9383	11.6082	11.1686	11.265	11.4136	11.2736	11.2584	11.5282	11.2784	11.1833	11.5622	11.381	11.2021	11.6016	11.3455	10.9762	11.373	11.4758	11.4797	10.8419	11.2546	11.1917	11.1741	11.3314	11.4199	10.8995	11.1428	11.262	11.1661	11.594	11.3001	10.9607	10.9912	11.4305	11.528	11.5701	11.2313	11.402	11.1742	11.1036	11.6532	11.1404	11.1201	11.5053	11.3116	11.0444
ZNHIT1	13.2254	12.7424	13.2736	13.1376	13.2282	13.2999	12.9092	12.8378	13.1658	12.6934	12.9657	13.1106	12.8433	12.9658	13.0063	13.2575	13.3977	12.9829	12.8477	13.0069	12.7179	13.0523	13.4075	13.2086	12.9703	12.9328	12.8664	12.9475	13.1758	12.9794	13.1373	13.2828	12.9665	12.8937	13.2711	13.1556	13.1961	12.8853	13.053	12.9068	13.0368	12.973	13.4097	13.0577	12.5815	12.9316	12.8509	12.7892	12.9274
RADIL	8.17168	6.77316	6.35546	8.25735	6.91045	7.18093	7.02879	6.23363	7.75416	7.10277	6.62232	6.35714	7.49152	8.92788	7.6169	8.19797	7.14603	8.44661	7.02767	7.45882	8.17895	6.61392	5.19607	7.75992	7.8826	8.59202	9.11429	7.93972	8.98094	8.3184	9.18605	5.80475	8.71359	7.32011	6.78104	7.88974	7.40235	7.44007	8.7313	7.89496	8.97175	8.40646	7.36834	8.74448	7.67229	8.89447	7.76986	7.84911	6.69637
ZSCAN21	6.62827	5.79114	6.0901	6.07061	6.01564	5.16568	6.11132	5.71086	5.69517	6.17648	6.0077	6.02152	6.18857	6.28372	6.23587	5.56953	6.36161	7.07193	5.90517	6.71385	6.60638	6.1584	6.17129	5.49057	5.88024	5.97005	6.62874	6.29389	6.56858	6.57726	6.574	5.62237	5.87298	5.92353	6.51046	6.50717	5.95842	6.5833	6.10218	6.61302	6.2092	5.80367	6.33103	6.25696	5.89114	6.84679	6.33599	6.00692	6.19393
CTHRC1	2.4338	1.9223	3.13928	2.21537	5.19821	3.70081	4.46969	3.89478	3.48653	2.04035	2.45459	3.99801	2.8911	4.11987	3.37349	2.72386	5.91499	2.9776	4.07771	1.60472	1.8983	3.19521	2.04866	2.87635	3.06173	2.74754	1.91047	3.96867	3.76807	3.15859	1.66526	3.85329	3.49856	2.81803	2.19676	1.84128	2.76087	4.12858	4.86725	2.2914	3.56732	5.59729	2.64215	5.02241	2.97411	2.1846	2.20742	4.20933	3.58679
PURG	1.33549	1.15631	1.40965	1.25052	1.43765	1.3889	1.18601	2.18154	1.20183	1.65933	1.14452	1.1846	0.958249	1.10609	1.10765	1.12511	2.71496	1.55683	1.29579	2.42034	1.77386	1.32036	2.21742	1.16967	1.58462	2.32396	1.20416	1.21828	1.21119	2.05031	1.1638	1.53972	1.17406	1.88039	1.19578	1.23814	1.15232	2.1605	2.35894	2.42373	1.29182	1.39871	1.40469	1.80978	1.29443	1.17736	1.21944	1.13578	1.25027
UBE2E3	12.5729	12.7247	12.7045	12.0733	12.4684	12.2418	12.6948	12.8379	12.1912	12.9375	12.3215	12.3633	12.4042	12.4708	12.6443	12.7164	12.355	12.9061	12.1925	12.6926	13.1112	12.6912	11.9376	12.6834	12.3981	12.8309	13.0121	12.5719	12.521	12.5341	12.7885	12.2992	12.6942	12.5868	12.3332	12.1921	12.4776	13.1784	12.7649	12.678	12.7297	12.7814	12.5647	13.1492	12.3997	12.9725	12.8423	12.6208	12.911
OTUD6B	6.33448	6.52824	5.93421	6.50618	7.06147	7.25966	6.91101	7.15136	6.0884	6.2257	6.59456	6.62308	6.7934	6.90752	6.80725	6.3814	6.2898	6.18604	6.94908	6.26776	6.22802	6.80653	5.88939	6.75371	6.94197	6.54742	6.41809	6.57762	6.81033	6.75362	6.77447	7.24043	6.34999	6.85417	6.23388	6.19792	6.9604	7.00867	6.52478	6.68195	7.33429	7.11435	6.82889	6.80725	6.75037	6.40255	6.29711	6.32787	6.33073
CDH17	2.30965	1.73995	2.76574	1.89258	1.66189	1.63384	1.44387	1.87781	1.83447	1.41863	3.68465	1.73218	2.63957	1.89066	2.01415	1.86809	1.96496	1.59186	2.01672	2.86682	1.67428	2.83418	1.80069	2.66327	1.65996	1.22839	2.63494	1.5143	1.70457	2.0561	1.60666	1.62106	1.62752	2.15842	1.79465	3.58976	2.21617	1.10142	1.52919	1.47018	1.82932	1.66551	1.56859	1.40384	1.2994	1.52618	2.1344	2.54089	1.49949
MAK16	8.78099	8.90047	9.31164	8.88688	8.72562	8.42583	8.9692	8.64663	8.88724	8.76123	9.19833	8.8583	8.86476	8.93433	8.96569	8.93726	9.18371	9.05847	8.72344	8.82738	8.92313	8.94388	8.61387	8.56574	8.79401	8.71116	8.92696	8.84172	8.73871	9.03021	8.97361	8.68883	8.8726	8.77364	8.85566	8.83394	8.68818	8.89922	8.77792	8.71456	8.95679	8.53575	8.64689	8.72233	8.93584	8.97657	9.02011	9.10589	8.9227
KCNK9	4.55745	3.15096	5.2629	4.70139	5.77645	4.76931	4.80175	4.69282	4.54155	4.83725	4.98172	4.88706	4.66002	4.1894	4.55673	5.27384	4.85564	4.52709	5.4757	5.18028	4.35477	5.05578	4.40012	4.78203	4.5135	4.79107	4.82515	4.9133	4.96844	4.12234	4.90403	4.94232	4.81778	5.5959	3.99549	4.83531	4.4551	4.80313	4.36299	4.75064	4.71186	4.88998	4.60203	4.83756	5.16756	3.85	5.09608	5.27728	4.2197
LYNX1	7.30893	7.96854	8.31021	9.38558	7.57187	9.48618	7.71773	8.30331	8.15954	8.00502	7.72843	7.29129	8.21802	7.96124	7.63366	8.77186	7.47135	8.04542	8.15393	8.20148	7.20515	8.35242	7.90889	7.88014	7.8705	8.00616	8.14668	7.91184	8.3214	8.6417	7.84406	8.62728	7.79332	8.61091	7.74108	7.5277	7.68063	7.33095	7.45733	7.87362	7.22067	7.90954	7.25694	7.56676	8.65158	7.65044	7.66175	7.32293	7.5607
LOXL2	3.81516	4.61613	4.26107	3.72155	3.89065	4.69085	4.40653	4.42777	4.50906	4.18355	3.87278	3.6623	4.3641	3.97832	4.18212	4.19254	4.3937	4.44837	3.74636	4.31987	4.38777	4.41713	4.58893	4.02142	4.21946	4.17472	4.23907	4.21996	4.37775	4.67667	4.50317	3.7628	3.73693	1.72241	4.18045	4.2161	3.85985	3.57707	4.35569	4.51618	4.03401	4.37361	4.58107	4.00881	4.27312	4.14983	3.96332	4.08978	4.23276
LRRC6	11.2686	11.2998	10.7573	11.5277	11.7048	11.8502	11.2163	11.3327	11.6597	10.9978	11.1847	11.2878	11.1888	11.6182	11.3494	11.4958	11.4443	11.5094	11.6642	11.415	11.2648	10.942	11.2215	11.3028	11.7053	11.1117	11.1102	11.2273	11.7812	11.5335	11.801	11.7223	11.4435	11.8419	11.5663	11.6314	12.1666	11.4333	11.5417	11.4037	11.6289	11.0742	11.669	11.1521	11.0028	11.0292	11.1835	11.2803	11.4718
GPR34	5.50074	5.22671	5.97514	4.99125	5.33224	4.89298	4.78405	6.52966	5.22205	4.2385	5.40334	4.60149	4.42164	6.40239	5.82782	4.82459	5.59088	5.60462	5.59022	6.02296	5.42964	5.54466	3.76134	5.48365	5.84596	4.53955	4.47547	4.01579	3.80235	3.7756	5.22782	5.74755	6.32047	6.9418	4.67354	4.49964	5.68408	4.64631	5.90459	5.30649	6.1634	5.49075	4.81363	6.06228	3.24909	5.44555	4.82483	4.92387	4.74812
DLC1	1.75657	1.67332	3.34842	1.66042	3.73358	2.68513	2.26716	2.92022	2.98594	3.0276	2.01372	1.98822	3.15143	1.37925	2.17784	2.84337	2.29159	2.30178	2.08812	2.43657	1.5161	2.50183	2.45878	2.5701	1.71103	3.11412	2.6851	2.46624	1.62128	2.49968	1.84985	2.90953	1.72566	3.04055	1.76422	1.60342	2.58186	2.36725	2.14695	2.39676	1.60886	1.96263	2.07939	2.47259	2.61249	2.61309	2.39902	3.02635	2.17929
IDO1	7.30472	6.81089	9.05314	10.277	9.65594	7.77902	8.8238	6.97005	7.5291	8.32678	8.37321	9.60739	7.02839	7.07785	7.87859	8.11094	11.1613	7.22993	6.70791	6.47542	5.84256	10.0868	7.42311	10.4791	7.41495	8.56883	8.87075	9.75528	6.07362	10.2499	6.21808	8.38415	11.6661	8.15524	6.80802	9.66984	8.81333	8.1431	8.88598	6.4866	7.47444	12.6036	7.65743	8.6985	9.36403	5.52713	8.32376	7.36244	7.05393
HGSNAT	11.1633	11.1641	11.5118	11.027	10.8693	11.9447	11.4005	11.5638	10.9041	11.4073	10.7158	11.0096	11.1494	11.363	11.1621	11.3626	11.1345	11.3656	11.1891	11.3451	11.4774	11.3019	11.3911	11.4408	11.0809	11.0704	11.2802	11.3079	11.2882	11.4258	11.25	11.1654	11.3747	10.9768	11.0296	11.1369	10.9503	11.1701	11.3605	11.2797	10.7566	11.9068	11.4871	11.5602	11.1952	11.2424	11.0536	11.2675	11.3588
MFHAS1	5.49495	5.39005	5.19545	5.16726	5.83918	5.52154	4.85872	5.70104	5.71398	4.90036	5.42498	5.09149	5.30964	5.43323	5.09888	5.13457	4.86924	4.85132	5.19743	4.90583	4.8402	5.07748	5.56119	5.02805	5.34207	4.43663	4.69343	4.82297	4.77712	5.24135	5.15542	4.82025	5.08847	3.53286	5.11	4.84522	5.34566	6.03227	4.62311	5.26627	4.97764	5.43054	5.41758	5.21474	5.1448	5.20075	4.94248	5.24701	5.46567
DEFA5	1.96764	1.77432	1.70792	2.02497	1.81779	2.78114	1.31961	2.31767	2.05646	1.44344	1.93484	1.54202	1.33931	1.46938	1.35952	1.9442	1.58326	1.75359	2.29219	1.77406	1.79866	1.68248	1.84477	1.54046	1.6904	1.24426	1.49368	1.48905	1.75197	1.1974	1.66816	2.00741	1.64543	1.6376	1.93463	1.77404	1.66072	2.16013	1.55382	1.64013	1.66829	1.8338	1.76641	1.52297	1.31951	1.6402	1.5405	2.35754	1.59671
SNTG1	2.1233	1.46396	1.40362	1.60639	1.49031	1.45189	1.30931	3.11329	1.41693	1.31218	1.44751	1.3357	1.16296	1.31891	1.25572	1.57442	1.35329	1.43168	1.55211	1.44758	1.5472	1.45736	1.58418	1.38858	1.45131	1.16661	1.63846	1.40703	1.46995	1.15516	1.41177	1.47591	1.4468	1.03597	1.44892	1.41835	1.40114	1.13979	1.43445	1.43218	2.32121	1.52101	1.43642	1.3334	1.22744	1.37723	1.50479	1.28291	1.31194
GSDMD	8.96426	8.34306	8.43906	8.80508	8.8929	8.09709	8.30268	8.22265	8.86562	8.50473	8.96683	8.6274	8.62288	8.43477	8.64178	8.46644	8.8719	8.76993	8.65502	8.45315	8.34204	8.71563	8.64812	8.77862	8.42513	8.5521	8.63277	8.45068	8.96777	9.0647	8.81105	8.36305	8.54994	9.15056	8.70068	9.09902	8.95706	8.25073	8.68615	9.19559	8.92625	8.91109	8.37425	8.44132	8.43804	8.64474	8.78285	8.38505	8.53506
KIAA0196	9.53047	9.66006	10.1413	9.70482	9.38497	9.68275	9.57515	9.63748	9.78085	9.46275	9.75211	9.71929	9.51053	9.71803	9.61186	9.68072	9.925	9.73543	9.39538	9.72051	9.5352	9.57538	9.58478	9.50722	9.5201	9.45788	9.62909	9.61823	9.45302	9.62348	9.63636	9.35014	9.67284	9.39918	9.45088	9.51497	9.52785	9.71187	9.74134	9.46267	9.46412	9.3738	9.58057	9.66934	9.07549	9.67395	9.71559	9.76747	9.74896
TRAM1	11.9112	11.9899	12.5418	11.7992	11.8357	11.7576	12.0248	11.4106	11.3716	11.2999	12.4645	11.5316	11.2504	11.6725	11.6848	11.5021	12.4504	11.5946	11.7379	11.5091	11.6308	11.6893	11.6319	11.4994	11.6189	11.4328	11.6005	11.5114	11.3903	11.5659	11.5532	11.7552	11.9188	10.8558	11.597	11.4908	11.4264	11.5247	11.9126	11.3559	11.803	11.5699	11.6478	11.5997	11.0253	11.5125	11.6315	11.7487	11.5181
NKRF	8.45962	8.59612	8.56143	8.54109	8.18248	8.59079	8.42272	8.56071	8.65364	8.4709	8.26409	8.43903	8.5811	8.68941	8.36307	8.593	8.43488	8.69289	8.50056	8.63298	8.47946	8.60188	8.54184	8.57213	8.56272	8.42436	8.48846	8.52803	8.26356	8.61535	8.51616	8.64338	8.39061	8.1771	8.42345	8.6261	8.30961	8.25941	8.59094	8.57245	8.36545	8.42661	8.6832	7.96574	8.48745	8.53668	8.55452	8.47657	8.49132
EIF2C2	9.0528	9.14926	9.01033	9.2314	8.94971	9.33599	9.01422	9.47032	9.07747	8.52112	8.56136	8.96231	8.97337	9.01659	8.61681	8.92719	9.20363	9.19518	9.51009	8.96656	9.07557	9.0043	9.28306	8.54308	8.54177	8.66443	8.9388	8.7247	9.10819	9.29098	8.77209	8.95739	8.92266	8.9006	9.03556	9.07453	8.99828	9.12653	8.96319	9.15625	8.96035	9.35167	9.52449	9.10981	8.86556	8.90854	8.94223	8.60373	9.00035
DGAT1	9.01713	8.51641	8.90868	8.90559	8.57638	9.0058	8.69129	8.5695	8.92192	8.52807	8.76653	8.95417	8.53405	8.40916	8.49013	8.69905	8.89032	8.28365	8.5476	8.98902	8.24484	8.43848	9.26022	8.84373	8.43339	8.41337	8.44432	8.83135	8.68281	8.82162	8.65646	8.66431	8.8213	8.73313	8.6899	8.7521	8.4236	8.32245	8.9605	8.70918	8.33175	8.84092	9.07319	8.86084	8.47501	8.4788	8.43677	8.61757	8.61698
SLC24A2	2.64931	2.04036	2.96295	2.02717	4.56811	1.91788	1.55893	2.24512	3.5078	2.29878	2.37067	2.76758	3.04408	1.79584	3.11765	2.98938	2.2775	2.07264	2.25964	1.60292	1.97547	2.58219	1.88625	1.71012	1.8866	1.84855	2.3553	1.76889	2.04744	3.28983	2.34243	2.97583	3.93071	0.862394	2.60921	2.28861	2.8669	4.37117	1.55891	2.29766	1.84649	1.69066	1.6626	1.90061	2.01652	1.91861	1.92121	2.38991	1.76678
FIBCD1	5.37448	3.65523	4.48548	5.0184	5.09815	5.02052	4.25662	5.0913	4.70851	4.3319	4.35868	4.85114	3.822	4.40974	4.03031	4.76027	4.8708	4.30469	5.02243	5.00688	4.02593	4.36853	4.7784	4.33034	4.19182	4.34657	4.20019	4.73901	4.74261	4.05639	4.08622	4.60449	4.48452	5.88536	5.23972	4.72868	3.91104	3.64387	4.87544	3.66136	4.10497	3.75989	4.70078	4.31626	4.09865	4.12175	4.4405	4.73021	4.09269
KDM4C	8.63898	9.15367	9.4253	8.6022	8.67542	9.3447	9.10974	8.9237	8.89898	8.73257	8.43338	8.73413	8.69906	8.8585	8.74825	8.77492	8.66351	8.92261	8.90238	9.07433	9.2605	9.03196	8.96526	8.64254	9.02988	8.82193	8.93447	8.60181	8.79122	8.74685	9.01116	8.97849	8.64877	8.50983	8.79064	8.85459	8.76968	9.52713	9.01032	8.54612	8.89021	9.09736	9.0769	8.91341	9.11568	8.81588	8.79454	8.8889	8.91898
INSL4	1.15963	1.35873	1.28991	1.22344	1.26646	1.18135	2.11115	1.26624	1.33629	1.28862	3.04123	1.3703	1.98818	1.25019	1.30658	1.28145	1.69645	1.34719	1.29673	1.19944	1.25112	1.16312	1.26351	2.12259	1.36432	1.14877	1.66995	1.47204	1.48316	1.18261	1.39621	1.74593	1.40078	2.46647	1.42733	1.43211	1.38683	1.23254	3.80045	1.22782	1.3544	2.18012	1.21076	2.34981	3.92532	1.31848	1.39159	1.30512	1.32744
MMGT1	10.8339	10.6888	11.1396	10.987	10.7183	10.8854	10.7493	10.9262	10.6839	10.6828	10.7924	10.5754	10.5871	10.7168	10.6667	10.7829	10.8755	10.7516	10.8743	10.5876	10.8642	10.6783	10.8644	10.4806	10.4801	10.5724	10.7398	10.6227	10.6571	10.8321	10.6809	10.7393	10.6906	10.3007	10.6515	10.7635	10.5959	10.7949	10.7204	10.8469	10.6293	10.6467	10.72	10.4736	10.4759	10.6596	10.7049	10.747	10.5899
DNAJB5	7.89573	7.8522	8.36851	7.58841	7.83251	7.875	7.20685	8.18036	7.76409	6.89864	7.1126	7.12304	7.2168	7.2011	6.91638	7.61982	7.56874	7.81398	8.02488	7.87286	8.10157	7.66512	7.72739	7.47819	6.97222	7.25112	7.07454	7.371	7.31285	7.25705	7.20505	7.55388	7.06616	7.53203	7.7754	7.12709	6.88472	7.78417	7.07532	7.77266	7.40388	7.76594	7.99139	8.14886	7.66127	7.44851	7.08636	6.94841	6.99199
GNG10	11.0701	11.4793	11.7525	10.949	12.0172	11.3423	11.4493	11.7697	11.1093	11.357	11.3833	10.6814	11.0396	11.5001	11.6751	11.2283	11.7524	11.5242	10.9321	11.1157	11.7773	11.3977	10.71	11.0911	11.4714	11.2606	11.2559	11.0968	10.9831	10.9977	11.0805	11.1617	10.9149	11.0863	10.9883	10.7148	11.2029	11.4543	11.5221	11.2729	11.4132	11.2947	10.6377	11.5407	10.6428	11.4512	11.2946	11.4368	11.6498
GABBR2	2.05079	1.86147	2.6387	2.15519	1.96481	1.64603	1.40263	2.25891	2.31179	2.94358	2.12196	1.58358	2.39457	1.51391	1.52571	2.11038	2.2015	2.36896	2.61593	1.80772	1.87812	1.73207	1.97015	2.24794	1.73687	2.28363	2.03289	1.5541	1.83619	1.55253	1.74288	1.63367	1.70154	4.42301	2.02874	1.82364	2.51686	2.31432	2.08895	2.59101	1.75172	1.91039	1.93058	1.53738	1.5555	3.05911	2.40715	1.49848	1.67998
TMOD1	3.36261	4.39373	2.74739	2.22022	4.03351	1.39053	2.91635	2.3886	3.31009	2.95859	2.52307	2.07651	2.58885	2.36291	2.79747	2.24871	4.10591	4.26557	3.01658	1.72051	3.8089	2.15111	1.97301	2.31212	2.6156	2.82241	3.11679	3.47147	2.44261	4.89007	3.00098	1.94944	2.41909	4.34477	4.33187	1.89512	2.52796	1.89531	2.79488	2.28349	3.85884	2.79772	2.61653	3.67267	2.44916	3.08276	2.4895	2.55118	3.61181
DBH	2.36349	3.29405	2.9602	2.40984	4.1721	3.83284	2.49875	2.50766	3.17615	3.81139	2.39617	2.41822	3.78037	2.14293	3.43645	2.41638	2.87145	2.60751	2.10034	4.0474	2.54417	2.37277	2.83361	3.00037	3.46317	3.05579	2.9619	1.49438	2.05844	2.99294	2.26225	2.32572	2.26669	4.15192	1.73342	2.40684	2.23964	2.5458	2.35096	3.66369	2.9627	1.35532	1.31372	2.47377	3.37363	3.57399	3.91236	2.60521	1.87212
TRIM32	8.41143	8.00899	8.63671	8.61869	8.11425	7.91005	8.418	7.83706	8.56375	8.67009	8.16608	8.54116	8.5445	8.11989	7.96424	8.43094	8.67161	8.77155	8.10621	8.30661	8.61544	8.13935	8.75043	8.35036	7.97877	8.21957	8.60025	8.49708	8.43981	8.61853	8.7857	7.746	8.85121	7.75552	7.72376	8.74427	8.42563	8.84215	8.69861	8.62286	8.41745	7.51646	8.62397	8.081	8.47933	8.64622	8.87414	8.36362	8.59637
OBP2A	1.95324	1.75218	3.2008	1.54896	2.68276	1.32372	1.49787	1.73264	2.92121	1.49645	1.83891	1.52667	2.29845	1.56475	1.45178	1.849	1.26407	1.60016	2.24934	3.11512	2.00257	2.45487	1.54516	1.54045	1.60805	2.11918	1.99919	2.20857	1.64707	1.61636	1.58551	1.56318	1.72563	3.07026	1.7288	1.63398	1.88586	2.66077	1.50327	1.30327	1.519	1.63701	1.50934	1.40634	1.39912	1.51665	1.56246	1.44673	1.8854
RMI1	10.6507	10.5086	10.6666	10.1804	10.2948	10.581	10.3287	10.8882	10.0276	10.084	9.87841	9.88235	10.1466	10.5258	10.1533	10.4197	10.6194	10.5525	10.45	10.7422	10.7074	10.4738	9.89414	10.057	10.369	10.5351	10.2809	10.3241	10.378	9.9792	10.0422	10.8752	10.5068	9.69573	10.3532	9.77647	10.3011	10.1213	10.7419	10.4675	10.6112	10.3748	10.6002	10.9571	9.76813	10.8616	10.0663	10.2666	10.4661
TAF1	7.85838	7.75968	7.35043	7.88942	7.52167	7.76362	7.61321	7.94948	7.49798	7.65867	7.79985	7.68995	7.82864	8.14382	8.06283	7.538	7.37901	7.5412	8.13761	7.7304	7.63384	8.06934	7.68834	7.83686	8.15127	8.05502	7.54757	7.71651	7.84691	7.77054	7.67115	7.83761	7.37423	8.27263	7.96475	7.49465	7.68314	7.42109	7.32363	7.92541	7.97658	8.00514	7.57164	7.7387	7.75452	7.96927	7.61367	7.34498	7.46135
FBXW5	10.8842	10.0633	10.5801	10.9114	10.6943	10.9315	10.4709	9.99887	10.816	10.4586	10.7305	10.8493	10.2937	10.2229	10.4339	10.3252	10.826	10.4389	10.7218	10.659	10.4674	10.4438	11.1796	10.6483	9.90327	10.2111	10.4768	10.5986	10.5808	10.7519	10.4557	10.2593	10.4729	10.5916	10.5774	10.8448	10.498	10.0312	10.6479	10.8241	10.394	10.9403	10.7648	10.4224	10.4901	10.5102	10.5274	10.26	10.1938
GTF3C5	10.7013	10.4843	10.5776	10.5646	10.3028	10.5468	10.7795	10.1714	10.6854	10.5757	10.4218	11.0367	10.8346	10.5726	10.6628	10.2341	10.5841	10.3453	10.4082	10.716	9.85799	10.2807	10.9966	11.0994	10.3003	10.418	10.4665	10.9799	10.8317	10.8517	10.8533	10.5215	10.551	10.8624	10.7199	10.9199	10.7725	10.032	10.6495	10.4884	10.4118	10.609	10.6522	10.2901	10.8127	10.5448	10.6328	10.2956	10.828
TEX10	9.24843	9.19255	9.48357	9.02388	9.28902	9.21242	9.08395	9.06108	9.25283	9.02267	9.16466	9.02467	9.35079	9.10313	8.95008	9.0377	9.39209	9.16503	8.97814	9.11718	9.23157	9.40869	8.8745	9.13122	8.9141	9.04821	9.08711	9.07179	8.83182	9.19913	9.00928	9.13704	9.14135	9.21181	9.0448	8.96903	9.06603	9.31971	9.27729	9.39014	9.10388	9.29202	8.99378	8.99763	9.12502	9.17735	9.18927	8.99327	8.97879
RPL35	15.4001	15.2382	15.3702	15.2562	15.6118	15.2094	15.196	15.3765	15.4768	15.3056	15.4388	14.9912	15.4201	15.4354	15.2895	15.2941	15.2956	15.2101	15.1828	15.4813	15.4462	15.5299	15.4066	15.1467	15.3503	15.2333	15.1509	14.9472	14.7395	15.3979	15.1034	15.4563	15.086	15.1778	15.0597	15.0021	14.8909	15.3292	15.2662	15.526	15.2015	15.1806	15.15	14.9547	15.0066	15.4053	15.1591	15.2187	15.1538
PJA1	9.1695	9.54032	9.5988	9.21016	10.0669	9.66955	9.28588	10.0084	9.29887	9.75855	9.52505	8.98932	9.75578	9.38	9.29548	9.50612	9.3122	9.54389	9.22148	9.5416	10.0708	10.0456	8.96299	9.70513	9.5108	9.71178	9.54466	9.17273	8.97065	9.28852	9.28258	9.35197	9.65206	9.09069	8.97063	9.30929	9.37633	9.66467	9.6745	9.84808	9.33374	9.80246	9.33054	10.3023	9.10827	9.49515	9.66154	9.26572	9.39925
GGTA1P	5.31279	6.82218	9.09584	7.15186	8.28288	7.13948	6.08135	9.95067	7.98221	6.49991	6.28588	5.43646	6.36816	9.01189	8.60943	6.43811	5.99369	6.33907	6.45364	5.90262	6.42508	7.25087	5.84682	6.4411	8.91539	5.98859	6.13682	4.97323	5.3012	5.88689	5.48655	6.57216	6.74337	5.73899	6.15569	5.96136	7.24383	5.99533	7.03571	6.21564	6.13681	5.88931	5.12114	6.18006	5.20072	5.68069	6.58912	6.70368	5.65492
CCL21	5.84585	5.03762	6.31623	5.59457	7.46143	7.3711	5.72265	5.1889	5.71948	5.88547	6.2872	5.60374	5.63419	5.2201	5.58751	6.04479	5.3683	5.07009	4.85494	5.46337	4.86185	5.0874	5.6542	5.77812	5.63205	5.87813	5.62976	5.66077	5.64303	5.81432	5.77261	5.94206	6.02448	5.84799	5.55686	5.51582	6.02567	6.61432	5.23808	4.68724	5.47081	5.38511	4.83237	5.26206	5.52042	5.55556	5.72934	6.09242	5.86764
NUDT2	9.51151	8.57698	8.82471	9.42168	9.43077	8.50008	8.14304	9.09435	9.39684	8.63183	9.42117	9.00214	9.45134	9.30324	9.40071	9.01201	9.02081	9.55491	9.30033	9.08708	9.06332	9.48003	9.33231	8.53076	8.96516	8.76128	9.40668	8.76728	8.69951	8.74896	8.93166	9.17066	9.12381	8.96053	9.23259	9.28639	9.62183	9.89113	9.30837	9.6221	9.91411	8.97331	8.74946	8.48546	8.2567	8.97101	9.35577	9.13438	8.82164
AQP3	14.0026	14.2976	14.2124	13.5249	13.3383	13.4251	14.1953	14.1141	14.4204	14.3948	14.1952	14.2798	14.3118	14.3049	14.2822	13.9994	13.8241	13.8533	13.4788	13.7957	14.1089	14.1969	14.526	14.5781	13.7629	14.1159	14.2577	15.0126	14.8232	14.9615	14.3874	13.9991	14.3	14.9462	13.7509	14.2471	13.6901	14.9534	14.1659	14.3637	13.7871	14.0993	14.3021	14.43	14.8653	14.3167	14.3117	13.7243	14.5918
MCART1	6.61184	6.9396	6.44307	6.66023	7.33871	6.76135	6.63691	7.15399	6.7869	6.52227	6.81272	6.74007	6.39641	6.53948	6.83595	6.96456	6.9832	6.98276	6.85286	7.18625	6.70156	7.08827	6.2067	6.70659	6.34573	6.67542	6.82503	6.85563	6.5683	6.74148	6.7644	6.78938	6.82788	7.74971	6.52885	6.61516	6.63853	6.68705	6.95911	7.08166	6.77946	6.89448	6.67532	6.79779	6.32108	6.93693	6.91848	6.88069	6.49493
FAM102A	13.8096	13.6759	13.5402	13.0855	13.2061	13.0796	13.8877	13.9159	13.3951	13.5098	12.8179	13.4332	13.2267	13.3988	13.1647	13.8787	13.7236	14.094	13.452	13.8768	14.2239	14.051	12.9935	13.5962	13.383	13.8854	13.5123	14.0258	14.1091	13.3602	13.4498	13.3321	13.9065	13.3947	13.5056	13.4519	13.1421	13.5539	13.8614	13.634	13.9452	14.0108	14.5164	14.5723	13.546	13.9591	13.5752	13.6239	13.8587
HDHD3	7.07245	6.79854	6.67313	7.05996	6.31416	5.74445	6.67964	5.46144	6.93421	6.88848	6.62724	7.35991	6.675	6.7184	6.69533	6.40943	7.05951	6.90227	5.65038	6.79195	6.52318	6.4399	7.71789	7.09092	6.45683	6.68202	7.04199	7.33241	7.36918	7.17988	6.7699	5.65043	6.8065	7.31418	6.9192	7.88671	6.96237	6.35713	6.84933	6.61913	6.60835	6.36588	6.83342	6.60499	6.66183	6.65747	6.98917	5.89659	7.07999
COL15A1	1.58776	1.35004	1.46694	1.95392	1.59645	1.46455	1.11946	1.62726	1.50346	1.19466	1.47846	1.21211	3.84303	2.93459	1.3716	1.55769	1.28633	2.39272	1.98903	1.46997	1.5645	2.52406	1.64534	1.2194	1.30758	0.931202	1.66964	1.24653	1.38959	2.77644	1.27318	1.33555	1.31504	1.10831	1.46573	1.35959	1.80269	1.90738	1.97898	2.4541	1.43296	1.55875	1.45874	1.29548	1.04684	1.36671	1.61514	2.09149	1.27463
MAGEE2	2.42003	2.79378	4.64274	3.22359	4.88548	3.40872	2.73182	1.64793	3.29351	3.12144	2.04321	2.31729	2.92903	2.1438	2.49984	3.35679	3.4103	1.7576	2.12668	3.09254	2.01155	3.32498	3.05456	1.39024	2.84523	2.93627	2.79631	3.03992	1.82311	2.96761	2.993	2.20661	5.24892	5.06319	3.18128	2.94699	2.35882	4.25061	2.27937	2.67168	4.37189	2.74852	1.38758	3.39856	3.00034	3.48032	3.26831	3.12453	3.20992
KCND2	1.45159	1.41667	2.08409	1.55011	2.33352	1.32416	2.55204	1.5003	3.73656	1.1922	5.03855	3.26531	2.01508	1.18829	2.28874	3.14881	4.37782	1.83591	1.81744	1.32226	1.97824	2.81042	1.52389	1.28547	1.36886	1.80726	1.61156	2.18668	1.51791	2.58154	1.35415	2.12889	4.62879	2.66719	5.72721	1.8341	1.57337	2.81422	3.59427	1.43963	1.41452	3.44381	1.32684	1.15062	1.34132	2.72484	2.22577	1.21706	1.29276
ADK	8.73996	8.56792	8.92282	8.29116	8.8878	8.59609	8.48512	8.71736	8.61379	8.48751	9.09264	8.62715	8.58888	8.38435	8.50684	8.66596	9.11031	8.69936	8.67547	8.86929	8.77792	8.77136	8.65958	8.59788	8.34116	8.50459	8.48711	8.43238	8.64939	8.4066	8.36952	8.96508	8.96684	8.67683	8.60339	8.28977	8.47893	8.50738	8.75606	8.78014	8.74263	8.36872	8.68373	8.78587	8.28636	8.58729	8.7473	8.70156	8.64865
LEPROT	12.6929	12.5407	12.6488	12.5845	12.7315	12.2255	12.581	12.5871	12.3183	12.4645	12.5897	12.1044	12.292	12.3977	12.5306	12.3347	12.6089	12.3244	12.4698	12.1627	12.7551	12.6956	12.3747	12.1896	12.5753	12.3688	12.1201	12.2712	12.1137	12.4591	12.5952	12.5008	12.497	12.0856	12.2082	12.2632	12.2654	12.2401	12.5173	12.5224	12.4589	12.9058	12.3479	11.702	12.2559	12.5899	12.2279	12.6554	12.4919
TRIM62	7.64337	7.18483	8.15915	7.74268	7.72803	8.18711	7.45601	7.7593	7.68182	7.71319	7.25425	7.21431	7.42588	7.21506	7.11641	8.05067	7.66464	7.55935	7.20864	7.27668	8.02434	7.54361	7.82735	8.00742	7.40707	7.618	7.22574	7.48725	7.55937	7.56167	7.21822	7.75437	7.22789	6.99114	7.53773	7.57177	7.36231	7.23879	7.70998	7.56524	7.3615	8.322	7.86938	8.42985	7.20416	7.35419	7.2412	7.43629	7.49155
PSMD12	8.74625	9.00914	9.36229	8.58492	9.19309	8.95899	9.25629	9.00797	8.83869	8.87357	9.18763	9.09507	9.08177	8.88691	8.95877	8.97278	9.52734	9.09198	8.47536	9.02627	9.22877	9.02631	8.55345	8.94318	8.54707	8.78745	9.24424	9.53795	8.62652	9.0979	9.16009	9.07933	9.48723	8.62439	8.6661	8.80602	9.11103	9.22112	9.27405	9.06474	9.23919	8.82798	8.91816	9.14136	9.10716	9.21386	9.36196	9.21708	9.32897
F8A1	11.513	11.3499	12.0295	11.6434	11.061	11.3408	11.8135	11.2228	11.5079	11.6711	11.2739	11.7354	11.3608	11.5591	11.3954	11.471	11.9636	11.4883	11.4345	11.2447	11.9514	11.1517	11.8766	11.7457	11.4063	11.6237	11.8073	11.6859	12.1918	11.8397	11.5552	11.1705	11.6031	11.3838	11.8178	12.0318	11.307	11.3434	11.3883	11.5665	11.1675	11.8335	11.6028	11.427	11.8109	11.7862	11.6761	11.2675	11.5666
C4orf34	12.4032	12.0998	12.4021	11.8744	12.6656	11.806	12.3468	11.8313	11.8146	11.8665	12.6417	12.019	11.8192	11.7977	12.2262	11.771	12.5709	12.2343	12.2494	11.7839	12.4113	12.6486	12.1283	11.942	11.6626	11.7573	12.0537	12.0591	12.1586	12.1038	12.0132	12.2721	12.1531	12.1365	12.1441	12.0296	11.9937	12.4272	12.5659	12.2803	12.5927	12.8621	12.1316	12.2754	11.0736	12.2199	11.9359	12.1723	12.047
ABO	4.72813	2.97296	3.44011	4.84467	5.50821	4.09882	6.42729	2.37698	2.67249	5.77294	5.78141	5.32693	3.21755	5.64048	4.45535	4.99088	6.10791	5.77267	3.93701	4.36857	3.27857	2.7892	3.30438	3.11951	4.74877	4.77229	5.58747	5.61359	3.7449	4.11764	5.78698	5.22945	4.7633	4.46549	5.59246	4.11295	4.70501	4.20968	5.1011	2.20798	3.12083	5.34454	5.9584	3.45642	4.96002	5.43411	5.59423	5.18564	5.73034
CNOT10	10.5386	10.2719	10.542	10.4892	10.4017	10.5184	10.3914	10.4681	10.5356	10.2404	10.2731	10.4393	10.4283	10.4319	10.2329	10.484	10.5336	10.6707	10.4587	10.3638	10.6063	10.5146	10.1875	10.5755	10.2623	10.396	10.3451	10.4675	10.4972	10.4465	10.4739	10.5922	10.5444	10.5535	10.6616	10.6076	10.5544	10.4495	10.62	10.4923	10.626	10.5856	10.5746	10.5702	10.3066	10.2962	10.3649	10.4642	10.49
FOXE3	6.1339	6.10936	6.3504	6.57359	7.37743	6.50915	6.31092	5.70292	6.8456	6.29192	6.35667	6.13679	5.90895	5.78649	6.32343	6.23895	5.88237	6.09049	6.61929	5.96724	5.4432	6.14816	6.1046	6.19254	6.17329	6.2927	6.2009	6.27267	6.66727	6.13803	6.70027	6.43407	6.45737	6.67706	6.3281	6.34119	6.44853	7.2269	5.99615	5.80056	6.08785	5.93548	5.60588	5.94792	6.43904	5.92252	6.3117	6.5645	6.3528
ZWILCH	7.90205	7.01417	7.56214	7.44794	8.34817	7.20147	7.48038	7.97049	7.33925	7.17156	7.59365	7.67724	7.43101	7.33739	7.28354	7.59706	8.28618	7.43179	7.69295	7.48484	7.48123	7.89229	7.03899	7.80886	7.53924	7.42016	7.09334	7.30555	7.12415	7.29338	7.38655	8.37755	7.41604	7.30751	6.9866	7.05351	7.20085	8.16383	7.57737	7.81504	7.94647	8.11762	7.64304	8.16727	7.36648	7.58008	7.03262	7.16357	6.97788
PNMA2	1.44277	3.01107	1.35637	3.79214	2.42692	3.89893	1.13886	1.37378	2.01834	2.94784	1.57251	1.81677	2.4367	1.18404	2.68661	1.76411	1.08948	2.09793	1.74697	1.29906	2.76882	1.9978	2.26978	1.24843	2.38724	4.07527	2.3228	2.04355	1.40984	0.984001	1.32458	2.71042	1.32516	2.29597	1.45005	1.42192	1.38394	1.95706	1.23316	2.9553	1.35447	1.37122	1.58757	1.14623	3.84177	2.09024	2.14488	1.1658	1.28938
SCN9A	4.46183	4.19796	5.07406	4.74558	4.86554	4.91188	3.56143	4.38945	4.242	3.92128	4.11275	3.23237	3.9095	3.61804	3.01336	4.57458	4.23514	5.15703	4.37328	4.97204	5.10958	3.75039	4.87434	4.49357	3.11384	4.23191	3.66426	3.84767	4.5151	4.10206	4.3323	4.63773	4.07743	4.96244	2.82726	4.39162	4.09715	4.54545	4.53824	4.58433	4.6781	4.425	4.77891	5.40067	4.17462	3.55947	4.08884	3.6118	3.78621
PTP4A3	6.74874	6.51634	6.30755	8.01195	7.36434	7.1515	5.2177	6.77232	7.08939	6.17732	6.05094	5.68475	5.59491	5.44007	5.73325	6.67912	6.30307	6.66647	7.03951	6.73676	6.66349	5.94691	7.13967	5.49889	5.75412	5.54245	6.25523	5.80383	6.61456	6.10369	5.54634	6.32945	5.32821	4.76652	5.80154	6.2322	6.11638	6.30103	6.02706	6.38383	5.815	6.02312	6.2327	5.82269	5.7657	5.2723	5.86032	5.91841	5.77477
ALG13	8.70933	9.10845	8.66774	8.91743	9.62792	9.53813	8.92064	8.89591	8.91676	8.65516	9.5156	8.5123	8.67062	9.4058	8.97235	8.90749	9.21293	8.77244	9.48708	8.54525	8.28477	8.91289	8.75306	8.54344	9.20244	8.84355	8.23537	8.70906	8.76376	8.68079	8.61645	9.43302	8.59786	8.77243	9.13298	8.49241	8.89272	8.7837	8.76515	8.45704	8.89306	9.00636	8.71112	9.12473	8.76066	8.73706	8.54007	8.6367	8.33974
CRIP2	10.6324	10.0956	9.85105	10.8633	9.43751	10.0152	9.99215	9.59918	10.881	10.2153	10.0977	10.7036	10.2085	9.99074	10.1306	10.1639	10.4795	10.5655	10.3324	10.4724	9.95494	10.1566	11.1426	10.3147	9.8305	10.0087	10.6502	10.8934	11.452	10.6848	10.6984	9.85318	10.4815	10.0764	11.0052	11.2835	10.3694	9.58399	10.7282	10.4819	10.0147	9.85509	10.9473	9.38724	10.3822	10.4071	10.7514	10.3079	10.557
S1PR3	4.80393	4.62048	5.59288	4.89696	6.83025	5.10219	5.04932	4.8913	6.1928	5.11889	4.96593	4.69831	4.83047	4.53138	4.8801	5.71251	4.8728	4.92079	5.75726	5.17584	4.02124	4.88633	4.35753	4.81892	4.67709	5.03757	4.84685	4.92687	4.69118	4.63688	5.10464	5.38859	4.85016	5.80549	5.03414	5.52841	4.90154	3.79295	4.65672	4.80101	4.81802	5.01644	4.03669	4.84117	5.15481	4.88081	4.84314	4.92673	4.84743
LCMT1	10.6415	10.3451	10.5362	10.671	10.5848	10.5215	10.0413	10.2887	10.5596	10.3858	10.3198	10.3796	10.5107	10.3995	10.1981	10.2555	10.4822	10.3112	10.4796	10.4267	10.4401	10.4271	10.8223	10.5738	10.2241	10.3085	10.3134	10.2008	10.293	10.5317	10.3263	10.2607	10.357	10.5068	10.5254	10.3862	10.3982	10.6163	10.5773	10.8689	10.6649	10.4515	10.6518	10.3665	10.023	10.6898	10.375	10.2503	10.358
MTHFD2L	4.72839	5.22525	5.11694	4.71073	4.39089	4.11204	5.09731	5.43216	4.44202	4.33571	4.82393	4.74601	4.75562	4.34399	4.99454	4.54797	5.00463	4.68915	4.62011	4.58667	5.38859	5.54124	4.22737	4.44746	4.42557	4.62868	4.82016	3.78415	4.88168	4.33646	5.02199	4.93344	4.05893	3.40132	4.90846	4.66545	5.02603	4.68579	4.87985	4.85436	5.14852	5.47025	5.29521	4.81759	4.40431	4.81351	4.54899	5.09693	4.39666
CST1	5.33326	1.75929	10.1582	5.19813	6.41539	4.74991	8.09499	5.11217	2.30855	2.68278	7.6654	4.18135	2.08853	6.43374	10.5562	6.51702	11.1098	3.93766	7.5883	2.57661	4.58973	3.23856	2.4874	3.0444	5.12611	2.51385	2.53404	3.13736	3.42158	5.56206	7.24517	7.26296	3.01605	6.3701	10.7533	1.621	7.56018	1.31673	7.68426	4.75112	5.88681	8.03495	5.56274	6.05691	2.35647	3.03269	3.50748	6.77622	3.70235
HNRNPH2	9.50649	9.86368	10.2019	9.78118	10.2786	9.87253	9.97947	9.86003	9.74252	9.94685	9.93327	9.72177	9.7097	9.78574	9.86167	9.70422	10.1313	9.88174	9.71199	9.7535	9.67574	9.8943	9.77712	10.0276	9.85231	9.89528	10.0778	9.83372	9.75388	9.88044	9.85345	9.94963	10.083	9.62573	9.60454	9.88466	9.74926	10.067	10.1588	9.81876	9.84636	9.56039	9.82437	9.75103	9.53908	9.84626	10.0254	9.94023	10.0496
GPC5	1.7865	1.9842	2.92277	7.57767	1.72662	1.42393	1.67326	1.99404	2.0957	2.38313	2.33456	1.77139	2.82896	1.7429	1.63409	2.13546	1.23802	1.76418	1.91223	2.79986	2.99629	2.41922	1.64689	2.00961	1.88948	2.02425	1.77095	1.69892	1.97542	2.58833	1.82521	2.10145	1.73849	2.37198	2.10811	1.95499	2.4708	2.9135	1.59169	1.38387	1.68919	1.60273	1.56938	2.63324	2.76666	1.81998	1.87519	1.71353	1.98087
NRBP2	8.4003	8.87902	8.5454	9.16425	8.06681	9.55992	8.94473	9.30898	9.54282	8.83242	7.90945	9.13889	8.94525	9.31273	8.86851	8.74472	7.86339	8.39365	9.14143	8.48114	8.64514	8.38122	8.90371	8.96449	9.67736	8.82266	9.30014	8.75918	9.39307	9.22649	9.71803	8.90609	8.39946	9.30524	9.36798	9.04258	9.17592	9.19318	8.60531	8.55578	8.36834	8.47677	8.96049	8.73049	10.5216	8.62224	8.40663	8.74733	8.8421
ADAMTS17	2.40281	1.57746	2.22538	3.00318	2.08572	1.57258	2.14593	2.58042	1.72594	1.90304	1.87826	2.01244	2.07451	2.5378	1.80536	2.24074	2.50522	1.48475	4.21611	2.10654	1.47538	1.36043	2.61536	2.0544	1.63873	1.97281	1.30133	1.35767	1.81882	2.31895	2.76717	2.26945	1.84255	3.80493	1.73297	1.57201	1.61905	2.65152	1.92405	1.97031	2.22395	2.08624	1.93957	2.86575	1.22397	1.74639	1.51619	2.27067	1.47235
STARD5	5.58351	5.19847	6.13599	5.1652	6.17499	5.50752	5.74668	5.79414	5.76316	5.54375	5.72447	6.08063	5.51971	5.6834	5.93667	5.08281	6.42804	5.724	4.93444	5.23762	5.48019	5.57344	5.95754	5.41261	5.43845	5.64713	5.61522	5.6693	5.5422	5.83122	5.77977	5.74387	6.04155	5.93516	5.70676	5.79139	5.5115	5.99052	5.56106	5.8653	5.75726	6.23836	5.54807	5.7213	5.65281	5.17827	5.41524	5.55645	5.71881
MTCP1NB	10.639	10.3336	10.46	10.8117	10.3932	10.3671	10.3618	10.2215	10.5073	10.5309	10.5328	10.4069	10.5459	10.7084	10.7617	10.4565	10.2343	10.6521	10.4612	10.4663	10.6933	10.5534	10.2924	10.3659	10.5463	10.4796	10.3148	10.2949	10.2853	10.2434	10.6501	10.4745	10.2737	10.1002	10.3381	10.3526	10.4868	10.3657	10.3019	10.3633	10.5953	10.2898	10.3821	9.89375	10.3974	10.5204	10.3584	10.6242	10.3945
ATF7IP	9.49479	9.36947	9.37147	9.57032	9.26688	9.38508	9.34033	9.6506	9.62668	9.50586	9.1153	9.55763	9.69711	9.3963	9.53315	9.56448	9.35342	9.53375	9.49924	9.40457	9.27834	9.39809	9.90524	9.7398	9.61368	9.5408	9.32935	9.35503	9.5057	9.59237	9.21017	9.31635	9.58343	9.24328	9.32089	9.4742	9.37876	9.48967	9.3039	9.51715	9.27087	9.70966	9.68582	9.35632	9.91076	9.27839	9.36162	8.908	9.15084
SVOP	2.02655	4.55612	3.74028	2.12257	1.86894	1.77455	1.20524	3.65986	4.309	3.33418	6.80555	3.23142	3.12498	1.79923	2.15541	4.36762	2.89742	1.61388	2.75019	3.93118	4.24365	3.28574	2.37146	4.28749	2.51842	2.9058	3.1258	5.78175	1.8691	2.78591	1.82603	3.96448	2.93265	3.14684	2.05142	1.67892	1.85946	3.70186	3.45379	3.59485	2.55999	1.67094	3.51434	2.66461	4.76738	2.79616	2.86992	3.36343	4.00331
EFNA1	9.39815	9.24702	9.41854	9.67088	9.47501	9.67126	9.01552	9.21558	9.36865	9.1933	9.07328	9.39138	9.07081	9.01339	9.31048	9.18898	9.10605	9.02496	9.53842	9.3221	9.55145	9.16238	9.57223	8.7568	8.77678	8.93215	9.1815	9.22877	9.94373	9.56421	8.95815	9.73738	8.86284	9.29231	9.11665	8.97093	9.06239	9.83925	9.17453	9.1658	8.91234	9.31152	9.41173	9.70125	9.87127	9.13365	8.68114	8.92679	9.31638
HCN1	2.40379	1.65018	1.41877	1.73029	2.86309	1.82466	1.62023	3.35376	1.68869	1.88671	1.81412	1.44752	2.1028	1.41223	1.31624	2.14181	2.09904	2.96077	2.11018	1.86882	1.7285	1.43469	1.66383	1.83297	1.59604	1.19872	1.97541	1.49871	1.67292	2.58422	1.54239	1.72205	1.58129	1.80037	1.72091	3.15765	1.61209	3.1416	1.80211	1.3792	1.54152	1.54273	1.42443	2.66855	1.28381	1.48049	1.99112	1.37383	1.65731
PARN	7.7943	7.53723	7.87696	7.52914	7.61269	6.90532	7.40455	7.09191	7.37968	7.59275	7.5464	7.58067	7.8218	7.41779	7.43518	7.47293	7.78335	7.69168	7.20171	7.61067	7.62554	7.66472	7.64716	7.58803	7.33784	7.50192	7.67335	7.60408	7.53668	7.55302	7.62861	7.33883	7.75993	7.54231	7.75322	7.68787	7.45692	7.05052	7.53087	7.99817	7.5156	7.52211	7.37223	7.25882	7.38701	7.87842	7.86951	7.66854	7.49953
C10orf11	6.02776	6.81738	7.20713	7.0586	6.5723	6.0613	6.08226	7.4923	7.18779	6.94998	5.81848	6.32234	7.09042	6.76321	6.96203	6.20041	6.87779	6.40701	6.63044	6.1437	6.79919	6.56489	6.06623	6.60348	6.91228	5.68073	6.21029	5.94479	5.53762	6.57626	5.80574	6.06236	6.60932	6.92997	6.45509	5.9691	6.53443	6.25931	6.54448	7.18635	7.0305	6.22894	6.24971	6.21689	5.97551	6.53483	6.71157	5.88301	6.25835
PLXNA3	5.37677	5.28615	5.20397	5.67574	6.09196	6.24372	5.45771	5.48288	5.88598	5.36028	5.68111	5.34628	5.51758	5.8657	5.40212	5.5268	5.02314	5.23934	6.05575	5.68385	4.79433	5.54474	5.44838	5.18452	5.6463	5.39138	5.51782	5.83968	5.57862	6.1063	5.78156	6.0192	5.85981	6.54021	5.50606	5.34504	5.65602	6.31499	4.70195	5.21549	5.33405	5.52309	5.16074	4.86957	6.0176	4.86838	5.18708	5.50571	4.75801
AR	7.49017	8.10588	6.81443	8.55197	6.92208	8.42098	7.9205	7.70171	7.45702	8.39739	7.58984	6.97191	8.64791	8.35331	7.85308	8.71636	5.90893	8.29531	7.42243	8.35611	8.43694	7.65718	7.35255	8.63635	8.28755	8.22944	8.40264	7.85136	7.73134	8.35528	8.10791	7.69887	8.18108	7.49195	7.62824	8.27151	7.28099	6.74941	7.90476	8.63291	7.4518	8.36265	7.70123	7.8181	7.8904	8.6529	8.34908	7.65951	7.63092
C1orf21	7.59477	7.78636	7.85687	7.75481	7.13378	8.24836	7.73648	8.03533	7.59198	7.76165	7.23325	7.551	8.0375	7.5167	7.70673	8.13808	7.36304	7.97252	7.24637	8.1422	8.63918	8.02006	7.71024	7.81577	7.79342	7.66413	8.27606	7.46218	7.07156	8.0629	8.23441	7.66732	7.45258	6.63629	7.82958	7.66248	7.81621	8.13275	7.92777	7.91235	7.75386	8.05426	7.73936	8.05732	7.73948	7.86459	7.94733	8.1758	8.14785
FTO	10.5938	11.4146	10.9534	11.8388	10.0047	11.4296	10.6178	11.413	11.4263	11.491	10.8051	11.7397	11.601	11.8573	11.34	11.7588	9.93956	12.2983	10.798	11.4278	10.8657	10.3063	11.5536	10.9441	11.4081	11.3101	11.5526	11.7642	11.9436	11.3587	11.5988	10.7967	10.624	10.7438	12.0466	11.6445	11.631	11.321	10.1974	10.7188	10.6686	10.368	11.7966	9.87407	11.0782	12.0007	11.6369	11.1321	11.0216
FGF3	12.2064	12.0939	11.8191	11.9891	11.8671	11.482	12.4547	11.5664	12.2785	12.7912	12.7572	12.5534	12.3605	11.5499	12.462	12.2642	11.2447	11.7405	12.2235	11.6274	11.0434	11.2464	11.9823	12.1139	12.1533	12.5223	12.2599	12.4741	12.6149	11.7432	12.0489	11.6647	12.0536	12.4792	12.3495	12.3724	12.3003	11.3419	11.524	11.4012	11.8586	11.1016	11.1675	10.8793	12.9311	11.9795	12.5026	12.8331	12.511
TMEM45A	9.36251	10.4687	8.17281	11.482	8.96271	9.47682	8.12029	8.27588	8.68907	10.4159	7.69895	8.25973	10.1107	8.77756	9.0791	9.81048	8.15689	9.6931	8.10698	10.3373	10.1797	7.93883	9.78949	8.08703	10.0677	9.5668	10.5487	9.41274	9.18529	9.22788	8.61949	7.65351	9.87181	7.72315	7.50449	9.88637	8.18587	9.53549	9.49919	9.79345	9.23918	7.1614	8.46673	8.16858	6.172	10.1748	10.5146	9.73159	7.89541
CRLF2	6.29855	5.80573	7.39522	6.81982	7.9212	6.22424	6.55231	6.6873	6.48401	6.71667	7.4044	6.75196	6.03888	5.67882	6.44373	7.38372	5.75609	6.10934	7.19035	6.92785	5.53735	6.86482	5.46751	6.59627	6.09015	6.86696	6.24916	7.03092	6.19968	6.12244	6.4173	6.97236	6.80657	6.98918	6.08262	6.22165	6.50911	6.29787	6.31543	6.28684	6.71651	6.13627	5.71115	5.56643	6.77568	6.08179	6.81029	7.29186	5.58529
RBPJ	10.1053	10.8985	10.3019	10.1182	9.77038	9.90765	10.3653	10.1949	9.81615	10.2772	10.0245	9.92711	10.4078	10.3017	10.2573	10.2435	10.0642	10.4292	10.1706	10.3349	10.275	10.0041	10.0402	9.93061	10.6789	10.1345	10.6092	9.86514	9.81518	10.0256	10.3587	10.2901	9.90442	9.72782	10.2378	10.1421	10.257	10.1823	10.1392	10.1389	10.0858	9.94869	9.84881	10.0226	10.0151	10.5788	10.2495	10.409	9.94513
RASGRP1	4.0664	3.38886	3.73134	3.77323	2.93995	3.1326	3.70126	4.33111	2.64859	3.60914	4.2103	3.7301	3.47379	3.43457	4.24316	4.16021	4.02575	3.29939	3.01417	2.60864	2.66876	3.58003	3.96976	3.98314	3.32905	3.35111	3.83752	3.24712	3.0473	3.58356	2.52483	3.41221	3.77493	3.21926	4.10606	4.22266	4.28148	3.03583	3.22984	3.76075	2.40793	4.81917	3.30629	3.38779	4.04469	2.49037	3.25621	3.55918	2.69363
ZMAT3	5.77917	6.13172	6.55227	6.22701	5.20151	5.40248	6.1094	5.57625	5.65031	6.11081	5.83298	6.09164	5.76068	5.8303	6.28916	5.95197	6.60771	6.07202	6.2641	6.00887	6.0157	6.31179	6.18429	6.46939	5.88088	5.99139	6.12404	6.22381	6.02116	5.66199	5.9855	5.06893	5.91704	5.59501	5.9775	5.63115	6.08202	5.35337	6.18333	5.82341	5.96211	5.90681	6.2211	5.4432	6.0888	5.63007	6.06529	5.25007	6.16794
TCEAL8	11.1445	10.8901	11.6442	10.8974	11.925	11.2042	10.7057	11.106	11.066	10.9223	11.4832	10.7742	10.7884	11.0798	10.8669	11.08	11.663	11.1789	11.453	10.8891	11.2444	11.7036	10.8183	11.1527	10.6644	10.8136	10.6691	10.8736	10.4688	10.6859	10.7108	11.3514	10.9377	10.8164	10.9895	10.8348	11.0714	10.945	11.2237	10.8709	11.197	11.3322	10.8014	11.5547	10.2201	10.8665	11.029	11.1525	10.8026
P4HTM	13.9779	13.9224	13.736	14.1154	13.5948	14.2884	14.022	14.0937	14.2699	14.1614	13.5778	14.1669	14.0056	14.3978	13.846	14.1951	13.9872	14.2162	14.2665	13.9917	14.054	13.7016	14.3388	14.3066	14.2883	14.173	14.2121	14.1778	14.6561	14.177	14.7768	13.5893	14.5516	14.242	14.3219	14.6132	14.3628	13.8415	14.0194	14.0813	14.1269	13.8896	14.5618	14.1871	14.1711	14.0131	14.1246	14.0888	14.1116
ZBTB41	6.53014	6.30156	6.77832	6.05301	7.02756	6.12886	6.01248	6.58318	5.9637	5.43956	6.77252	6.12917	6.27453	5.88705	6.0431	5.92537	6.47962	6.0143	6.25404	6.5312	6.38956	6.52226	5.99571	5.44614	5.40913	5.27881	5.98226	5.77864	5.78374	6.06686	6.23684	6.73099	5.79345	6.50095	5.65811	6.09839	6.35388	7.17896	5.98746	6.67133	7.12744	6.16934	6.07908	5.96725	5.61182	6.09965	5.96828	6.10298	5.96465
SPARCL1	9.11139	11.2789	8.02259	9.13031	8.7995	9.05228	8.59505	9.86812	11.0556	11.7022	8.69793	9.31907	10.5239	10.1106	9.431	9.35039	8.50685	8.09334	8.56212	10.2847	10.5965	9.511	10.4898	7.98852	10.0253	9.07485	8.70434	9.81171	7.95508	9.4278	8.1688	8.35509	8.13398	9.30227	8.4844	8.16069	8.40113	10.509	8.1679	10.1122	7.99854	8.01628	9.74034	10.375	10.0597	8.33731	9.66776	9.58275	10.4001
PARD3B	6.8788	6.49694	5.72793	6.43855	6.67063	7.46643	6.86265	6.88843	6.02146	5.89984	6.43075	6.76251	6.43368	6.81169	6.70947	6.07936	6.66511	6.84379	7.42346	6.91439	6.14177	6.81268	7.26471	6.1992	6.51318	5.87438	6.05132	6.44819	7.05573	6.34051	6.1473	7.11115	5.75437	6.63041	7.02104	6.17676	6.60489	6.89983	6.25509	6.8041	6.93062	7.16434	6.99884	6.62372	6.54152	6.48221	5.84612	6.13816	6.42475
USP47	6.15789	6.61363	5.82378	6.03771	5.35957	5.13466	6.51256	6.52319	5.13947	6.28274	6.07954	5.83119	6.31721	6.14416	6.37329	5.97202	6.13045	6.19953	6.48962	5.78189	6.60471	6.72704	5.5725	6.38267	6.31386	6.31498	5.98262	6.16615	6.07471	5.87915	6.48858	6.32155	5.7992	4.74237	6.19205	6.04742	6.00143	6.21784	6.16992	6.33808	6.36993	6.47481	6.17306	6.14899	6.01435	6.49694	6.14649	6.31532	5.94716
GRIP1	2.22285	2.13711	2.96866	1.65747	1.6126	1.44031	1.18	2.72065	2.26082	2.63087	1.8943	2.43195	2.66667	1.27008	2.04382	2.29364	2.09196	1.68524	3.26482	1.88632	1.74885	1.65853	3.13232	1.89765	3.32486	3.04192	2.56563	2.88493	1.51377	2.93602	1.32265	2.92589	2.24552	2.05489	1.64888	2.57566	2.16407	2.32625	2.24724	1.97128	2.14857	2.91626	2.53998	2.18481	2.71551	5.56621	2.38117	2.46548	1.95586
APLN	4.57814	4.45353	6.11348	2.60332	6.48912	4.39415	4.12606	4.69912	5.37326	4.14144	4.41626	4.08507	4.12192	3.61819	3.77479	4.9929	5.38253	4.12284	3.62381	4.75939	4.67081	5.0273	3.92283	4.37522	3.76209	4.08473	4.12888	4.24626	4.22013	4.43586	3.73986	5.06093	5.09062	4.0399	3.81263	3.74648	4.05398	6.53435	4.24095	4.7721	4.2385	4.00175	4.87135	3.91658	4.79295	4.28983	4.57095	4.43212	4.70815
CNNM3	9.32805	9.20052	8.85606	9.25087	8.25009	8.96464	9.26687	8.5807	9.15	9.18889	8.93895	9.08278	9.18779	9.08786	8.97375	8.98212	8.55593	8.93586	9.49909	9.05721	8.95939	9.15032	9.73028	9.01738	9.06189	9.23265	8.99455	8.84647	9.28711	9.34584	9.18616	8.42103	8.88179	9.17237	9.30971	9.38176	8.84467	8.29677	8.83239	9.18956	8.53069	9.40771	9.21597	8.53123	9.01731	9.22974	8.9965	8.97562	8.78575
FAM104B	11.977	11.8701	11.675	11.8131	12.3549	11.8575	11.9721	12.3234	12.2346	12.2034	12.0478	12.0661	11.9749	12.2214	12.212	12.2182	12.4125	12.5603	12.2801	12.0609	12.4555	12.5713	11.5793	12.2941	12.1192	12.1923	12.3414	12.0036	11.6305	11.902	12.2897	12.2044	12.5509	12.0429	11.8297	12.0137	12.6005	12.4334	12.3703	12.1501	12.4	12.1909	12.1261	12.3532	11.7533	11.9396	12.184	12.1073	12.4051
C17orf70	8.50876	8.17269	8.02322	8.08609	8.43707	8.41141	7.96177	7.49587	7.98848	8.16503	7.97184	8.40331	8.36774	8.22711	8.03258	7.97664	7.99291	8.16593	7.9793	8.29043	7.67548	8.31721	8.70372	8.45012	7.6893	8.05519	8.27492	8.26716	8.7257	8.41119	8.32466	7.72927	8.17915	8.75867	8.6135	8.63248	8.48332	7.35534	8.28095	8.40981	7.9115	8.54584	8.37369	8.35744	7.96788	8.35035	8.22898	7.77368	8.01642
SHQ1	6.30602	6.47293	6.44534	5.92995	6.69124	5.83907	6.29735	6.07807	5.99749	5.87957	6.12037	6.47401	6.24304	6.16541	6.09841	6.03062	7.25259	6.76464	6.55132	6.55187	6.65182	6.18709	6.29407	5.72487	6.28466	5.9346	6.10461	6.31355	6.41488	6.31324	6.43762	6.59049	6.06256	5.40123	6.57981	6.82244	6.12337	6.40006	6.20198	6.54355	6.77639	6.32466	6.47403	6.5192	5.8773	6.49072	6.30803	6.32464	6.35411
KIF21A	9.88255	9.37441	9.82647	8.79923	9.29466	9.69955	9.15362	10.0035	9.09108	8.90889	9.11814	8.94996	9.55751	9.64145	9.07897	9.22615	9.24381	8.75759	9.73387	9.53398	10.0529	9.59	9.65314	8.51368	9.37858	8.93432	9.1179	8.5699	9.2565	8.86477	9.19909	9.62639	8.90869	9.05132	8.86019	9.08569	9.07968	10.2154	8.95542	9.96989	10.1902	8.8221	9.81777	9.83758	9.34055	9.59179	8.93765	8.8648	9.1503
FAAH2	10.4643	10.982	10.5933	10.9869	11.0492	10.8383	11.8936	10.6809	10.5145	11.0953	11.1165	10.6302	10.9952	10.886	10.9485	11.0527	10.8664	11.2302	9.98525	10.4332	10.948	10.3519	10.3695	11.0303	10.8345	11.0255	10.7822	10.873	10.8179	11.0983	11.014	11.3355	11.4393	10.9807	10.4126	10.9277	10.9758	11.1759	11.0499	10.7179	10.6823	11.5344	10.523	10.9613	10.9684	10.9958	11.3577	11.4101	11.3332
GTPBP6	11.7839	11.7518	11.9363	12.0264	11.7891	12.2065	11.6482	11.7593	12.1159	11.9617	11.8574	11.8635	12.0033	12.0051	11.7179	12.2458	11.8931	11.8271	11.9854	12.0579	11.8382	11.8713	12.1505	12.29	11.9812	12.0227	11.9781	11.8088	11.935	11.8057	12.1833	12.2231	11.7284	11.9471	12.154	12.2117	11.9835	11.5152	11.9904	12.1787	11.7257	12.1047	11.9293	11.7991	11.8691	12.1383	11.9732	11.9202	11.885
ATP6AP2	11.9636	12.1287	11.9479	11.6985	11.8936	10.994	12.1213	12.5474	11.6187	12.196	12.1021	11.7491	11.8555	12.1807	12.0724	11.8748	11.751	12.0269	12.2038	11.6211	12.3732	12.3625	11.409	11.998	12.3351	12.1839	11.778	11.8888	11.7547	11.9308	11.911	12.1598	11.9081	12.0254	11.618	11.8238	11.9107	11.9824	11.769	11.9708	11.8064	12.7139	11.7295	11.9682	11.6218	11.8584	11.9834	12.1535	11.8472
MAGEA11	2.07724	1.78962	3.00769	2.19455	2.03274	1.72437	1.99124	2.04384	2.93932	1.3938	2.18026	1.48078	1.85238	1.46952	2.40748	2.35198	1.5064	1.86407	2.29675	2.68491	1.99203	2.13753	2.00512	1.53685	1.67503	2.00173	2.35752	2.69409	1.7333	1.99663	1.60055	2.3206	1.49068	3.64459	3.61917	1.68902	2.75575	3.06671	1.59139	1.60428	2.0364	1.872	1.89457	1.93343	2.59408	2.48258	1.7972	3.01326	1.72403
PDX1	2.41991	1.44716	3.29678	1.91869	2.08527	3.49884	2.05337	1.84033	3.16685	3.12249	2.54929	2.77352	2.17744	2.55085	1.93456	1.9966	3.11488	2.21012	2.51243	3.42333	1.6582	2.04046	1.85808	2.91965	1.3379	2.67652	2.88214	2.77267	1.52387	0.829378	1.9205	2.62726	1.32903	2.01426	1.66215	2.99564	2.32687	2.6762	2.94353	3.11634	1.98242	1.67582	2.96119	2.64954	1.86706	4.79925	2.45043	2.19825	3.84542
CD19	6.89868	6.56468	7.03969	8.44898	7.59038	7.34387	7.14243	7.10786	7.93503	7.78	5.81283	6.93171	7.57017	6.94506	6.6503	7.56415	8.1383	7.85124	6.82233	8.20438	7.18789	7.54216	7.3948	8.6467	6.93508	7.67565	6.99138	8.28023	6.71678	7.17121	6.90259	6.5546	8.86201	6.79472	7.89744	7.96999	8.09373	7.02583	8.14705	7.43902	7.32577	7.12849	7.46279	7.48797	7.24957	7.44233	7.18606	6.55115	7.14582
CDCP1	8.95473	8.80933	9.30381	9.26014	9.08629	9.15613	9.11494	9.19999	8.97397	9.06579	8.82884	8.9765	8.7235	9.09279	8.87452	8.91961	8.90696	8.85478	9.27488	9.35542	9.2094	9.13431	9.20714	9.14636	8.89787	9.04526	9.18493	9.23265	8.95691	9.23266	9.08096	9.19776	9.1045	8.78941	9.0701	9.17642	9.28598	9.05342	9.07335	9.22646	9.08229	9.34497	9.45624	9.34601	8.92756	9.08634	8.94331	8.83835	9.15329
PHF16	3.00418	2.80181	2.12181	1.88557	4.38415	3.73601	3.73088	3.37363	3.2284	3.44329	2.33195	3.1701	3.67218	3.42458	2.7196	2.85586	3.459	2.30152	4.40322	3.99468	3.74727	4.00868	3.0058	4.93992	2.57027	3.07268	3.25883	3.23992	2.90062	3.39217	3.08454	3.37862	3.82338	3.65733	3.88171	4.11131	3.18204	3.99492	2.65752	4.14762	3.69418	3.0424	2.73614	3.20738	2.97882	3.39021	4.17064	3.22762	4.36505
MRPL45	11.6923	11.1794	11.7115	11.5644	12.0213	11.6274	11.5615	11.7293	11.4427	11.5691	11.3901	11.2537	11.6342	11.6149	11.5941	11.6729	11.7062	11.8059	11.5263	11.6956	12.1073	11.9628	11.5299	11.5761	11.5488	11.6714	11.3936	11.3836	11.3563	11.4116	11.6572	11.4913	11.2634	11.5518	11.5669	11.3538	11.5519	12.0458	11.5677	11.8654	11.9406	11.691	11.5512	11.8949	11.2142	11.8722	11.5575	11.4864	11.3597
CBFB	9.76577	10.2535	10.3142	9.91292	10.099	9.98032	9.95356	9.74163	9.85915	9.97615	9.82484	9.73119	9.93307	10.0646	10.0656	9.90005	9.67149	9.95751	9.49978	9.9191	10.226	9.75487	9.81347	9.75114	10.046	9.84714	10.0731	9.73645	9.87196	9.97864	10.0552	9.52597	9.96727	9.60429	10.0248	10.0783	9.90071	10.1473	9.79467	9.91463	10.1998	9.73715	9.73897	9.78673	9.93503	10.1419	10.1046	10.0876	10.0369
TUBB4A	4.92105	4.0821	5.7313	5.38827	6.79875	4.85984	4.87373	4.72496	5.28718	5.0313	5.04245	4.98425	6.06816	4.546	5.3253	5.49938	5.27703	4.60474	5.39645	5.29016	4.36903	4.91685	3.97494	4.7055	4.77405	4.84786	5.06501	4.88196	5.00354	5.97689	4.66144	5.14017	5.09478	4.0975	5.20433	4.90774	4.87894	6.31046	4.49605	4.65013	4.87518	4.64429	4.72516	4.37989	5.30481	4.68415	4.92576	5.04595	5.19377
SLC34A3	9.84127	9.19913	8.48063	9.51845	9.18336	9.05331	9.22245	8.28059	9.65451	10.0797	10.0724	9.71993	9.69394	8.61401	9.6953	9.58913	8.44373	8.81689	9.48095	8.73741	7.46153	8.17215	9.32497	9.5739	9.70929	9.94885	9.31019	9.53992	9.60018	9.2742	9.16085	9.15642	9.28062	10.711	9.85966	9.66415	9.68238	8.16796	9.07524	8.38089	8.75974	8.53644	8.44624	8.11921	9.77904	8.95226	9.69761	10.0084	10.3075
PDGFA	7.70991	7.45236	8.16066	7.58202	7.78636	8.64254	7.43927	7.86366	7.46734	7.41165	7.21798	6.72458	7.46897	6.97752	7.54042	7.84293	7.12188	7.73666	7.81224	8.02695	7.9585	8.01453	7.95325	7.14552	7.67139	7.47149	7.25635	6.96734	7.4103	7.36239	7.37319	7.50302	6.81938	6.6301	7.61795	7.32974	7.02912	7.12456	7.43855	8.0517	7.57478	7.7043	7.30387	8.18526	7.21693	7.87996	7.45391	7.82608	7.50151
HLA-C	16.3943	16.8803	17.3936	17.2207	16.3638	16.2622	17.1848	17.0597	16.7843	16.6844	16.8934	17.2573	16.4401	16.2666	16.6939	16.8239	17.3388	16.2186	16.148	16.2064	16.1734	17.1661	17.1032	17.5115	16.7102	16.8141	16.735	17.0275	16.636	17.6836	16.7314	16.773	17.6472	16.5553	16.7006	17.6847	16.9418	16.6171	16.7756	15.9499	16.7689	17.8619	16.8699	17.5261	17.3099	16.3655	16.9197	16.1919	16.5758
HPRT1	9.0339	9.37921	9.54911	9.14977	9.67565	9.21495	9.3113	9.37612	9.10312	9.63963	9.31785	8.97905	9.57542	9.46903	9.58959	9.42814	9.49296	9.46013	9.34437	9.35219	9.93671	9.40992	8.61772	9.41179	9.53296	9.58243	9.78168	9.00887	9.06182	9.28576	9.33555	9.23991	9.4106	9.22304	9.27079	9.39197	9.33825	9.58496	9.56781	9.63574	9.77969	9.16188	9.02607	9.77907	8.84338	9.81348	9.43987	9.23726	9.35767
MTG1	7.59429	7.69998	7.34168	7.56053	7.44256	7.68956	7.71709	7.40074	7.31358	7.46154	7.49705	7.79867	7.69647	7.66966	7.77636	7.13139	7.54303	7.38583	7.84724	7.44969	7.5069	7.54023	7.98959	7.62882	7.57183	7.63761	7.71836	7.84161	7.95403	7.83472	7.45677	7.83342	7.38889	7.9374	7.86354	7.62614	7.78857	7.67203	7.66967	7.74588	7.96019	7.54331	7.8205	7.87968	7.87848	7.81575	7.4093	7.40778	7.87765
ZNF385D	2.00144	1.7818	1.86536	2.07678	1.95865	2.13067	1.37515	2.03254	2.1295	1.45134	2.02654	1.48149	2.90867	1.52171	1.33094	2.08341	1.49306	1.7494	2.04827	1.90118	1.82518	3.52773	1.91486	1.56317	1.67951	1.18909	1.44948	1.38465	1.64928	2.01282	1.54279	1.65658	1.53128	4.15622	1.80134	1.6348	1.89612	2.90797	1.88575	1.61815	2.09954	1.83042	1.8532	1.63748	1.27299	1.55525	1.56846	1.44657	1.77154
ITGBL1	2.12551	2.20129	1.56769	1.98845	3.45255	1.49902	2.07991	1.98727	2.14894	2.86278	2.15542	2.37643	3.76456	1.51631	1.36098	2.03309	1.32214	1.8098	2.50737	1.63967	1.68796	1.53546	1.83061	2.45516	1.74548	2.40289	1.49452	3.22437	1.84267	3.15896	3.16331	1.541	1.70614	3.14087	2.04864	1.81652	3.04408	2.21683	1.54638	2.12834	2.79589	1.71374	2.49838	1.39912	1.95031	3.57399	2.90435	2.78474	3.7767
USP19	7.27593	6.90886	6.60614	6.65228	6.91901	5.68013	6.545	6.45376	7.08412	7.04956	6.77032	7.00841	7.12492	6.68951	6.63082	6.46564	7.43252	7.38805	6.67714	7.26866	7.47375	6.7634	7.48122	6.83877	6.33278	6.88398	7.40931	7.04755	6.93138	7.16597	7.17147	6.02792	7.25139	6.7344	7.04901	7.33058	7.24908	6.91108	7.15403	7.80473	7.32056	6.76205	7.07715	6.76897	6.2013	7.64754	7.25942	6.6889	7.15495
ZBED2	2.09747	2.77142	3.51884	3.35643	5.70621	1.99118	3.68667	3.02832	3.84883	4.41669	2.37588	2.44333	2.22155	2.40969	2.04456	3.2795	3.62716	3.47052	3.61895	2.55971	3.65034	3.20983	3.44814	4.33023	3.52542	3.49151	2.5235	2.92941	3.78524	3.77199	1.41877	3.32429	4.21247	4.19633	1.9947	1.64347	3.05246	2.34996	3.51199	3.14345	2.4261	4.05182	3.48095	3.6074	2.52667	3.04966	3.03485	1.77436	3.13751
KATNA1	9.83502	10.0521	10.1258	9.8491	10.4962	9.8049	10.0123	10.1921	10.0152	10.1355	9.94114	9.37031	9.8668	10.051	9.76319	9.96008	9.88288	10.1261	10.0582	10.1261	10.5873	10.3469	9.9831	10.0747	10.2536	10.1231	10.1116	9.81821	9.82506	9.86648	10.251	9.71979	10.066	9.96585	9.86938	9.92972	10.2194	10.5446	10.2732	10.3367	10.6217	9.96403	9.87681	10.2417	9.94406	10.1415	9.95846	9.77449	9.87767
[truncated: 18,590 more rows]
[truncated: 59 more columns]
