# Supplementary material for: Identification of potential diagnostic markers and molecular mechanisms of asthma and ulcerative colitis based on bioinformatics and machine learning
Source: Front Mol Biosci. 2025 May 15;12:1554304. doi: 10.3389/fmolb.2025.1554304 (PMC12119298; doi:10.3389/fmolb.2025.1554304)
Supplement: Supplementary file 2 [file DataSheet2.zip]

Archive with 9 entries (8 files):
- Supplementary Material 2/
- Supplementary Material 2/Table S1-GSE87466.xls
- Supplementary Material 2/Table S1-UC-DEGs.xls
- Supplementary Material 2/Table S2.xls
- Supplementary Material 2/Table S3.xls
- Supplementary Material 2/Table S4.xls
- Supplementary Material 2/Table S5.xls
- Supplementary Material 2/Table S6.xls
- Supplementary Material 2/Table S7.xls
