# Supplementary material for: Identification of potential diagnostic markers and molecular mechanisms of asthma and ulcerative colitis based on bioinformatics and machine learning
Source: Front Mol Biosci. 2025 May 15;12:1554304. doi: 10.3389/fmolb.2025.1554304 (PMC12119298; doi:10.3389/fmolb.2025.1554304)
Supplement: Supplementary file 2 [file DataSheet2.zip › Supplementary Material 2/Table S1-GSE87466.xls]

## Sheet: GSE87466
	GSM2332119	GSM2332120	GSM2332121	GSM2332122	GSM2332123	GSM2332124	GSM2332125	GSM2332126	GSM2332127	GSM2332128	GSM2332129	GSM2332130	GSM2332131	GSM2332132	GSM2332133	GSM2332134	GSM2332135	GSM2332136	GSM2332137	GSM2332138	GSM2332139	GSM2332140	GSM2332141	GSM2332142	GSM2332143	GSM2332144	GSM2332145	GSM2332146	GSM2332147	GSM2332148	GSM2332149	GSM2332150	GSM2332151	GSM2332152	GSM2332153	GSM2332154	GSM2332155	GSM2332156	GSM2332157	GSM2332158	GSM2332159	GSM2332160	GSM2332161	GSM2332162	GSM2332163	GSM2332164	GSM2332165	GSM2332166	GSM2332167
DDR1	9.596	9.7115	10.3241	9.5668	9.3482	10.1233	10.3179	10.2165	10.1257	9.0311	10.5291	9.7679	10.272	10.4489	9.8636	10.2007	9.5088	10.2386	9.645	9.7562	9.3903	9.5974	9.6773	9.1196	9.5331	7.538	9.7285	10.113	9.9966	9.3427	10.5822	10.0322	10.2427	8.8452	9.9582	9.5916	9.8704	9.6963	9.9305	8.9239	9.3328	10.2325	8.7733	9.3737	9.2406	9.0545	9.5995	10.0729	10.0067
RFC2	7.7293	7.2096	7.6063	7.1084	7.1393	7.4779	7.4685	7.6785	8.3338	7.8931	7.2472	7.6209	7.4912	7.6089	7.3516	8.0602	7.9681	7.4835	7.7868	7.0904	8.1219	7.3669	6.9757	7.4518	6.9786	7.4212	7.2321	7.6074	7.7826	7.4959	7.2147	7.6055	7.1103	7.3472	7.801	7.7607	7.5294	7.7045	7.295	7.7563	7.9127	7.5704	7.4985	8.1065	7.3883	7.8195	7.6826	8.6222	7.7874
HSPA6	6.8344	7.6001	6.6288	7.6835	7.7761	6.9747	6.4598	6.6152	6.2021	8.318	6.4544	6.8293	7.0405	6.4959	7.3776	7.5895	7.0783	6.5178	7.2151	6.9903	7.4911	6.7626	6.1823	7.7384	8.077	9.3829	7.6324	6.3722	7.8454	7.9304	6.359	6.873	6.3566	7.7905	7.169	7.3351	7.3326	7.7077	8.4336	9.0049	7.8515	8.134	8.5484	8.9293	7.6655	9.3122	8.3247	7.2258	7.2803
PAX8	6.7428	6.985	6.6196	6.746	5.9069	6.9169	7.5216	6.6539	7.0806	6.3233	7.0428	7.243	6.6443	6.8024	6.7376	6.8835	6.8058	6.3484	6.4095	6.3768	7.2963	6.0746	6.3747	6.4508	6.1863	6.2401	6.0556	6.041	6.8328	7.0901	6.5527	6.7291	6.5513	5.7205	6.2997	6.1607	6.792	7.2637	6.1439	6.5713	6.4243	7.0142	6.4427	6.3233	6.6216	5.8673	6.1869	6.7168	7.0883
GUCA1A	3.2931	3.3507	3.3477	3.5173	3.5407	3.3542	3.5859	3.3584	3.6311	3.4704	3.5436	3.521	3.3213	3.4945	3.499	3.4757	3.4492	3.3546	3.4282	3.4516	3.4368	3.4093	3.3537	3.413	3.5934	3.4995	3.5951	3.5686	3.4766	3.5506	3.6966	3.347	3.4425	3.3739	3.4088	3.3897	3.4802	3.4107	3.3904	3.5525	3.5462	3.5275	3.5753	3.8916	3.4517	3.4769	3.4694	3.3414	3.4209
UBA7	8.9494	9.0913	9.8234	10.1387	10.3644	9.1616	9.1297	8.8107	8.817	8.8963	8.6505	9.5234	9.4782	9.6203	8.7852	9.1259	9.4427	9.2018	9.2065	9.4935	8.8517	8.7856	9.0435	9.2998	9.9444	8.9118	8.3222	8.6233	9.1156	9.4598	8.6754	8.6534	9.5427	8.6637	9.4784	9.2261	10.0472	9.6162	9.5867	9.3291	9.7951	10.0827	9.8677	9.5418	9.9355	9.8194	10.2424	9.4101	9.46
THRA	7.1418	6.8609	7.0713	7.6443	7.1138	6.7997	7.4338	7.2525	7.0402	6.6845	7.3189	6.9291	7.1542	7.7043	7.0156	7.0942	7.0269	7.1319	6.9264	7.5558	7.2523	7.5836	7.4738	7.1792	8.1417	6.5391	7.1441	7.7089	7.0257	7.3439	7.5489	7.3403	8.1236	7.2609	7.3583	7.129	7.611	7.3993	6.1517	6.4331	6.7686	7.2881	6.6151	6.4311	6.9034	6.7454	6.6888	6.9058	6.1149
PTPN21	5.9173	5.7866	6.1273	5.8134	5.7931	6.0593	6.1996	6.0579	6.1456	5.4437	6.0443	5.7707	6.0318	6.1031	5.7072	5.7783	5.8901	5.944	5.8954	5.8503	6.2944	6.0432	6.1755	5.9794	6.1802	5.6999	6.0162	6.1603	6.065	6.0411	6.4819	6.199	6.2635	5.9346	6.0338	6.1638	5.8141	6.2233	5.9082	5.6811	5.8661	6.4101	5.7479	5.8028	5.4245	6.1199	5.5352	6.2292	5.8111
CCL5	8.1809	7.2535	7.6418	8.7615	8.272	8.2673	8.2305	6.5169	7.5893	7.8127	7.6976	8.2412	7.5987	8.1707	6.4629	7.9286	8.7783	7.532	8.6079	8.2952	8.3466	8.7656	8.6398	7.9904	8.6685	8.1999	7.5572	8.0032	7.7407	8.41	7.121	7.8474	7.7945	6.8772	7.6718	8.4687	7.8833	8.3998	8.6062	7.4078	9.3575	8.9005	8.6568	8.4866	8.761	8.6686	8.8869	8.471	7.738
CYP2E1	4.3349	4.317	4.019	4.2282	4.7198	4.1422	4.042	4.1612	4.1099	4.099	4.1649	4.4347	4.5526	3.8461	4.6784	3.8658	4.4472	4.0925	4.2374	4.3369	4.3187	4.4982	4.1433	4.4004	4.3148	4.3529	4.3984	4.2143	4.5308	4.4324	4.1079	4.2363	4.1836	4.7445	4.337	4.4031	4.857	4.4521	4.7681	4.7327	4.6238	4.2815	4.935	4.9462	4.9809	4.9487	4.3826	4.432	4.7718
EPHB3	5.8297	5.1972	5.6209	5.3175	5.1235	5.3862	5.5983	4.9063	4.999	4.9066	5.7175	5.2039	4.8062	5.5859	4.9785	5.3099	5.0324	5.6688	5.288	5.4282	5.8425	5.8713	5.6621	5.5834	6.0699	4.799	5.398	5.8279	5.1761	5.6787	5.9127	5.9277	6.2574	4.8839	5.5293	5.4688	5.3979	5.692	5.2323	5.3151	5.5752	5.6805	5.042	5.4376	5.1194	5.2157	5.2486	6.0939	5.3509
ESRRA	8.4321	8.6254	9.1481	8.8271	8.3912	8.83	9.1028	8.9788	9.2242	8.169	8.8295	8.4938	8.8969	9.2525	8.4428	8.7784	8.5321	8.7136	8.78	8.6072	8.8902	8.5119	8.3409	8.2569	8.5859	7.768	8.5237	9.0892	8.8389	8.7719	9.1557	8.6693	8.9119	8.1606	8.9718	8.4759	8.6922	8.6135	8.5462	8.0621	8.4214	8.9258	8.207	8.608	8.2184	8.4332	8.4688	8.9579	8.6299
CYP2A6	4.0909	4.0501	4.1767	4.1829	4.1364	3.83	3.9938	3.9598	3.985	3.9057	4.0506	3.9127	3.8203	4.4693	3.7817	4.2569	4.1477	3.9732	3.9108	4.064	4.4697	4.1509	4.0602	4.225	4.5054	4.1176	4.4342	4.2342	4.3328	4.387	4.5374	4.1935	4.2372	4.2661	4.1541	4.1755	4.3949	4.549	3.6965	3.9046	3.7898	4.1756	3.9839	4.2745	4.1675	4.146	4.1158	4.2764	4.115
SCARB1	6.6844	6.9927	7.1668	6.9614	7.2791	6.941	6.6394	6.9754	6.5461	6.9723	6.879	7.1907	6.8347	7.6356	6.5734	6.9827	7.2386	6.8996	6.4755	6.8857	6.7445	6.6018	6.5501	6.7601	7.228	6.0321	6.2401	6.317	6.4759	6.7773	6.935	6.441	7.4467	6.366	6.7272	6.9616	6.9918	7.0086	6.8599	6.9148	7.1285	7.7253	7.1142	6.6136	7.1511	6.8196	7.7428	6.86	7.4032
TTLL12	9.3076	9.5601	9.9072	9.3372	9.1073	9.6206	10.0353	9.6787	9.9388	8.8915	9.6161	9.5385	9.7522	9.9915	9.5384	9.9354	9.4481	9.3369	9.4849	9.6787	9.7963	9.4505	9.0671	9.3068	9.5879	8.116	9.2382	10.1292	9.655	9.2633	9.9478	9.9285	9.8864	8.6443	9.7822	9.6608	9.7394	9.4341	9.6895	8.729	8.7126	9.4601	8.6495	9.057	8.6536	9.3746	8.6113	10.013	9.236
NCRNA00152	4.9999	5.313	5.2762	5.8233	6.2753	4.9847	4.0757	4.8998	4.1395	5.333	4.236	5.4112	5.0351	4.0623	5.5655	4.9747	6.1216	4.6925	5.1083	4.8181	4.5778	5.058	4.5823	5.6755	5.3555	6.6132	5.3886	4.4997	5.1428	5.6227	4.303	4.7368	4.4793	6.0777	5.0883	4.9773	5.3057	5.2654	5.5753	6.2239	6.1148	5.0232	5.522	6.2626	6.0374	7.2371	6.5175	4.613	5.4036
WFDC2	6.6363	6.1419	6.1432	6.0396	6.5667	6.0511	6.617	6.1678	6.012	6.0443	6.2206	6.2087	6.275	6.5957	5.711	5.9396	5.8813	6.6893	5.7379	5.8482	5.8301	6.4857	5.889	6.0796	6.289	5.7754	5.8363	6.0694	5.6925	5.8568	7.2548	6.3813	6.5726	5.8799	6.0238	5.9537	6.3793	5.9044	6.0369	5.9651	6.1241	6.3221	6.1117	6.2222	6.0244	6.0291	5.8905	6.5904	6.6492
MAPK1	5.3983	4.8186	4.8723	4.7126	5.4126	5.2799	4.8761	5.3744	6.052	5.8598	5.5082	5.0904	5.347	4.7781	5.0371	5.6132	5.5241	4.7388	5.6238	5.1463	5.0713	4.9798	4.6611	5.3941	4.7934	5.7543	5.2142	5.5915	5.8813	5.4183	5.3931	5.0281	4.4717	5.2774	5.3238	5.4347	5.0106	5.406	5.5937	5.3013	5.9911	5.5632	5.9645	5.5017	5.4408	5.3033	5.642	5.7824	5.1441
ADAM32	4.4792	5.0968	4.8334	4.744	5.3262	4.3746	4.2824	4.7975	4.5948	4.6286	4.7489	4.446	4.8803	4.7208	4.3845	4.7174	5.067	5.0597	4.6468	4.5695	4.5704	4.5892	4.6942	4.6072	4.8513	4.2738	4.682	5.6763	4.7359	4.6834	4.8105	4.7155	5.126	4.5939	4.8224	4.8645	4.744	4.7871	4.5558	4.2506	4.6064	4.5748	4.5158	4.7054	4.8414	4.7732	4.7115	5.0469	4.2173
SPATA17	3.3388	3.6642	3.4885	3.8373	3.8437	3.4644	3.4592	3.4514	3.7695	3.3525	3.9385	3.547	3.5709	3.7059	4.0258	3.4773	3.4931	3.4764	3.506	3.3873	3.7709	3.4744	3.7032	3.513	3.9054	3.3953	3.4038	3.9967	3.7796	3.8142	3.8054	3.6108	3.5799	3.2883	3.6244	3.6242	3.7264	3.5684	3.5213	3.4796	3.4409	3.5331	3.2561	3.5571	3.4534	3.3868	3.6686	3.6591	3.4583
PRR22	5.2722	5.3335	5.548	5.5164	6.1596	5.2538	5.7601	5.3189	5.0772	5.1748	5.2594	5.5254	5.2055	5.3293	5.3019	5.3873	5.4456	5.2742	5.4192	5.2598	5.8465	5.5834	5.771	5.7495	6.4072	5.2921	5.6813	5.8405	5.7774	5.9943	4.7425	5.5727	6.1242	5.6221	5.6124	5.7617	5.6277	5.8186	5.333	5.407	5.3675	5.8342	5.0513	5.5392	5.2545	5.6358	5.8254	5.7058	5.4226
PXK	7.0551	6.0616	6.0878	6.7989	6.7168	6.3677	5.7683	6.3994	6.0329	7.5918	6.5987	6.6017	6.1547	5.8745	6.7074	5.991	6.5566	6.0819	6.3013	6.9714	6.2166	6.2244	6.6634	6.4102	6.6991	7.0047	6.0404	5.9225	5.7499	6.1112	5.8323	5.8563	5.9348	6.6002	6.1098	6.4113	6.4063	6.3638	6.1121	6.1289	5.9282	5.7323	5.9021	5.7065	6.1028	5.9922	6.7403	5.4848	6.1867
VPS18	4.6083	4.3643	4.2603	4.4318	4.6491	3.9407	4.5281	4.3814	4.3473	4.2009	4.3023	4.7295	4.2856	4.6654	4.1121	4.2538	4.5685	4.2419	4.2153	4.5895	4.5365	4.3865	4.2369	4.5929	4.8805	4.6778	4.7055	4.6065	4.6362	4.6855	4.4751	4.3099	4.7602	4.5379	4.3367	4.6039	4.3234	4.803	4.675	4.2381	4.2504	4.748	4.3915	4.4456	4.3945	4.5343	4.3373	4.1747	4.2888
C9orf30	6.6523	7.1583	6.5269	6.2743	6.1173	6.854	6.0127	6.5723	6.703	7.1495	6.0204	7.522	6.7732	6.4139	7.226	6.7634	7.0922	6.4666	6.7696	6.6991	6.3576	6.0729	6.3228	7.1869	6.308	8.0838	7.0184	6.7146	7.287	6.8771	6.1149	6.4315	6.0757	7.0076	6.7235	6.9733	6.6698	6.5577	7.1017	7.7198	6.753	6.6584	7.3093	7.4479	7.0382	7.6482	7.247	6.9015	6.8217
SLC46A1	5.0782	4.728	5.465	5.5609	4.8114	5.1346	5.3626	5.0447	5.2914	4.5023	5.5374	5.0232	4.6823	5.1628	4.6528	5.0625	5.2444	5.2746	5.2114	5.539	5.4086	5.4476	4.5729	5.249	5.8665	4.8818	5.6118	4.9571	5.5607	5.2161	6.5928	5.0536	5.0035	5.1719	5.1661	5.2726	5.3308	6.0465	5.2684	5.4756	5.3726	5.6828	4.8574	5.2574	5.1174	5.5716	5.6227	5.807	5.2907
TIMD4	6.4032	4.8345	4.4206	5.9264	6.0563	5.2281	4.9998	5.0329	4.6402	7.6979	4.5945	5.9892	4.3403	4.6066	6.3939	4.0546	5.6981	4.0536	6.0453	6.1351	5.1508	5.9988	6.3941	5.5839	5.0306	5.8023	4.9998	4.5311	4.7732	5.1654	4.9478	4.6714	4.6182	5.9425	4.2455	5.3444	4.6732	5.9632	6.1571	6.0951	5.7532	5.4497	7.9361	4.975	6.8977	5.6924	7.484	5.235	7.0937
SLC39A5	7.2898	7.1492	8.4845	8.3364	8.0768	8.0335	9.2566	8.4667	9.1334	6.6613	8.4057	7.1104	8.491	9.9351	6.8803	8.1293	6.9005	8.4356	7.1557	7.3256	7.9959	7.9308	7.5667	6.7967	7.3587	5.2473	6.9357	9.1065	7.2363	7.6711	8.7158	7.6142	8.7484	6.5176	7.7705	7.9463	8.0661	7.8726	6.4607	6.4215	7.2744	8.4059	6.7723	7.6432	7.1223	6.5827	7.3397	8.4968	7.1108
ZDHHC11	5.1008	5.0143	4.7263	5.1736	5.1497	5.3217	5.3302	5.6668	4.6462	4.5929	6.4182	6.3442	4.6423	4.9851	6.377	5.0039	5.098	4.7858	6.4676	4.7188	4.955	5.014	4.6964	5.0179	5.7981	4.7872	5.4756	5.2859	4.9508	4.9984	5.208	4.6217	6.4521	4.4629	5.2942	5.1455	5.3802	5.0281	6.2244	5.004	5.1071	5.4953	5.1659	5.1126	5.3997	5.392	5.4123	4.6515	4.8275
ATP6V1E2	6.4535	6.647	6.8056	6.5535	6.7243	6.9835	6.5235	6.3005	6.8699	6.3397	6.381	6.6808	6.4637	6.1892	7.0864	6.7619	6.6276	6.7634	6.9261	6.6192	6.5345	6.3942	6.4956	6.8376	6.6667	6.5269	6.4839	6.5484	6.8787	6.1854	6.7276	6.9755	6.3598	6.7643	6.4654	7.0035	6.7529	6.998	6.7675	6.5603	6.7429	7.0919	7.2224	6.9813	7.2994	6.8199	7.1072	7.3414	6.8795
AFG3L1	8.11	7.6559	7.8415	7.7934	8.2273	7.6471	7.2207	7.7525	6.7685	7.8378	7.222	7.7839	7.5708	7.6902	7.8298	7.4599	8.035	7.9921	7.4265	7.7281	7.0445	7.7705	7.3005	7.7908	7.5086	8.2327	7.5277	7.2375	7.2746	7.5181	7.3934	7.7611	8.1059	7.6557	7.5715	7.3818	7.3972	7.9917	7.9873	8.0676	8.4546	7.9476	8.2366	7.8907	8.4058	8.3896	8.5946	7.5879	8.3432
CILP2	5.8819	5.7308	5.721	5.5117	5.788	5.3165	5.7799	5.1505	5.3342	5.2403	5.4532	5.4279	5.3906	5.4185	5.1314	5.6696	5.2835	5.2353	5.4397	5.6664	5.9509	5.4529	5.5457	5.7756	5.9697	5.5931	5.8047	6.0132	5.5577	5.8711	5.9813	5.9475	6.0338	5.9529	5.7176	5.7111	5.8855	5.9356	5.4117	5.4954	5.5628	5.7138	5.5394	5.5595	5.6469	5.469	5.5959	5.8809	5.4303
PIGX	7.2431	7.6894	7.5143	8.1384	8.0679	7.6419	7.7277	7.751	8.1651	7.4751	7.8934	7.748	7.8833	7.7314	7.7083	8.0717	7.8844	7.9473	7.7462	7.797	7.9342	7.3765	7.4166	7.6359	7.8222	7.2975	7.6564	8.3498	8.4898	7.7478	8.1176	7.6585	7.627	7.338	7.9612	7.8675	7.6402	7.6083	8.0355	7.6752	7.8002	7.9812	7.8622	7.8787	7.8257	7.6325	7.9162	8.3522	7.8597
TMEM196	3.8534	3.8547	3.9691	3.9267	4.3528	3.8424	4.053	3.7217	4.0627	3.75	3.5905	3.6715	3.8165	3.6496	3.6937	3.8071	3.5882	3.7894	3.9505	3.7302	4.1048	3.804	4.1056	3.8873	4.047	3.7572	4.0408	3.9187	3.7358	3.9293	3.6618	3.9064	3.9004	3.9445	3.6312	3.901	4.1741	3.9892	3.6773	4.022	3.5996	4.0002	3.9832	3.8178	3.6577	3.8927	3.8583	4.0901	3.4819
SLC39A13	5.063	5.7304	5.6303	5.7552	5.8926	5.2118	5.3487	5.2842	4.7928	5.4347	5.3007	5.236	5.0203	5.2386	5.3093	5.228	5.3797	5.0151	5.2013	5.5817	5.0358	5.2411	5.2074	5.6894	5.8451	5.7813	5.4023	4.9174	5.5425	5.7513	5.0564	5.1291	5.434	5.6359	5.3596	5.2056	5.7595	5.6829	5.4143	6.2402	5.6917	5.8848	5.6545	5.6024	6.0005	5.7637	6.1896	5.7477	5.7792
BEST4	6.1648	7.6388	7.0457	8.9877	5.8982	8.4795	9.3196	7.5114	8.1067	6.6592	8.9539	6.2651	7.5874	8.7185	5.4263	8.4723	6.4337	8.1277	5.9704	7.7231	7.1472	7.5492	7.5127	5.9746	7.604	5.306	6.9683	7.6052	7.3	6.478	9.507	7.6248	9.7218	5.4205	6.2523	6.8843	7.5701	6.7071	5.5205	6.0038	6.7995	7.7526	6.0121	7.0531	6.1864	6.1614	7.8507	5.5835	6.7953
AKD1	6.2622	6.449	6.5994	6.4504	5.7571	6.6389	6.6252	6.4042	6.9537	6.3403	6.4826	6.2843	6.6134	6.8866	6.4622	6.9694	6.0337	6.4236	6.9484	6.2434	6.5871	6.5435	6.3479	6.2868	5.9566	5.744	5.8911	6.151	5.9508	6.0819	6.4149	6.3807	6.3375	5.8836	6.2319	6.2427	6.0373	6.0313	5.9327	5.7395	6.0192	5.883	6.1063	5.7758	5.4037	6.1441	5.762	5.8499	5.8881
CORO6	5.2811	4.92	5.2249	5.2381	5.3354	5.4371	5.1223	5.0892	4.6859	4.7248	4.9207	4.8404	4.4995	5.0944	4.9817	4.7177	4.8905	4.6591	5.1141	5.4516	5.5028	5.19	5.3323	5.1163	5.8409	5.0188	5.5667	5.1628	5.0498	5.5852	5.0387	5.3792	5.2881	5.4394	5.3628	5.2391	5.5501	5.6441	5.1203	5.1652	5.0677	5.5909	5.3312	4.8405	5.1277	5.8609	5.399	5.2453	5.0428
TMEM106A	7.6806	7.7576	7.5218	7.7417	7.4964	7.4292	7.2089	7.4732	6.8975	7.5991	6.817	7.5281	7.814	6.7496	7.7621	7.9893	7.4103	7.6707	7.8452	7.4164	7.1387	7.4103	7.1578	7.33	8.2473	8.4483	7.359	7.0446	7.8195	7.6619	6.7626	7.4721	7.2962	7.871	7.6016	7.8502	7.9103	7.6436	7.6742	7.5531	7.7698	7.4662	7.6515	7.6247	7.81	7.4331	7.2912	7.5239	7.025
ALG10	4.295	4.249	4.3545	3.6408	3.9417	3.9716	4.0318	3.9663	4.5043	4.267	4.1884	4.2973	4.126	3.9124	4.1309	4.3544	3.9947	4.2167	4.3926	3.9648	4.3932	4.015	3.998	4.3944	3.8152	4.0524	4.1317	4.2887	4.0158	4.0494	4.2232	4.4623	3.9152	3.9916	4.0827	3.939	3.6861	4.0292	4.3372	3.9031	4.1492	4.2241	4.3479	4.1975	4.3097	4.0463	3.8138	4.3539	4.2646
TTC39C	5.9098	5.3569	4.8078	5.2066	5.7547	5.8155	4.7302	5.2769	5.2687	5.8351	4.87	5.6632	4.7687	4.9447	5.9045	4.7996	5.5414	4.9705	5.4334	5.3936	5.6355	5.835	5.7521	5.7318	5.2373	5.9675	5.2942	5.0272	5.6927	4.8258	4.704	4.9829	5.348	5.7201	4.993	5.6379	5.4104	5.7798	5.8644	6.0116	6.1052	5.5225	6.3013	6.1722	6.4014	6.5862	6.609	5.6648	5.9898
NEXN	7.1791	7.432	7.0798	8.4859	8.0297	8.1577	7.4504	7.3407	7.1577	7.5991	7.7952	8.0483	7.8536	7.5396	7.5827	7.6244	7.5458	8.0377	8.1685	7.7292	7.2187	7.0829	7.7817	7.5575	8.7299	7.6891	7.2658	7.7062	7.507	7.5242	6.4001	7.6221	7.4684	7.6361	7.9084	7.6091	7.9624	8.0226	7.6028	8.7718	7.7766	7.7548	8.0338	7.1891	7.7675	8.1688	7.6768	6.8634	7.5591
C15orf40	7.0093	6.7142	6.331	6.589	7.0564	6.9103	7.1467	7.1166	7.1885	6.9272	7.0015	7.0544	6.9824	7.4972	7.0338	7.0198	6.6728	7.1895	6.8141	6.6376	6.5766	6.4567	6.6123	6.5297	5.7112	6.3185	6.2208	7.0718	6.7076	6.1312	7.007	6.814	6.5401	6.3968	6.5571	6.6398	6.1975	6.2976	6.6558	6.6621	6.8336	6.4112	6.7887	6.466	7.1304	6.4804	6.5477	6.9136	7.0168
RAX2	6.9796	7.0868	7.1243	6.9974	6.8614	6.6715	7.0243	6.542	6.3658	6.7432	6.8034	6.5112	6.6947	7.0347	6.8498	6.8014	6.7869	6.5992	6.5998	6.8186	7.1276	6.9055	7.0452	6.9625	7.3607	6.9999	7.145	7.1576	6.9359	7.2231	6.9073	7.1724	7.0623	7.1249	7.0517	7.1919	7.0029	7.3085	6.7079	7.0239	6.7892	7.4455	6.6091	7.0501	6.6465	7.0927	6.694	6.8541	6.622
MFAP3	4.7419	5.4257	4.5436	4.5888	3.7357	5.2355	5.0676	5.2906	5.355	5.5798	5.1678	5.816	5.4501	4.5362	5.4743	5.7146	5.0221	5.1695	5.4768	4.6175	5.392	4.723	4.865	4.7957	3.9526	5.3955	5.1004	5.1212	5.5337	4.4232	4.9041	5.134	4.6144	4.6976	5.3203	4.4649	4.671	4.3774	5.4167	4.7712	4.6875	4.4301	4.9955	5.5396	4.5257	4.9224	4.5642	4.8446	5.4956
EYA3	3.8413	3.5474	3.4477	3.3495	3.7424	3.5932	3.3924	3.3247	3.8303	3.4537	3.3892	3.1959	3.6185	3.6857	3.457	3.6515	3.6935	3.6372	3.3494	3.3399	3.581	3.5078	3.304	3.5535	3.504	4.1402	3.7269	3.5329	3.805	3.5286	3.277	3.2538	3.5165	3.4994	3.6445	3.6721	3.3288	3.6358	3.553	3.8079	3.739	3.572	3.7407	3.7737	3.7849	3.7262	3.572	3.7092	3.5231
GIMAP1	3.6801	3.5547	3.4977	3.8576	3.6937	3.5657	3.7514	3.3572	3.547	3.6281	3.5689	3.6801	3.3416	3.6824	3.7479	3.334	3.4835	3.5354	3.8856	3.6352	3.5503	3.8326	4.1326	3.8798	3.4646	3.6589	3.8007	3.6144	3.9081	3.559	3.2885	3.7924	3.391	3.5976	3.5846	3.6424	3.6003	3.465	3.7283	4.0973	4.4048	4.1676	4.3933	3.9567	4.0991	4.1633	4.1598	3.7118	3.6756
KLK8	4.7387	4.8001	4.0799	4.9014	5.2645	4.7256	4.7196	4.3475	4.4768	4.828	4.5523	5.4006	4.3791	4.4804	5.8994	4.3872	4.3918	4.0722	5.152	4.6078	4.6446	4.4501	4.6471	4.7682	5.1637	4.662	4.6093	4.5218	4.7587	4.6593	4.2062	4.9	4.2652	4.7226	4.4892	5.0808	4.7801	4.809	6.8817	4.7824	4.6552	5.0392	4.8056	4.8752	4.8853	4.9746	4.2631	4.9143	4.8494
CCDC65	4.4075	3.778	3.7346	3.9245	3.9038	3.9644	4.168	3.7223	3.8459	3.8532	4.1021	4.3796	4.0946	4.1665	3.5781	4.1574	3.5633	4.4517	4.0722	4.135	3.9406	4.4581	4.4565	3.8667	4.2623	4.049	4.1354	3.5978	3.6952	3.7565	3.7854	3.707	3.9638	3.9793	3.7105	4.173	3.9504	4.2215	3.8416	4.2682	5.288	3.7385	4.2744	3.6442	4.1972	3.5104	3.9217	4.2125	3.9385
FAM122C	3.3338	3.1951	3.15	3.1137	3.0939	3.4619	2.9765	3.3665	3.6299	3.2905	3.5793	3.6714	3.3862	3.5726	3.5927	3.2326	3.4019	3.2799	3.3347	3.3569	3.2611	3.3095	3.2196	3.308	3.0428	3.3902	3.2462	3.2838	3.4049	3.2817	3.3885	3.3114	3.0675	3.2503	3.2415	3.0445	3.1187	3.1317	3.7774	3.2928	3.5545	3.1713	3.4197	3.3791	3.7113	3.7765	3.7486	3.4472	3.5561
CCDC11	3.999	3.7686	4.2017	3.9829	4.6655	3.3905	4.0924	3.5964	3.406	3.6902	3.7915	3.8026	3.8562	3.8705	3.5637	3.8347	3.7026	3.8706	3.9484	4.4209	4.2184	4.1348	4.1442	4.4044	4.5065	4.069	4.2207	4.4783	3.8563	4.5875	4.3704	4.2909	4.3064	4.1309	4.1786	4.2438	4.319	4.1504	4.0942	3.7399	4.0263	4.5097	4.1826	4.0316	3.9002	4.1218	4.0355	4.328	4.2461
ARMCX4	5.1724	4.6946	4.5584	4.7169	5.1306	5.5668	5.1302	4.387	4.1791	4.4182	4.8622	5.356	4.7591	5.4961	4.9889	4.0424	5.0514	5.2433	5.0177	4.622	4.7179	4.8028	4.9926	4.6788	4.1893	4.6401	4.529	4.4559	4.6796	4.5574	5.0105	4.3322	4.9122	5.0038	4.455	4.5185	5.0131	4.5203	4.7775	5.1673	5.2233	4.6135	5.89	4.3428	5.9568	5.5804	4.9836	5.3544	5.2665
RBBP6	6.4227	6.0036	6.4973	6.0696	6.1783	6.7942	6.2885	6.5141	6.4967	6.7158	6.1298	6.6826	6.5721	6.2569	6.9107	6.0286	6.5038	6.6921	6.6222	6.0949	5.9235	6.4094	6.3787	6.5241	5.271	6.9202	6.1235	5.9496	6.2745	5.8314	5.9834	6.1286	5.8219	6.3602	5.9597	5.8446	6.1604	5.8527	6.4271	6.6157	6.7273	5.6208	6.9014	6.8818	6.5504	6.7568	6.3436	6.819	6.6739
CENPBD1	5.6521	5.5793	5.4746	5.6829	5.678	5.9514	6.1169	5.3924	5.7758	5.3636	5.4504	5.6792	5.3485	5.8413	5.4936	5.6482	5.7373	5.6609	5.7931	5.7433	5.704	5.1591	5.341	5.2934	6.4833	5.4243	5.1192	6.72	6.0286	5.8858	5.8425	5.6608	6.106	5.3147	5.3834	5.8725	6.0898	5.8427	5.8463	5.9976	5.0906	5.7137	6.0346	6.2272	5.9729	4.9404	5.7266	6.3884	5.2341
TRIOBP	6.5017	6.3954	6.9961	6.656	6.7996	6.6656	6.9276	6.6665	6.4549	6.6479	6.362	6.4622	6.8199	6.3619	6.5688	6.7716	6.8387	6.3224	6.6192	6.3718	6.8118	6.3533	6.4179	6.5636	6.741	6.3849	6.5119	6.6653	6.5983	6.6647	6.4255	6.8141	6.3939	6.5533	6.5577	6.5587	6.3421	6.7606	6.5932	6.5844	6.4348	6.8392	5.968	6.444	6.7513	6.8115	6.3998	6.7661	6.6012
CATSPER1	3.7813	4.2453	4.2395	3.9926	3.9794	3.8977	3.6269	3.6733	3.697	3.7624	3.8334	3.7534	3.7885	3.8329	3.826	3.8267	3.8715	3.6498	3.9699	3.8576	3.902	3.755	3.7847	4.0592	3.897	3.7354	3.8669	3.6592	3.7533	3.8554	3.5245	3.8346	3.8674	3.8119	3.8038	3.8635	3.7205	3.8505	3.9199	4.0386	4.1841	4.1968	3.8575	4.0578	4.1471	4.4542	4.0318	4.1892	3.7577
HOXD4	4.8052	4.729	5.088	5.3741	5.2684	4.7676	4.5791	4.8239	4.6535	4.7278	4.8535	4.3356	4.264	5.2428	4.568	4.6994	4.6304	4.5946	4.4978	4.9791	5.3334	5.2277	5.2661	5.1208	5.9427	5.3276	5.3052	5.0029	5.3759	5.1721	5.5437	5.0569	5.1446	5.094	5.3734	5.1774	5.337	5.2963	4.3999	5.039	4.6645	5.3962	4.5577	4.7826	4.6916	4.7396	4.8873	4.9462	4.8612
GSC	4.2963	4.2947	4.3126	4.2434	4.3578	4.2014	4.4038	4.0505	4.2068	3.86	4.0993	4.1733	4.0876	4.5467	4.0919	4.131	4.3151	4.309	4.121	4.4379	4.4976	4.4417	4.1783	4.4712	5.0089	4.3302	4.6108	4.7512	4.3388	4.379	4.5117	4.3458	4.6816	4.5357	4.5046	4.2669	4.5171	4.4724	4.4302	4.1448	4.192	4.5254	4.371	4.3438	4.3403	4.3737	4.2847	4.4853	4.2384
SP7	3.5732	3.7121	3.7854	3.9683	4.367	3.7357	3.9673	3.7502	3.4107	3.6633	4.078	3.7145	3.5138	3.7563	3.8409	3.6608	3.6042	3.3907	3.2227	3.6823	3.6888	3.6039	3.8385	4.0356	4.0945	3.6742	3.5964	3.6533	3.7225	3.7605	3.7351	3.348	3.7538	3.9223	3.691	3.8371	3.5686	3.8817	3.5426	3.5038	4.0081	3.9539	3.9131	3.695	4.0295	3.9314	3.8836	3.9184	3.6467
PDE7A	8.2386	6.3753	6.4775	6.8199	6.4459	6.7114	6.1782	6.6752	5.4377	8.0752	6.2095	7.3963	6.2987	6.1966	6.8604	6.6031	7.354	6.4823	6.0912	7.6093	6.4185	7.5916	8.5658	7.0081	7.0012	8.2377	6.7591	6.3554	6.185	6.8501	6.0789	6.9099	6.8635	8.1381	6.8107	7.4484	6.862	7.5005	6.9267	7.1598	7.6604	6.6696	7.6773	6.5029	7.4187	6.5216	7.1066	5.4726	7.2338
CNOT7	5.4442	5.2958	4.7998	4.4872	4.437	4.9041	5.6281	4.9397	5.1881	5.2941	4.8757	4.9319	4.8896	5.2047	5.4678	5.335	5.3662	4.9928	5.3163	4.6865	5.1778	4.7142	4.4558	4.9566	4.1852	4.793	4.7628	4.8721	5.0238	4.4324	4.9536	5.0623	4.8073	4.6494	4.825	5.0143	4.6616	4.6463	5.2131	4.673	5.3406	4.4206	4.9571	5.2731	4.6893	5.0916	4.9927	5.6754	5.0212
CRYZL1	6.827	6.392	6.3756	6.3492	6.1679	6.4966	6.1086	6.9325	6.4378	6.5509	6.5868	6.8942	6.5521	6.8255	6.2958	6.5047	6.5478	6.8286	6.5666	6.8461	6.2623	7.0208	6.7153	6.171	6.7868	6.9589	6.563	6.7629	5.9666	6.7859	7.3261	6.7173	7.114	6.5807	6.5985	6.8614	6.9602	7.0527	6.2395	6.5949	6.3238	6.316	6.3582	5.5833	6.9369	5.7149	6.4504	5.9716	6.3392
PRSS33	7.2405	8.008	7.1414	7.3761	8.0306	8.3585	5.7935	7.7874	8.1927	7.688	6.8721	7.7196	7.0896	6.1711	7.2789	7.7004	7.7658	6.5583	8.241	7.7507	5.9603	5.6999	7.5971	6.2675	7.0898	5.9508	7.673	6.1356	7.9975	7.0616	6.618	7.6934	6.2713	6.2988	7.0595	7.3704	9.0027	7.6495	7.2088	7.4561	5.6581	9.1757	5.5319	7.0174	7.6947	6.0266	6.5261	7.6624	8.3723
C19orf26	3.6663	4.0657	4.3523	4.0838	4.26	3.9073	3.8463	4.1084	3.7809	3.7514	4.2408	3.8421	3.9345	4.3872	4.0691	3.7239	3.9334	3.8109	3.947	3.9972	4.1908	4.0193	3.9539	3.9897	4.5879	3.9871	4.288	4.2407	4.29	4.095	4.0566	4.053	4.1644	3.8508	4.1423	3.9904	4.3487	4.2189	3.7656	4.1021	3.8392	4.4855	3.8784	4.0459	4.0489	4.2187	4.1344	4.0827	3.9652
C8orf45	3.5296	3.2589	3.4322	3.19	3.7745	3.2751	3.661	3.2353	3.5316	3.2702	3.4747	3.393	3.497	3.4649	3.1	3.412	3.2179	3.311	3.1125	3.2228	3.2479	3.4852	3.3379	3.2938	3.284	3.41	3.1357	3.3586	3.4879	3.1359	3.2875	3.124	3.2281	3.2208	3.1759	3.0666	3.1751	3.2257	3.1537	3.5038	3.2734	3.3365	3.2862	3.4329	3.2315	3.3865	3.2652	3.6353	3.3588
TIRAP	7.3353	6.95	6.8636	5.9351	6.0018	7.0921	7.2864	7.2164	7.0936	7.2841	7.0672	7.1313	7.0755	6.7053	7.3681	7.319	6.7325	7.1423	7.0781	7.2735	7.0874	7.3195	7.3799	6.7681	5.771	7.0861	7.2221	7.4216	7.0483	6.7163	7.2465	7.0694	6.2691	7.1694	7.2804	6.4707	6.8284	6.5922	7.1663	7.067	6.8019	6.2724	6.8029	6.7798	6.6997	6.3035	6.3914	6.4313	6.8386
LEAP2	7.2099	6.2717	6.9374	6.3651	6.4237	6.3711	6.6257	8.1064	6.6302	6.0773	6.9714	6.3488	6.8746	7.9698	6.2926	6.5155	6.5482	7.8736	6.674	7.1179	6.2826	6.4638	6.6012	6.2006	6.4731	6.2679	6.3758	7.1683	6.1449	6.4206	7.7	6.3819	6.5098	6.2925	7.4788	6.517	6.5993	6.3427	7.1134	6.3918	6.7514	6.4589	6.5732	6.5498	6.9393	6.6255	6.5369	6.7987	7.2269
MSI2	5.8703	6.9467	6.3206	6.3155	6.4966	6.3835	5.8934	6.3268	6.0528	6.195	6.1601	6.4426	6.2216	5.1988	6.9869	6.4951	6.9404	6.0969	6.6675	6.1309	6.6223	5.5935	5.6475	6.3567	6.4206	5.7328	6.4652	5.9815	6.9225	6.7043	5.1378	6.1804	5.1216	6.4576	6.2483	6.2926	6.2107	6.4173	6.7955	6.3977	6.1914	6.8851	6.0808	6.2893	6.2648	6.744	6.5407	6.5962	6.5738
SCIN	6.5521	7.988	7.8734	6.6579	6.31	8.2471	7.9267	8.4683	8.8872	6.5118	9.0827	7.2884	8.2421	9.1133	7.0874	8.6148	5.929	8.803	8.0644	8.0587	8.3013	8.3353	8.3063	5.5818	5.9502	3.9065	7.4005	8.4297	8.4066	6.2498	9.2747	8.1182	8.5184	7.4191	8.4351	7.0815	7.8534	6.7376	7.8983	6.1464	6.114	7.9134	5.5226	6.9339	5.9446	5.1367	6.4834	8.1805	7.5885
CTCFL	3.6496	3.9296	3.5002	3.7717	4.1666	3.7671	3.7886	3.5996	3.9597	3.6111	4.0566	3.6531	3.7208	3.8922	3.6154	3.7467	3.4402	3.7663	3.9367	3.9813	3.628	3.6749	3.7792	3.79	4.0375	4.0618	3.6687	3.6805	4.2324	3.7302	3.9691	3.661	3.5249	3.7362	3.6822	3.731	3.9154	3.533	3.5087	3.6457	3.7582	3.7529	3.542	3.7776	3.5646	3.512	3.7034	3.7816	3.4241
C4orf33	7.5128	7.3958	7.112	5.8742	5.2835	7.8189	7.5308	7.3083	8.0035	7.0629	8.0464	7.6438	8.0585	7.2103	7.2308	7.8369	6.2803	7.7455	7.6434	7.1177	7.8731	7.3712	7.7542	6.1121	5.2671	6.8124	6.8075	7.6959	8.1752	6.3199	8.3475	7.7439	6.3496	6.7228	7.4729	6.8824	6.343	6.1076	8.087	6.3643	6.2144	6.0954	6.9368	7.3524	6.0486	5.6961	6.4658	7.1925	7.0132
ZNF333	4.447	4.2559	4.5568	4.7744	4.3572	5.0311	4.5485	4.5131	4.2358	4.6846	4.5061	4.6299	4.2873	4.6894	4.9717	4.1534	4.887	4.5437	4.5361	4.4501	4.1242	4.6522	4.7277	4.4842	4.5285	5.0824	4.3583	4.3341	4.5454	4.6645	4.5583	4.3837	4.3581	4.8043	4.4659	4.5836	4.6043	4.5918	5.0434	4.8654	5.2654	4.9794	5.0114	4.4026	5.8609	5.4786	5.5386	4.384	5.2834
FAM18B2	6.3725	6.4137	6.3666	6.402	7.2424	6.3393	4.8585	5.8654	5.9489	6.2523	5.6349	6.1075	6.0084	6.1041	5.9081	6.2863	6.4908	6.0478	5.9661	6.4653	5.8846	5.8463	5.5941	6.4608	6.5601	6.3961	6.416	5.4643	5.9845	6.3761	6.0725	6.1268	6.4157	6.2662	6.2577	6.0113	6.5652	6.7212	6.1131	6.5592	6.4252	6.6873	5.6689	6.2924	6.3678	6.3519	6.8572	5.7508	6.7026
RDH10	4.9521	5.0473	5.3241	5.6116	5.3784	4.988	5.3642	5.1191	5.1885	4.557	5.1156	5.1405	5.0462	4.778	5.3042	5.2311	4.9775	5.0304	5.0044	4.834	5.2243	5.0846	5.098	5.2681	5.4048	4.7832	5.1512	5.4324	5.058	5.2456	5.0832	4.723	5.2508	4.6643	4.8739	5.0798	4.9763	4.9778	5.1279	4.8076	4.8216	5.2681	4.5913	5.0747	4.6536	5.0112	4.9426	4.8543	5.0153
SFRS13B	3.7563	3.8119	3.3987	3.8076	3.6717	3.5088	3.5569	3.6565	3.3995	4.0188	3.6237	3.794	3.3468	3.7028	3.8221	3.5689	3.512	3.5597	3.6698	3.541	3.4691	3.4801	3.7268	3.4935	3.6297	4.8501	3.7494	3.5112	3.75	3.5554	3.9037	3.4541	3.6193	3.5446	3.6576	3.6057	3.6723	3.6753	3.3374	3.7823	3.5948	3.3413	3.6969	3.6031	3.8759	3.6908	3.7074	3.5365	3.699
FAM71A	7.0097	6.6855	6.8545	6.6569	6.9081	6.3145	6.73	6.4302	6.4359	6.4879	6.5353	6.1021	6.4641	6.7318	6.1337	6.4032	6.3596	6.4043	6.3388	6.7016	7.2419	6.8799	7.1409	7.0828	7.26	6.7118	6.8375	6.919	6.9424	7.123	6.8918	6.9262	7.2263	6.9909	6.7115	7.1302	6.8479	7.2288	6.3582	6.7104	6.8104	7.0467	6.6166	6.6392	6.4493	6.9497	6.2723	6.7906	6.2577
GAPT	6.6582	4.3383	3.823	3.192	4.0172	4.2679	4.0221	4.7506	4.4612	6.445	3.9026	4.6349	4.1127	3.5896	4.5198	4.0479	4.7086	3.713	4.953	5.2552	4.3554	4.7274	5.7041	4.3373	3.5063	5.871	4.5497	3.7686	4.6926	3.5319	3.995	4.2869	3.45	5.1498	3.9981	4.0308	4.2333	4.258	5.6805	5.1075	4.2587	3.8913	4.5514	4.5144	5.1625	4.2092	4.734	3.9919	5.4624
FLJ30901	5.386	6.0885	5.7834	6.1804	5.13	6.1197	4.9381	5.7646	4.6584	4.5355	5.5673	5.931	5.9331	6.0046	5.5195	5.7688	4.5952	6.2306	5.9554	5.8871	5.8837	5.6489	5.3144	5.3844	6.7436	4.4701	6.049	6.0847	6.0728	5.7199	6.2919	6.2791	6.1896	5.4994	6.936	5.6876	6.4033	6.2904	5.8786	4.8715	4.5592	6.4229	5.2186	5.3105	6.05	6.3832	5.2903	5.532	5.8378
C8orf47	4.7055	4.1111	4.0595	4.2373	4.4787	4.7301	6.1086	4.4062	5.1561	3.9815	4.1295	3.8959	4.4541	5.6615	3.7894	4.2777	4.0566	5.3245	4.1491	3.7933	3.7052	4.8957	4.1885	3.7057	5.1505	3.6215	3.8147	6.0979	3.7964	4.1424	5.1929	4.2143	5.1123	4.0209	4.0188	4.1818	4.2969	4.3936	3.8887	3.5436	4.3497	4.0569	3.9306	3.9601	3.7749	3.5697	4.1471	5.0024	3.7601
C1orf65	5.6709	5.5568	5.8083	5.6566	5.6547	5.3311	5.5357	5.3149	5.2349	5.3317	5.4553	5.3516	5.3826	5.462	5.2454	5.4315	5.2965	5.1661	5.2987	5.5408	5.9186	5.7189	5.7792	5.7318	5.7932	5.5894	5.5321	5.8175	5.6721	5.8547	5.6292	5.7998	5.5269	5.672	5.6394	5.7733	5.9857	5.6467	5.4891	5.513	5.6614	5.9287	5.8559	5.4995	5.4133	5.8296	5.5079	5.8838	5.2857
ENTHD1	3.0565	3.109	3.0009	3.1398	3.4994	2.9295	3.1705	2.9841	3.0672	2.9656	3.0314	2.9605	3.0331	3.0806	3.0521	3.0331	3.2954	3.053	3.0593	3.0798	3.0283	3.1181	3.5641	2.8882	3.0955	3.3695	3.0007	3.0719	3.041	2.8908	3.2026	2.9296	2.9451	2.9737	2.8647	2.9174	2.9691	3.0433	2.9367	2.8851	3.0454	3.0888	3.1452	3.2066	2.9023	2.9175	3.2196	3.1196	3.0172
TSSK3	4.5032	5.079	5.0387	4.9449	5.0152	4.3038	4.2916	4.546	4.3467	4.4344	4.4903	4.7075	4.419	4.6563	4.4166	4.569	4.3096	4.4622	4.4551	5.0475	5.1743	4.594	4.4758	4.7665	5.4826	4.8422	4.9868	4.959	4.789	5.1529	5.0846	4.807	4.8643	5.1558	5.1242	4.9289	5.0951	5.2235	4.743	4.7724	4.7627	4.8688	4.2624	4.738	4.6768	5.1229	4.7202	4.6909	4.9593
WFDC6	4.3939	4.1371	4.442	4.2823	4.334	4.0284	4.0018	3.8805	3.8839	4.1507	4.2074	3.9468	4.1867	4.2122	4.264	4.0568	3.8581	3.9799	4.0983	4.249	4.3434	4.2014	4.3794	4.3924	4.616	4.3487	4.6872	4.3343	4.2243	4.5727	4.1361	4.4702	4.3131	4.1174	4.434	4.521	4.7824	4.4326	4.0066	4.2845	4.0705	4.2468	3.9658	4.3241	4.2445	4.6533	4.2634	4.2366	4.2921
CLEC12A /// CLEC12B	6.6363	6.0935	5.8492	5.2793	4.5798	6.7887	5.0224	5.3943	5.7834	6.2202	5.5739	5.7088	5.8397	5.2616	6.0083	6.6647	6.9727	5.0035	6.8229	5.9979	5.8935	6.3895	6.0187	5.5995	5.5189	7.3687	6.2673	5.5332	7.2255	5.4381	5.3539	5.9728	4.901	6.2356	6.0579	5.6524	5.658	5.2453	5.8349	6.0973	7.0414	5.3924	6.1108	8.6714	5.1833	5.8173	5.5139	6.0144	6.8406
BRF1	4.4428	4.1468	4.1789	4.5164	4.5244	4.2798	4.6232	4.5354	4.0441	4.2284	4.2689	4.4127	4.1819	4.3526	4.0623	4.218	4.3415	4.1587	4.1994	4.5914	4.5054	4.6141	4.3645	4.4998	4.6463	4.48	4.4703	4.5962	4.7549	4.4371	4.3809	4.3725	4.6128	4.6278	4.4073	4.8719	4.6596	4.5612	4.1512	4.5662	4.5767	4.6583	4.4459	4.6668	4.376	4.1928	4.0809	4.5237	4.3681
C15orf27	4.5803	4.5212	4.6425	4.8629	4.868	4.6097	4.4892	4.6833	4.1095	4.4226	4.6254	5.1432	4.0907	4.2304	4.5118	4.5108	4.5514	4.5209	4.7413	4.9556	4.852	4.619	5.1387	5.1216	5.5832	4.7201	4.6585	4.7312	4.5617	4.9048	5.0051	4.3488	4.8366	4.4891	4.5766	4.8072	4.785	5.0486	4.9559	5.2581	5.0319	4.8425	4.3793	4.4495	5.2816	4.8813	5.1512	5.1244	5.0008
C21orf41	5.5731	6.0004	5.7011	5.8814	6.1922	5.3389	5.1952	5.4425	5.4284	5.4017	5.0501	5.3723	5.3519	5.2168	5.4357	5.6359	5.7775	5.3643	5.3589	5.3052	5.4696	5.2409	5.4957	6.2837	5.5398	6.1145	5.6683	5.2536	5.3857	5.5192	5.1924	5.51	5.2801	5.8328	5.3756	5.8948	5.7529	5.4593	5.5344	6.0365	5.9432	5.8006	5.5425	5.4567	5.5782	6.2201	5.5233	5.5164	5.7525
CALML6	4.1798	4.0656	4.2547	4.0642	4.3568	4.1982	4.3759	3.7673	4.6859	3.6907	4.0622	4.2203	4.0803	3.9952	3.9407	3.9513	3.6832	3.8458	3.8352	4.1864	4.2435	4.1914	4.0663	4.0476	4.4397	4.2282	4.0519	4.1948	4.1792	4.2399	4.0099	4.166	4.2345	4.1837	4.0648	4.1963	4.4335	4.4012	4.2338	4.2618	4.3717	4.7027	4.2886	4.0744	4.0688	3.9892	4.0752	4.2152	4.1862
NLRP5	4.696	4.9505	4.7188	4.7803	4.7609	4.5397	5.219	4.495	4.6907	4.5564	4.9806	4.5785	4.3028	5.0446	4.7593	4.3607	4.6558	4.6042	4.4957	4.6923	4.9109	4.427	4.5494	4.48	4.919	4.7295	4.5942	4.8861	4.8536	4.6781	4.9641	4.6061	4.5946	4.4922	4.5232	4.7127	4.6576	5.0392	4.5071	4.6968	4.5309	5.004	4.8072	4.6166	4.687	4.6255	4.7041	4.8852	4.5857
ODF4	3.893	4.0559	3.6784	4.0453	4.4432	3.8547	3.9204	3.8981	4.0845	3.8066	4.1189	4.0076	4.0257	4.1912	4.1055	3.9238	4.2786	3.9882	4.0323	3.9529	3.9682	3.8778	3.6237	3.9058	4.0232	3.7085	4.0411	4.3644	4.0708	4.2312	4.4429	3.9371	4.0959	3.9054	4.1055	3.8258	4.0579	4.1768	3.9096	3.5753	3.9583	3.8779	3.8165	4.0638	4.0595	4.1072	4.3292	4.2325	4.2252
CLEC4F	5.6188	5.4508	5.3223	5.3383	5.6563	5.2931	5.9341	6.1774	4.9076	5.097	4.9045	6.0277	5.4709	5.5503	5.2977	5.5791	5.2931	5.3698	6.1579	5.6811	5.3587	4.8228	5.2653	5.2658	5.1021	4.7942	5.4918	5.7262	5.4039	5.3736	5.5171	5.3608	5.3853	5.3525	5.766	5.3699	5.5426	6.0358	4.9912	4.8467	5.8098	6.6582	5.364	5.3802	6.2298	5.2924	5.2432	5.9366	5.3868
DEFB106A /// DEFB106B	3.6259	4.8262	4.8793	3.7565	3.9569	3.6907	3.7796	3.5414	3.3798	3.5722	3.7465	3.5872	3.4526	3.5671	3.5257	4.1843	3.5299	3.6038	3.8645	3.7484	4.0302	3.4608	3.7144	3.6406	3.7686	3.5704	3.8239	3.5406	3.4819	3.8913	3.7627	3.7565	3.7967	3.3651	3.7945	3.5602	3.8162	3.6595	3.8148	3.8209	4.149	4.3182	3.628	3.8226	3.6851	4.0252	3.8637	4.2454	3.8393
WFDC9	4.2687	3.8897	4.1853	3.8575	4.3709	3.9407	4.2321	4.1659	4.3755	3.9809	4.1534	4.0397	3.7993	4.0902	4.2424	3.8229	4.3188	4.2716	3.7246	4.275	4.3019	4.3195	4.1583	4.4714	4.2197	4.2928	4.1295	4.3863	4.3638	4.3704	4.1173	4.3007	4.294	3.9272	4.3463	4.349	4.3036	4.3018	4.0978	4.0871	3.8591	4.1544	4.0513	3.8983	3.9521	4.2899	4.3278	4.1423	3.7354
NEDD1	4.4643	4.3752	4.4639	5.1037	5.1846	4.3423	4.421	4.2167	4.5207	5.0052	4.6594	4.3096	4.5647	4.5078	4.1864	4.3006	4.2226	4.3728	4.331	4.5999	4.69	4.365	4.5401	4.5312	4.6499	4.4779	4.0938	4.4936	4.7063	4.1784	4.5595	4.6524	4.3079	4.4684	4.5911	4.358	4.3088	3.9548	4.1974	4.0742	4.3596	4.6603	3.819	4.0415	4.0487	4.2554	4.3439	3.971	4.0523
TTLL10	4.3519	4.1055	4.2344	4.4784	4.5965	4.0694	4.6094	4.3167	4.5899	4.1799	4.3221	4.0582	4.1246	4.4107	4.0679	4.2543	4.3308	4.275	3.9895	4.268	4.859	4.4861	4.7599	4.6219	4.8497	4.3996	4.7202	4.9016	4.5272	4.7483	4.206	4.6314	4.731	4.4522	4.326	4.3279	4.5682	4.7231	4.2649	4.3189	4.014	4.5809	3.6444	4.3497	4.4861	4.9379	4.3071	4.1043	4.3167
CALR3	5.4238	5.3213	5.5342	5.4011	5.4643	5.2441	5.6525	4.9463	4.923	4.8654	5.151	4.6441	5.2946	5.1861	5.2087	5.0478	5.0323	4.8878	5.1492	5.3007	5.3382	5.1832	5.2979	5.2534	5.7457	5.0506	5.4285	5.5047	5.3036	5.5519	5.222	5.223	5.3506	5.1482	5.374	5.3075	5.3875	5.6847	5.3182	5.2065	5.3539	5.5799	5.142	5.2012	5.1575	5.2615	5.1341	5.2229	5.0941
C10orf25	5.9707	5.5133	5.9929	5.7584	5.7856	6.0736	6.2718	5.8582	6.3911	5.6212	5.8741	5.8286	6.2583	5.9342	5.938	6.0776	5.6372	5.8332	6.1029	5.8211	5.8189	5.6655	5.7945	5.7534	5.5331	5.906	5.7944	6.0415	6.0404	5.7949	5.464	6.1403	5.9856	5.818	5.5824	5.777	5.854	5.9459	6.1769	6.325	6.0132	5.9137	6.3848	6.115	6.2166	6.0643	6.0372	6.3569	5.9599
ETV3	6.8563	6.6659	6.5156	6.1263	6.0311	6.4397	5.6158	6.5143	6.2157	7.4244	6.7617	7.1232	6.5947	6.0443	7.0344	6.7391	6.7408	7.7072	6.5178	6.4171	6.1509	7.2906	7.3618	6.3807	5.8058	7.9436	6.6593	5.2184	6.8713	6.1633	6.279	6.4583	6.4192	7.2734	6.5354	6.242	5.9312	6.3039	6.6399	6.8446	7.1434	5.7963	6.999	7.0894	7.0039	6.8961	6.8371	6.0422	7.0036
KLHL10	4.2037	4.0404	4.0748	4.1727	4.0992	4.04	4.5035	4.0472	3.8196	3.9457	4.2277	3.939	4.2714	3.945	3.9392	3.879	3.9977	4.0759	4.1598	3.8795	4.3179	3.9803	4.3704	4.0023	4.3368	3.9947	3.9123	4.0799	4.273	3.7332	4.2383	4.3018	3.978	4.1531	3.8829	4.3929	4.2798	4.0056	4.063	4.1214	4.1377	4.404	4.1842	4.2348	4.0723	4.2159	3.7074	3.9568	3.8494
TM2D3	10.6042	10.4524	10.0352	10.2493	10.0814	10.3626	10.6046	10.3399	10.6311	10.6104	10.6101	10.5181	10.594	10.4046	10.4331	10.3622	10.4037	10.5921	10.5676	10.3824	10.4951	10.5103	10.7619	10.594	10.0832	10.5262	10.5968	10.8291	10.5482	10.3963	10.6201	10.5182	10.2702	10.5378	10.4272	10.3	10.2789	10.2986	10.4303	10.3136	10.4168	9.8856	10.7059	10.555	10.5347	10.3032	10.2463	10.4573	10.4892
ZNF485	3.9327	3.8685	3.8477	3.9652	3.9559	4.3829	4.1968	3.9374	4.1818	3.9276	4.3696	4.1707	4.2068	4.3938	4.0499	3.8593	3.6427	4.0403	3.8014	4.2472	3.9089	4.2477	4.5435	3.8712	3.9706	3.6248	3.9738	4.5078	3.9597	3.9915	4.4394	3.8897	4.1242	3.8721	3.7638	4.0392	3.7763	3.9372	4.2686	3.8258	4.5987	4.3438	4.0866	4.002	4.343	4.1714	3.8142	4.7502	3.8069
WDR17	3.6752	3.18	3.3533	3.4153	3.6532	3.2956	3.3504	3.5018	3.4677	3.473	3.6526	3.1838	3.5399	3.4605	3.1087	3.5244	3.2469	3.4428	3.4105	3.4025	3.6212	3.3882	3.3706	3.2197	3.6578	3.2625	3.267	3.5814	3.2862	3.2477	3.3346	3.418	3.5709	3.3812	3.2798	3.2779	3.0612	3.3369	3.1821	3.3114	3.2154	3.3138	3.552	3.3103	3.4568	2.6971	3.3537	3.6866	3.2819
MFSD6L	5.7501	6.0031	6.3571	6.1752	6.3023	5.506	6.0635	5.9369	6.27	5.4696	5.7787	5.173	5.4729	6.3556	5.2726	6.2683	5.5926	5.942	5.5667	5.8715	6.3733	5.9517	5.4727	5.9348	6.3161	5.4527	5.9236	6.1718	6.0081	6.2148	5.8671	6.0786	6.3197	5.8128	6.0244	6.2152	6.0021	6.0359	5.507	5.646	5.6835	6.607	5.1772	5.7511	5.7674	5.8891	5.8014	6.2881	5.7662
CDH23	5.565	5.4976	5.7373	5.7915	5.6935	5.2946	6.0409	5.5598	5.8049	5.0677	5.9444	5.2535	5.3123	5.6094	5.3441	5.2172	5.1952	5.4411	5.5014	5.5579	5.6643	5.9142	5.8949	5.5036	6.1122	5.5216	5.7066	5.8894	5.8213	6.1484	5.9744	5.5387	5.9797	5.6832	5.8694	5.9376	5.9918	5.7408	5.2676	5.5983	5.2903	5.8633	5.1738	5.644	5.2274	5.294	5.5536	5.6765	5.1729
ANKAR	3.2972	3.2115	3.3252	3.38	3.2956	3.0709	3.2991	3.0968	3.1724	3.4274	3.3495	3.1659	3.1693	2.9849	3.069	3.409	3.3002	3.044	3.1428	3.254	3.2152	3.1152	3.1997	3.3831	3.3386	3.1816	3.1055	2.9563	3.2832	3.0995	3.2078	3.3836	3.1784	3.2038	3.0827	3.1847	3.1808	3.4287	3.1036	3.0708	3.3074	3.1052	3.0007	3.3968	3.1503	3.4875	3.4617	3.2372	3.2163
MEGF11	3.5081	3.0636	3.1574	3.0949	3.2001	3.2562	3.2073	3.2028	3.2038	3.5402	2.9212	3.3364	3.1131	3.24	3.3505	3.2121	3.5016	3.2681	3.214	3.227	3.2933	3.237	3.3942	3.1865	3.0924	4.1853	3.1023	3.3858	3.2661	3.3621	3.1816	3.4517	3.2572	3.5247	3.2451	3.3714	3.2814	3.4104	3.5589	3.5972	3.2367	3.3932	3.3226	3.4112	3.9417	3.3694	3.3517	3.1769	3.2477
GPR182	5.0494	4.848	4.9395	5.1828	5.568	4.5827	4.9729	4.6789	4.3834	4.3212	4.6866	4.6037	4.3988	4.5764	4.6843	4.7093	4.7834	4.4175	4.6586	5.1898	5.1416	4.9556	5.189	5.1444	5.8184	5.216	4.8452	4.9475	5.0364	4.9338	5.013	4.9245	5.1739	4.8807	4.8812	5.1014	4.9452	5.1893	4.4477	4.8789	5.0361	5.1886	4.4726	4.9587	5.2559	5.0613	5.0334	4.877	4.96
ESX1	3.438	3.3337	3.262	3.197	3.2746	3.2133	3.2419	3.0154	3.4645	3.0943	3.4523	3.1413	3.1437	3.261	3.3192	3.3364	3.0322	3.3947	3.1365	3.1502	3.3206	3.1398	3.3763	3.3137	3.3853	3.3207	3.2731	3.3851	3.4185	3.2188	3.4344	3.1561	3.3837	3.1636	3.3171	3.3864	3.4605	3.3008	3.1436	3.1416	3.1153	3.3136	3.1617	3.4616	3.1499	3.3105	3.192	3.4043	3.2147
C8orf12	3.1717	3.3058	3.1803	3.6186	3.5237	3.2283	3.4041	3.3361	3.2761	3.7255	3.3495	3.1592	3.0794	3.0568	3.116	3.3298	2.989	2.9609	3.1088	3.331	3.2092	3.4162	3.6832	3.2294	3.424	3.3223	3.1875	3.0212	3.2854	3.0639	3.226	3.1104	3.191	3.2903	3.1127	3.0927	3.3991	3.3592	3.3503	3.0766	3.4505	3.5033	3.3146	3.342	3.0423	3.2433	3.2792	3.5118	3.6237
SCGB1C1	3.8774	4.0971	3.9263	3.833	4.0996	3.8234	4.0762	3.8183	3.8998	3.7768	3.6802	3.9309	4.1036	3.6323	4.0147	3.7813	3.9176	3.9736	3.5713	3.7652	4.1084	3.7076	3.8048	3.8534	4.3473	3.5524	3.8062	4.3228	4.0315	4.2221	4.09	4.0125	4.1551	3.8371	4.0689	3.7919	4.0894	4.0892	3.8634	3.8809	3.9087	4.2856	3.9511	3.8985	4.1351	4.021	3.6046	4.1489	3.8178
DNAJC5G	4.1257	4.1783	4.2865	4.3423	4.3754	4.0813	4.2124	4.1479	4.3259	4.0038	4.3087	4.0624	3.9845	4.5018	3.9677	4.209	4.1136	4.0388	4.1063	4.4215	4.3592	4.1884	4.1977	4.1202	4.2129	4.2541	4.0455	4.192	4.1503	4.2512	4.3124	4.037	4.268	4.2564	4.3076	4.3277	4.4732	4.0426	3.9824	4.0348	4.0393	4.3169	4.0761	4.2495	4.091	4.2747	4.1177	4.3065	4.103
WDR88	3.3597	3.282	3.2175	3.4046	3.4621	3.1667	3.2709	3.315	3.31	3.2057	3.3029	3.2244	3.3546	3.2625	3.3982	3.6202	3.5715	3.167	3.2066	3.4473	3.3165	3.3066	3.3769	3.5545	3.3629	3.5884	3.2287	3.3689	3.4479	3.4193	3.5394	3.4147	3.4685	3.4234	3.4831	3.3899	3.3846	3.4202	3.3871	3.3711	3.2802	3.4794	3.3981	3.3258	3.2619	3.3987	3.5092	3.317	3.5077
PRUNE2	3.7744	5.1124	5.1673	6.0887	4.44	4.9487	4.3005	5.1211	4.9142	4.3394	4.8448	4.2203	5.0472	4.419	4.4992	5.0176	4.4854	5.7553	4.3381	4.4166	4.2109	4.543	4.5253	4.5899	5.7079	4.0524	4.4962	4.8383	5.4053	5.0338	4.5398	4.8326	6.1977	3.952	4.543	5.4204	5.8605	4.6123	4.5066	4.186	3.9192	4.7947	3.8073	4.0559	4.3311	4.1968	4.476	4.1111	3.9113
MBD3L2	4.025	4.0335	3.9622	4.0561	4.2513	4.093	4.2704	3.8336	4.2515	3.7979	3.9082	4.0112	4.2083	4.1493	3.8642	4.025	4.0312	3.5734	4.0459	3.9466	4.1684	4.0546	4.4466	4.0725	4.1144	4.0655	4.1487	3.9449	4.0023	3.9503	4.1024	3.9804	3.8622	4.0553	3.8232	3.9636	3.9798	3.9696	4.0687	4.1607	4.1249	3.9253	3.9813	4.0681	4.0197	4.2301	4.0015	4.0801	4.1014
ADAMTSL1	3.5222	3.7161	3.5005	3.4773	3.7373	3.5004	3.639	3.3969	3.3303	3.212	3.6153	3.5993	3.2766	3.9511	3.6167	3.6866	3.4287	3.5616	3.5608	3.419	3.6234	3.588	3.5283	3.2226	3.6705	3.4121	3.4017	4.0055	3.7373	3.5956	3.6795	3.3279	3.624	3.4214	3.5058	3.7122	3.3638	3.555	3.2694	3.2494	3.6557	3.4386	3.4397	3.9144	3.6218	3.9322	3.4287	3.6349	3.5936
MBD3L1	4.2442	3.9562	4.3409	4.1205	4.2305	3.9552	4.3773	3.8652	4.2639	3.9526	4.0956	4.4686	4.0467	4.1871	4.2202	4.0348	4.0109	4.1878	4.0355	4.1042	4.3778	4.3637	4.1905	4.2702	4.2817	3.9317	4.2757	4.307	4.29	4.1681	4.0615	4.1485	4.653	4.2964	4.1082	4.0098	4.0098	4.5694	4.1584	3.9597	4.2882	4.5604	4.2065	4.1607	4.4081	4.2527	4.166	4.1279	4.1867
FAM46D	3.3089	3.446	3.37	3.4945	3.3584	3.2678	3.3351	3.4194	3.2835	3.1313	3.3577	3.4176	3.2009	3.2513	3.1698	3.3155	3.2677	3.3288	3.2889	3.427	3.3672	3.2741	3.1157	3.2083	3.6563	3.3426	3.3238	3.4297	3.3092	3.358	3.4269	3.2979	3.4567	3.4326	3.3367	3.2327	3.3973	3.3709	3.1568	3.1856	3.2344	3.2411	3.1274	3.2859	3.107	3.3357	3.243	3.2678	3.2868
SERPINB11	3.1429	2.9465	2.9671	2.9681	2.9457	3.167	3.0369	2.7348	3.1573	2.9834	3.1919	3.2896	2.9276	3.0719	2.8922	2.9158	3.029	2.7574	2.9401	2.7367	3.0145	3.0352	2.8938	3.0402	3.5365	3.0011	3.193	3.0343	2.9892	3.1242	2.9144	2.9162	3.2847	2.9899	3.1377	3.1648	3.2833	3.0105	2.7922	3.1675	2.9934	3.0781	2.941	3.0478	3.2333	3.2237	2.8998	3.023	2.8898
NCRNA00161	4.2736	3.9958	4.1436	4.1733	4.3957	4.4428	4.4258	4.1191	4.2233	4.0737	4.2918	3.9505	4.3105	4.2244	3.9856	4.3863	4.1616	4.3533	4.1826	4.2693	4.181	4.1024	4.5204	4.3056	4.1437	4.37	4.1421	4.0771	4.3414	4.0599	4.2666	4.1124	4.2999	4.3051	3.9644	4.1372	4.3553	4.1358	4.091	4.3583	4.2047	4.2479	4.1518	4.1382	4.185	4.2191	3.8059	4.5237	3.8875
DSCR10	4.3874	4.3984	4.6044	4.3275	4.9941	4.4385	4.5021	4.5044	3.9414	4.4917	4.1718	3.9044	4.4231	4.9287	4.5906	4.3842	4.466	4.1139	4.5503	4.4313	4.6762	4.4096	4.596	4.4648	4.8788	4.4581	4.9645	4.5317	4.7718	4.9251	4.4145	4.3937	4.7252	4.7203	4.5108	4.2778	4.3844	4.627	4.082	4.4419	4.3749	4.6467	4.3317	4.1372	4.2338	4.2911	4.2221	4.2417	4.1117
ABHD11	5.9903	5.3697	6.2474	5.6631	5.2785	5.6801	6.3326	5.883	5.5447	5.041	5.8254	4.8604	5.6706	5.8059	5.2708	5.3998	5.335	5.7887	5.2487	5.6777	6.7815	5.9309	5.9752	5.6711	5.8073	5.2322	5.8135	6.8773	5.6438	5.8926	5.8384	6.742	6.048	5.5499	5.8816	5.9901	5.5931	5.9443	5.831	5.76	5.4455	5.8945	5.5675	6.1403	5.4136	5.3278	5.6247	5.858	5.6607
ACAP2	7.9922	8.6144	8.5404	8.7465	8.2615	8.3665	8.1752	8.5971	8.9445	8.8614	8.8256	8.148	8.6482	8.0382	8.0881	8.9603	8.4642	8.5778	8.5237	8.4403	8.6284	8.186	8.4291	7.835	8.3346	8.6145	8.7002	8.0428	8.6553	8.3251	8.6741	8.1646	8.3116	8.0807	8.3585	8.1812	8.2169	7.9483	8.5074	8.0776	8.0311	7.8259	7.4709	8.5101	7.9179	8.2325	8.4234	8.1367	8.0622
GAMT	4.3213	4.8038	4.9431	4.7386	4.7285	4.2307	4.5132	4.7056	4.448	4.6984	4.3856	4.2165	4.2603	4.8591	4.5992	4.1661	4.886	3.9764	4.4105	4.3393	4.6732	4.487	5.1435	4.584	4.8176	4.2017	4.5619	4.9359	4.5334	4.5039	4.5931	4.787	4.7676	4.3162	4.7962	4.7108	4.7814	4.7752	4.806	4.7095	4.9727	5.3907	4.2622	4.4941	5.0287	4.9573	4.7115	4.433	4.9637
PLCD3	4.7362	4.4694	4.7419	4.2841	4.0878	4.6135	4.9814	4.7695	4.832	4.1897	5.2988	4.4804	4.7609	5.5159	4.5476	4.5805	4.4903	4.9852	4.6832	4.4556	4.6479	4.1038	4.1154	4.0692	4.4961	4.1896	4.8137	5.2222	4.5809	4.6725	5.6418	4.941	5.0771	4.1046	4.7511	4.5498	4.8718	4.6715	4.2849	4.2235	4.3554	4.8865	4.4898	4.4372	4.9083	4.6237	4.5055	5.0822	4.9401
IRF6	6.9681	6.8465	7.7483	7.1742	7.0616	7.5832	8.3371	7.2508	8.0487	6.615	8.3435	7.0248	7.83	7.9151	6.9159	8.1523	6.545	8.0877	6.8549	6.5093	7.1899	6.9041	7.465	6.2761	6.872	4.1247	7.2713	8.0469	7.6582	7.0838	7.9685	7.3972	7.8249	5.7993	7.1211	7.4413	7.1045	6.831	7.2332	5.5383	6.6731	7.4018	5.8166	7.1812	6.5363	5.7545	6.9494	7.7705	6.8779
PTPRC	5.859	4.9153	4.176	4.4372	4.6433	4.7817	3.6982	5.5872	3.9756	7.2466	4.4803	5.9717	4.7426	3.8887	5.3642	4.961	6.1246	4.4716	5.13	5.7954	4.6579	5.9349	6.5114	5.9829	5.1491	7.7213	5.1213	4.4181	4.87	4.6005	4.111	4.5922	4.1821	6.3276	4.7111	4.8946	4.6475	4.7865	4.942	5.5802	5.6091	3.7221	4.8407	5.0295	5.7228	5.2274	5.0143	4.1239	5.1125
MAN1A2	8.1399	7.8625	7.3602	7.0308	6.2724	7.5964	7.5868	7.7519	7.4229	8.0808	7.9378	8.077	7.9232	7.1295	7.9589	8.1129	7.564	7.937	7.9097	7.8583	7.952	8.1528	8.2658	8.0738	7.5284	8.2472	8.0626	8.0492	7.776	7.8688	7.337	8.4148	7.7453	8.6421	7.8953	8.2404	7.9604	7.2598	7.9681	7.7668	7.3409	7.0581	7.5692	7.9828	7.034	7.4434	7.7328	7.434	7.4569
RAPH1	3.8475	4.2599	5.2549	4.9652	5.348	4.8672	3.7391	4.4537	4.0711	4.078	4.4104	4.2059	4.4137	4.709	3.8997	5.3974	4.1348	4.3861	4.1198	4.6545	3.4915	4.7182	3.9145	4.1841	5.5929	4.1668	3.8351	3.6401	3.9293	4.6878	4.1713	3.8027	4.6311	3.9215	4.2098	4.3424	4.1638	4.1576	3.8358	3.3817	3.9079	4.6556	3.7786	3.8209	3.5351	3.7624	3.9751	3.6877	3.5492
SMCR8	4.5619	4.1466	4.2196	4.3375	4.222	4.5316	4.8146	3.9773	4.1546	4.2458	4.1345	4.0168	4.0463	4.3671	4.182	4.2792	4.2422	4.0421	4.1162	4.1084	4.4452	4.158	4.2601	4.064	4.7578	4.0413	4.2905	4.3966	4.5129	4.3566	4.1201	4.5464	4.2409	4.5352	4.099	4.1302	3.8088	4.3579	4.6403	3.9563	4.2075	4.5642	4.1402	4.2354	4.0518	4.5068	4.0669	4.1563	4.1481
LACTB	3.9405	3.9263	4.1881	4.0378	4.1396	4.5398	4.1953	3.9624	4.6859	4.5481	4.1564	3.8216	4.5647	3.8356	4.2453	4.4144	3.4309	4.0763	4.3919	3.8701	3.8138	3.9826	4.0957	3.9187	3.7286	4.8439	4.0924	3.9946	4.0847	3.8028	3.7701	4.0332	3.1982	4.0695	3.8997	3.8682	3.9978	3.8054	4.5304	4.0493	4.5168	3.4444	3.8235	4.0773	3.6062	3.7397	4.4091	4.0031	3.6741
BNC1	2.9296	2.9162	2.8535	2.9024	2.8193	2.9053	3.1105	2.8606	2.9986	3.0806	3.1536	2.9088	2.8912	2.9844	2.8782	2.9514	2.809	2.8367	2.8722	2.8775	2.8237	2.8772	2.9632	2.8861	2.9117	3.0627	3.0091	2.7456	2.8372	2.7397	2.7924	2.7418	2.8455	3.2698	2.7626	2.846	2.7813	2.7708	2.8178	3.2508	3.0465	2.7874	2.7914	2.8655	2.9569	2.7607	2.8474	2.8725	2.8857
MPP4	3.2499	3.2816	3.352	3.0343	2.8901	3.5002	3.4813	3.2219	3.1406	3.282	2.9474	3.2119	3.1743	3.1642	3.1338	3.1193	3.2516	3.5275	3.1084	3.1595	3.4498	2.837	2.8195	3.1294	3.1337	3.0144	3.2499	3.2869	3.1027	3.2234	2.8997	3.4623	3.1297	3.2485	3.2528	3.3212	3.0624	3.1756	3.0829	3.3436	3.3325	3.066	3.3504	3.1738	3.2861	3.4137	3.1398	3.3474	3.2148
LACE1	4.6632	5.1889	4.5242	4.534	4.6087	4.913	5.0379	4.8023	4.9382	4.7107	5.2801	4.8141	4.8581	5.539	4.3522	5.0372	4.7877	5.2823	5.3614	4.7166	4.6863	5.0013	4.6632	4.8001	4.4588	4.337	4.5853	5.0673	4.958	4.9025	5.1118	4.9305	5.0736	4.5235	5.2322	4.7354	4.622	4.6535	4.797	4.4661	4.6877	4.6438	4.5738	4.6778	4.7683	4.764	4.9719	4.9936	4.8248
IDI2	7.25	6.6034	6.7176	6.7448	6.4877	7.0907	7.2306	6.8284	6.5607	6.9573	7.581	6.6815	6.3673	6.6977	7.0168	6.3896	6.9419	7.2541	6.8721	6.7219	7.0082	6.9737	7.1046	6.5341	6.1506	7.2518	7.1603	7.2248	6.2276	6.4805	7.3501	6.9222	6.753	6.6817	6.9103	6.985	6.2082	6.84	6.8236	6.609	6.6068	6.4923	6.8876	7.4763	6.9241	7.0426	6.8864	7.2495	6.8271
CYP11B1	5.7491	5.6548	5.8345	5.7652	5.6275	5.6319	6.1601	5.5033	5.0167	5.5133	5.2848	5.4485	5.5715	5.7365	5.5511	5.5863	5.461	5.5351	5.6474	5.684	5.8316	5.5344	5.8116	5.5922	5.9244	5.6725	5.6958	5.741	5.6054	5.8205	5.5971	5.7862	5.805	5.8617	5.7681	5.7047	5.6039	5.8663	5.5447	5.646	5.9556	5.9561	5.5625	5.9126	5.4133	5.7344	5.5198	5.5465	5.484
TAF8	5.3842	5.2853	5.4548	5.2461	5.3428	5.5504	5.3487	5.3549	5.1689	5.4136	4.9522	5.2272	4.9297	5.451	5.8608	5.109	4.9895	5.105	5.3592	5.5359	5.5439	5.5461	5.5787	5.3369	5.3709	5.5628	5.4686	4.9278	5.0953	5.7572	5.4381	5.5268	5.2923	5.574	5.0319	5.4807	5.48	5.6606	5.6625	5.4281	5.5259	5.5019	5.0949	5.7171	5.5242	5.4834	5.2351	5.2253	5.5933
COBL	6.1645	6.184	6.5608	6.3449	6.4867	6.4556	7.2737	6.4651	6.8769	5.4455	7.3594	6.0591	6.9609	7.2313	5.9803	6.9285	5.7699	7.0087	6.423	6.6826	6.2916	6.32	6.2491	5.7612	6.8195	4.3985	6.4152	6.7546	6.4088	6.226	6.8362	6.6534	6.8718	5.9109	6.4172	5.8572	6.4126	6.1124	6.4811	5.7726	6.0653	6.9849	5.3101	6.1138	5.5531	5.3641	6.1997	6.6623	5.9929
SLAMF6	8.4908	6.7465	6.4369	7.0599	6.6826	7.4324	6.3209	7.6222	5.7891	8.8239	6.5164	8.079	6.7628	5.801	7.9788	6.64	8.351	5.9294	8.0039	7.7156	7.5109	7.9545	8.154	8.0806	6.3076	8.5284	7.6287	5.8512	7.3813	6.5704	5.6073	6.9043	5.6822	8.2346	6.8984	6.9169	7.4277	7.4066	8.5809	8.5635	8.2488	6.9146	8.8653	8.1243	8.7304	8.1739	8.5066	7.3908	8.4039
ZSCAN20	4.4721	4.6591	4.4965	4.3508	4.3869	4.6613	5.1792	4.132	4.4699	4.0681	4.3701	4.1098	4.1776	4.0086	3.7884	4.4786	4.1954	4.1097	4.0215	4.4282	4.2594	4.3317	4.1164	4.2854	4.702	4.2984	4.2935	4.2648	4.0129	4.5478	4.3167	4.2268	3.9994	4.0892	4.6423	4.4545	4.3827	4.3209	4.1644	3.9919	4.3677	4.3944	3.912	4.3124	4.365	3.8061	4.256	4.2672	4.3343
GPBAR1	5.8099	6.37	6.6408	7.2581	6.6663	6.8207	6.632	5.9942	6.4229	5.7768	6.2112	6.2791	5.9846	6.5756	6.1377	5.951	6.2141	6.0769	6.0863	6.0366	6.2596	5.9003	6.2583	5.9466	6.4102	6.1527	5.9928	6.3057	6.4009	6.5164	5.9615	6.2096	6.4444	5.6688	6.4272	6.1794	6.5433	6.3963	6.1	6.5382	6.1415	6.9953	6.1724	6.6045	6.2239	6.715	6.2032	6.7758	6.0586
RHBDL2	7.1628	7.7909	8.0138	7.1269	7.3153	8.1485	9.0253	8.0089	8.8718	6.9034	8.6764	7.6561	8.2209	8.4931	7.6048	8.2645	7.0904	8.4111	6.8518	8.1542	8.5054	8.1343	8.0506	6.9817	7.1272	4.7311	7.6318	8.8547	8.2271	7.471	9.2706	8.5194	8.5073	6.4876	7.8047	7.7811	7.3736	7.1528	7.4725	6.4088	6.7224	7.0485	6.1949	7.2094	6.6761	5.9553	6.3833	8.5568	7.4927
FRAS1	4.2189	4.6233	4.4418	4.072	4.0829	3.8659	4.1969	3.9711	3.9905	3.9043	4.2104	3.9534	4.0865	4.2204	3.9245	4.1491	4.1814	4.1735	4.21	4.1415	4.5296	4.0422	3.8957	3.9647	4.1912	4.1375	4.1531	4.1985	4.1832	4.3898	4.5677	3.9997	4.3694	3.9168	3.9718	4.199	3.9455	4.2087	3.9653	3.8522	4.2274	3.9515	3.9222	4.0369	4.3852	4.3214	4.2777	4.2243	4.1226
BRSK1	6.1743	6.6377	6.7189	7.0451	6.7127	6.5188	6.2873	6.7002	6.2195	6.2708	6.7957	6.4098	6.6784	6.5376	6.8876	6.3701	6.6806	6.4669	6.7644	6.8415	6.8121	6.2169	6.4561	6.6496	7.0028	6.4924	6.7468	6.2423	6.6868	6.6321	6.664	6.7225	7.1164	6.5011	6.5486	6.6397	6.9533	6.9569	6.8844	6.7345	6.6339	7.6118	6.5596	6.7277	6.6784	7.0364	6.6278	6.5265	6.572
CRB2	4.7362	4.6054	4.9868	4.7383	4.8573	4.7226	5.3339	4.765	4.8078	4.7304	4.9341	4.7327	4.5842	4.963	4.7185	4.423	4.4527	4.5881	4.5253	4.6956	4.9794	5.0297	4.6808	4.9651	4.8839	4.6425	4.9249	5.0135	4.883	4.8243	5.309	4.9332	5.0757	4.6958	4.9154	4.8414	4.6732	4.9757	4.6001	4.6697	4.6877	5.2743	4.3233	4.8949	4.6906	4.598	5.1085	4.9817	4.7708
KCNE4	3.5569	3.9034	4.0159	4.2395	3.9705	3.4941	3.5229	3.733	3.8052	3.958	3.8568	3.5415	3.5891	3.8265	3.671	3.7944	3.9808	3.4708	3.7966	4.1428	3.7596	4.0089	3.7576	4.1187	4.3856	4.4976	3.6233	3.8642	4.1007	4.2831	3.9946	3.6816	3.7751	3.7813	3.7994	4.1522	3.9828	3.6204	3.688	3.8495	3.8178	3.9579	3.3214	3.648	3.5907	3.9166	3.8042	3.7817	3.5949
CD300LG	3.9594	3.9088	3.7177	3.8463	3.9627	3.7079	3.6822	3.9293	3.8351	3.968	4.1599	3.9921	3.6172	3.9379	4.123	4.0024	4.1763	3.7722	4.0522	3.9313	3.7651	4.0068	4.4182	3.8057	3.5966	4.0142	4.4008	3.7057	3.835	3.9429	3.9978	4.531	3.758	3.8369	4.5897	4.0209	3.9195	4.0482	4.3804	4.6497	3.8742	3.7518	4.41	3.6819	4.1336	4.054	4.2109	3.9675	4.5083
SLC34A3	4.2966	4.5717	4.7416	4.8026	4.5583	4.5411	4.8891	4.4555	3.9587	4.3212	4.7538	4.3431	4.2757	4.6476	4.411	4.5156	4.2615	4.3622	4.1101	4.3333	4.6009	4.1346	4.5843	4.5421	4.6237	4.3024	4.7117	5.0065	4.5899	4.7335	4.7115	5.0084	4.8347	4.4326	4.5765	4.7163	4.5669	4.7123	4.3915	4.5229	4.3701	5.1496	4.006	4.705	4.3725	4.5092	4.4161	4.6648	4.3259
CPA6	4.657	3.9275	4.6914	4.2398	4.4298	5.2429	6.8084	4.6708	5.6433	3.7373	5.943	3.4917	4.5232	6.4168	3.7345	4.8477	3.7174	4.7652	4.0035	4.2951	4.5866	4.9865	4.8634	3.8219	4.3514	3.5806	4.0982	6.0927	3.9765	4.3199	5.8987	4.6668	6.2367	3.486	3.8381	4.5497	4.0061	4.9731	3.8401	3.8568	4.421	4.3745	3.9201	4.3759	4.8569	3.6808	4.8888	5.34	3.7939
WBP2NL	3.5508	3.4585	3.391	3.6932	3.6695	3.4477	3.9737	3.2935	3.2702	3.5231	3.193	4.0098	3.7148	3.4495	3.2973	3.5529	3.4245	3.5437	3.2851	3.2298	3.4948	3.37	3.3999	3.3447	3.302	3.2225	3.3782	3.4642	3.5383	3.3343	3.2652	3.5252	3.3354	3.6073	3.3008	3.3555	2.9748	3.5097	3.3085	3.2878	3.2358	3.4751	4.0867	3.3618	3.3091	3.5859	3.6976	3.8987	4.0151
HIPK1	3.5628	3.7665	3.6846	3.7783	3.6436	3.4652	3.4947	3.3789	3.5183	3.3134	4.0276	3.3314	3.3895	3.5337	3.2965	3.4883	3.3152	3.5731	3.5699	3.5801	3.756	3.589	3.7432	3.5103	3.8681	3.8712	3.4558	3.6275	3.8754	3.4538	3.8139	3.6296	3.6673	3.4715	3.6417	3.9411	3.5726	3.6698	3.7219	3.6624	3.5795	3.4852	3.8147	3.6161	3.565	3.5596	3.4604	3.5683	3.3762
MTBP	5.3738	4.7069	5.3048	4.4185	4.9929	5.092	4.721	4.846	4.9897	5.6012	4.6158	4.9834	5.1782	5.1574	5.2182	5.2293	4.6475	5.2708	5.1041	4.7262	5.319	5.1861	5.0026	4.8397	4.4767	5.09	5.0131	4.6383	4.6425	4.5304	4.8053	4.8447	4.7566	5.0705	4.9674	4.8331	4.7449	5.0866	4.657	4.9094	5.3143	4.3882	5.0978	4.8226	4.8852	4.368	4.3424	4.7488	4.8163
ACVR1C	5.9215	5.5616	6.6335	5.9316	4.807	5.231	6.7613	6.3914	7.1714	5.5526	6.503	5.2617	6.8039	8.1985	5.2404	7.0502	5.2073	6.9229	6.1096	6.6638	6.4484	7.1874	6.2817	5.031	5.579	4.1793	5.1623	6.7227	5.3246	5.332	7.446	6.0369	7.1763	4.6586	6.1398	5.6798	5.9921	5.234	4.3386	4.6535	4.8273	5.0046	5.545	5.3489	4.6169	4.8334	5.564	6.5465	5.815
TMEM74	4.4609	4.8069	4.7384	4.6231	5.097	4.2951	4.4719	4.1161	4.2285	4.4695	4.3331	3.9492	4.5197	4.2604	4.2132	4.5408	4.0377	4.5219	4.7215	4.5935	4.1413	3.9247	4.2156	4.2472	4.3605	4.1437	4.3258	4.2736	4.151	4.511	4.2099	4.3071	4.0948	4.087	4.2008	4.1712	4.1855	4.436	4.6825	4.459	4.7527	4.4783	5.2624	4.531	4.7986	4.7262	4.3137	4.5464	4.3576
TIGD4	3.5583	3.7307	3.7929	3.6701	3.4098	3.7013	3.8092	3.7111	3.6956	3.5494	3.8307	3.6235	3.5574	3.4704	3.984	3.5924	3.7181	3.4528	3.6559	3.3977	3.7562	3.7096	3.6218	3.3092	3.3312	3.4981	3.6619	3.8908	3.7212	3.4957	3.6467	3.6166	3.3969	3.7239	3.3331	3.4487	3.5153	3.8008	3.4384	3.2036	3.5458	3.7123	4.0562	3.2777	3.704	3.3725	3.2705	3.5365	3.3261
ART5	4.337	4.431	4.5302	4.5079	4.2011	4.3578	4.6357	4.2765	4.2853	4.2263	4.629	4.089	4.2913	4.4339	3.9162	4.3907	4.2565	4.1556	4.3014	4.4559	4.5431	4.538	4.5058	4.3772	4.7594	4.4398	4.4703	4.4462	4.4385	4.4575	4.3614	4.603	4.6627	4.4072	4.3805	4.6339	4.6276	4.9038	4.2206	4.509	4.2424	4.843	4.3598	4.5943	4.1382	4.2658	4.2064	4.7559	4.225
FAM71C	4.2163	4.0296	4.006	4.4155	4.8067	3.8867	4.322	4.0825	4.4967	4.1867	4.1124	4.1847	4.1643	4.1247	4.1439	4.3129	4.1442	4.0276	4.036	4.1138	4.1533	3.7702	3.8533	4.2296	3.9848	3.6039	4.0883	4.2073	4.4601	4.1084	3.747	3.8995	3.8161	4.0061	3.912	4.2625	3.6769	4.0362	3.9543	3.7875	4.5058	4.3161	4.4081	4.1131	4.0617	4.1088	3.9788	4.3266	3.7976
C21orf67	5.4073	5.1613	5.7568	5.5585	5.2832	5.0387	5.5605	5.4756	4.7991	5.1167	4.9728	4.8691	5.1096	5.5177	4.7192	4.7551	5.2559	5.2489	4.705	5.5312	5.5556	5.4807	5.5572	5.4146	6.085	5.4567	5.6852	5.7478	5.3333	6.0329	5.5209	5.6735	5.781	5.4916	5.4675	5.5367	5.6273	5.8076	5.0974	5.355	5.197	5.7089	4.8675	5.4768	5.1283	5.6164	5.526	5.5172	5.3757
NLRP11	4.7036	4.2954	4.26	4.3683	4.5937	4.5642	4.7094	4.2221	4.6061	5.7852	4.1909	4.1585	4.4855	4.4719	4.7926	4.3073	4.2713	4.308	4.3291	4.2215	4.3975	4.271	4.2818	4.563	4.2829	4.1387	4.2284	4.4554	4.3803	4.1896	4.0122	4.013	4.3955	4.019	4.5705	4.4817	4.539	4.5938	4.0133	4.5431	4.612	4.3633	4.6716	4.5629	4.3122	4.2171	4.5401	4.829	5.3517
ATP6V1C2	5.5973	5.1999	5.1326	5.7788	5.7409	5.3018	5.8651	5.306	5.3117	5.1116	5.2307	5.0847	4.8802	5.8989	5.2237	5.1539	4.9446	5.3369	5.203	5.7614	5.208	5.6796	5.4221	5.5652	5.4262	5.5018	5.4679	5.4265	4.884	5.1783	5.6775	5.5115	5.9613	5.4681	5.4139	5.1695	5.3189	5.4604	4.9583	5.0929	5.2861	5.3305	5.0911	5.0339	5.2673	5.053	5.3712	5.6357	5.3341
CLDN19	4.4197	4.544	4.3431	4.2259	4.4427	3.8852	4.3096	3.9972	4.0422	3.8036	4.0108	4.2402	4.1662	4.3582	3.9947	4.2203	4.233	4.0602	4.2064	4.4776	4.3905	4.498	5.0129	4.5085	4.7032	4.5463	4.3713	4.7423	4.5414	4.6983	4.5776	4.3865	4.5677	4.5386	4.4441	4.7623	4.7618	4.4191	4.2493	4.4782	4.0993	4.2491	4.1285	4.2271	4.4366	4.1633	4.3772	4.4591	4.2878
VTI1A	8.323	7.9191	7.595	7.433	7.287	7.8741	7.3323	7.9282	6.9889	8.1696	7.6701	7.7991	7.7597	7.6283	7.9973	7.6159	7.807	8.1167	7.8976	8.2034	7.464	8.2973	8.3382	8.0493	7.6789	8.4092	8.0252	7.325	7.3139	7.8815	7.8154	8.0989	8.0355	8.6298	8.0472	8.0844	7.7676	7.7842	7.4271	7.0854	7.1864	7.061	7.3382	6.9834	6.8955	7.0095	6.824	6.3289	6.7542
KIF6	5.164	4.7038	4.8407	4.9106	5.1038	4.7602	5.0468	4.7377	4.6929	4.5416	4.7405	4.6754	4.6989	4.8077	4.5454	4.8268	4.4136	4.7564	4.8165	4.764	5.1835	4.977	4.8104	4.9101	5.0391	4.9001	4.7323	5.0811	5.2093	4.909	4.9533	4.8283	4.8402	4.8948	4.5968	5.3796	4.9005	5.2052	4.8718	4.7479	5.025	5.0468	5.0886	4.7867	4.645	4.8693	4.7437	5.0178	4.8358
IQCD	6.6834	6.7353	7.0872	6.4322	6.4632	6.1244	6.393	6.6872	6.4155	6.3294	6.8839	6.1195	6.3763	6.3897	6.3697	6.3062	6.3684	6.1779	6.4004	6.7301	7.0483	6.5822	6.2617	6.9505	6.9414	6.4647	6.7148	6.4763	6.826	6.7593	6.6102	6.5386	6.7038	6.162	6.7055	6.7098	6.7916	6.5444	6.5996	6.2087	6.2985	7.1397	6.0899	6.3663	6.2773	6.3815	6.7892	6.9743	6.5528
TAGAP	5.4253	5.6791	5.4148	5.2013	5.4873	5.1357	5.406	5.3626	5.2072	6.4204	5.3322	5.3575	5.4457	5.2217	5.2734	5.5405	5.5715	5.0493	5.7306	5.7364	6.0957	5.5017	5.9795	5.7772	5.8304	7.8159	6.0791	5.5699	6.5743	5.7299	5.8478	5.2292	5.5585	6.2408	5.9705	5.482	5.7368	5.4665	5.7411	6.3168	5.6194	5.4232	5.401	6.3987	5.0594	5.9547	5.6107	5.9394	5.5836
STON2	3.8588	3.7247	4.185	4.6501	4.725	4.1835	3.6648	4.0311	3.9369	3.4941	3.9147	3.682	4.1274	4.2377	3.9836	4.0668	3.6868	3.9975	3.8451	3.9152	4.0915	3.9999	3.7067	3.9531	4.2104	3.3529	3.913	4.0717	3.959	4.3152	3.932	4.0637	3.9834	3.6926	4.173	4.1685	4.016	3.9554	3.8734	3.9932	4.1768	4.4738	3.9818	4.0314	3.8506	3.8974	3.9056	4.2171	4.1323
SERPINA12	4.3308	4.4866	4.2653	4.4621	4.367	4.3737	4.3946	4.2819	4.259	4.1736	4.3857	4.1611	4.3203	4.3864	4.0914	4.3296	4.4746	4.3256	4.1831	4.1617	4.2395	4.1291	4.135	4.0093	4.7279	4.3405	4.2299	4.1656	4.2472	4.263	4.326	4.105	4.2672	4.2134	4.3541	4.1939	4.4806	4.2387	3.9991	4.0553	4.2169	4.2008	3.9316	4.3101	4.2276	4.4104	4.3536	4.5014	4.3408
LETM2	5.3671	5.2111	4.9025	5.5195	5.7832	5.6682	5.0321	4.9426	5.2476	6.1858	5.3597	6.0586	5.3172	4.5671	6.556	5.0365	5.4156	5.2024	5.627	5.578	5.7856	4.9821	5.6148	5.8509	5.4783	5.5096	6.2962	4.736	5.713	5.5372	5.0119	5.3301	5.2748	5.9618	5.4766	5.3296	5.5828	5.6547	6.1366	6.2753	5.37	6.0779	6.0314	5.6304	6.1078	6.1286	5.5373	5.3086	5.5031
BSND	3.6029	3.6235	3.7765	3.8313	3.7344	3.5588	3.7954	3.4822	3.4572	3.3021	3.7513	3.2851	3.4932	3.994	3.6057	3.3149	3.5291	3.3759	3.2826	3.4533	3.6951	3.6365	3.9517	3.5159	3.4813	3.47	3.5043	3.5742	3.6141	3.3605	3.3795	3.4389	3.4746	3.7982	3.6676	3.7746	3.6493	3.8771	3.7581	3.3663	3.7448	3.8481	3.3322	3.7559	3.3402	3.5417	3.588	3.6076	3.556
CLEC4C	4.2334	3.8578	3.783	3.6159	3.775	3.622	3.4673	3.5992	3.8139	3.57	3.5336	3.5645	3.7577	3.5594	3.507	3.7239	3.5226	3.6819	3.635	3.8594	3.8045	4.2391	4.4181	3.8943	3.9233	4.1878	4.0038	3.7971	3.9936	4.2418	3.8085	3.653	3.9634	3.6969	4.0043	3.8427	4.0264	3.8883	3.5117	4.1738	4.6623	4.2128	3.641	3.6383	3.6017	3.6204	3.7104	3.6304	3.7348
NLRC4	7.3092	7.7163	7.0255	7.7029	7.2165	6.8	6.536	6.8794	6.929	7.7847	6.1947	7.5153	7.1064	6.8055	7.3036	7.1053	7.743	6.9855	6.8015	7.139	7.4935	7.0937	6.8129	7.7101	7.4956	8.6246	7.2969	6.3722	7.6908	7.6124	6.647	7.012	6.5246	7.6517	7.6063	7.3552	7.1509	7.5498	7.898	8.0373	7.5952	7.437	7.5131	8.2314	7.6013	8.0705	7.7799	7.6804	7.1506
PRSS36	5.7444	5.7488	5.8707	5.7852	5.8477	5.5059	6.1302	5.6963	5.9127	5.2706	5.7248	5.4834	6.0173	6.0378	5.405	5.9735	5.5465	5.7809	5.6346	5.8373	5.7506	5.4689	5.8452	5.7179	5.7534	5.2897	5.6124	6.0971	5.9163	5.6442	5.9239	5.4157	5.9796	5.7031	5.5415	5.7281	5.7758	5.8859	5.89	5.8576	5.9352	6.1743	5.6684	5.7907	5.6961	5.6761	5.8489	5.8535	5.4999
ZDHHC15	3.2964	3.4564	3.6853	3.4985	3.2482	3.4875	3.4195	3.4877	3.2363	3.4534	3.3318	3.4374	3.3407	3.4037	3.2172	3.3444	3.4564	3.3723	3.8371	3.1618	3.6261	3.3727	3.3766	3.4728	3.2718	3.5247	3.2206	3.5177	3.3614	3.2975	3.2951	3.5787	3.4308	3.5099	3.4902	3.4147	3.3753	3.4326	3.3427	3.3852	3.4709	3.4803	4.1114	3.2334	3.7166	3.7654	3.4779	3.6313	3.3469
RAI1	6.2503	6.2409	6.6715	6.4032	6.5503	6.2348	6.3518	6.2724	6.0467	6.121	5.9496	5.9984	6.2452	6.4401	6.2881	6.011	6.4924	6.1068	6.0624	6.1083	6.5447	6.296	6.1631	6.2344	6.3539	6.2405	6.5039	6.426	6.4984	6.8454	6.3447	6.6557	6.494	6.2507	6.2993	6.2621	6.3586	6.3827	6.2067	6.2323	6.1351	6.5151	6.199	6.6924	6.2651	6.4473	5.9522	6.3218	6.2371
CDK15	4.2415	4.1066	4.3072	4.204	4.3019	4.0933	4.7103	4.051	3.848	4.1572	4.0483	3.9226	4.1008	4.4947	3.8677	4.1255	4.3035	3.8856	4.1301	4.1583	4.3221	3.8625	4.1546	4.208	4.1558	4.0447	4.2311	4.189	4.5082	4.2362	4.2839	4.5231	4.2568	4.1144	4.1617	4.3248	4.2625	4.157	4.141	4.1082	4.0259	4.8325	4.1324	4.4808	4.1609	4.237	3.9741	4.2845	4.1443
ZNF570	4.7827	4.7747	4.5541	5.163	5.0297	4.4921	4.6458	4.7234	4.4559	4.6671	5.0145	4.8733	4.7702	4.7118	4.3932	4.2122	4.9599	4.7852	4.859	4.1584	4.5688	4.1659	4.5897	4.7426	4.895	4.4161	4.5097	4.5662	4.3969	4.4407	4.9779	4.4093	4.4621	4.5188	4.3523	4.4691	4.7754	4.6998	5.1045	4.6487	5.1678	5.1152	4.6386	4.8207	5.0155	4.6209	4.7732	5.3913	5.2202
	3.2208	3.4655	3.0645	3.0506	3.1301	3.4507	3.1608	3.3608	3.2257	3.2285	3.1965	3.3688	3.3908	3.3265	3.3387	3.2812	3.163	3.2703	3.4517	3.1926	3.3818	3.0936	3.203	3.2259	3.0316	3.2282	3.0476	3.2918	3.424	2.9709	3.169	3.3748	3.0228	3.3643	3.1333	3.1957	3.0146	2.9849	3.3262	3.1114	3.2835	3.0524	3.5159	3.1307	3.1873	3.028	3.0406	3.0248	3.124
NUDT9P1	4.4586	4.5237	4.4488	4.3223	4.3724	4.0499	4.3579	3.6966	4.1953	4.447	3.95	4.2383	4.0663	4.1005	4.0528	4.3845	4.1982	4.1476	4.2579	4.2303	4.5026	4.3891	4.4743	4.4916	4.5784	4.4349	4.4875	4.5003	4.1671	4.4709	4.3284	4.1094	4.5691	4.3371	4.0543	4.5242	4.5964	4.6725	4.3502	4.2557	4.1404	4.2271	4.2032	4.3365	4.0947	4.3128	3.8912	4.3458	4.3683
BTBD16	4.0226	4.22	4.1417	4.4612	4.3647	3.9825	4.2423	4.3246	4.2564	3.8932	4.4692	3.999	3.998	4.2517	4.5279	4.2645	4.1626	4.1919	4.1174	4.1941	4.2146	3.8553	3.8054	4.1844	4.2925	3.9169	4.3344	4.3377	4.2488	4.1518	4.1596	4.0002	4.1807	4.1724	4.4051	3.9415	4.3893	4.0483	4.1029	4.1965	4.1368	4.2472	3.8263	3.9449	4.0442	4.2487	4.157	4.2318	4.3228
RTP3	4.2686	4.888	4.6031	4.8887	4.8208	4.3666	4.4716	4.4965	4.6819	4.6229	4.5469	4.3778	4.3869	4.6412	4.5054	4.6035	4.5378	4.4836	4.4082	4.4098	4.8666	4.7091	4.4876	4.7071	4.9292	4.5128	4.9031	4.6373	4.5594	5.0296	4.8893	4.148	5.078	4.1371	4.8137	4.4664	4.8602	5.0627	4.3969	4.3844	4.1748	4.7654	4.5397	4.4958	4.7342	4.6376	4.5129	4.7299	4.575
C21orf29	4.8599	4.5744	4.5902	4.9732	4.9791	4.7283	4.4793	4.5439	4.4495	4.7216	4.7164	4.829	4.4646	4.7641	4.7328	4.7656	4.5806	4.7475	4.5068	5.0479	4.6107	4.6503	4.9153	4.6678	5.1535	4.7408	4.4985	4.7738	4.8844	4.9384	5.0198	4.8703	4.8412	4.7799	4.9069	4.7028	4.659	5.1636	4.6218	4.8572	4.8431	4.8412	4.7533	4.8989	5.0022	4.6165	4.9655	4.5967	4.7027
MIPOL1	3.2621	3.5192	3.1439	3.4533	3.2825	3.6317	3.7915	3.4877	3.7674	3.6105	3.4523	4.09	3.6304	3.1757	3.8584	3.6008	3.3001	3.3169	3.2985	3.8281	3.3358	3.4343	3.4883	3.8163	3.2797	3.3718	3.2173	3.5736	3.5743	3.3502	3.0788	3.7835	3.3196	3.5211	3.4707	3.5395	3.6414	3.3887	3.571	3.6284	3.1523	3.2499	3.0556	3.2322	2.9135	3.5948	3.1401	4.0338	3.092
C6orf141	7.2967	7.691	6.8936	7.0797	6.9317	9.7025	7.5707	7.8399	6.6862	8.2553	9.0929	8.184	8.4352	7.5692	8.6679	8.7086	7.6547	8.6599	8.1163	7.9793	7.9557	7.2037	8.7141	6.9772	6.6351	5.7573	8.6455	7.173	7.8833	8.7942	8.1177	8.3706	8.8325	7.4057	8.638	7.1558	7.0443	7.9112	8.0753	6.9293	7.5439	7.2522	7.8396	7.1939	8.3544	7.3671	8.0579	6.8539	8.1123
ALMS1P	5.423	5.4621	5.6251	5.6723	5.6996	4.9179	5.2134	5.2233	4.909	5.2749	5.1763	5.174	5.2908	5.1437	5.064	5.0321	5.0045	5.2132	5.3111	5.6763	5.3983	5.3679	5.6286	5.4722	5.9663	5.5804	5.4824	5.2101	5.5404	5.2789	5.6621	5.2157	5.8267	5.6915	5.4626	5.8615	5.687	5.4038	5.0998	5.2111	5.1324	5.4326	5.4574	5.1793	5.4004	5.4478	5.2934	5.22	4.9469
MYO3B	4.1222	4.2508	3.7941	3.7874	4.0775	3.9383	3.9608	3.797	4.6579	3.7824	3.5785	4.2284	4.1552	3.9942	3.8503	3.9947	3.972	4.1919	4.0979	3.497	4.0443	3.7228	3.7336	3.8273	3.7035	3.6324	3.5283	3.9712	3.8738	3.9351	3.504	4.4043	3.4966	3.9817	3.9692	4.0147	3.76	3.8593	3.8941	3.8657	3.7192	3.8444	4.3577	4.1863	3.6426	3.8711	3.7824	3.8626	4.1344
ADAM21	4.1102	4.4199	4.4865	4.2452	4.2804	4.0105	3.9888	3.9702	3.8209	3.8161	4.0291	4.1117	4.0562	3.8509	3.9317	4.237	4.0175	4.1166	4.3947	3.9862	4.5965	4.1099	3.9476	4.2418	4.495	4.3571	4.1577	4.4272	4.1659	4.1765	4.4718	4.3053	4.0834	4.259	4.3585	4.2578	3.766	4.3012	4.0733	3.9879	4.134	4.2617	4.4432	4.2835	4.3295	4.3011	4.2071	4.4336	4.0175
TRIML2	4.6529	4.6127	4.6773	4.496	4.4913	4.316	4.6953	4.4837	4.2149	4.1799	4.5237	4.4838	4.5443	4.7873	4.3147	4.433	4.2549	4.5184	4.5458	4.4871	5.0358	4.5598	4.4572	4.6495	5.0141	4.6179	4.809	4.9699	4.5069	5.078	4.6868	4.8241	4.7611	4.6927	4.8563	4.7406	4.7227	5.1446	4.5348	4.6291	4.3805	4.9201	4.4052	4.59	4.2447	4.6482	4.5047	4.8589	4.3054
ABCC13	6.4241	6.7917	7.0682	6.688	5.3259	6.189	6.0561	7.5959	5.5819	3.7719	6.6305	6.3453	7.4378	7.6482	5.113	6.3456	4.8586	5.6865	6.3564	7.5698	4.8022	5.6828	5.2058	4.3278	6.2064	3.1703	5.1132	5.1205	6.9063	7.2532	8.1635	6.4839	7.819	5.4713	7.6776	7.038	7.6856	6.8593	7.7724	4.872	6.0677	8.3861	5.2842	6.1639	6.3346	4.581	6.1428	5.4253	6.4576
IL12RB1	10.2616	10.0539	9.6733	10.558	10.688	10.0957	9.3758	9.9474	9.1664	10.6282	9.143	10.3965	10.4761	8.9628	10.4399	10.0062	10.7262	9.4031	10.5698	10.2565	10.2351	10.2618	10.0192	10.0497	10.0545	10.6934	10.025	8.6501	10.4645	10.0576	8.7797	9.7078	8.697	10.4136	10.2517	10.0494	10.435	10.0913	10.4282	10.0582	10.7397	9.9211	10.4266	10.2359	10.2903	10.3662	10.3222	10.0164	10.0455
GTF2A1L	3.2131	3.5006	3.3371	3.3632	3.5811	3.3287	3.4373	3.1276	3.396	3.0049	3.1007	3.1294	3.0857	3.2889	3.2922	3.2552	3.3697	3.3084	3.4617	3.279	3.3576	3.2323	3.3426	3.4653	3.5337	3.4036	3.2487	3.2371	3.5226	3.4538	3.2098	3.1514	3.4176	3.1482	3.3084	3.4974	3.3705	3.4133	3.3131	3.3252	3.2393	3.2652	3.2139	3.5282	3.3513	3.5223	3.5614	3.3335	3.3195
TRPV3	5.2531	5.9023	6.0102	5.9522	5.6986	5.3418	5.7126	5.4305	5.2718	5.2266	5.5304	5.3988	5.2689	5.6622	5.4996	5.5051	5.3117	5.2727	5.587	5.5605	5.7366	5.5158	5.682	5.5446	5.7244	5.3849	5.6097	5.7384	5.5188	5.7548	5.7457	5.6566	5.4823	5.6291	5.7109	5.5196	5.7767	5.5735	5.2561	5.486	5.508	5.8597	5.6891	5.5502	5.4019	5.8556	5.6294	5.8595	5.4769
CNBD1	3.2482	3.1408	3.2292	3.4091	3.568	3.2188	3.0652	3.0262	3.0076	3.0892	3.3177	3.0072	3.0226	3.0739	3.1417	3.191	3.1448	3.2808	3.2345	3.1974	3.287	3.2926	3.3707	3.4248	3.6979	3.4427	3.1071	3.09	3.2783	3.3995	3.4295	3.1816	3.3143	3.1938	3.4231	3.2152	3.3645	3.3763	3.0656	3.088	3.1343	3.2723	3.1316	3.2708	3.2377	3.074	3.3136	3.2353	3.2085
ABCC12	2.9796	3.0237	3.0037	3.1342	3.1092	3.1173	3.0964	2.8772	2.8994	3.1014	2.8126	2.8176	2.8511	2.8572	2.9208	3.1003	3.0114	2.9863	2.9758	2.9242	2.9197	2.9049	2.905	2.9961	2.993	2.9386	2.9305	2.9218	2.979	3.0148	2.8889	2.9505	3.0719	2.9494	2.9255	2.9867	3.0319	2.9603	2.7294	2.8902	3.2332	3.2573	2.9426	3.0954	3.1033	2.9137	3.0407	3.1164	2.9647
MMP21	3.2182	3.577	3.283	3.5347	3.3828	3.2721	3.0684	3.228	3.141	3.3206	3.317	3.3521	3.0761	3.3822	3.3865	3.2725	3.4013	3.038	3.3359	3.3917	3.1013	3.2883	3.2342	3.0734	3.4959	3.4437	3.3834	3.2128	3.1203	3.2527	3.2132	3.4732	3.5484	3.241	3.362	3.2112	3.4243	3.2532	3.2154	3.1581	3.1703	3.2673	3.2524	3.2065	3.2861	3.516	3.3286	3.2785	3.39
TMEM190	4.5396	4.8922	4.7497	4.9546	4.7153	4.8127	4.6603	4.5008	4.357	4.5326	4.3736	4.342	4.7416	4.6784	5.0228	4.4051	4.8737	4.3676	4.5033	4.5872	5.2622	4.7123	4.8625	4.9186	5.229	4.7408	5.0904	4.6767	4.8893	5.5697	4.5743	5.1526	5.0191	4.9177	4.9741	4.7596	5.1417	5.2752	4.8754	5.2399	4.3912	5.1342	5.0282	4.8705	4.9853	5.862	4.9399	4.7353	4.9467
GAS2L2	5.3224	5.6682	6.0025	5.7278	5.2735	5.2226	5.8076	5.3913	4.6081	5.2726	5.4024	4.9955	5.0935	5.4702	5.2324	5.2	5.4794	5.3615	5.18	5.2609	5.5403	5.473	5.5837	5.5293	5.5932	5.4446	5.5875	5.6883	5.4852	5.8431	5.3962	5.842	5.5714	5.6354	5.4086	5.8088	5.5055	5.8373	5.3433	5.6067	5.3223	5.7993	4.9663	5.5788	5.2945	5.5638	5.3532	5.3562	5.4543
KCNG4	3.7044	3.8911	3.9162	4.1321	3.8966	3.8231	3.832	3.4877	3.5572	3.4791	3.6752	3.6171	3.691	4.0807	3.5901	3.7452	3.8405	3.6402	3.5335	3.7514	3.9228	3.7318	3.527	3.8009	3.9467	3.8222	3.7904	3.8607	3.8033	3.9563	3.8392	3.6721	3.7709	3.8142	3.8507	3.7409	3.9098	3.8869	3.6311	3.694	3.7395	4.0491	3.7899	3.7686	3.636	3.786	3.4522	3.814	3.6032
PXT1	3.3168	3.1492	3.3607	3.2447	3.2053	3.1716	3.1925	3.2972	3.3995	3.3075	3.3842	3.237	3.124	3.4902	3.1104	3.3346	3.392	3.4803	3.1524	3.2761	3.5115	3.3907	3.2565	3.3064	3.7661	3.4389	3.2269	3.5583	3.6065	3.4225	3.8425	3.2878	3.4843	3.0158	3.356	3.3134	3.6364	3.3719	3.2377	3.1795	2.9278	3.3409	3.1279	3.3323	3.1631	3.5195	3.3865	3.4041	3.2253
CACNG5	3.7375	3.8431	4.07	3.9275	4.3306	3.6988	3.9303	3.7575	3.5118	3.7958	3.4629	3.6906	3.6606	3.821	3.451	3.7493	3.7981	3.562	3.8976	3.6372	4.0348	3.8075	3.7506	3.8909	4.6294	3.8782	3.8195	4.1959	3.9715	3.8654	4.0235	3.7997	3.916	3.7805	4.1131	4.0674	4.2804	4.0162	3.7252	3.7741	3.7612	4.2484	3.4641	3.9575	3.6882	3.8509	3.844	4.288	3.9364
C21orf74	3.8012	3.9153	3.8719	4.0514	3.6184	3.8358	3.8899	3.7702	3.689	3.5507	3.7159	4.1891	3.6773	3.6879	3.3337	3.8412	3.4471	3.6397	3.7645	3.9083	3.9074	3.6904	3.813	4.0033	3.8929	4.0693	4.1404	4.2808	3.8602	4.0516	4.0778	3.7558	3.9248	3.9817	3.8573	3.9792	3.9061	4.1677	3.6632	3.8756	4.0891	4.1065	3.966	4.2832	3.9984	3.8811	3.7859	4.0413	3.9768
NCRNA00204	7.2965	6.9223	6.6823	6.7091	7.0934	7.2417	7.1002	7.4886	6.3972	7.5744	6.7949	7.5148	7.6644	7.1897	7.5121	6.8032	7.3054	7.0241	6.682	7.1954	6.805	7.6916	7.5241	7.1216	6.7312	7.7719	6.9664	6.8946	6.9017	6.7064	7.7716	6.8687	7.3001	7.2609	7.0995	6.5685	7.1049	6.9064	7.8036	8.1094	7.7946	6.9712	8.003	7.2591	8.2418	7.7806	7.6331	7.0276	8.3375
WFDC11	3.8978	3.8721	4.2197	4.1536	4.0891	3.7361	3.8619	3.3842	3.5803	3.5926	3.4644	3.883	3.7968	3.5753	3.6833	3.5269	3.3643	3.7934	3.7354	3.8192	3.9538	3.5919	3.7247	3.9458	3.8562	3.5532	3.5861	3.5892	3.8026	3.9511	3.5514	3.7252	3.8973	3.8248	3.5765	4.1495	3.8833	3.7534	3.6334	3.6939	4.1076	4.1064	3.976	3.8841	4.0522	3.7157	3.6011	3.9329	3.6617
IL28A /// IL28B	3.9615	3.7623	4.125	4.1059	4.0661	3.4107	3.9646	3.5595	3.6485	3.6799	4.1191	3.5486	3.5068	3.7065	3.459	3.7732	3.749	3.9279	3.7488	3.6742	3.8744	3.8341	3.8584	3.8659	4.5432	3.8553	3.8693	3.9309	4.0404	4.1504	3.9665	3.8521	3.9992	3.8186	3.883	4.1341	3.8584	3.8385	3.6137	3.7483	3.6487	4.0957	3.4467	3.73	3.7524	4.0992	3.8333	4.1566	3.6788
JAK1	8.1647	8.6349	8.5221	7.5786	7.081	8.4533	7.724	8.3214	7.9018	8.8976	8.4884	8.0453	8.2624	7.7228	8.6696	8.4253	8.0935	7.9029	8.5453	8.1047	8.4752	8.5009	8.551	8.3128	8.1292	9.1736	8.4244	8.0446	7.9105	8.1272	7.9936	8.413	7.8427	8.5273	8.4395	8.1642	8.0663	7.4156	7.7021	7.7652	7.2209	7.1359	7.2153	7.6504	7.0915	7.3068	7.7452	7.1216	7.4522
CDC42SE2	9.0202	8.6958	9.0644	6.3665	6.1306	8.9374	9.2929	9.0111	9.1352	9.4524	9.258	8.5143	9.3004	7.9975	9.145	9.7382	8.3304	8.9899	9.5337	8.3858	9.4446	8.9326	9.1643	8.0129	6.1124	8.8269	9.0494	8.2176	9.2147	7.8572	8.041	9.0389	7.1603	8.7424	9.0368	7.7721	7.5663	7.2189	8.6934	7.8711	7.8202	6.7558	7.8789	8.3987	6.5666	7.1345	7.2406	8.1968	8.2427
ACACB	8.5465	8.5922	8.6291	8.6293	8.5987	8.2477	8.4338	8.3788	8.1543	8.1552	8.3329	8.258	8.1805	8.4958	8.1889	8.0726	8.2867	8.1045	8.2669	8.7447	8.8335	8.6707	8.6424	8.6468	8.9909	8.6209	8.7975	8.8531	8.612	9.167	8.793	8.7298	8.8249	8.8048	8.8641	8.7761	8.7631	8.9385	8.0918	8.3174	8.2908	8.7895	8.1041	8.4966	8.309	8.3366	8.2186	8.4449	8.1356
RFWD2	7.8578	8.4316	8.5196	7.8587	7.2806	8.394	8.8631	8.5739	8.8275	8.4699	8.4697	8.2729	8.593	8.5074	8.2082	8.5861	7.9969	8.6119	8.051	7.9768	8.4822	8.1722	8.0195	7.6432	7.4242	8.0459	7.847	8.5843	8.2157	7.7116	7.8375	8.1249	7.831	7.707	8.0861	8.0209	7.441	7.5936	7.8575	7.3589	7.1251	7.1713	7.2926	7.6929	6.8063	6.1792	7.0535	7.5623	7.5215
STX6	6.0304	6.1917	6.2873	6.3015	6.0335	5.9887	6.459	6.2365	6.5053	6.6594	6.4798	6.4106	6.2718	6.3011	6.5192	6.5151	6.6768	5.7864	6.1511	6.252	6.2051	5.92	6.0452	6.1794	6.3424	6.6756	6.2787	6.5423	6.0675	6.2523	5.9795	6.3043	5.9663	5.9623	6.1481	6.5737	6.3399	6.1021	6.2218	6.5704	6.4858	6.5566	6.6954	6.6909	6.3579	6.63	7.0056	6.7044	6.5323
ANLN	4.7665	4.3851	5.0169	3.8583	3.7692	4.6023	3.7206	4.7096	4.2057	4.7954	4.1091	3.9293	4.4599	3.9161	4.4184	5.1158	4.1926	3.7445	4.7804	4.3235	5.5248	4.7353	4.1894	4.5118	3.8566	4.292	4.3426	3.6464	4.3526	4.1004	3.8264	4.6507	4.0576	4.2335	4.9413	4.3579	3.6214	3.9215	4.2457	3.7599	3.9606	3.8976	4.2167	4.2238	3.2849	3.5813	3.6116	4.2432	3.9286
SPRR4	4.6246	4.3354	4.56	4.5637	4.4928	4.2489	4.4709	4.967	4.377	4.2045	4.2737	4.2482	4.2578	4.6432	4.115	4.4602	4.2674	4.3457	4.3559	4.5114	4.8389	4.5181	4.5427	4.3819	4.4001	4.6149	4.4956	4.5222	4.5147	4.615	4.7543	4.749	4.6025	4.4267	4.3486	4.6261	4.525	4.8706	4.4125	4.4335	4.4804	4.5673	4.0483	4.4326	4.3012	4.6347	4.1899	4.4245	4.3246
POLR2J2	8.1228	7.8729	8.2099	7.5746	8.1467	8.2875	6.7869	8.0342	7.0825	8.3343	7.3597	7.9835	8.1054	7.9365	8.4155	7.2315	8.4577	7.342	8.0585	8.4025	6.9923	8.454	8.3929	7.3739	8.0076	9.2019	8.4013	7.8777	7.4616	8.0707	8.6292	8.9361	8.419	9.057	8.6895	8.2592	8.6065	8.8762	8.3386	8.1846	8.1382	7.9867	8.4567	7.2895	7.8647	7.3933	7.0559	6.1549	7.9376
LOC441259 /// POLR2J2	8.2805	7.7593	8.1021	7.3072	7.5796	8.2041	6.8537	8.2902	6.8535	8.4081	7.638	8.0138	8.1072	8.1203	8.3638	7.4519	8.2011	7.9779	8.0394	8.5793	6.8613	8.9123	8.5656	7.4705	8.3251	9.0791	8.4236	7.5361	7.3762	7.9993	8.699	8.889	8.4881	8.9627	8.6823	8.1494	8.6789	8.8306	8.2356	8.0325	7.781	7.7637	8.324	7.0024	7.7058	7.137	6.9308	5.8715	7.8763
HSH2D	6.9175	6.4936	6.3506	6.8673	7.098	6.9214	6.6979	6.6606	6.3224	7.4161	6.5946	7.1327	6.6973	5.9251	7.3152	6.5185	6.9258	6.3321	7.2317	6.8213	6.7745	6.5304	6.5658	6.5648	6.7513	7.1301	6.9892	5.9961	7.1021	7.3888	5.9812	6.5754	6.0284	7.3011	6.4298	7.0355	7.603	7.3762	7.3107	7.8364	7.2481	7.1893	7.5491	7.502	8.156	7.84	7.3407	7.7751	7.5317
TRNT1	6.9285	6.7281	6.7679	5.4157	6.2728	7.1204	6.8998	6.7924	6.97	7.4153	7.0899	6.9274	6.865	6.7017	7.5095	6.7933	6.4796	7.2283	6.9107	6.7744	7.3429	7.0626	7.0087	6.5279	6.1906	7.5034	6.9698	7.1973	7.0553	6.775	7.0572	7.2442	6.42	7.1635	6.772	6.2257	6.1223	5.9647	7.1718	6.8934	6.2891	5.3224	6.6955	7.2312	6.5676	6.7492	6.3967	6.8073	7.0257
TMEM163	7.9085	6.5783	5.3496	5.8069	6.2795	6.0485	5.186	6.9385	5.0685	8.9329	4.6095	8.301	7.0873	4.6314	8.72	5.7471	7.3445	4.8097	7.0331	6.3778	6.2005	6.3594	6.2299	6.8161	6.4173	7.9749	6.0925	4.9262	7.4402	6.5043	4.7753	5.8541	5.3237	6.7779	7.3791	6.2426	6.1604	6.0716	8.3259	7.7763	7.3176	6.6201	7.1474	6.7213	8.4394	6.9474	8.4365	5.8312	8.4388
ARHGAP5	6.345	5.9261	5.8554	4.9915	5.1385	6.6732	6.5661	6.2588	6.2407	6.3011	6.9869	5.719	6.8549	5.9394	6.6749	6.5426	5.1554	6.6434	6.1239	6.1334	6.1591	6.3564	6.653	5.4233	5.3274	6.1683	6.0842	5.9035	6.1144	5.6729	5.6846	6.2626	5.6743	5.953	6.2503	5.9142	5.4305	5.0891	5.928	5.3003	5.6735	5.4916	5.439	5.6154	5.1457	4.8114	4.7725	5.5662	5.4952
HERPUD2	8.7873	7.8156	7.7268	6.4418	6.2462	8.5552	8.412	8.4305	8.8863	9.0032	8.6976	8.3027	8.5567	7.7999	8.69	8.685	8.018	8.6185	9.0706	8.2885	8.3899	8.5773	8.9593	8.025	6.7375	8.957	8.6581	8.7849	8.352	7.6396	8.4513	8.4568	7.5268	9.0642	8.3536	7.9368	7.6593	7.5426	8.6099	7.9385	7.7028	6.2906	8.1099	8.2045	7.5015	7.0863	7.0741	7.8662	8.1903
JMJD6	3.707	4.1352	3.8605	3.9865	4.1398	3.6496	4.074	3.6697	3.9606	3.9364	4.0469	3.8762	3.8665	3.6879	3.8193	3.8525	3.9255	3.8996	3.9274	3.6941	4.2173	3.6986	3.713	3.6357	3.8597	3.6135	3.8564	3.8922	3.8141	3.8946	3.8491	3.8492	3.7827	3.8732	3.8401	3.8217	3.9279	3.7687	3.9032	3.7802	3.7986	3.742	3.6165	4.0027	3.7341	4.0515	4.2359	3.9364	3.7975
SRCAP	4.256	4.2579	4.3254	4.399	4.1702	3.8995	4.3565	4.3687	3.6938	4.1337	4.2298	3.9817	4.1853	4.3306	3.9243	4.4176	4.4854	3.9084	3.9939	4.452	4.3438	4.3878	4.398	4.2716	4.581	3.9439	4.565	4.43	4.1876	4.4852	4.2094	4.5636	4.5015	4.1641	4.2499	4.483	4.5253	4.7093	3.9725	4.0249	3.9893	4.0733	3.6942	3.8476	3.9012	4.226	3.849	4.0026	4.1137
MAP3K6	5.3651	5.566	5.647	5.7623	5.7175	5.6334	5.4814	5.2266	5.3618	5.1691	5.3878	5.1331	5.6203	5.4647	5.3292	5.5762	5.4575	5.5156	5.407	5.4462	5.6122	5.4162	5.6755	5.6032	5.8409	5.119	5.9276	5.4061	5.8207	5.9243	5.43	5.7238	5.482	5.5166	5.5979	6.0344	5.9165	5.8528	5.8521	5.714	5.7106	6.4285	5.6503	5.7696	5.4856	5.8536	5.6376	5.9733	5.5759
ARSG	4.8818	4.8476	4.2753	4.5963	5.0348	4.5857	4.3773	4.8184	4.7519	4.7098	4.2472	5.1592	4.7418	4.23	5.4134	4.3128	4.7242	4.4484	5.1885	4.7561	4.7605	4.5915	4.894	4.857	4.884	5.2644	5.0143	4.6508	5.249	5.3817	4.2451	4.6857	4.2652	5.5978	5.0347	4.7848	5.0614	5.0311	5.3159	5.6677	4.7425	4.6239	5.6506	5.692	5.6507	5.9233	5.328	5.4126	5.4377
ZNF101	5.5522	5.3378	5.4162	5.9167	5.8598	4.8288	5.3936	5.4411	4.7148	5.4832	5.1072	5.2681	5.0706	5.2939	5.1027	5.3197	5.6836	5.2778	4.6711	5.5477	5.3484	5.6117	5.4304	5.2381	5.7077	5.7701	5.3258	5.3692	5.311	5.8912	5.4514	5.1472	5.4668	5.2009	5.3615	5.3707	5.7316	5.6012	5.4745	5.4057	5.6326	5.3265	5.5663	5.4075	5.6495	5.2035	5.9281	5.3171	5.6522
PTPN11	3.4238	3.2468	3.3975	3.4653	3.4736	3.431	3.2866	3.154	3.0934	2.9943	3.3955	3.153	3.402	3.3204	3.0295	3.1703	3.2378	3.0597	3.259	3.4359	3.3096	3.3262	3.5092	3.2578	3.8314	3.7013	3.2827	3.3636	3.3456	3.3263	3.5673	3.3564	3.4073	3.3118	3.3575	3.3975	3.4376	3.2593	3.0702	3.2184	3.0454	3.282	3.2136	3.3498	2.9702	3.2256	3.3079	3.2768	3.2089
KLHDC7B	5.0315	4.7805	5.02	5.1871	4.877	4.8193	4.665	4.5599	4.223	5.1298	4.482	4.8607	4.6447	4.7157	4.6498	4.9328	4.6251	4.5895	5.187	4.8132	5.5155	4.8972	4.8681	5.2337	5.5428	5.4285	5.1539	5.1263	5.215	5.6267	4.8456	5.093	4.7672	5.2281	4.9168	5.2888	5.2107	4.8728	5.0997	5.1388	4.9199	5.2549	4.4411	5.6359	5.07	5.6185	5.1567	4.9781	5.0008
ATAD3A /// ATAD3B /// LOC732419	6.398	6.5235	6.6384	6.8002	6.478	6.6406	6.1889	6.7965	6.3937	6.1636	6.1864	6.4312	6.4361	6.4002	6.4669	6.7317	6.7277	6.6203	6.3057	6.5724	6.8574	6.5273	6.0699	6.5625	7.159	6.5027	6.3984	7.0437	6.4754	7.0366	6.132	6.7256	6.915	6.1581	6.4153	6.9056	6.6959	6.8812	6.6632	6.6055	6.9439	7.0585	6.38	6.8756	6.9681	6.8686	7.0265	6.9906	6.7069
ZNF626	6.7629	6.4473	6.5021	6.4322	7.0933	6.5608	6.6872	6.6306	6.8795	7.0408	5.977	6.2773	6.4831	6.1589	6.4849	6.1399	6.8236	6.1235	6.9336	6.6673	6.8121	6.4264	7.2406	6.4185	6.3481	6.6454	6.4656	6.8275	6.7162	6.4736	5.8373	6.3346	6.3569	6.495	6.2869	6.43	6.4842	6.802	6.6185	6.8033	6.7073	6.7877	6.7447	6.2733	6.6295	6.435	6.81	6.2243	6.7446
PHC3	6.0124	5.0172	5.1035	5.1603	5.7585	5.648	5.3871	5.5092	5.3158	5.7949	5.0034	5.1194	5.8815	5.6259	5.7099	5.3672	5.4566	5.5677	5.718	5.2728	5.598	5.6363	5.3751	5.4798	4.558	5.5511	5.351	5.3489	5.3448	4.6861	5.2835	5.5736	5.2468	5.617	5.4249	5.3677	4.6863	5.0866	5.5631	5.2993	5.5407	5.2544	5.5098	5.72	5.6391	5.7986	5.3068	5.718	5.4189
IL11RA	6.1545	5.9622	5.8485	6.1516	6.9455	6.1475	6.1525	5.7845	5.8666	5.8202	6.1233	5.9099	6.0357	6.434	5.9953	5.5885	6.4942	5.9679	5.6326	5.8192	5.7664	6.2609	5.987	5.8507	6.5956	6.2971	6.4067	5.9876	5.5668	5.937	6.0333	5.6616	6.199	6.0995	5.9742	5.926	6.1252	6.4048	6.1184	6.4617	7.0805	5.9084	7.0543	6.3276	6.4803	6.6648	6.6404	6.1913	6.3845
TNFRSF10A	6.3175	6.7001	6.5457	6.3298	6.7221	7.1081	6.9556	6.3965	6.4371	6.9469	7.0714	6.653	6.6192	6.2204	7.2377	6.6225	6.5587	6.2496	6.9473	6.3973	6.7686	6.32	6.9283	6.4723	6.6844	6.6875	6.4721	6.3205	6.7547	6.6198	6.1595	6.7985	6.7625	6.6306	6.2605	6.3989	6.4749	6.2818	6.4034	6.0736	5.8637	5.7266	6.2085	6.4286	5.6712	6.3846	6.0928	6.1286	5.9777
RFFL	5.966	5.4551	6.1787	5.9603	6.2369	6.0455	6.3169	6.2489	6.1922	5.832	6.2895	5.9436	5.9905	5.8037	5.9615	6.4201	6.3494	6.2477	5.7741	5.8271	5.9651	5.7767	5.9895	6.0813	6.3502	5.8873	5.7353	6.1636	6.1406	6.406	5.828	5.9609	6.2289	6.1748	5.9753	6.4867	6.1952	6.3642	6.1238	6.3325	6.3795	6.8276	6.153	6.2467	5.8542	6.1222	6.2517	6.4514	5.6981
HPS4	6.7849	7.2203	7.0087	6.9103	6.9707	6.7353	6.8283	6.609	6.0979	6.481	6.7848	6.8195	6.7431	7.1569	7.0165	6.3851	7.1699	6.4717	6.4257	6.76	6.5316	6.8621	6.5151	6.7885	7.0981	6.9189	6.8482	6.842	6.7623	6.6669	6.8372	6.9526	6.9312	6.6436	6.6429	6.6723	6.9328	6.9305	6.5361	7.0776	7.117	7.1574	7.089	7.2343	7.2262	7.2001	7.3366	7.0964	6.9064
UHMK1	4.6628	4.5163	4.504	5.1552	4.7406	4.3946	4.4819	4.5676	4.7748	4.2506	4.648	4.2891	4.5644	4.7338	4.2556	4.4689	4.6484	4.6448	4.1514	4.6772	4.9849	4.616	4.6682	4.6862	4.5505	4.9844	4.973	4.4657	4.7048	4.6237	4.9765	4.6425	4.3991	4.3277	4.4781	4.8948	4.5976	4.1981	4.2605	3.9497	4.3384	4.1017	4.1014	4.4982	3.928	4.515	4.5031	4.3504	4.2595
TXNDC2	4.904	4.4244	4.7405	4.566	4.7624	4.3321	4.3737	4.5275	4.2053	4.1592	4.2503	4.0015	4.4732	4.0647	4.196	4.6101	4.1894	4.3129	4.0889	4.6847	4.714	4.7295	4.8062	4.9114	5.4338	4.8922	4.4985	4.6722	4.7904	4.7715	4.8283	4.6888	4.709	4.7298	4.5689	4.8549	4.7116	4.9067	4.2403	4.6206	4.413	4.7603	4.3641	4.5308	4.2886	4.7948	4.1822	4.8134	3.9507
NAV3	4.1854	4.3508	4.4993	4.0673	4.496	4.1389	3.9969	3.9941	3.687	4.7424	4.2805	4.0055	3.9031	3.8342	4.4764	4.3603	4.1181	3.9149	4.6714	4.2941	3.9298	3.9924	4.3377	4.1391	4.1415	4.7036	4.1742	3.8514	3.8292	4.0692	3.9226	4.1492	4.0401	3.7819	4.167	4.21	3.8498	3.8425	4.0006	4.349	4.2136	4.0852	4.1876	4.6234	4.0145	4.3057	4.1134	4.0177	4.547
C5orf22	3.7627	4.3843	3.7412	3.6523	3.7791	3.5384	3.9807	3.6757	3.7484	3.8062	4.2361	3.7244	3.7587	3.645	4.1811	3.815	3.5163	3.6727	4.142	3.4907	3.7843	3.9257	3.8871	3.7039	3.6647	3.9448	3.48	3.7826	4.1455	3.3502	3.6759	3.5607	3.5766	3.6934	3.8267	3.4017	3.52	3.6563	3.8023	3.6363	3.7967	3.4648	4.0225	4.3312	3.4885	3.5302	3.8978	3.5346	3.7056
PCDHGB7	2.8442	2.833	2.7406	2.8208	2.9621	2.8987	2.9417	2.9546	3.1481	2.9869	2.9172	2.8987	2.9544	2.8639	2.9882	2.9032	2.869	2.8688	2.808	2.8653	2.8915	2.7795	2.9228	2.8188	2.8249	3.0594	2.8776	2.7576	2.9442	2.7932	2.847	2.8175	2.9404	2.7892	2.8004	2.8389	2.8133	2.7461	2.8863	2.9954	2.9585	2.8462	2.978	3.0891	2.9189	2.8399	2.9167	2.8523	2.9761
ERC1	3.9349	3.9903	3.728	3.925	4.1649	3.8069	3.6669	4.0913	3.7655	3.7698	3.9215	3.834	3.8495	3.8947	3.6029	3.8963	3.742	3.8583	3.7787	4.2364	4.1426	4.2149	4.0467	4.207	4.5598	4.0279	4.1179	3.8513	4.0844	4.3837	4.0884	3.9814	4.0649	3.9901	4.1824	4.0905	4.0578	4.2998	3.7465	3.588	3.8086	4.2638	3.8017	3.9324	3.7199	3.7891	3.9606	4.0923	3.782
FLCN	10.3946	9.9419	10.0168	9.3627	9.2674	10.3582	9.695	10.1556	9.7434	10.0152	9.8607	10.0404	10.2707	10.176	10.3619	10.3322	9.918	10.3063	10.5	10.177	9.7465	10.3516	10.4124	10.0935	9.3137	10.6438	10.4993	9.6612	10.091	9.7547	10.4154	10.0362	9.8043	10.563	10.3092	9.6592	10.0371	9.537	10.3644	10.3961	10.282	9.8331	10.5205	9.9614	10.5643	10.2939	9.8915	9.661	10.65
LOC84989	4.7789	4.7352	5.267	4.7977	5.6548	4.8815	5.2886	4.8765	4.5965	4.5182	4.8846	4.8828	4.4016	4.4394	4.3979	5.143	4.7616	4.3904	4.8407	4.9794	5.0657	4.4141	4.682	4.8826	5.6373	4.21	5.0888	5.2796	5.374	5.2882	4.6955	5.2207	5.165	4.6131	4.9681	5.2902	4.8455	4.8678	4.4931	4.9796	4.8897	5.223	4.7749	4.9713	5.1081	5.0374	4.7865	5.4729	4.5638
LRRC7	3.5503	3.32	3.5599	3.3421	3.6014	3.31	3.7736	3.3754	3.5107	3.4534	3.1641	3.4087	3.3504	3.3709	3.353	3.4845	3.3995	3.5401	3.2491	3.3111	3.5353	3.4944	3.3855	3.6095	3.5283	3.4505	3.5004	3.5936	3.4522	3.484	3.568	3.5547	3.6161	3.3818	3.3909	3.4439	3.3247	3.5045	3.3697	3.2657	3.5196	3.5998	3.5021	3.3678	3.5478	3.7455	3.3271	3.4998	3.4583
SH2D3C	6.5814	6.0922	6.2263	6.0911	6.1236	5.5922	5.8702	5.8397	5.6085	6.0734	5.9059	6.2605	5.8533	5.3793	6.2204	5.8566	6.3092	5.5195	6.0344	6.345	6.196	6.2481	6.6683	6.5489	6.2838	6.5455	6.2949	6.0592	6.1285	6.4356	5.8664	6.0336	5.9988	6.2495	6.1	6.2884	6.0472	6.1718	6.4643	7.0019	6.7245	6.2422	7.0591	6.5096	6.7488	6.6962	6.8459	6.0633	6.5248
PPP1R3B	3.6215	3.7047	3.968	4.0211	3.7532	3.3796	4.1947	3.8358	3.5289	3.5499	4.1401	3.6561	3.6161	3.9477	3.8631	3.4814	3.821	3.5973	3.6706	3.7132	3.7961	3.5877	3.7851	3.8466	3.7371	3.7628	3.6598	3.5382	3.5606	3.9364	3.9727	3.6515	3.7828	3.8903	3.9251	3.9163	3.7875	3.675	3.6227	3.861	3.8486	4.2479	3.3647	3.8427	3.6966	3.9316	3.5855	3.7627	3.5485
SLC9A7	6.4022	6.1676	5.9031	6.1277	6.3711	5.8633	5.7647	6.0089	5.2221	6.71	5.7024	6.523	5.6895	5.6418	6.0878	5.6663	6.4776	5.8189	5.738	6.1257	5.9931	6.2614	5.9412	6.1548	6.8635	6.3886	5.8355	5.7871	5.8488	6.2798	5.57	5.8422	5.9561	6.1075	6.1695	6.2826	6.2259	6.3121	5.6834	6.232	6.0074	5.806	5.7419	5.9068	5.5965	6.0988	6.3738	5.7668	5.8963
IGSF3	5.0144	5.4793	5.5234	5.2886	5.5822	5.4062	5.6773	5.4792	5.1902	4.7124	5.709	5.3071	5.6794	5.2336	5.14	5.0952	5.3561	5.1404	4.9727	5.1917	5.5902	5.1487	5.6154	5.4489	5.8021	5.4319	5.5756	5.4638	5.3895	5.2885	5.6505	5.5766	5.6471	5.3442	5.452	5.6096	5.7789	5.459	4.9606	5.0472	5.0595	5.544	4.9748	5.3414	5.1669	5.1816	5.5043	5.4147	5.4244
RFX6	5.4642	5.0033	4.2959	4.7686	5.2406	4.954	7.877	4.8868	4.7296	4.5703	5.5874	4.6402	4.5515	6.2642	4.2312	5.3182	4.8544	5.6541	4.0671	5.6577	3.7018	4.9602	5.0606	4.6154	4.1087	3.5009	3.8538	5.6335	4.5367	5.1632	5.4939	4.73	6.352	3.5071	4.8517	4.5603	5.0263	5.024	3.753	3.9485	4.383	4.6039	4.2941	4.4094	4.6678	3.8874	4.2179	5.6745	4.4863
DIRC1	3.4921	3.5025	3.3407	3.4388	3.5652	3.3784	3.6749	3.2946	3.5018	3.3311	3.6707	3.4668	3.5393	3.4338	3.4346	3.3293	3.3193	3.5136	3.3724	3.5204	3.3066	3.4416	3.6786	3.2366	3.4201	3.5396	3.4149	3.4207	3.4079	3.381	3.6391	3.297	3.7291	3.3416	3.3803	3.3566	3.5479	3.3587	3.8085	3.9538	3.3479	3.418	3.1661	3.4022	3.3979	3.449	3.3792	3.4158	3.2309
DNAJB7	3.9855	3.6066	3.7825	3.8071	4.2516	3.9121	3.9295	3.9378	3.8211	3.8978	4.1968	3.6225	4.2914	3.6879	4.0499	3.8516	3.7138	4.2708	3.7429	3.6906	3.686	3.5793	3.8256	3.8309	3.7877	3.4693	3.5793	3.978	3.6958	3.7603	3.8046	3.7823	3.7923	3.6304	3.7571	4.0276	3.4948	3.72	3.6773	3.583	3.7673	3.9768	3.7707	3.6369	3.4831	3.4566	3.6437	3.4895	3.4947
UCN3	4.4878	4.4711	4.7428	4.4964	4.6191	4.2698	4.8111	4.4226	4.2809	4.2835	4.4803	4.2983	4.3585	4.7327	4.3946	4.2546	4.3219	4.3954	4.2268	4.6697	4.966	4.815	4.6075	4.4316	5.0722	4.3645	4.8893	4.9596	4.5825	5.0825	4.694	4.7315	4.8071	4.5771	4.5664	4.6074	4.9065	4.9391	4.3739	4.3991	4.2845	4.8481	3.9129	4.6287	4.161	4.5225	4.2872	4.5467	4.3067
DIP2A	5.2242	5.2022	5.2326	5.2062	5.1306	5.0658	4.8991	5.4082	5.2382	5.2059	5.0759	5.1505	5.0591	5.4181	5.2126	5.4568	4.9204	5.3233	5.5141	5.2713	5.403	5.6067	5.5712	5.2872	5.4611	5.4992	5.3395	5.5463	5.1542	5.1484	5.687	5.6439	5.5034	5.5357	5.5188	5.2711	5.032	4.8888	5.1134	5.1781	5.0941	5.429	4.8414	5.071	5.0888	4.7946	5.2199	5.0205	5.1189
USP28	4.3602	4.0439	4.5343	4.4543	5.2459	4.004	4.2661	4.2999	4.2425	4.7168	3.8461	4.2623	4.4716	3.9511	3.951	4.4111	4.7002	4.2182	4.704	4.4245	4.7046	4.2783	3.8378	4.2929	4.2156	4.2606	3.8759	4.3383	4.0204	4.072	3.9503	4.4201	3.8746	4.227	4.3057	3.8635	3.94	4.2615	4.0797	3.8852	4.3651	3.8726	4.1797	4.159	3.8381	3.7366	4.9323	4.666	4.4558
CASC5	5.9106	5.8979	6.4957	6.3045	5.9164	6.0444	4.8766	5.9896	5.1443	6.4406	5.4401	5.6104	5.5136	6.0499	5.5459	6.2502	6.3832	5.3449	5.9431	6.3947	5.5249	6.0375	4.7749	5.8693	5.7918	5.0484	5.0438	4.8017	5.094	5.6342	5.1668	6.4066	5.5359	5.1237	6.3028	5.9349	5.5771	5.3214	5.1912	5.3439	5.0383	5.0318	4.7062	4.9067	4.7774	5.0137	5.5089	4.942	5.3704
SENP8	4.5507	4.5184	4.7611	4.1747	4.7241	4.9237	4.9255	4.7087	5.3909	4.9965	4.4796	4.7077	5.076	4.9948	4.7271	4.793	4.8737	4.6728	4.7821	4.5828	5.1891	4.7755	4.233	4.399	4.118	4.4248	4.7613	5.0526	5.1951	4.1746	5.2177	4.7095	4.5155	4.2343	4.8934	4.1836	4.3974	4.4099	5.1302	4.5333	4.5766	4.1244	4.6069	4.7145	4.3246	4.8532	4.1908	5.0917	4.9784
GRHL1	5.5034	5.3984	5.1261	5.0892	5.0897	5.0167	5.4178	4.9874	5.0451	5.1903	5.1343	5.0846	5.1268	5.1856	5.0917	5.0098	5.0729	5.0291	5.0962	5.433	5.7284	5.1729	5.6626	5.1478	5.8519	5.4417	5.5978	5.2691	5.6391	5.401	5.4636	5.3222	5.5483	5.6766	5.5181	5.1835	5.3528	5.4257	5.0431	5.3192	5.1909	5.4928	5.1648	5.4519	5.1782	5.3678	4.9896	5.2511	5.1356
C20orf152	3.0115	3.1616	3.0879	2.9384	3.1286	2.7097	3.2492	2.9796	2.7211	3.0074	3.0015	2.9719	3.0016	3.1037	2.9747	3.0152	2.9888	2.9444	3.0198	3.1754	2.9841	3.3032	3.2195	2.9658	3.1371	2.9725	3.16	3.1071	3.1761	3.3364	3.0771	3.3798	3.0592	3.1204	3.4313	3.1661	3.1959	3.0559	2.7278	3.067	2.8355	3.4099	3.1954	3.1077	2.8671	2.9576	2.9237	3.0729	2.9436
CASKIN1	9.5237	9.3673	9.3502	8.6	8.2908	9.3186	9.4107	9.31	9.4279	9.0281	9.5209	9.0842	9.4025	9.1653	9.4157	9.4055	9.1657	9.4947	9.2493	9.2662	9.4425	9.3444	9.3262	9.1888	8.6918	8.7553	9.2475	9.3692	9.1333	8.7803	9.6543	9.5879	9.317	9.081	9.3104	9.3453	9.0446	9.2913	9.4303	9.1102	9.1641	8.9871	9.0422	9.3299	8.9559	9.1536	9.0627	9.5852	9.6164
CACNA2D4	4.7096	4.6448	4.7257	4.6128	4.4672	4.6172	5.0621	4.7324	4.1812	4.4244	4.6723	4.5955	4.4392	4.849	4.5507	4.5534	4.5773	4.6957	4.6097	4.7715	4.8326	4.5688	4.81	4.6637	4.6312	4.7174	4.9761	5.2705	4.8813	4.6415	4.9211	4.8245	4.9756	4.7544	4.929	4.4659	4.6503	4.6294	4.6158	4.6026	4.8095	4.8946	4.5104	4.6425	4.5211	4.9556	4.7794	5.0799	4.8184
ARL11	3.3865	2.957	2.8264	2.8253	3.1429	2.8854	2.8553	3.0472	3.1823	3.2937	2.9398	3.2915	3.1106	3.0336	3.3459	3.0046	3.1383	2.871	3.1667	3.0716	3.1	3.1203	3.2639	3.0418	3.0688	4.4973	3.2206	2.9884	2.9163	3.2777	3.0095	2.8902	2.902	3.7243	3.0144	3.1078	3.0649	3.1317	3.01	3.0792	2.9229	3.0598	3.2004	2.9467	2.9647	3.1841	3.1754	3.0248	2.9439
SLC2A13	6.7141	7.7143	8.3797	6.0322	5.9096	7.7993	7.7586	7.8479	7.7999	7.4852	8.7208	7.1603	8.0612	7.3266	8.5748	8.8082	6.9499	8.1431	8.5876	6.6525	7.731	7.3595	7.7474	6.4324	5.7751	7.2931	7.3712	7.2818	7.4171	6.8771	7.3451	7.5098	6.8507	7.0983	7.7699	7.0555	6.6568	5.1487	6.9699	6.3037	6.5869	6.1011	5.8929	6.6269	5.1762	5.4259	6.138	5.7572	5.8523
NIPA1	4.9411	4.9539	4.9872	4.8781	4.6815	4.8866	5.1008	5.0187	4.7012	4.7765	5.308	4.9167	5.2478	4.9542	5.2347	5.0032	4.9029	4.8546	5.1124	4.7741	5.189	4.7815	4.9291	4.9234	4.9119	4.8207	4.9789	4.9663	5.4095	4.9328	4.8126	5.3363	4.8009	4.707	5.0459	4.8829	4.8737	4.7005	5.2231	4.7891	4.6651	4.7935	5.276	5.1924	4.7552	4.7207	4.7339	4.9602	5.2182
MGC16703	3.5567	3.5368	3.5017	3.5112	3.5276	3.156	3.5106	3.5133	3.8724	3.172	3.7997	3.2866	3.3668	3.4779	3.2673	3.3287	3.3818	3.3301	3.5006	3.561	3.6201	3.3994	3.5796	3.4186	3.641	3.6344	3.4001	3.3483	3.4734	3.4528	3.6574	3.6619	3.4953	3.4879	3.5021	3.1885	3.6131	3.4651	3.4095	3.3908	3.3689	3.3112	3.0865	3.4062	3.4222	3.6003	3.4539	3.611	3.4093
CARD16	9.4394	9.6231	9.5856	9.797	9.5762	9.4681	9.7041	9.3813	10.566	9.7587	9.5957	9.9516	9.9492	8.9805	9.338	9.8042	9.6081	9.1425	9.9277	10.1197	10.1046	9.9276	9.3193	10.0394	10.1047	10.3901	9.7069	9.6714	10.9433	9.9541	9.742	9.7602	8.825	9.4439	10.2492	9.8797	10.082	9.4601	10.3784	9.8968	9.9709	9.9739	9.8878	10.3981	10.1234	10.0191	10.1091	10.6238	9.5073
CARD16 /// CASP1	9.9674	9.8117	10.0109	9.9021	9.6625	9.4949	10.006	9.8177	10.5942	10.2002	9.8967	10.0003	10.2621	9.0331	9.5571	10.1826	9.682	9.6758	9.9764	10.2883	10.4517	10.3179	10.0338	10.2361	10.0459	10.8401	10.1357	10.05	11.1204	10.0861	9.804	10.2575	9.5477	10.198	10.3024	10.03	10.063	9.6461	10.5316	10.4107	10.2466	10.0445	10.0763	10.7696	10.0038	10.394	10.1822	10.7437	9.8765
DUSP19	3.2492	3.0882	3.7564	3.1973	3.3901	3.776	3.3598	3.8338	3.3335	3.5511	3.5988	3.4389	3.6016	3.6421	3.1874	3.7583	3.2869	4.1334	4.0093	3.7948	3.3059	3.6754	3.3875	3.3848	3.5405	3.3078	3.2235	3.7874	3.3252	3.1379	4.1953	3.5574	3.4023	3.3529	3.7786	3.5993	3.603	3.4283	3.5247	3.2792	3.2845	3.3173	3.5723	3.1926	3.2719	3.2056	3.535	3.7449	3.7625
CYB5D1	7.9456	8.5667	8.7411	9.0181	8.9296	8.6334	8.7751	8.3636	8.6564	8.5323	8.7203	8.6873	8.5005	8.5813	8.2283	8.6148	8.7257	8.7311	8.6732	8.4498	8.636	8.3835	8.4833	8.6597	8.6972	8.2867	8.4827	8.6395	8.7731	8.8994	8.6094	8.7803	8.8023	8.5975	8.4257	8.8142	8.4504	8.7289	8.5888	9.0033	8.6152	8.7319	8.9354	8.8979	8.8612	9.4611	8.7887	8.8333	8.8028
NMNAT2	6.0759	6.7892	6.3554	6.6326	7.2765	6.5778	5.9621	6.431	5.8059	6.6036	6.5462	7.4895	6.5301	6.3661	6.708	7.3138	6.9607	6.3751	6.5151	6.8533	6.7968	6.6105	6.2985	7.0466	6.8084	6.8756	7.3249	5.6882	5.7315	7.044	6.101	5.6828	6.6157	6.4316	6.1457	6.6268	6.4987	6.8187	6.7222	7.8272	6.7827	6.8954	7.8379	6.5039	7.7992	8.0401	7.2332	6.5608	6.5689
SLC4A1	3.0904	3.1513	3.253	3.1182	2.956	3.1545	3.1953	3.1382	3.249	3.0733	3.129	3.0641	3.1112	3.0992	3.1008	3.0234	2.9028	2.9516	2.9984	3.1256	3.0735	3.0853	3.0109	3.0967	3.2974	3.2103	2.9693	3.1764	3.0406	3.0501	3.0228	3.0973	3.0352	3.0886	2.9615	3.1641	3.0687	3.1959	2.982	2.9885	3.0538	3.2159	3.0377	2.9161	2.8585	2.8493	3.2073	3.3825	3.134
CREG2	3.7069	3.6369	3.5049	3.5308	3.9195	3.5403	3.6404	3.2932	3.705	3.4366	3.3715	3.4678	3.3583	3.3457	3.5576	3.7109	3.2381	3.7142	3.7159	3.6899	3.8065	3.99	4.0061	3.7383	3.8861	3.6769	3.6519	3.8736	3.9665	3.7732	3.7277	3.7729	3.832	3.7345	3.6665	3.7231	4.0064	3.688	3.4909	3.8498	3.6314	3.8246	3.5554	3.7323	3.4766	3.4149	3.675	3.7358	3.5646
RXFP1	3.1349	3.2277	3.1781	3.09	3.1971	3.2738	3.1605	3.01	3.191	3.0849	3.1306	2.9522	3.2473	3.0929	2.9952	3.2106	3.1387	3.1957	3.2068	3.3102	3.1892	3.0959	3.4715	3.1164	3.1706	3.3705	3.0316	3.074	3.1284	3.0724	3.0686	3.2297	3.2694	3.2012	3.1588	3.0608	3.1392	3.064	3.134	3.1959	3.0958	2.9806	3.1021	3.1487	2.9463	3.0383	2.9487	3.2175	3.0375
SPEF2	4.8999	4.4843	5.0462	4.6156	3.7163	5.334	5.1733	5.048	5.0779	4.7974	5.2118	5.5629	4.8027	5.05	5.0951	5.3396	4.9976	5.6562	5.2363	5.3821	5.2706	5.0509	4.9672	4.9797	4.7114	4.1834	5.02	5.3851	5.2522	4.8144	5.3287	5.3028	5.3442	4.5386	5.2988	4.8342	4.8642	4.7746	5.1175	4.6883	5.2799	4.2793	4.5317	5.0248	4.4206	5.0015	5.0311	5.0559	5.3018
CEP170 /// CEP170L	4.6805	5.0814	4.8331	5.4942	5.0463	4.7561	5.1707	5.1253	4.7992	5.013	5.0324	4.8843	4.8588	4.635	5.0315	5.0467	5.0305	4.9101	5.5229	5.0639	4.9238	4.7867	4.9993	5.0218	5.2228	5.095	5.0271	5.2439	5.0572	5.2256	5.2387	5.0307	5.2036	5.3401	5.2421	4.9092	5.1229	5.4067	4.8864	5.0879	5.0797	5.4099	4.501	4.9608	4.846	5.1209	5.0228	4.7688	4.6762
DTD1	4.6996	5.0627	4.9543	5.2474	4.5836	4.8521	5.5735	5.0702	5.5597	4.7713	5.2907	5.0074	4.9127	5.3336	5.0764	4.5547	4.7589	4.9335	5.457	4.9547	5.1071	4.4265	4.7009	4.3974	4.6199	4.5709	4.2849	5.288	4.6484	4.6898	4.8296	4.6952	4.8052	4.6492	5.3927	4.6388	4.8337	4.583	5.3434	4.4574	4.8238	5.0026	4.8193	5.0413	4.4242	4.7008	4.5798	5.4231	5.1536
CASC4	7.0365	6.7757	7.0389	7.2838	7.3041	6.5781	6.6762	7.0609	6.2511	6.5454	6.451	6.6829	6.7097	7.2893	6.2516	6.8695	6.9874	6.7506	6.3938	7.2783	6.2738	7.1134	6.8682	6.8185	7.8947	6.8203	6.7895	6.4232	6.0675	6.9644	7.0763	6.8347	7.7103	7.0294	6.8899	7.3358	7.4122	7.3855	6.5274	6.7613	6.9559	7.4448	6.6844	6.541	7.0857	6.4231	7.0457	5.8125	6.7833
FGF1	3.1777	3.1893	3.4142	3.1402	3.3724	3.2495	3.1838	3.184	3.2568	3.1489	3.1146	3.0884	3.1542	3.7203	3.0262	3.1857	3.3343	3.0436	3.0956	3.2663	3.3105	3.1951	3.4609	3.3175	3.2093	3.2572	3.124	3.1112	3.2209	3.3357	3.2597	3.2766	3.3724	3.1966	3.277	3.1761	3.258	3.1761	3.1112	3.2169	3.0665	3.0563	3.1734	3.0884	3.0621	3.0745	3.5545	3.1531	3.1782
ARPP21	2.9598	2.8926	2.7702	3.2521	3.3146	2.8986	2.9077	2.8091	2.8444	2.7667	3.0844	2.8655	2.813	3.0954	2.8521	2.7857	3.2129	2.8805	2.9568	3.0228	2.9404	2.9151	2.9823	2.8835	3.3112	3.0602	2.8488	2.9497	2.9744	2.9509	3.2579	2.7937	3.0868	2.7752	2.9791	2.8915	3.1007	3.0174	2.7996	2.9802	2.9183	2.9497	2.9119	2.9684	2.8908	3.0042	3.0788	3.0273	2.8091
RHOXF1	5.3339	5.2237	5.2542	5.5967	5.6372	5.2875	5.1774	5.1551	5.1866	5.0191	4.9522	5.2042	4.934	5.8931	5.1048	4.7664	5.7824	5.3531	4.8071	5.309	5.6852	5.0317	5.4637	5.4146	5.6061	5.0211	5.2374	5.5331	5.1663	5.3384	5.1942	5.3766	5.7992	5.0952	5.6892	5.2317	5.5914	5.8504	5.2098	5.3045	5.2217	5.5256	5.0123	5.6137	5.2416	5.9899	5.3081	5.2383	5.6875
ADAMTS17	6.0383	6.2136	6.4203	6.0996	6.1475	5.6529	5.8869	5.8389	5.9615	5.5016	5.7589	5.4247	5.6912	5.803	5.9314	5.8639	5.7732	5.8936	5.6977	6.3843	6.3025	5.9891	5.9989	6.295	6.4329	5.978	6.2329	5.9448	6.2969	6.139	6.0606	5.9825	6.4627	6.2593	6.1372	6.2967	6.396	6.4749	5.5946	5.788	5.8913	6.3787	5.8478	6.0882	5.6527	6.1113	5.9991	6.0427	5.678
SNHG7	4.9645	4.5835	4.7334	4.7957	4.6128	4.4885	5.0694	4.632	4.3934	4.6714	4.6705	4.3326	4.6674	4.9591	4.3919	4.7538	4.5773	4.9924	4.3649	4.72	4.7737	4.5461	4.9307	4.4232	4.9096	4.9763	4.6715	4.985	4.3466	4.8395	4.8217	4.802	5.1005	4.5122	4.6214	4.7316	4.8552	4.923	4.4736	4.7925	5.0185	4.7638	4.4174	4.3906	4.4375	4.8224	4.167	4.569	4.5241
DHH	4.7536	4.6027	4.9109	5.3282	4.5496	4.4668	4.6169	4.4294	4.3027	4.2668	4.478	4.6855	4.1623	4.5219	4.3121	4.4541	4.6811	4.5102	4.492	4.5963	4.7641	4.5027	4.5379	4.8212	4.8438	4.4261	4.6148	4.5367	4.5906	4.7948	4.6144	4.7556	4.7575	4.7127	4.5676	4.6283	5.1577	4.5442	4.512	4.7722	4.7203	4.6597	5.0036	4.8001	4.5089	4.9325	4.594	4.7697	4.4721
ABRA	4.9695	5.5254	5.2456	4.9458	4.8596	4.9962	5.5881	5.1785	5.422	4.9054	5.347	5.4736	5.409	5.586	5.4357	5.4462	5.2765	5.5499	5.2974	5.3331	5.0644	5.1932	5.1216	5.294	4.903	4.951	5.2005	5.4797	5.3544	5.3563	5.0676	5.2145	5.7322	5.2462	5.0039	5.2173	5.2047	5.0678	4.9306	4.9936	5.1255	5.107	5.0801	5.2653	5.1237	5.1163	5.1273	4.9797	4.9335
KLHDC1	6.0415	5.2744	4.6992	4.5436	4.2627	5.7926	5.2472	6.0814	5.3328	6.6257	5.3394	6.2016	5.6854	5.9621	5.909	4.9932	5.4349	5.5146	6.3845	5.7922	4.5094	5.899	6.0805	5.608	4.8766	5.8521	5.5765	4.9955	5.0497	4.9951	5.4832	4.8357	5.2775	6.1376	4.993	5.1787	4.1412	5.1927	5.8109	6.0051	6.0696	4.6	6.784	5.357	6.0294	5.601	5.4208	4.9107	6.0962
RICTOR	4.1472	4.1649	3.9035	3.8817	3.9016	4.19	4.1326	4.0989	3.99	4.1733	4.2491	4.0356	4.0565	3.9948	4.081	3.9793	4.0934	3.7166	4.1433	4.2201	3.9172	4.5439	4.1873	4.1759	4.1172	4.7014	4.1586	3.8003	4.0227	4.1193	4.3775	3.693	3.7985	4.1317	4.082	3.9198	3.9287	3.6566	3.8176	3.89	4.0404	3.7402	3.7371	3.8318	3.8039	3.6682	3.7992	3.9379	3.8439
PCDHGA4	3.8895	3.7634	3.3812	3.2937	3.4915	4.1311	3.0789	3.587	3.4406	3.7124	3.3105	3.9396	4.4413	3.5847	3.5874	3.4	3.5447	3.3955	3.5835	3.3797	3.3189	3.5099	3.3946	3.6762	3.7269	3.4617	3.5336	3.4467	3.6272	3.3523	4.397	3.8303	3.6873	3.8223	3.393	3.4101	3.8392	3.649	3.2199	3.6371	3.1549	3.2065	3.8903	3.2623	3.4089	3.6497	3.3865	3.2684	3.317
NETO1	4.0862	3.7466	3.5515	3.947	3.8744	3.5366	3.9436	3.7591	4.1218	3.5407	3.3791	3.7256	3.7043	3.6685	3.8603	3.5261	3.8405	3.5643	3.6826	3.5393	3.6582	4.0132	3.8699	3.6364	3.6333	3.6958	3.4171	3.5137	3.7898	3.4058	3.3306	3.6111	3.6059	3.6776	3.6521	3.8606	3.6165	3.7987	3.8583	3.8096	4.0604	3.579	3.9566	3.8242	3.7513	3.8432	3.8922	3.9294	3.6651
WWP2	5.0623	5.1874	5.5298	5.2506	5.0352	5.3955	5.8921	6.0538	5.4887	5.1976	6.1666	5.1482	5.6704	6.2087	5.6494	5.5264	5.583	5.9375	5.2784	5.297	5.262	5.0581	5.0728	4.5997	4.6551	4.5214	5.3876	5.4504	5.4848	4.702	5.3723	5.3018	5.6039	4.6154	5.2816	4.7541	4.929	4.7891	5.4015	4.7618	5.0192	4.964	4.6379	5.1212	4.7073	5.164	5.4423	5.6066	5.7917
ST7L	5.3176	6.3093	5.9141	6.2465	5.5327	5.9207	6.197	5.3157	6.0459	5.6116	5.6647	5.4854	6.0703	5.6013	6.4205	5.5907	5.7193	5.5592	5.6891	5.4172	5.5661	5.5398	5.2244	6.1269	5.5172	5.9365	5.5779	5.453	5.2597	5.3162	5.3279	5.136	5.4581	5.0567	5.4692	5.6518	5.873	5.3756	6.3879	5.4577	6.2314	6.546	6.6066	5.9113	6.2413	6.4735	5.8246	6.0057	6.0029
C2orf15	4.1757	4.1326	4.0728	4.0413	4.0911	4.3946	4.5156	4.0804	4.2609	4.015	4.5205	4.1903	3.945	4.2254	4.0343	4.0275	4.0374	4.2558	4.0459	4.2459	4.4046	3.9697	4.2614	4.0711	4.1234	3.9139	4.0269	4.5857	4.092	4.1272	4.3211	4.2202	4.427	4.0741	4.2219	4.4487	4.216	4.1043	3.992	3.9909	4.0027	4.0649	3.9751	4.2029	3.6797	3.9875	3.8295	4.3876	4.0798
KCNH8	5.3864	3.6721	4.2909	4.9852	4.7206	4.7701	4.6015	4.3682	4.1732	5.3308	4.592	4.9232	4.7553	4.4802	5.6559	4.5917	4.5384	5.5151	4.2181	4.2329	4.0739	4.3977	3.9511	4.4404	3.7002	4.4139	3.9363	4.7899	4.6508	3.6707	4.1055	4.2605	4.4979	4.3825	4.4196	4.2604	4.6668	4.0427	4.6927	4.6013	4.8065	4.5677	4.8677	4.7876	5.3514	5.2808	5.1291	4.6628	4.7058
MCF2L	3.8079	3.8722	3.9602	4.0767	4.2445	3.8069	3.981	4.023	3.6563	3.879	4.0083	3.756	3.8408	4.2564	3.7842	3.9746	4.1138	4.089	3.8386	3.8798	4.0271	3.935	3.9528	3.9543	4.3424	4.0694	3.9369	4.1206	3.9511	4.255	4.2215	3.9692	4.1502	3.9058	4.0059	3.7631	4.1449	4.2655	3.853	3.7515	3.8115	3.9778	3.9215	4.0163	3.9459	3.9846	4.19	3.8609	3.9308
SLCO6A1	2.9208	3.378	3.5265	3.2511	3.392	2.9067	2.9801	2.8991	3.002	3.1191	3.0031	2.9156	3.0727	3.2489	3.0565	3.099	2.9853	3.0984	3.0212	3.1208	3.2166	3.008	3.1698	3.2592	3.2846	2.8949	3.1726	3.0676	3.1071	3.1837	3.1695	3.0824	3.3444	2.9191	3.1456	3.2226	3.3692	3.1285	3.0949	3.0486	3.1588	3.0118	2.9032	3.1953	3.1985	3.2235	3.0458	3.3113	3.0377
C3orf48	3.5665	3.5549	3.3911	3.3632	3.3287	3.6907	3.537	3.2881	3.5465	3.5449	3.5161	3.335	3.7053	3.5933	3.6892	3.3598	3.5485	3.2945	3.4208	3.3007	3.4636	3.3897	3.5122	3.2454	3.286	3.5718	3.3566	3.4532	3.4191	3.3028	3.5128	3.2746	3.3371	3.2964	3.401	3.2329	3.4019	3.1946	3.4693	3.3649	3.4677	3.4012	3.5631	3.2153	3.3926	3.2969	3.0893	3.3848	3.5217
KLC3	4.1704	4.8514	5.2465	4.9947	4.345	4.261	4.69	4.3442	4.3163	4.0609	4.0161	4.1114	4.4582	4.7245	4.3928	4.2972	4.2087	4.3873	4.2153	4.4187	4.2216	4.196	4.0705	4.2657	4.4988	4.2797	4.426	4.3065	4.3324	4.193	4.4788	4.4114	4.7041	4.129	4.3763	4.4486	4.4136	4.3292	4.1195	4.3668	4.7379	4.7655	4.4154	4.3838	4.3637	4.4256	4.4301	4.4912	4.0755
CIB3	3.8248	3.408	3.4352	3.6131	3.4741	3.5729	4.2846	3.5542	3.7246	3.1736	3.6231	3.4193	3.7729	3.6244	3.2195	3.4356	3.3343	3.5226	3.3968	3.4131	3.5698	3.5139	3.5297	3.6924	3.9087	3.3011	3.5166	4.0619	3.8684	3.6659	3.9382	3.7186	3.6713	3.5837	3.5179	3.4801	3.7158	3.5089	3.4939	3.3908	3.5687	3.7567	3.8221	4.0693	4.0666	3.9827	3.2284	3.9279	3.477
CADM2	4.2416	4.2242	4.0872	4.0674	4.2169	4.3593	4.416	4.2481	4.5215	4.2595	4.2053	4.4862	4.2443	4.1769	4.6625	4.1878	4.3331	4.1097	4.2336	4.0225	4.4039	4.0329	4.1212	4.3566	4.0705	3.7689	4.3509	4.553	4.2642	4.3173	3.7285	4.258	4.3586	4.2901	4.0814	4.1522	3.9241	4.2402	4.2749	4.0722	3.9023	4.2031	4.2422	4.323	4.3372	4.478	3.7298	4.1836	3.9604
C9orf66	4.0392	3.708	3.7507	3.7024	4.2941	3.4789	3.8463	3.4127	3.4894	3.7093	3.3105	4.796	3.4033	3.5042	3.6057	3.5139	3.709	3.4796	3.8462	3.8094	4.0358	3.8073	3.8148	4.0281	3.7123	3.8339	3.8296	4.0114	3.5596	3.6835	3.5811	3.4131	4.0633	3.7512	3.6046	3.9639	3.8549	3.6874	3.4989	3.7798	3.8878	4.0207	4.049	3.8842	3.8436	3.5788	3.5532	4.2034	4.3014
HDAC9	4.1457	4.0948	4.1011	4.0069	3.8459	3.8515	4.1538	4.0524	3.9973	3.9664	4.1362	4.0034	4.1824	4.0665	3.7658	4.0281	4.0718	3.8865	3.8177	4.3179	4.416	4.3739	4.1126	4.1426	4.3571	4.3213	4.2402	3.9754	4.3278	4.2207	4.4797	4.0656	3.9814	4.1076	4.2418	4.2026	4.3655	4.1605	3.9846	3.7727	3.9528	4.1686	3.9263	4.1403	3.8608	3.9287	4.0348	4.1396	4.0153
SLC16A11	5.5964	5.4822	5.675	5.4883	5.5481	5.4073	5.6129	5.1568	5.0911	5.1414	5.5822	4.996	5.29	5.5149	5.1874	5.1825	5.0412	5.1006	5.2845	5.5251	5.8111	5.6222	5.5658	5.5509	6.1387	5.5836	5.7032	5.5585	5.5788	5.4766	5.4114	5.5218	5.5989	5.6753	5.3316	5.3346	5.5842	5.6668	5.0477	5.348	5.5194	5.7328	5.5337	5.477	5.2233	5.4082	5.0869	5.546	5.3646
TMEM67	4.1262	3.7544	3.526	3.9652	3.6074	3.9394	3.7619	4.2284	3.5065	3.3328	3.8413	4.4739	3.8966	4.1959	3.8416	4.0351	3.6443	4.305	3.7004	3.5936	3.593	3.9296	3.9772	3.7919	3.7414	3.605	3.566	3.4477	3.5456	3.8612	3.6525	3.7776	3.7212	4.2625	4.1465	3.7351	3.8217	3.8502	4.0656	3.5386	3.6904	3.8549	3.822	3.5535	4.2751	3.4721	4.0846	3.5858	4.0856
HS6ST2	2.9767	2.9953	3.0792	3.1104	3.0173	2.8934	3.1656	2.8903	3.2364	3.0167	2.8854	3.3422	2.925	2.9323	3.0388	3.1923	2.9588	2.9683	2.9658	2.9991	2.921	2.9142	2.9283	3.0164	3.1444	2.9787	2.9412	3.0699	3.1578	3.1243	2.801	2.9176	2.8051	2.9353	3.0156	3.091	2.9273	3.0221	3.1135	3.058	3.1579	3.0437	3.8215	3.1676	3.0821	2.8943	3.0161	3.0993	3.3227
CAMKK1	5.6525	5.4803	5.372	5.7983	5.6874	5.272	5.4636	5.4339	5.4245	5.4078	5.2482	5.1818	5.2441	5.3107	5.3362	5.5434	5.4025	5.4388	5.346	5.4863	5.7747	5.4349	5.5153	5.7563	5.7793	5.4835	5.3626	5.6674	5.5577	5.7424	5.4117	5.4747	5.6213	5.4745	5.6438	5.761	5.5257	5.7541	5.4764	5.3697	5.6846	5.7772	5.563	5.3982	5.5968	5.595	5.3709	5.5697	5.4304
ZNF625	4.7365	4.7663	4.8443	4.6893	4.8671	4.1399	4.8275	4.523	4.638	4.4888	4.8389	4.5652	4.3904	4.4697	4.2803	4.715	4.6609	4.6589	4.6475	4.3583	4.768	4.6409	4.5805	4.7518	5.1408	4.7229	4.8507	5.1203	4.9853	5.0729	4.484	4.9897	4.6914	4.4468	4.6747	4.754	4.883	4.9375	4.8848	4.7638	4.6265	4.6311	4.3143	4.7656	5.426	4.8144	5.097	4.7307	4.5954
ZNF563	4.6074	4.378	4.6136	4.3131	4.891	4.5115	4.6854	4.9542	4.5661	4.6567	4.9531	4.7832	4.6057	4.7715	4.5318	4.6605	4.4599	4.8832	4.3107	4.7223	4.2966	4.602	4.757	4.3592	4.5377	4.5442	4.7226	4.5705	4.0536	4.8115	4.9135	4.6071	4.4731	4.6806	4.5882	4.6719	4.517	4.5877	4.5341	4.5544	4.6734	4.5752	4.3954	4.0976	4.5304	4.4177	4.4084	4.4161	4.7489
LIN9	4.0819	4.2752	4.5851	4.2262	4.0548	3.8728	4.0914	3.9723	4.3667	3.8194	3.9549	4.0277	3.9744	4.4204	3.9793	3.9752	4.0236	4.0792	4.0441	3.9272	4.1592	3.6193	3.9288	4.0865	4.0596	4.0777	4.2198	4.3269	4.1084	4.2331	3.9203	4.023	4.2006	3.9376	4.0291	4.1947	4.2802	4.025	4.0373	3.7834	4.1965	4.5167	4.0086	4.4156	3.9431	4.0143	4.0561	4.5357	4.18
CLEC4D	4.8627	6.9989	4.7299	4.6378	4.228	4.2548	3.7861	4.2172	4.3269	6.4911	3.8347	4.6511	5.4793	3.4669	4.1381	4.9114	7.0179	3.7875	4.4536	4.1633	6.2515	4.622	4.2577	6.1622	4.6293	9.5065	5.7643	4.1315	7.722	5.2233	3.8568	4.6242	3.6729	6.8081	4.8184	4.7104	4.9065	4.4174	6.3927	7.8256	6.439	4.7532	6.9284	9.3887	3.7179	7.0681	6.3427	5.4032	4.3837
SLC25A27	5.8091	5.2846	5.2237	5.4128	5.3428	5.9423	5.436	5.3844	5.5794	5.6095	5.4596	5.8941	5.6018	5.462	6.2474	5.5132	5.6752	5.7342	5.6705	5.7089	5.5292	5.6381	5.8963	5.8414	5.9252	5.252	5.7783	5.5901	5.279	5.5641	5.9384	5.7716	5.9709	5.6628	5.4649	5.4086	5.6342	5.6989	5.5718	5.898	5.8441	5.559	6.3413	5.6254	6.3423	5.7067	5.6013	5.2876	5.9761
GPRC6A	3.8413	3.8265	3.9308	3.9944	4.1844	3.9766	4.0285	3.926	4.0671	3.8402	4.0831	3.7825	3.8665	3.8576	3.8763	3.9364	3.955	3.6296	3.8146	3.8957	3.7986	3.7855	3.5458	4.0424	3.9431	3.6085	4.0775	3.9408	3.8116	3.8996	3.8063	3.909	3.8428	3.8128	4.1375	4.0049	4.0297	3.8397	3.9234	3.8848	3.9988	4.2673	4.1577	3.9566	3.9163	3.9801	3.988	4.1587	3.8733
RAET1E	3.513	3.6671	3.8334	3.7394	3.9636	3.5885	3.4999	3.5567	3.4198	3.4256	3.9912	3.6353	3.2994	3.6823	3.6403	3.6087	3.5491	3.6548	3.7218	3.8052	3.6643	3.8866	3.6231	3.7212	4.0797	3.5642	3.8229	3.6542	3.7263	4.1713	3.9822	3.6771	4.0192	3.6115	3.788	3.7087	3.843	3.8437	3.746	3.6392	3.5762	3.8733	3.4884	3.692	3.7135	3.8434	3.507	3.9614	3.6958
SLC44A5	3.1273	3.328	3.3191	3.3103	3.1334	3.1964	3.466	3.188	3.0997	3.0369	3.086	2.9839	3.0421	3.3258	2.9436	3.007	3.1178	3.2097	3.1822	3.0228	3.4583	3.1222	3.3329	3.1311	3.3445	3.2377	3.2007	3.5753	3.2539	3.2556	3.3774	3.1682	3.286	3.1815	3.1112	3.2277	3.1365	3.1306	2.8964	3.2086	2.9719	3.1043	2.9539	3.2748	2.9924	3.1395	2.9302	3.187	2.9737
ZNF417	4.0453	3.7432	4.1905	6.2008	6.4727	4.3575	4.7136	4.2411	4.1184	4.2587	3.7543	4.9584	4.3241	3.7008	3.7041	4.9284	5.9184	5.1259	3.9163	4.5581	3.7594	4.2049	4.6885	3.2783	7.1584	4.4581	4.1303	4.3322	3.9403	6.24	3.5736	3.8224	5.0628	4.4555	4.1418	5.9924	7.2969	6.4321	4.4729	5.1531	4.7837	7.025	6.2012	3.8109	6.4548	3.5416	3.8631	3.8168	4.0606
ZNF781	5.1552	4.4683	3.8817	3.925	4.3713	5.0252	3.9994	4.8024	4.329	6.1496	4.4877	5.3297	5.1686	4.291	5.7129	4.222	4.4869	4.4208	5.8143	4.3673	4.3193	4.7115	5.1994	4.0981	4.0832	5.018	4.7318	3.8696	3.8354	3.6072	4.426	4.3837	4.3439	4.8495	4.4117	4.0912	3.9523	3.5014	5.185	5.7865	4.6014	4.2336	6.2139	4.1535	6.0987	4.9104	4.7327	4.4059	6.0897
HELB	4.9503	5.402	4.5338	5.3157	4.605	5.083	4.5179	5.775	4.4098	5.5938	3.7971	5.6639	5.942	4.8683	5.1059	5.2383	5.5384	5.1529	5.7614	5.6926	4.9709	5.6434	5.0641	4.8706	4.8815	6.6138	5.0182	4.4999	5.2095	4.6434	4.8018	5.2459	4.2225	4.9798	5.1605	4.8013	5.4313	5.1573	5.3387	5.184	5.3917	4.8633	5.1629	4.6818	4.389	5.2061	4.7792	4.4871	5.2151
SEC62	7.5915	7.0885	6.3423	4.4445	5.8431	7.9639	7.4606	7.6164	7.4326	8.0163	7.8465	7.1547	7.7168	7.2287	7.9896	7.0962	7.4328	7.6475	7.9801	7.0069	7.2621	7.6319	7.6626	7.1055	5.0326	7.8652	7.4701	7.8236	7.0341	6.6543	7.5276	7.3848	6.5253	7.9597	7.1178	6.8568	6.0631	6.7536	7.3097	7.3166	6.3537	5.5136	7.2445	6.9913	7.0464	6.5936	5.9002	6.7575	7.5997
TRDN	3.6054	3.678	3.7085	3.7127	3.778	3.7723	3.6501	3.5016	3.7606	3.493	3.7512	3.8203	3.6792	3.6231	3.779	3.7171	3.7988	3.7526	3.6872	3.6903	3.7071	3.7467	3.6757	3.7532	3.9011	3.7535	3.5924	3.7552	3.8656	3.7676	3.6728	3.8846	3.722	3.666	3.7343	3.6172	3.7063	3.7311	3.6938	3.7925	3.7782	3.6078	3.792	3.7507	3.7781	3.823	3.7756	4.02	3.7831
SOCS4	4.9472	4.619	4.7844	4.3046	4.1594	5.0202	4.8838	4.8144	4.778	5.2456	5	4.4946	4.5845	4.3317	5.3686	4.3569	4.4854	4.8782	5.4486	4.3103	4.9238	4.735	5.7521	4.3459	4.3345	4.7253	4.969	4.6258	5.0895	4.2771	4.9532	4.7037	4.3804	4.6447	4.4904	4.3304	4.168	4.4445	4.6194	4.1429	4.4299	4.2081	4.2093	4.8914	4.1297	4.3995	5.0309	4.5165	4.5526
C8orf31	3.4966	3.4185	3.5572	3.6366	3.3075	3.4545	3.4621	3.3501	3.4874	3.2276	3.5653	3.3322	3.3122	3.2393	3.4965	3.6473	3.5218	3.5205	3.3967	3.5393	3.7166	3.71	3.7639	3.3615	3.8177	4.0777	3.7417	3.3758	3.6862	3.5843	3.6831	3.5546	3.5954	4.1665	3.6138	3.5286	3.82	3.4879	3.5616	3.4634	3.7812	3.1713	3.4705	3.8385	3.4282	3.267	3.5685	3.4622	3.6565
ZNF547	5.1938	4.4727	4.9856	4.3567	5.0615	5.2381	5.2724	5.0876	5.2963	5.2254	4.91	5.6315	5.1536	4.9128	4.8434	4.3584	5.4907	5.6818	5.0616	4.8572	4.9567	4.7232	4.9255	5.3876	4.7917	5.29	5.1247	4.6187	5.2179	4.6587	5.0102	5.1007	5.2093	5.4484	5.1866	4.6372	5.1594	4.6716	4.8465	5.5251	5.0436	4.2442	5.5526	5.2227	6.2864	5.8356	5.433	5.6905	5.6977
SIM1	4.5052	4.3487	4.282	4.5143	4.4684	4.2319	4.4372	4.408	4.5396	4.1915	4.807	3.9854	4.5512	4.402	4.2775	4.2093	4.177	4.2241	4.385	4.4183	4.4944	4.4706	4.5876	4.2831	4.3372	4.335	4.265	4.6392	4.3559	4.2349	4.5175	4.4764	4.5692	4.1051	4.1453	4.5574	4.3786	4.7075	4.2208	4.1367	4.3698	4.5731	4.1953	4.5223	4.4761	4.2209	4.1763	4.281	4.1561
PROM2	9.5605	9.8953	10.1276	9.9535	10.0788	10.2439	10.2656	10.0869	10.3697	9.0807	9.9731	9.9256	10.1574	10.7092	10.0043	10.0707	9.5579	10.4301	9.4293	9.9289	9.6978	10.1051	9.5632	8.9855	10.1688	6.2155	9.3039	10.6661	9.2418	9.8328	10.7462	9.8621	10.2433	9.3742	9.9394	9.7131	10.1284	10.0036	10.0465	8.6169	9.527	10.1291	7.9813	9.212	9.2793	8.5281	9.0206	9.9389	9.5912
TLR4	6.8452	7.3839	6.7586	7.2447	6.829	6.9101	6.7711	6.4665	6.5877	7.6835	6.8203	6.7878	7.064	6.3154	6.993	6.9465	7.1306	6.369	7.1185	6.958	7.1746	6.9276	6.8017	7.1742	7.4159	8.4329	6.9226	6.4463	7.4189	7.2561	6.2765	6.8221	6.7467	6.9993	6.6033	7.1305	6.9857	6.9774	7.3836	7.4486	7.3845	7.1108	6.9568	7.704	7.0331	7.3772	7.6106	7.0395	6.958
TSNARE1	4.0218	3.9767	4.4139	4.5718	4.4978	4.3286	4.7302	3.8192	4.1862	3.8691	4.2261	3.8472	3.7685	4.1272	3.8793	4.259	3.9466	3.7849	4.1979	4.2366	4.5704	4.0952	4.2319	4.2873	4.6839	4.3188	4.1273	4.3954	4.303	4.3668	4.1373	4.1789	4.6289	4.3721	4.2973	4.688	4.532	4.5379	3.9405	4.1485	4.3242	4.7181	4.0874	4.1979	4.0785	4.3075	4.0033	4.3768	4.0358
CAPN13	3.3657	3.8487	3.9961	3.7287	3.6466	3.1462	3.5653	3.4726	3.449	3.1695	3.6688	3.5127	3.3862	4.5447	3.4852	3.3911	3.4238	3.5837	3.5512	3.4558	3.4729	3.5377	3.3638	3.5525	3.8969	3.1755	3.5147	3.7793	3.5021	3.5501	3.6435	3.5469	3.9773	3.1768	3.5178	3.4645	3.4089	3.6134	3.2909	3.4607	3.1274	3.6202	3.5465	3.4557	3.8381	3.728	3.5212	3.5618	3.4398
STMN1	4.3119	4.3756	4.368	4.3944	4.5089	4.1051	4.3226	4.5264	4.2441	4.0623	4.2312	4.2011	4.0421	3.9381	4.1599	4.031	4.3419	4.2803	4.4317	4.42	4.4072	4.0325	4.0566	4.6096	4.2937	4.1296	4.1885	4.7066	4.2489	4.2454	4.0277	3.9202	4.3331	4.0266	4.1189	4.1397	4.2703	4.3415	4.267	4.6748	4.6698	4.3797	4.1988	4.0757	4.775	4.763	3.9314	4.365	4.5685
SIGLEC10 /// SIGLEC12	6.4814	5.9379	5.6358	5.2872	5.4538	5.7554	5.3431	5.8156	5.2355	6.1625	5.4869	5.6814	5.1875	5.4921	5.6508	6.2713	5.7597	5.1378	5.8707	6.0275	6.2436	6.1616	5.7793	6.2799	6.2354	6.7145	6.2213	5.96	6.3997	5.8817	5.7797	6.1042	5.1538	6.4812	6.047	6.38	5.8143	5.6951	6.4947	6.4988	5.8496	5.6864	5.4171	6.4721	5.6291	5.5896	5.5386	5.7253	5.9243
RFX4	3.7399	3.9726	4.2867	4.0266	4.0346	3.997	4.1139	3.7865	4.1199	3.7106	3.9176	3.8229	3.681	3.9943	4.1177	3.8008	3.8019	3.7229	3.8851	3.9955	4.0762	3.997	4.1485	4.0154	4.0429	3.914	4.1466	4.2526	3.8886	4.094	3.973	4.2649	4.2944	4.0771	4.4259	3.9569	4.1635	4.0571	4.1919	3.8501	4.0202	4.2706	3.8369	3.8627	4.1181	3.9109	3.7982	4.0507	4.17
WFIKKN1	5.8578	5.7452	5.8626	6.0585	5.844	5.4265	5.6372	5.4474	5.3099	5.4945	5.6545	5.4193	5.4673	5.8993	5.3321	5.5792	5.5903	5.5195	5.5031	5.8046	6.1089	5.5903	5.4745	5.7566	5.889	5.3407	5.8435	5.8874	5.825	5.7725	5.5524	5.9413	6.0021	5.6704	5.9209	5.651	5.7525	5.7602	5.3611	5.6346	5.5612	5.9278	5.7664	5.8862	5.4321	5.7089	5.5428	6.09	5.6447
SENP1	4.3352	4.6335	4.7794	5.0037	5.0327	4.4859	4.5888	4.392	4.5487	4.421	4.335	4.4408	4.1879	4.3944	4.4358	4.3663	4.6132	4.8152	4.3393	4.4956	4.6876	4.5463	4.5763	4.5688	5.0708	4.6107	4.657	4.8212	4.7701	4.5877	4.6391	4.5262	4.7567	4.5034	4.3458	4.5158	4.5435	4.4642	4.27	4.2236	4.4361	4.6178	4.3221	4.3642	4.39	4.3377	4.7255	4.3523	4.388
KLF14	3.2335	3.2164	3.3038	3.4386	3.5129	3.1345	3.2308	3.3154	3.3375	3.2284	3.3815	3.4204	3.2577	3.4361	3.1479	3.3544	3.3945	3.1488	3.1738	3.2164	3.2955	3.1825	3.1531	3.2993	3.1808	3.1307	3.152	3.5964	3.3314	3.2696	3.3534	3.2452	3.191	3.0581	3.4336	3.1883	3.1674	3.48	3.0749	3.2143	3.4222	3.4084	3.1341	3.3857	3.7715	3.515	3.1839	3.27	3.1388
NXNL2	3.4298	3.309	3.4839	3.5924	3.2894	3.3186	3.3549	3.1946	3.248	3.4605	3.228	3.3539	3.3386	3.1962	3.1848	3.2509	3.485	3.5033	3.2376	3.3293	3.3438	3.3866	3.2486	3.3397	3.3611	3.4433	3.3821	3.773	3.5334	3.3242	3.2891	3.5214	3.5468	3.3223	3.3412	3.398	3.4734	3.4373	3.2344	3.226	3.35	3.6638	3.244	3.5514	3.4437	3.5779	3.411	3.517	3.5261
BRS3	3.1994	3.3637	3.2275	3.4167	3.3046	3.1698	3.436	3.2327	3.2387	3.0002	3.469	3.0935	2.9939	3.5032	3.4156	3.263	3.1223	3.2208	3.241	3.2972	3.1778	3.2421	3.209	3.2638	3.2835	3.2214	3.1981	3.2111	3.2549	3.1863	3.4288	3.1042	3.2441	3.3757	3.2216	3.1784	3.2792	3.2994	3.0933	3.2952	3.2956	3.4048	3.3545	3.3092	3.2024	3.1316	3.1824	3.2899	3.1241
NCRNA00205	3.4975	3.6886	4.0827	3.8181	3.7981	3.2285	3.6548	3.4354	3.3496	3.3421	3.9324	3.3447	3.4631	3.5583	3.454	3.6198	3.7648	3.366	3.5462	3.5483	3.9478	3.552	3.4564	3.4986	3.7967	3.453	3.6546	3.6777	3.3649	3.5722	3.8425	3.5429	3.7514	3.5986	3.6276	3.4601	3.6641	3.6834	3.461	3.3758	3.4738	3.6408	3.4182	3.5372	3.5326	3.5407	3.5974	3.7291	3.4958
TMX3	3.5987	3.3085	3.2848	3.5563	3.9871	3.5029	3.2604	3.8274	3.3238	3.842	3.4316	3.6004	3.1659	3.4517	3.5095	3.5422	3.8106	3.362	3.2464	3.5582	3.2765	3.37	3.2107	3.3707	3.4247	3.8915	3.212	3.2446	3.3807	3.2463	3.4414	3.4406	3.3989	3.3263	3.3764	3.4672	3.2953	3.4021	3.2935	3.2664	3.3126	3.4023	3.6908	3.6958	3.7782	3.3828	3.8752	3.7438	3.2847
ZNF396	4.6288	4.6605	4.8194	4.4513	4.4742	4.7664	4.7673	4.3604	4.9814	4.4307	4.8555	4.4142	4.6356	4.6592	4.1032	4.5749	4.52	4.7386	4.4194	4.7684	4.4688	4.8987	4.5152	4.557	4.5563	4.4979	4.3849	5.0659	4.8723	4.5663	4.8369	4.5769	4.3797	4.6778	4.6733	4.524	4.5063	4.5112	4.8773	4.3409	4.6248	4.9068	4.2513	4.6066	4.4645	4.5923	4.5731	5.0266	4.6955
SLC26A7	3.5033	3.3786	3.414	3.2282	3.428	3.458	3.7735	3.2066	3.5546	3.5132	3.0509	3.3127	3.3964	3.2588	3.3484	3.673	3.2356	3.4406	3.3416	3.4163	3.2839	3.4186	3.5828	3.275	3.4509	2.9768	3.2722	3.3604	3.6205	3.3071	3.3168	3.6383	3.4815	3.3229	3.3119	3.5411	3.4428	3.498	3.4258	3.3919	3.4425	3.5814	3.5578	3.6378	3.3763	3.6104	3.4344	3.5308	3.5091
SNX18	3.8236	4.0303	3.9095	4.0192	3.9382	3.7686	4.0122	3.7139	3.8983	3.9664	4.2944	3.9888	3.8782	4.1458	4.0125	3.8634	4.0643	3.8252	3.8558	3.9536	4.1933	4.0263	4.0682	3.9191	4.1971	4.1077	4.0495	3.877	3.9068	3.9812	3.936	3.8897	4.1522	3.9019	4.0929	3.9285	4.3235	3.9879	3.6198	3.7483	3.8488	4.0114	4.0305	4.1573	3.9134	4.0242	4.3996	4.0567	3.8844
FBXO39	4.4823	4.6408	4.6492	4.5629	4.6021	4.4298	4.6277	4.2959	4.5346	4.53	4.6519	4.4577	4.5191	4.6181	4.4912	4.888	4.466	4.5876	4.4576	4.4705	4.6728	4.6685	4.5581	4.5749	4.6288	4.6174	4.4802	4.3022	4.7254	4.5918	4.7507	4.6012	4.7694	4.5043	4.4968	4.6573	4.6277	4.4963	4.6183	4.4373	4.51	4.563	4.6908	4.6451	4.6168	4.5778	4.8437	4.9765	4.5725
B3GNT6	5.2844	5.2816	5.4297	5.4745	5.3011	5.4098	6.016	5.312	5.5247	5.0216	5.6059	5.2518	5.6049	5.2563	5.3376	5.3717	5.2086	5.433	5.1745	5.3674	5.7171	5.6958	5.2075	5.3881	5.3657	5.569	5.1739	6.0103	5.6142	5.6385	5.744	5.7603	5.6692	5.4519	5.5753	5.783	5.485	5.5943	5.2602	5.624	5.1899	5.7325	5.5427	5.7482	5.5744	5.4643	5.123	5.9252	5.3363
DENND1B	3.9869	3.8759	3.8535	3.996	4.3175	4.083	4.1498	4.1663	4.2613	3.9184	4.2847	4.1908	4.1778	4.4416	3.9044	4.2188	4.2639	4.5543	3.9004	4.194	3.7473	3.9709	3.9621	3.9074	3.9456	4.0016	4.0311	3.9131	4.0246	3.8962	4.4027	3.6361	3.9649	3.9692	3.802	3.844	3.8158	3.9836	3.9416	3.9897	3.8824	3.9123	4.1799	3.9458	4.3044	4.2482	4.1384	3.9248	4.0298
ZNF619	4.5596	4.7748	4.6552	4.8995	4.8587	4.4051	4.6239	4.3819	4.6147	4.0865	4.5643	4.3727	4.5918	4.3206	4.1237	4.2171	4.4719	4.684	4.3854	4.5909	4.4866	4.6751	4.1514	4.706	4.6994	4.2884	4.1964	4.388	4.598	4.6119	4.3757	4.4284	4.7475	4.3542	4.5665	4.3936	4.6203	4.663	4.4223	4.6134	4.5991	4.5832	4.5302	4.8619	4.6314	4.9378	4.5154	4.7358	4.945
ICK	3.1259	3.1414	3.1126	3.1447	3.0783	3.1057	3.4881	3.1958	3.6544	3.0349	3.4714	3.4584	3.1287	3.3202	3.3547	3.1628	3.52	3.1656	3.2341	3.13	3.2716	3.1251	3.1566	3.105	3.0464	3.1163	3.0344	3.4544	3.0895	3.0032	3.492	3.1789	3.0746	3.0295	3.106	3.0635	3.2179	3.098	3.1448	3.2654	2.933	2.9577	3.0128	3.1056	3.1676	3.1565	3.0221	3.2147	3.0728
FAM71D	3.6147	3.6769	3.7659	3.9384	3.7491	3.52	3.5183	3.4145	3.2713	3.2497	3.4448	3.2475	3.3864	3.3998	3.3892	3.6299	3.3413	3.5306	3.4141	3.7457	3.5755	3.3463	3.7729	3.5835	3.748	3.6427	3.6819	3.5982	3.2689	3.5465	3.6789	3.4686	3.6528	3.5254	3.6783	3.6434	3.5728	3.937	3.5115	3.5293	3.5545	3.7847	3.8867	3.5071	3.8958	3.4015	3.5139	3.6879	3.4677
BCL2L14	3.7293	3.836	3.8257	3.9655	3.7708	3.9018	3.9808	3.6807	3.7815	3.5578	3.7685	3.4318	3.8272	3.6244	3.7238	3.7386	3.4977	3.8363	3.8742	3.9521	3.9294	3.8577	3.9201	3.8584	3.9453	4.1376	3.7758	3.7111	3.8326	3.7388	3.9535	3.8291	3.8945	3.8073	3.8042	3.9222	3.7873	3.7768	3.7027	3.7983	3.8831	3.8259	4.0231	3.6527	3.702	3.7796	3.7004	3.9261	3.6095
HS6ST3	4.6488	4.2844	4.5451	4.5963	4.4573	4.2586	4.9177	4.214	4.3373	4.3525	4.4507	4.3351	4.5349	4.6906	4.3199	4.4281	4.0194	4.1066	4.3048	4.4756	4.6425	4.4204	4.4821	4.7656	4.9306	4.6442	4.6358	4.54	4.7132	4.88	4.5286	4.7999	4.3542	4.7799	4.3075	4.5089	4.6094	4.5562	4.3554	4.6274	4.4895	5.0592	4.2706	4.7501	4.1844	4.7098	4.1572	4.5877	4.6041
SLC26A1	5.0669	4.5572	4.941	5.2849	5.1606	4.9274	4.9034	5.2026	4.774	5.2116	5.5899	5.3983	4.8527	5.0088	5.0741	4.8746	5.2125	4.663	5.2104	4.9925	5.2624	5.081	4.974	5.1863	5.5007	5.1063	4.8839	5.6848	4.8741	4.9194	5.2783	5.0404	5.3039	4.8843	4.9209	4.8429	4.9416	5.25	5.3339	5.4219	5.6022	4.9654	5.5086	5.0543	5.6439	4.9776	5.5609	5.225	5.1713
CLDN15	5.8093	5.4036	5.5023	6.1286	6.1807	5.8621	5.6051	5.8473	5.6457	5.8521	6.1503	5.793	6.434	6.4039	6.0253	5.5774	5.9153	6.3253	6.0793	5.676	5.5235	5.5516	5.898	5.8958	6.3313	5.551	5.7325	5.7621	5.8571	5.8717	6.0891	5.8478	6.1225	6.0189	5.7747	5.6865	6.0926	6.3534	5.5846	6.019	5.7167	6.2675	6.0085	5.9283	6.185	5.9444	5.7078	5.7671	5.8571
RAB42	6.6853	6.4954	6.6273	6.4701	6.3855	6.2752	6.3095	6.495	6.8555	6.6115	6.1717	6.2635	6.4388	6.7674	6.0813	6.6816	6.7897	5.988	6.1834	6.7027	6.4363	6.5411	6.1017	6.4135	6.6132	6.1083	6.2513	5.96	6.885	6.3825	6.836	6.1963	6.3017	6.6869	6.5377	6.5643	6.2641	6.4729	6.446	6.5589	7.1806	7.0722	6.3013	6.3253	6.5754	6.4225	6.9138	6.938	6.4305
PTCHD1	4.0719	3.9719	3.8675	3.9534	3.745	4.0094	3.861	3.6615	3.6563	3.4334	3.9825	3.599	3.7684	4.1506	4.3827	3.8963	3.2714	3.9285	4.2133	3.9862	4.1276	3.9709	3.8906	3.8826	4.4537	3.9408	4.0506	3.9085	4.0217	3.8321	4.2161	4.22	3.9904	3.6864	4.3053	3.8538	3.9111	3.957	3.6099	4.3357	3.924	3.6687	3.9132	3.8984	4.0678	3.7083	3.769	4.0892	3.752
C2orf65	3.4744	3.4839	3.2329	3.4028	3.4972	3.3892	3.3159	3.5814	3.4378	3.5152	3.5322	3.231	3.4972	3.4052	3.5907	3.8686	3.6497	3.4413	3.2984	3.5393	3.4473	3.4436	3.4031	3.5062	3.4148	3.3334	3.2195	3.5733	3.5831	3.3319	3.4753	3.6422	3.2634	3.7233	3.3133	3.3082	3.3399	3.4875	3.8085	3.3252	3.5655	3.7019	3.2997	3.7714	3.6349	3.8097	3.4939	3.7165	3.7519
ZSCAN4	2.8377	2.7316	2.7883	2.8836	2.9633	2.7813	2.9483	3.0307	3.0677	2.7222	3.2647	2.7759	2.8628	2.9717	2.9549	2.8001	2.8507	2.8689	2.7252	2.9502	2.7179	2.9394	2.8854	2.7562	2.9848	2.9091	2.761	2.8641	2.8411	2.8019	3.1745	2.8131	2.8339	2.8663	2.8123	2.7285	2.7991	2.8619	2.8346	2.9651	2.9127	3.0208	2.828	2.774	2.6989	2.9043	2.9118	2.8707	2.7762
VWA5B1	4.3845	4.3228	4.8654	4.6659	4.6597	4.3941	4.6419	4.2153	4.4752	4.0743	4.5686	4.1936	4.3835	4.9693	4.3562	4.1478	4.5732	4.2252	4.2752	4.7181	5.4831	5.0115	4.5228	4.8925	5.4264	4.7527	4.8096	5.1592	4.8191	5.0549	5.0688	4.4503	5.0064	4.8156	5.1998	4.9983	4.6956	4.6767	4.388	4.6234	4.3376	5.2213	4.1435	4.6345	4.1436	4.8472	4.4785	4.6407	4.5311
TMEM148	3.487	3.5968	3.8562	3.4875	3.8222	3.7947	4.0902	3.6753	3.5512	3.8712	3.3936	3.557	3.5398	4.1641	3.7065	3.6935	3.6158	3.8509	3.7698	3.6943	4.0525	3.582	4.0549	3.8674	3.6392	3.5018	4.0316	3.9732	3.8269	3.9278	3.8394	3.9053	3.6579	3.8311	3.9381	3.8773	3.7274	3.8957	3.4207	3.661	3.7118	3.8341	3.8185	3.8502	3.6009	3.6542	3.5226	4.0901	3.6193
HTR6	4.8041	4.6117	5.0606	4.8715	4.7497	4.4281	4.8185	4.8132	4.6436	4.6899	4.862	4.5874	4.5411	4.7117	4.6684	4.7855	4.9705	4.5883	4.6029	4.8789	4.9511	4.6191	4.6591	4.8726	5.2358	4.6717	4.7092	4.8707	4.7265	4.9816	4.6022	4.8527	4.8373	4.7171	4.7185	4.9792	4.9411	4.8554	4.5098	4.7733	4.6421	5.2672	4.7517	4.71	4.6982	4.7283	4.6519	4.9479	4.7224
MAGEB6	3.109	3.0442	3.1319	3.0915	3.1337	3.2089	3.1931	3.1027	3.7407	3.0107	3.1542	3.3811	3.3106	3.1983	3.2298	3.069	3.1656	3.1996	3.1353	2.9932	3.0209	2.9233	3.0388	3.2496	3.1035	3.0758	3.0016	3.2176	3.112	2.9603	3.0084	3.1064	3.0482	2.8532	3.0341	2.996	2.9923	3.0825	3.3126	3.2258	3.7357	3.366	3.1392	3.1232	3.2112	3.1871	3.2465	3.218	3.0972
TCEB3C	4.7628	4.4345	4.3603	4.6851	4.8306	4.5636	4.9937	4.4149	4.3404	4.3883	4.4229	4.4248	4.469	4.2399	4.3118	4.6605	4.2791	4.622	4.5548	4.5201	4.6457	4.6146	4.8899	4.781	5.1211	4.6413	4.7151	4.9868	4.5799	4.8928	4.566	4.8571	4.6812	4.9684	4.654	4.7559	5.0314	4.6464	4.3713	4.7395	4.5339	5.0203	4.4087	4.441	4.418	4.7193	4.4687	4.8969	4.2595
C1orf104	9.0131	8.7008	9.0827	7.5888	8.0663	9.3787	7.4636	8.4727	7.158	8.3405	7.8105	8.6804	8.5347	7.9184	8.5497	8.3604	7.9901	9.057	8.2683	8.9055	8.2006	9.0148	8.5319	8.4621	8.7468	8.6293	8.4815	7.3143	8.0393	8.0087	8.9744	9.0057	8.951	8.7464	8.4084	8.1281	8.5273	8.4106	8.3328	7.978	8.1799	8.0558	8.2153	7.543	7.9918	7.7564	7.7429	7.1517	8.2672
CACNG6	3.2167	3.5634	3.5294	3.5911	3.4711	3.2685	3.6566	3.2472	3.3396	3.1911	3.346	3.0975	3.223	3.2704	3.3946	3.3294	3.4497	2.9459	3.4232	3.4595	3.4233	3.2955	3.3173	3.4226	3.4411	3.4953	3.4424	3.3586	3.3418	3.4988	3.5732	3.348	3.3901	3.4865	3.3914	3.2329	3.4853	3.4566	3.3353	3.4158	3.3185	3.8079	3.0992	3.3793	3.3789	3.4024	3.415	3.5528	3.5065
IFLTD1	4.0048	4.2273	4.2248	4.7148	4.0561	4.0157	4.2916	4.1545	4.3669	4.112	4.0815	3.9247	3.612	4.178	3.9947	3.9531	3.8229	3.9901	4.07	4.0661	4.1689	4.1253	3.9501	3.9967	4.3467	3.9661	3.977	3.9652	3.7819	4.0157	4.1604	3.9028	4.1433	4.0186	3.8041	4.0464	4.1149	4.1548	4.2156	4.0797	4.3091	4.2075	4.0631	4.2158	3.957	4.0339	4.1984	4.3527	4.1219
C19orf23	4.7356	5.1921	5.043	4.9049	5.1405	4.5926	5.0552	4.7786	4.8235	4.6676	5.0763	4.8211	4.8827	5.2002	4.5668	4.9144	4.9055	4.9656	4.7392	5.0455	5.3781	4.9497	5.0881	5.1879	5.8905	4.9324	5.2719	5.2881	5.3052	5.4237	4.9532	4.9936	5.3693	4.9599	5.1051	5.4008	5.4473	5.2489	4.8248	5.1203	4.9105	5.3961	4.4456	5.3415	4.9016	5.2949	4.729	5.4507	4.8923
C1orf125	7.1631	6.9548	7.9191	7.6801	7.5651	7.7092	4.8526	8.1409	7.2546	5.2484	6.2219	7.2102	7.8472	6.3336	7.0393	7.2082	5.9221	7.1496	6.9949	7.2705	8.5043	7.0675	4.0097	4.8519	7.5289	3.3868	6.706	6.7657	8.0069	7.5076	6.2774	6.7644	5.8903	6.0096	8.8041	7.5329	8.3746	8.0441	6.5411	6.4085	7.265	8.1716	6.292	6.3408	7.2665	5.8908	8.526	8.7417	7.4246
NCRNA00105	5.5098	5.7662	5.9462	5.6638	5.6643	5.5492	5.7053	5.3831	4.9808	5.0806	5.342	5.2509	5.1966	5.2437	5.367	4.9554	4.757	4.9664	5.3961	6.0203	5.605	5.4476	5.4165	5.7424	5.7395	5.4323	5.4319	5.1725	5.6012	5.6587	5.8047	5.4852	6.111	5.6423	5.3202	5.8895	5.6874	5.4284	5.0629	5.2848	5.3741	6.1393	5.1967	5.2203	4.7911	5.2556	5.3806	5.4362	5.1422
CD200R1	4.3343	4.0132	3.9563	3.9916	4.004	4.0579	4.1578	3.8745	4.4621	4.2489	4.1952	4.1447	4.0772	4.112	4.0619	3.8969	4.2867	4.1162	3.8376	3.8888	4.1457	3.9719	3.9948	4.4103	3.9599	3.8401	3.8591	4.5068	3.9205	3.9595	3.993	4.1288	3.621	3.8636	4.151	4.0548	4.0357	4.2029	3.9355	3.8966	4.0016	4.2614	4.0686	4.2907	3.9893	4.203	3.9924	4.3328	4.0436
C21orf89	3.6193	3.4627	3.6025	3.6053	3.8538	3.415	3.6919	3.5529	3.5769	3.4315	3.5772	3.2588	3.4088	3.5818	3.4423	3.7378	3.4127	3.7151	3.5847	3.4585	3.6515	3.4582	3.2939	3.594	3.6701	3.3678	3.4879	3.5405	3.5061	3.7216	3.4956	3.6073	3.4888	3.4517	3.499	3.5473	3.4401	3.5106	3.5523	3.4564	3.6755	3.8396	3.5507	3.4593	3.4733	3.4035	3.604	3.8094	3.4502
ATOH7	2.7559	2.7652	2.8226	2.7788	2.656	2.8076	2.8464	2.8996	2.7124	2.806	2.8507	2.8125	2.9576	2.7102	2.6985	2.6962	2.5972	2.7557	2.7911	2.6738	2.8452	2.7583	2.702	2.7632	2.8486	2.7417	2.8265	3.0589	2.771	2.7938	2.7864	2.8634	2.8992	2.8402	2.9015	2.7227	2.9688	2.7579	2.7359	2.7067	2.6214	2.882	2.7005	2.8672	2.6607	2.8637	2.7825	2.8258	2.8008
SEC16B	4.7282	4.6465	4.409	4.2566	4.1269	4.8806	4.1281	4.6779	4.0237	4.5731	4.4455	4.5357	5.1256	4.2872	4.5787	4.5547	4.2484	4.8867	5.3736	5.1464	4.8893	4.3888	4.8514	4.2587	4.1874	4.0404	4.5008	4.4305	4.644	4.2833	4.5516	4.9791	4.7705	4.6563	5.065	4.7296	4.953	4.3904	5.4563	4.0825	4.6979	4.3162	5.0559	4.3223	4.2195	4.191	4.1659	4.3367	5.0686
FAM123B	6.0895	6.3246	6.193	5.8036	5.8615	6.0895	6.0602	5.8244	5.9684	5.9616	5.8546	5.7468	5.8311	5.6725	6.0669	5.5931	5.6168	5.8749	5.9709	5.6816	6.0275	5.8287	6.0219	5.9081	5.6449	5.8007	6.0472	6.0634	5.7684	5.4678	5.8262	5.9491	5.9029	5.8956	5.7954	5.9619	5.9418	5.6673	6.1088	5.9961	6.2532	6.0621	5.926	6.2019	5.9048	5.6833	5.8768	6.0098	5.9048
NKX6-3	4.3629	4.3738	4.4642	4.7021	4.237	4.1459	4.4824	4.3331	4.0643	4.1137	4.2799	3.9549	4.2701	4.313	4.1582	4.1794	4.2135	4.2509	4.2148	4.1231	4.4045	4.0402	4.031	4.1997	4.2488	3.9541	4.0218	4.2125	4.1688	4.2802	4.2943	4.2518	4.1041	4.2599	4.1741	4.0236	4.3497	4.2421	4.3104	4.1651	4.2463	4.4281	4.208	4.0256	4.0557	4.2741	4.3811	4.2975	3.8513
C10orf27	4.1986	3.8798	3.8815	3.8836	3.9827	3.8374	3.954	3.5659	3.6528	3.8727	3.8415	3.5692	3.7953	3.9532	3.6124	3.7022	3.7708	3.9573	3.8809	3.9328	4.1952	4.0731	4.0849	3.8843	4.3934	3.9371	3.995	4.4195	3.8413	4.0009	3.639	4.2143	3.9787	4.2223	3.7946	4.2497	3.8322	4.2522	3.7923	3.8252	3.9164	4.3326	4.0608	3.8882	3.9806	4.0728	3.6348	4.1225	3.8174
EXOC3L2	6.055	6.2753	6.2937	6.0907	6.613	6.2282	5.3801	6.3164	5.7539	5.8576	5.5719	6.0533	6.2699	5.6916	5.9947	5.7576	6.5274	5.7615	5.8911	6.1446	6.2741	6.0855	6.4419	6.3603	6.9007	6.5431	6.4797	5.5666	5.7387	6.4958	5.9013	5.8612	6.4846	6.1768	6.2359	6.4617	6.4667	6.5141	6.0389	6.5585	6.2852	6.1947	6.2121	5.9204	6.6996	6.7623	6.1515	6.1221	6.2518
CABP4	5.0496	4.8188	4.8267	5.1819	5.2614	4.6575	5.1284	4.672	5.2852	4.7868	4.732	4.8916	4.8147	4.7277	4.8198	4.6377	4.7741	4.6829	4.874	4.5588	5.0503	4.7637	4.6132	4.9417	4.9031	4.5244	4.8115	5.0692	5.0281	5.0971	4.6919	4.8306	4.9207	4.9402	4.546	4.8711	5.0497	5.1508	5.058	5.1325	5.0833	5.1834	4.6526	5.0227	5.2259	5.3789	4.6592	5.3356	4.9157
TNFRSF13C	6.318	5.8294	5.9541	6.8244	7.0558	5.83	5.8133	5.683	5.3215	6.2204	5.3812	5.9912	5.7497	5.9742	5.808	5.5599	5.743	5.4322	5.7403	5.9971	6.2722	5.7081	5.9777	6.1326	6.4086	6.1433	6.0718	5.4891	6.0337	5.934	6.0069	6.059	5.9897	5.9634	5.9972	6.1665	6.1636	6.3997	5.6442	6.3536	5.9574	6.2067	6.1446	5.8127	6.4232	6.5016	6.5516	6.1927	6.1994
CAMK2N2	5.2029	4.6449	5.1946	5.2843	4.936	4.5648	4.707	4.9309	4.8133	4.7195	4.8141	4.9438	4.516	5.2859	4.5136	4.7916	4.867	4.9757	4.561	4.7921	5.1866	4.7242	4.9716	5.0945	5.4922	4.949	5.0561	5.2223	5.0675	5.1817	5.1935	5.2939	5.2522	4.7388	5.0417	5.3545	4.9622	5.1394	4.9225	4.8618	4.745	5.4232	4.4805	5.045	4.8058	5.1211	5.0861	4.5237	4.3751
C21orf99	3.2416	3.1327	3.1668	3.0838	3.3407	3.1587	2.945	3.1145	2.9122	3.1448	2.9841	3.0709	3.1965	3.1191	3.0848	3.1793	2.9745	3.1078	3.0951	3.0767	3.308	3.2326	3.2789	3.2556	3.3942	3.6198	3.1697	3.1433	3.2661	3.343	3.2736	3.2367	3.4059	3.3477	3.3258	3.2233	3.538	3.229	2.8938	2.8692	2.9704	3.4583	3.1398	3.2487	3.1637	3.1606	3.0954	3.17	3.278
KCNG3	3.5244	3.4358	3.7679	3.6644	3.3228	4.0105	3.5764	3.7641	3.4879	3.5407	3.5464	3.237	3.8624	3.7081	3.1645	3.5559	3.5016	3.7008	4.0113	3.5144	3.5013	3.9085	3.4948	3.8021	3.6164	3.4152	3.4104	4.0621	4.0326	3.3674	3.8733	3.5928	3.4968	3.4653	3.6589	3.4318	3.3168	3.4995	3.791	3.2352	3.2572	3.6202	3.142	3.5932	3.5726	3.4886	3.5817	3.1817	3.0826
MGC34034	2.9705	3.3372	3.4422	3.4342	3.4403	3.0524	2.9437	2.8721	3.1619	3.4055	3.1248	3.5318	3.157	3.0656	3.1991	3.2753	3.2698	3.2571	3.2123	3.0807	3.1313	3.0604	3.1171	3.1156	3.2763	2.9731	3.1046	3.4459	3.1636	3.1675	3.0338	3.1688	2.996	3.0551	2.9873	3.3297	3.1966	3.2767	2.982	3.1662	3.5897	3.4597	3.7371	3.2655	3.3974	2.9045	3.2381	3.3809	3.1373
FOXP2	4.8618	5.012	4.8674	4.7644	4.7563	4.6141	4.7446	4.8479	4.7722	4.4945	4.6546	4.4176	4.5662	5.05	4.4594	4.5415	4.5154	4.4879	4.7362	4.6947	5.2478	4.9546	4.939	5.1363	5.1549	4.6677	5.2563	5.498	4.7092	5.012	5.2175	4.8597	5.0414	4.7662	4.9938	4.6418	5.0546	4.7767	4.7154	4.7248	4.3237	4.7598	4.3308	4.6455	4.6061	4.6777	4.8293	4.7109	4.5632
B4GALNT2	4.4257	4.5153	5.3778	5.3311	4.5836	4.7845	5.0108	5.0298	5.0582	4.0419	5.2043	4.2203	5.4764	5.5927	4.7336	4.6855	4.1005	5.0246	4.7703	4.391	4.8793	4.7042	4.6815	4.3766	5.4738	4.0734	4.5278	5.5926	4.5042	4.5393	6.0937	4.8399	4.9924	4.4996	4.6781	4.7039	4.6644	4.852	4.3544	4.791	4.3066	4.5479	3.8777	4.8533	4.3167	4.2471	4.3941	5.1737	4.3807
FMR1NB	2.9268	2.9664	3.0471	3.1367	3.0979	2.8833	3.1819	2.9737	3.2222	2.8715	3.1828	2.8008	2.9422	2.8404	2.8801	2.9725	2.7301	3.0561	2.9617	3.0508	2.8983	3.0419	3.0393	2.9253	2.944	3.1566	2.817	2.9239	2.8989	2.77	2.9542	2.83	2.8566	2.9215	2.8567	2.9486	2.8786	2.8957	2.9211	2.9668	3.1856	3.0325	3.0377	2.9878	3.0223	2.9768	2.9451	3.0665	2.834
C1orf150	5.0799	4.4876	4.4041	4.4893	4.3531	5.1061	4.8838	5.2416	4.5249	4.9294	4.5395	4.6775	5.5188	4.4161	5.3204	4.6926	4.8488	4.8586	5.4967	4.7452	4.4098	5.5148	5.3953	5.0605	4.51	4.8514	4.527	4.5988	4.7608	4.6385	4.8077	4.6549	4.4886	5.1945	4.6584	4.8603	4.7246	4.5779	4.3334	4.4628	4.3253	4.342	4.4381	4.2134	4.3341	3.9358	4.194	4.0739	4.5607
SIGLEC11	4.4473	4.5184	4.5874	4.7404	4.4789	4.2108	4.6094	4.5106	4.4676	4.033	4.6118	4.0439	4.3409	4.4491	4.5881	4.2556	4.2803	4.442	4.8366	4.8704	4.6586	4.2767	4.2512	4.418	4.6505	4.2776	4.4263	4.8332	4.3926	4.5089	4.988	4.3665	4.3997	4.2947	4.4799	4.2502	4.763	4.2478	4.0509	4.0434	4.4048	4.4822	4.0993	4.5398	4.2706	4.3526	4.4315	4.206	4.2599
IL23R	4.4557	5.0014	4.5923	4.3745	3.6504	4.3874	4.8636	4.8595	4.6761	4.7643	5.2312	4.7576	5.2097	5.5188	4.1382	4.1028	3.6547	4.4246	4.8225	4.3165	4.3624	4.9862	4.5692	4.6019	4.1014	4.3081	4.2965	4.8078	4.9136	4.0903	5.1419	5.3432	4.965	5.1233	5.0368	5.0441	5.3064	4.3065	3.9915	4.5183	4.596	4.3517	3.3888	4.636	3.7977	3.7134	3.5744	4.6364	3.9579
MAGEB18	3.0821	3.0749	3.1025	3.4193	3.3494	3.1837	3.4461	3.258	3.2326	3.1475	3.3315	3.2416	3.2426	3.4203	3.1808	3.1769	3.2554	3.3751	3.1357	3.0886	3.2372	2.9404	3.3152	3.19	3.1504	3.1521	3.0555	3.0277	3.2213	3.1383	3.0968	3.0753	3.1541	3.0491	3.0871	3.0506	3.1818	3.1505	3.4025	3.1199	3.313	3.3354	3.4964	3.212	3.6692	3.288	3.2812	3.2127	3.1734
CD276	5.5705	5.6323	5.6871	5.7309	5.6388	5.4038	6.0178	5.5889	4.9197	5.6924	5.132	5.3518	5.518	5.5071	5.5955	5.4818	5.3604	5.4455	5.1268	5.4053	5.9463	5.6481	5.4507	5.6239	5.815	5.7037	5.7659	5.8388	5.6756	5.8961	5.3149	5.8225	5.9003	5.9256	5.5644	5.6821	5.5988	5.8489	5.1252	5.7841	5.5837	6.0166	5.545	5.7426	5.4942	5.7656	5.5134	5.7652	5.5865
IL28A	3.5551	3.7078	3.5948	3.5865	3.7005	3.6249	3.7778	3.4729	3.2655	3.5954	3.7117	3.4378	3.3085	3.3722	3.404	3.3433	3.5597	3.4275	3.2799	3.3568	3.507	3.4678	3.6075	3.5851	3.5761	3.4673	3.5312	3.3942	3.4056	3.5134	3.548	3.4743	3.4153	3.2917	3.464	3.4918	3.4815	3.4024	3.4587	3.8391	3.2154	3.8761	3.5312	3.5339	3.57	4.0122	3.2143	3.5712	3.4654
IL29	3.9618	3.838	4.1593	4.1485	4.2381	3.8419	4.0563	3.8847	4.1953	3.7882	3.8635	3.9497	3.9809	3.9966	3.7214	3.7239	3.8957	4.0066	3.852	4.2126	4.2831	4.1925	4.1505	4.2845	4.6918	4.0691	4.1923	4.2471	4.2651	4.4137	4.1697	3.9999	4.1464	4.1417	4.0216	4.1764	4.2422	4.3176	4.1632	4.1792	4.1714	4.2119	3.9755	4.18	4.1023	3.9075	3.755	4.117	3.9884
C4orf36	3.7809	3.7881	3.8288	3.6201	4.1798	3.7612	3.5998	3.8602	4.5523	3.8015	4.1689	4.1334	4.0713	3.8503	3.9947	3.9381	3.8608	3.9693	3.5011	3.7821	3.7902	3.7271	3.6355	3.8567	3.734	3.7057	3.5723	4.0431	3.9832	3.6258	3.9091	3.6425	3.8087	3.7315	3.7584	3.5549	3.8396	3.8751	4.1977	3.7076	4.0028	3.9134	3.9433	3.881	3.8861	3.9163	3.702	3.8016	3.7922
FIGNL1	4.4332	4.5677	5.1539	4.0041	4.487	5.1125	4.8176	4.5844	4.7127	4.9403	4.5064	4.2268	4.3825	4.258	4.5827	4.9429	4.5236	4.628	4.5616	4.3213	4.998	4.8625	4.2534	4.4959	3.9513	4.6817	4.4815	4.7337	4.6242	4.62	4.0184	4.842	4.1537	4.3953	4.4498	4.5807	4.7233	4.3063	5.1167	4.362	4.4332	4.2479	4.6749	4.6159	4.4905	5.0831	4.4905	4.8099	5.0051
RIMS1	2.9363	3.0204	3.1041	2.9192	2.9625	3.2378	3.123	2.9826	3.2867	2.9569	3.0954	3.0558	2.9317	2.9572	3.0221	2.9236	2.8201	2.9441	2.863	3.0426	2.9645	2.85	3.1487	2.7949	2.9758	2.81	2.913	3.2708	3.2103	2.8849	3.0211	3.2095	3.0136	3.0643	2.9077	2.9401	2.9118	2.8821	2.9481	3.1126	3.14	2.9115	3.0157	2.9321	2.8423	3.0349	2.8193	2.8905	2.9287
PITPNM2	5.1145	5.2383	5.3105	5.622	5.0541	4.8947	5.3666	5.119	5.279	4.7678	5.5161	4.9504	5.0709	5.3516	5.1398	5.3797	4.9692	4.9443	5.2463	5.0946	5.3046	4.9591	5.6084	5.2049	5.3401	5.4276	5.1362	5.3764	5.1098	5.2129	5.5087	5.2344	5.3797	4.9827	5.4341	5.329	5.2193	5.2622	4.8588	4.8288	5.0761	5.0535	4.7562	5.065	5.0266	4.9026	5.1221	5.4098	4.8359
PCDH10	3.2507	3.1296	3.5571	3.4629	3.3563	3.2011	3.3	3.3008	3.1823	3.1481	3.3396	3.1873	3.1467	3.3589	3.0213	3.4058	3.1526	3.2218	3.1326	3.2801	3.1888	3.1277	3.2731	3.2012	3.4974	3.1936	3.3134	3.3438	3.3054	3.5009	3.3426	3.3141	3.4081	3.2814	3.2703	3.2767	3.1546	3.1134	3.12	3.1498	3.0016	3.2426	3.1247	3.1668	3.2103	3.3857	3.2381	3.1985	3.0982
TAB3	3.5625	3.656	4.0965	4.0596	4.1542	3.8061	3.8778	3.6857	4.2674	3.4839	4.0058	3.7951	3.782	3.7083	3.6679	3.9758	3.8006	3.8688	3.8877	3.9426	3.8239	3.8537	3.9792	3.5093	3.8541	3.8297	3.6641	3.9001	3.7704	3.7297	3.902	3.5587	3.5188	3.7016	3.7568	3.6107	3.6921	3.5079	3.551	3.7679	3.7267	3.9705	3.8416	3.4684	3.5077	3.6468	3.793	3.9111	3.6939
GRK7	3.2975	3.398	3.2877	3.3805	3.3494	3.2552	3.7389	3.5047	3.5538	3.0774	3.5681	3.3564	3.2603	3.436	3.3973	3.3357	3.3019	3.2756	3.3336	3.2632	3.209	3.1802	3.2673	3.352	3.1901	3.3818	3.2612	3.3446	3.5137	3.2211	3.2754	3.4288	3.24	3.3529	3.3746	3.4229	3.4997	3.3148	3.2917	3.1531	3.3007	3.328	3.3175	3.3625	3.1995	3.5372	3.3122	3.3021	3.2646
MMEL1	7.8174	8.0176	8.478	8.3829	8.1198	8.1274	8.9249	8.3402	8.574	7.4529	8.3867	8.0816	8.3817	8.8178	8.0789	8.045	7.7136	8.5859	7.9985	8.3134	8.2764	8.0329	8.0271	7.872	8.3259	7.0559	8.1447	8.8596	8.3116	7.9294	8.7048	8.3781	8.8088	7.8571	8.4183	8.2774	8.3804	8.349	8.3016	7.8387	7.934	8.5652	8.0087	8.0368	7.8536	7.7743	8.099	8.5106	8.3372
PDE8A	6.8037	6.3131	6.6614	6.1741	6.3991	6.4407	7.5522	6.7729	6.8546	6.6142	7.1299	6.0951	6.6314	7.1309	6.9339	6.8979	6.184	7.15	6.4908	6.6673	6.9015	6.8296	6.7121	6.3152	6.0831	6.6514	6.692	6.3804	6.6227	6.2163	7.1135	6.6741	6.4988	6.8655	6.8021	6.2545	6.0822	6.2092	6.7498	6.2569	6.1319	6.2059	5.9922	6.315	5.9239	6.1112	6.1833	6.663	6.4595
NLRP6	4.8442	5.0155	4.7332	4.8991	5.1112	4.7805	5.2649	4.8093	4.8375	4.8627	4.6067	4.6465	4.7545	5.0828	4.6349	4.7342	4.5692	4.9699	4.7745	5.0318	5.1522	4.9518	5.3556	5.0631	5.4277	4.9647	5.2721	5.0668	5.1092	4.992	4.5415	5.1519	5.0347	4.9052	4.7275	5.1282	4.9751	4.9532	4.9819	5.1286	4.6622	5.0502	4.8445	4.9117	4.5223	5.2268	4.9572	5.1146	4.8353
AKNAD1	2.999	3.0954	2.987	2.9635	3.1265	2.8724	2.91	2.9865	3.0707	2.8556	3.0996	2.9324	2.7088	2.9962	2.8186	2.8939	2.9466	2.9841	2.8984	3.0599	2.9472	2.9562	2.9084	3.1296	2.9819	2.9961	3.0741	3.2905	2.9269	3.0021	3.1111	2.999	2.8733	2.905	2.9492	3.0147	2.9607	2.9257	2.9732	2.8165	2.8986	3.0054	2.8994	2.9531	2.8739	3.1477	3.1109	2.9886	2.9484
ZCCHC5	4.4133	4.3144	4.1759	4.3907	4.3301	3.9795	4.1833	4.1222	3.8788	3.9147	4.1377	4.1856	3.9604	4.3117	4.1314	4.0654	4.222	4.3607	4.2604	4.2269	4.5326	4.425	4.3284	4.4111	4.78	4.3132	4.5754	4.5369	4.5319	4.3734	4.0725	4.2001	4.3651	4.4638	4.4436	4.4683	4.3636	4.4937	3.9543	4.1401	4.0627	4.4939	3.8886	4.4618	4.2331	4.4211	4.2675	4.5598	4.1415
ATRIP	6.9821	7.15	7.4343	8.3559	8.5072	7.0843	7.4395	7.0006	7.0436	7.0684	6.866	7.3519	6.9822	7.3332	7.0069	7.2677	7.4719	6.9078	7.3063	7.1901	7.1529	6.7953	6.6815	7.3397	8.3625	7.242	6.9255	6.9592	7.037	7.4265	6.2741	6.6964	7.4543	7.0789	6.8509	7.255	7.6783	7.6422	7.0488	7.6092	7.653	8.2116	7.4095	7.3875	7.6549	7.8804	8.2215	7.6892	7.3619
ZIC5	3.9405	3.8075	3.7874	4.2274	3.9942	3.7795	3.8697	3.7944	3.5289	3.6845	3.6649	3.798	3.8308	3.73	3.7518	3.7206	3.8963	3.7672	3.7888	3.898	4.1202	3.7381	4.0816	3.7278	4.4127	4.124	3.9253	3.9896	3.8993	4.0365	4.0515	4.0606	4.0943	4.0599	4.1004	4.2305	4.0422	4.0788	3.8963	4.175	3.953	3.915	3.8447	4.1366	3.8584	3.6655	3.6918	3.9601	3.8735
ANGPT1	3.015	3.0516	3.0895	3.0402	3.0353	3.0392	3.1719	2.8786	3.1916	2.9376	3.129	2.876	3.009	3.0329	2.9878	2.9999	2.9782	3.0383	3.1007	2.999	3.1061	3.2428	3.3522	3.1955	3.0373	3.0977	2.9227	3.1457	3.0332	3.1804	3.2466	3.2098	3.1335	3.0288	3.0938	3.1533	3.0977	3.0941	2.9719	3.0638	3.0859	3.1906	3.1226	3.1074	3.011	2.9364	3.0525	3.0473	2.8941
TEDDM1	3.6943	3.8689	4.0374	3.7965	3.9726	3.2412	3.6577	3.7753	3.5885	3.5528	3.9571	3.7443	3.3645	3.6079	3.3771	3.5963	3.7316	3.2096	3.6017	3.6891	3.8236	3.425	3.4039	3.8307	3.6276	3.719	3.5666	3.34	3.8084	3.6162	3.9047	3.6394	3.682	3.7392	3.5715	3.579	3.6956	3.5672	3.8477	3.4597	3.7077	3.8062	3.6707	3.7667	3.9096	3.9578	3.6827	3.7172	3.8489
FLJ30430	3.8359	3.8524	4.0589	3.9889	4.1885	3.6844	4.0111	3.751	3.7179	3.8227	3.9863	3.7328	3.6254	4.0166	3.7008	3.791	3.8996	3.8984	3.9359	4.0189	3.9661	3.9979	4.0897	4.0002	4.3431	3.7586	3.9033	4.0137	3.9738	4.4044	4.2997	3.9173	3.999	3.7453	3.9609	3.8026	3.9541	4.0509	3.6012	3.9469	3.7761	4.0795	3.599	3.8635	3.6994	4.1463	4.0619	4.1483	3.8969
GABRG1	3.204	3.3573	3.235	3.435	3.495	3.1699	3.2139	3.3971	3.2972	3.2271	3.3142	3.2162	3.2081	3.0337	3.2326	3.361	3.2761	3.2875	3.2876	3.2211	3.1633	3.086	3.1859	3.1604	3.1881	3.2276	3.2273	3.293	3.4473	3.266	3.3007	3.4116	3.1756	3.1104	3.2716	3.0189	3.3633	3.1805	3.1075	3.1735	3.3426	3.2217	3.0244	3.3668	3.211	3.2894	3.4258	3.2915	3.427
PANX2	6.2637	6.2667	6.3543	6.3476	6.4771	5.8081	6.3704	6.0033	6.1167	5.8626	6.4235	5.8414	5.8676	6.0291	5.9708	5.9714	5.8498	5.8251	5.8362	6.2322	6.6592	6.1477	6.5568	6.4596	6.7743	6.269	6.4847	6.4675	6.4452	6.5768	6.4586	6.3277	6.5117	6.4375	6.3896	6.6338	6.6881	6.4226	6.1191	6.2056	6.1885	6.8845	5.9185	6.4056	5.9218	6.4352	6.1111	6.2085	5.9107
ZNF114	3.2027	2.8959	3.0313	2.888	2.9905	2.7808	3.4413	3.0813	3.5578	2.9712	2.9032	2.9936	2.9684	3.1651	3.1443	3.0301	3.1446	2.9065	2.9965	3.0804	2.9814	2.8316	2.9043	2.93	3.1761	3.3507	3.232	2.9251	2.9723	3.1539	2.9131	3.0767	3.057	2.832	3.0543	2.8273	3.1309	3.1207	3.0324	3.077	2.999	2.9151	3.0417	2.8379	2.8754	3.1	3.1009	3.7164	3.1383
CCDC27	5.7487	5.3888	5.1901	5.6347	5.6873	5.3615	5.6781	5.1535	5.5233	5.2871	5.3204	5.2925	5.3373	5.3583	5.4544	5.2366	5.1398	5.1465	5.3359	5.2556	5.623	5.3672	5.5845	5.5292	5.3488	5.1623	5.5089	5.4778	5.5522	5.8104	5.362	5.6339	5.3738	5.7549	5.0305	5.498	5.3311	5.7712	5.2947	5.5385	5.4903	5.8408	5.2916	5.5015	5.3071	5.3985	4.8334	5.5765	4.8695
C15orf26	3.5999	3.5238	3.6546	3.2599	3.5897	3.4161	3.581	3.4684	3.8785	3.4045	3.6083	3.6794	3.7411	3.5348	3.3156	3.4797	3.4181	3.9399	3.7946	3.5266	3.4471	3.4181	3.4611	3.5352	3.431	3.2787	3.4983	3.8646	3.5352	3.5971	3.7107	3.3886	3.6233	3.4035	3.5352	3.5268	3.5992	3.7816	3.4668	3.5725	3.8027	3.6749	3.9866	3.6383	3.7896	3.2655	3.6394	3.5099	3.4144
RBMY2FP	3.1964	3.3076	3.2035	3.2653	3.4187	2.8824	3.0287	3.0944	3.0762	3.0327	3.3201	3.1859	3.0912	3.1505	2.9593	3.2993	3.2803	3.3528	3.216	3.279	3.2149	3.3129	3.2183	3.1567	3.3416	3.1902	3.1222	3.1712	3.261	3.2047	3.4091	3.1374	3.1378	3.0637	3.1269	3.3635	3.1951	3.0582	3.174	3.0316	3.5098	3.2761	3.2883	3.2496	3.374	3.1224	3.3694	3.2047	3.1345
NEUROD2	4.1494	4.2208	4.3545	4.3386	4.4068	4.1037	4.7906	3.9004	4.1069	3.9628	4.287	4.1996	4.4121	4.4071	3.9947	4.1377	4.0257	4.0461	3.9108	4.2238	4.212	4.2604	4.1884	4.1981	4.3431	4.01	4.0239	4.2375	4.4007	4.2921	4.2721	4.1504	4.2522	4.2442	4.1373	4.3109	4.2474	4.2358	4.0106	4.2719	4.3554	4.5756	4.2687	4.2363	4.1621	4.3995	4.3186	4.4529	4.1082
C5orf17	6.8696	4.652	5.4812	4.6937	4.8351	4.4048	5.0088	4.5139	4.7008	4.3897	4.5305	4.9453	4.4142	5.5859	4.475	4.7141	4.4437	4.5886	4.5891	4.5946	4.862	4.6582	4.8591	4.4274	4.9249	4.6096	4.6568	5.1996	7.2272	4.9651	4.7731	4.6875	4.8158	4.5979	4.6627	5.2463	4.629	4.6068	4.5539	4.7421	4.5189	4.7235	4.6881	4.7077	4.5296	4.8084	4.464	4.7548	4.431
DNAH6	4.03	3.8288	3.9631	3.9377	4.1236	3.8475	3.7028	3.7138	4.1118	3.7985	4.1353	3.6672	3.5177	3.7156	3.8767	3.8082	3.7858	4.0232	3.5475	3.814	3.8334	4.2284	3.6933	3.9585	3.6399	3.585	4.0772	3.962	3.7904	4.0401	4.0593	4.0023	4.069	3.7894	3.9353	3.9165	3.8548	3.9802	3.8006	3.7819	3.8839	3.8748	4.3879	3.7213	3.6766	3.9991	3.9981	3.8527	3.8489
LRRC15	4.3305	4.3928	4.4101	4.3103	4.3954	4.2034	4.2448	4.3596	4.0608	4.4244	4.4913	4.3531	4.2005	4.6069	4.3766	4.3401	4.4673	4.3125	4.229	4.4138	4.7574	4.6319	4.3033	4.4585	5.0802	4.4743	4.7966	4.6235	4.7171	4.7844	4.772	4.6752	4.7667	4.767	4.8621	4.5388	4.4278	4.5964	4.1763	4.4533	4.0737	4.8439	4.3975	4.4724	4.2097	4.3582	4.7639	4.3532	4.6304
C10orf93	3.9054	4.2188	4.049	4.1286	4.1798	3.8721	4.0553	3.9072	4.0751	3.8548	4.0573	3.9956	3.901	4.2869	3.965	3.7997	3.9778	3.8064	3.7253	4.0786	4.0742	3.8986	4.0264	4.0305	4.2222	3.913	3.9401	4.099	3.9997	4.202	4.2023	3.9463	3.9485	4.1341	3.8418	3.8686	4.1252	3.9438	3.8408	3.8885	3.8893	4.0359	3.853	4.0211	3.7228	4.1397	3.9353	4.0728	3.8382
B3GNT7	4.2191	4.3309	4.5134	4.4901	4.4889	4.3988	4.179	4.1037	4.3079	3.9479	4.3917	4.0296	4.0292	4.4543	4.0869	4.2657	4.3734	4.2598	4.4794	4.1841	4.5656	4.2511	4.4253	4.3568	4.8175	4.3913	4.5739	4.4058	4.4796	4.2288	4.3855	4.5962	4.5692	4.4437	4.3142	4.5579	4.4178	4.3939	4.0779	4.0682	4.0692	4.584	4.0891	4.3804	4.0267	4.092	4.2529	4.3892	4.1993
ZNF645	3.6507	3.7081	3.7443	3.5677	3.5552	3.6798	3.4894	3.5723	3.7335	3.4371	3.6689	3.8143	3.7939	3.7858	3.5386	3.4964	3.5428	3.7145	3.5304	3.5889	3.5287	3.5632	3.5968	3.5687	3.6974	3.5314	3.4771	3.9948	3.7275	3.5751	3.513	3.5191	3.7835	3.5444	3.548	3.6173	3.6137	3.5643	3.4737	3.4439	3.4988	3.5373	3.5248	3.7767	3.6664	3.5604	3.6073	3.6844	3.3762
ZMYM6	3.9241	4.0012	4.0921	4.0967	4.0226	3.8285	4.0786	4.0077	3.627	3.8093	4.2635	3.4923	3.9756	3.7289	3.8383	3.9105	3.7185	3.7324	4.3066	3.8552	4.2002	4.2865	4.894	3.9447	4.1027	4.4825	3.965	3.9644	4.0057	4.1051	4.1968	3.9227	3.8318	4.0409	3.7186	3.7151	3.8713	3.8504	3.8009	3.6699	4.0131	3.7483	4.0901	4.0192	3.7498	3.8001	3.813	4.0312	3.5711
SGCZ	3.3576	3.5234	3.4641	3.5697	3.3524	3.0082	3.5462	3.2921	3.2568	3.2788	3.3074	3.2649	3.2671	3.516	3.2347	3.4468	3.2703	3.0898	3.2601	3.557	3.568	3.5001	3.5955	3.4744	3.5016	3.505	3.6404	3.2778	3.4652	3.5909	3.5038	3.7881	3.6645	3.6294	3.2923	3.7174	3.7172	3.7391	3.4244	3.4108	3.2214	3.2433	3.227	3.2376	2.9086	3.2155	3.3256	3.655	3.4475
WNT9B	5.3721	4.8598	5.204	5.2291	5.2348	4.9018	5.196	5.2138	4.8819	5.283	4.7509	4.7917	5.0519	5.073	5.0404	4.9508	5.0438	4.8805	4.6622	4.9644	5.3066	5.1149	4.9098	5.3088	5.6722	5.0454	5.167	5.4406	5.1064	5.3003	4.9412	5.1813	5.209	5.1302	5.0058	5.3928	5.4907	5.1293	4.973	5.2898	5.2009	5.6473	5.3142	5.2461	5.0403	5.5014	5.0039	5.1701	4.8658
CNPY3	8.3615	7.7999	7.4952	7.8699	7.8585	7.328	7.4248	7.3201	7.7334	7.9775	7.2505	7.8726	7.5102	7.6703	7.8912	7.1218	7.9357	7.3179	7.633	7.8763	7.9938	7.8477	7.7651	8.1572	7.8779	8.4334	7.7236	8.145	7.7624	7.8844	7.3229	7.8386	7.6352	7.8442	7.7554	7.965	7.7937	8.0638	8.066	8.3658	8.3478	8.0316	8.3889	8.3549	8.1322	8.2917	8.5782	8.259	8.0608
SCAMP1	5.1902	5.4905	4.9071	4.2338	4.6796	5.1582	5.3505	4.8241	4.6726	4.8677	5.5634	5.6544	4.853	4.5965	5.8639	5.4403	5.2505	5.1126	5.3042	5.2577	5.4055	5.3621	4.7472	5.0654	4.7013	5.2947	5.2928	5.5727	5.438	4.9818	5.5061	5.2952	5.1401	4.9616	5.5604	4.824	5.3619	4.8389	5.1645	4.7292	4.6991	4.6721	4.7428	5.016	4.6773	4.5664	5.3954	5.1547	5.1005
C2orf52	4.221	4.2593	4.6663	4.0603	4.29	4.3976	4.2673	4.1698	4.5415	4.2435	4.5425	4.758	4.5028	4.3671	4.4977	4.3053	3.9245	4.416	4.6104	4.2474	4.452	4.3011	4.3671	4.3216	4.4517	4.3458	4.477	4.1857	4.2795	4.2261	4.557	4.2571	4.0711	4.2721	4.3712	4.3651	4.4954	4.2372	4.2505	4.527	4.335	4.3312	5.4382	4.2757	4.3742	4.4422	4.1928	4.6886	4.3279
HAS3	10.0881	9.9146	10.0019	9.2329	8.8455	9.8841	10.0143	9.9204	9.9496	10.0247	9.9211	9.8447	9.9152	9.5884	9.9401	9.9362	9.6601	9.8499	9.8146	9.8939	10.394	10.21	10.1552	10.2204	8.8025	10.0192	10.0657	10.2599	10.2044	9.6512	10.3188	10.2084	9.7312	9.9362	10.1317	9.8776	9.8871	9.7294	10.0501	9.9373	9.7699	9.3188	9.9152	10.0643	9.7327	10.0001	9.571	10.234	9.9566
FGF4	4.3698	4.4391	4.7662	4.4656	4.4417	3.8374	4.7062	4.2771	4.2883	4.0578	4.5256	4.2119	4.4955	4.5253	3.8278	4.2823	4.1373	4.5664	4.1197	4.4898	4.538	4.3215	4.5972	4.2401	4.5408	4.351	4.3958	4.359	4.5139	4.3657	4.8424	4.4621	4.6646	3.9782	4.3486	4.1939	4.5791	4.7493	4.1877	4.3127	4.1021	4.3929	4.1877	3.9598	4.278	4.2376	4.4195	4.526	4.2836
SLC30A8	4.4741	4.5581	4.6194	4.6105	4.3439	4.3593	4.5009	4.3579	4.4325	4.2727	4.3694	4.3817	4.3541	4.549	4.3883	4.3514	4.3097	4.2077	4.4147	4.4281	4.4184	4.2733	4.5797	4.3978	4.4565	4.3818	4.2593	4.3932	4.5168	4.6534	4.4754	4.3431	4.3495	4.457	4.3486	4.3566	4.5557	4.2995	4.3744	4.4802	4.4683	4.4395	4.4669	4.2786	4.5228	4.3605	4.2597	4.3607	4.2038
LOC142937	5.4815	5.4179	5.5058	6.4784	6.2168	5.4878	5.4935	5.4065	4.8839	6.3551	5.9644	5.7772	5.3889	5.079	5.1977	5.0004	5.8689	6.065	5.3802	6.1082	4.8541	6.0601	5.7434	5.1978	6.5932	6.7457	5.566	5.2699	4.8032	6.0003	5.8161	5.3432	5.8904	6.1192	5.3489	5.8331	5.7445	6.1628	5.3131	5.6521	5.761	6.2715	5.985	4.4123	5.3756	4.8341	5.1058	4.9853	5.0466
MGC42157	2.9805	3.0456	2.9795	3.3085	3.0518	3.0331	3.2057	3.0439	3.0559	3.2751	2.9228	3.076	3.2583	2.917	3.0252	3.0346	3.1708	3.0161	3.0405	2.7774	3.0111	2.809	2.8769	3.1637	2.9729	2.852	2.9184	2.9744	3.1436	3.0413	2.7556	3.0108	3.0249	2.9825	3.0028	3.1095	2.9877	2.9273	3.1162	3.057	3.0907	2.9315	3.2407	2.9404	2.9769	2.9998	3.1294	3.2654	2.9444
C11orf65	3.3652	3.3149	3.2452	3.2392	3.5749	3.179	3.1937	3.0425	3.2305	3.6149	3.4048	3.0981	3.4334	3.4118	3.0867	3.2509	3.3029	3.3308	3.2257	3.3331	3.424	3.2839	3.2796	3.2448	3.5451	3.1276	3.2429	3.3976	3.3164	3.1697	3.6133	3.2317	3.2544	3.4174	3.3851	3.4515	3.5368	3.2535	3.2975	3.181	3.2604	3.2993	3.3903	3.4601	3.2605	3.4304	3.3722	3.5154	3.403
FAM71E2	4.8824	5.0118	5.1567	4.6476	4.8237	4.6951	5.3215	4.6716	4.6339	4.9386	4.8467	4.7649	4.5544	4.9899	5.0731	5.0925	4.987	4.4495	4.9773	4.846	5.2297	4.7353	4.6534	5.0148	5.1758	4.4497	5.2519	5.1309	5.0024	5.1372	4.3027	5.1891	4.9307	4.5869	4.9868	4.832	5.1357	4.922	5.1078	5.0827	4.6752	5.3865	4.7839	5.2447	4.8355	4.9968	4.5262	4.9269	4.9164
OR5P2	3.7013	3.7192	3.8675	3.9948	4.5282	3.8136	3.8502	3.9568	4.1303	3.6431	4.0749	3.4692	3.6539	3.8382	3.48	4.3615	3.5504	3.7795	3.9468	3.6924	3.9568	3.3027	3.3824	3.6138	3.7815	3.4243	3.494	3.7044	3.8215	3.6143	3.9447	3.5814	3.6482	3.6095	3.6143	3.679	3.5042	3.4839	3.8676	3.874	4.2103	4.0556	3.9985	3.7783	3.949	3.7391	3.7094	3.988	3.8317
DYDC1	3.8221	3.3806	3.5871	3.5563	3.7877	3.8065	3.9723	3.6864	4.0176	3.803	3.4353	3.9854	3.6464	3.4969	3.6398	3.7925	3.4824	3.5179	3.4633	3.4749	3.6467	3.4642	3.4804	3.8032	3.5369	3.3594	3.6675	3.8672	3.6051	3.6206	3.0648	3.5389	3.406	3.5843	3.5089	3.7956	3.3913	3.6983	3.8881	3.6726	4.1889	4.3667	4.5011	3.9015	3.5068	3.6456	3.6008	4.0811	3.4357
IL27	4.8973	4.7357	5.0169	4.7528	4.8357	4.4715	4.8863	4.845	4.6843	4.6381	4.7398	4.6005	4.6536	4.9691	4.671	4.8029	4.6024	4.6419	4.5885	4.9066	4.9034	4.8073	4.873	4.9561	5.228	4.9555	4.836	5.3599	4.7663	5.032	5.1877	5.0386	5.1455	4.9677	4.759	5.0557	4.8939	4.8479	4.5434	4.5974	4.6443	5.1422	4.5803	5.0658	4.285	4.7593	4.7442	4.9028	4.6327
IQCF1	5.817	5.5406	5.8832	5.522	5.7683	5.4171	5.8248	5.7378	5.2246	5.5452	5.7515	5.7861	5.5807	5.7044	5.53	5.4836	5.6561	5.3303	5.2637	5.6661	6.0428	5.6945	5.6951	5.5863	6.2913	5.6466	5.7988	5.7927	5.5577	6.1004	5.7974	5.7524	5.7109	5.8637	5.8394	5.7483	5.684	6.2023	5.5317	5.6575	5.5884	5.8003	5.4702	5.8792	5.372	5.8506	5.5148	5.7866	5.4621
DEFB125	3.4382	3.4256	3.3982	3.4014	3.4581	3.1292	3.341	3.1501	3.243	3.4287	3.1259	3.3836	3.3001	3.2337	3.4574	3.2678	3.1688	3.2622	3.2697	3.3848	3.2923	3.43	3.363	3.3043	3.8494	3.3496	3.4467	3.4179	3.1374	3.4506	3.4277	3.2456	3.5211	3.3225	3.3198	3.4116	3.3552	3.5636	3.5146	3.3852	3.4106	3.4148	3.4517	3.4283	3.1974	3.5041	3.1239	3.3838	3.2943
WFDC10B	4.5768	4.5149	4.3133	4.4897	5.2105	4.872	5.0695	4.3475	4.5205	4.4678	4.5099	4.3417	4.7294	4.5674	4.6542	4.5933	4.3195	4.9344	4.4412	4.5365	4.4078	4.7472	4.6446	4.757	4.5904	4.4518	4.5035	4.5443	4.7129	4.5986	4.7993	4.4754	4.6113	4.5018	4.4376	4.5961	5.0741	4.7014	4.4795	4.5988	4.9194	4.9812	4.416	4.4608	4.3241	4.5237	4.5082	5.05	4.4778
DEFB105A /// DEFB105B	4.1593	4.3604	4.584	4.1715	4.3032	4.1256	3.916	3.8529	3.8799	3.6836	3.7261	3.6015	3.8179	4.2319	3.4395	4.0976	3.7014	3.7805	4.1186	4.1934	4.3154	3.978	3.8837	4.0567	4.5493	3.7093	4.1346	4.2251	4.1252	4.3573	3.8278	4.1041	4	4.0238	4.143	4.0761	4.2054	4.3378	3.9166	3.9397	4.0318	4.3104	4.3354	4.3057	4.1501	4.216	3.8549	4.5021	3.7259
PKHD1	3.5407	3.7266	3.8891	3.7896	3.7737	3.473	3.5367	3.8382	3.5604	3.5953	3.487	3.5899	3.5254	3.8845	3.5786	3.5176	3.9498	3.7004	3.6068	3.4698	3.6532	3.5308	3.3836	3.5887	3.5267	3.5081	3.6947	3.6992	3.4853	3.6939	3.9152	3.7914	3.7353	3.4899	3.6757	3.5205	3.6803	3.5015	3.4225	3.4482	3.3021	3.4901	3.619	3.5895	3.5412	3.7195	3.6751	3.573	3.6699
PKD1L1	3.9442	4.0756	4.0484	3.8633	3.876	3.8253	3.96	4.1179	3.6261	4.0543	3.95	4.0692	3.9572	4.0766	4.1948	3.7616	3.76	3.7218	3.8931	3.8421	3.9163	3.7686	3.7456	4.3281	3.8022	3.7195	4.1677	4.1394	3.7883	4.1055	3.8555	4.1582	3.898	4.1253	3.8557	3.8594	3.8695	4.4413	3.7228	4.0441	3.7542	4.3244	3.9705	3.8434	3.8164	4.2801	3.9624	3.8871	3.8083
GPR112	3.9098	4.0121	4.1593	3.7151	4.2754	3.6008	3.8018	3.7151	3.4529	3.7085	3.9161	3.5142	3.7268	3.6935	3.6356	3.8244	3.5204	3.5353	4.0139	3.8444	3.6573	3.4342	3.9705	3.8697	4.2344	3.875	3.9798	3.5829	3.8338	4.1562	3.5638	3.7512	4.0535	3.7083	3.7824	3.9884	4.0443	4.0779	3.9288	3.6848	3.822	3.976	3.7351	3.6637	3.6166	3.9057	4.0542	4.0234	3.7163
ODZ1	4.9897	4.5694	5.1576	5.1259	4.7428	4.8016	4.9892	4.72	4.6516	4.7161	4.8802	4.6959	4.7916	4.582	4.6804	4.8565	4.7594	4.9219	4.9919	5.1222	4.9291	5.0939	5.0523	5.0085	5.6128	5.4384	4.8262	4.8173	4.9467	5.0713	4.5928	4.9098	4.921	5.0939	4.9134	5.0589	4.8521	5.2577	4.8014	4.9102	4.8608	5.1479	4.7057	4.912	4.7366	4.7522	4.8597	5.3022	4.8476
REXO1L1	4.3126	4.5658	4.5176	4.3717	4.4609	4.1868	4.4979	4.1598	3.9747	4.2534	4.0749	3.8434	3.944	4.1164	3.8415	4.381	4.2147	3.8897	3.9681	4.4152	4.768	4.4514	4.6269	4.34	4.6264	4.3719	5.0237	4.3512	4.246	4.7511	4.365	4.5797	4.5483	4.6704	4.2461	4.2644	4.8799	4.4844	4.2201	4.466	4.2923	4.4245	4.1049	4.168	4.1156	4.3357	4.4259	4.7173	4.2392
TAF1L	3.6362	3.4633	3.4277	3.8973	3.8961	3.6223	3.8845	3.3891	3.449	3.3686	3.6902	3.4611	3.7201	3.5548	3.5796	3.612	3.3317	3.3404	3.4792	3.7058	3.7538	3.5843	3.8048	3.837	3.7207	3.719	3.3193	3.6183	3.449	3.5829	3.7395	3.4241	3.4905	3.5277	3.3379	3.7438	3.6935	3.5621	3.4827	3.3285	3.7694	3.4522	3.4222	3.5529	3.4987	3.6471	3.2629	3.7516	3.5244
CNTNAP5	3.6693	3.8871	3.8811	3.7047	3.8016	3.6277	3.5586	3.4188	3.5251	3.4551	3.6767	3.2905	3.7057	3.7148	3.3241	3.8046	3.7726	3.5826	3.6791	3.8274	3.8038	3.2449	3.4237	3.5093	3.7896	3.373	3.5893	3.7609	3.5736	3.6921	3.8417	3.5965	3.6541	3.3821	3.3918	3.6054	3.7868	3.7898	3.3873	3.3607	3.5842	3.8246	3.5381	3.6615	3.5548	3.7861	3.4267	3.8609	3.6086
RECQL4	6.2026	6.2002	6.4732	7.0126	7.0382	6.1005	6.0806	6.1383	5.9992	5.9943	5.8649	6.2413	5.8427	6.1064	5.6333	6.2412	6.5659	6.0136	5.7023	5.9922	6.1662	5.9742	5.41	6.0249	6.9065	5.6047	5.9962	6.2906	5.8619	6.8149	6.0006	6.2161	6.3913	5.3819	6.1171	6.2676	6.4203	6.5512	6.2034	6.2578	6.5896	7.0671	6.2026	6.3819	6.3579	6.7014	7.4093	6.8869	6.7357
GPR113	4.6525	4.1875	4.5978	4.613	4.9351	4.3086	4.3067	4.1376	4.7774	4.1916	4.3077	4.2981	4.1449	4.5061	4.0027	4.5038	4.3087	4.4913	4.3889	4.3421	4.4964	4.3411	4.4119	4.4271	4.5359	4.0988	4.4401	4.5175	4.5122	4.8757	4.2457	4.8078	4.3905	4.007	4.582	4.2911	4.6151	4.5236	4.4421	4.4014	4.1477	4.3197	4.1781	4.7058	4.4838	4.7167	4.5825	4.6151	4.2998
TMC2	4.276	4.1686	4.1837	4.8028	4.3965	4.3732	4.5772	4.3559	4.1359	4.0021	4.1522	4.1218	4.0289	4.1319	4.2872	4.0705	4.1533	4.0325	4.1601	4.3632	4.4513	4.3098	4.1524	4.2118	4.8579	4.2002	4.4283	4.3161	4.2121	4.2893	4.5305	4.3183	4.4146	4.0948	4.2987	4.3939	4.3044	4.5745	4.0532	4.3171	4.0353	4.6622	4.0505	4.3497	4.4548	4.1633	4.2379	4.1634	4.2069
SMCR5	4.5841	4.6503	5.2712	5.1385	5.2682	4.6407	5.0115	4.4949	4.6396	4.2903	4.5261	4.3043	4.4514	4.8283	4.4396	4.6846	4.5384	4.545	4.6161	4.3559	4.5685	4.5296	4.7946	4.7025	5.2206	4.6608	4.566	4.9365	4.686	4.5938	4.6801	4.3981	4.4577	4.3742	4.4755	4.3655	4.5913	4.6953	4.5465	4.4844	4.5151	4.6835	4.2268	4.6647	4.8224	4.5988	4.6756	4.7448	4.2771
BICD2	4.5744	4.0855	4.4254	4.3385	4.2707	4.0292	4.3191	3.8619	3.9163	4.147	4.0098	3.9468	3.8019	3.9397	3.8856	3.9575	4.0143	3.6688	3.8835	4.0503	4.4637	4.22	4.5646	4.4045	4.7873	4.4658	4.5267	4.3895	4.5312	4.6119	4.213	4.4924	4.5786	4.6032	4.4538	4.4222	4.2315	4.5521	4.214	4.3366	4.2794	4.3818	3.9946	4.4518	4.0274	4.4691	4.1532	4.6756	4.2845
ZIM3	3.0428	2.9911	3.0356	3.1447	3.1825	2.9751	3.141	2.9831	3.1268	2.9593	2.9937	2.9432	3.1214	3.126	2.9965	2.9917	3.0681	3.0034	3.0212	3.0281	2.9957	3.0395	2.9585	3.0151	3.1834	3.0636	3.0573	3.1223	3.1805	3.1093	3.1932	3.0745	3.1895	3.0481	2.9624	3.1206	3.0381	3.0883	2.9981	2.904	3.1646	2.9395	2.9501	2.9688	2.8136	2.8692	3.1659	3.1028	3.0646
NOX5	4.4716	4.1651	4.2366	4.2565	4.2391	4.2948	4.2945	4.2999	4.1891	4.1352	4.1705	4.6976	4.1856	4.2693	4.1523	4.1547	4.0579	4.066	4.2557	4.2981	4.3535	4.149	4.1017	4.2059	4.6462	4.2204	4.4785	4.3375	4.3538	4.5297	4.549	4.0183	4.5299	4.0142	4.2022	4.3726	4.5325	4.3615	4.1566	4.3943	4.506	4.8284	4.5025	4.3873	4.3991	4.5779	4.2238	4.3585	4.2262
G30	3.1507	3.232	3.2351	3.2385	3.18	3.1703	3.2446	3.2043	3.3357	3.1557	3.1368	3.0933	3.2664	3.2096	3.1722	3.2374	3.3333	3.2965	3.1483	3.0941	3.1267	3.2622	3.3362	3.1556	3.2087	3.1934	3.1093	3.2231	3.0839	3.2358	3.1745	3.1387	3.261	3.1092	3.1359	3.1855	3.2507	3.2016	3.1799	3.1703	3.1168	3.1089	3.2035	3.2001	3.227	3.311	3.1924	3.1179	3.2475
GPR126	4.2469	5.4379	4.8421	4.414	4.0478	4.9546	4.1841	4.5676	3.7084	4.726	4.2898	4.6514	4.9026	3.9391	5.1589	5.0879	4.5801	4.2849	4.9408	4.5284	4.6746	4.3228	4.1546	4.4856	4.3915	3.7265	4.4607	4.0382	5.2276	4.3566	4.2112	5.3429	4.4707	4.1443	4.7215	4.4125	4.5685	4.1471	5.0665	4.0722	3.9115	4.6131	4.4152	3.8347	4.2186	4.0283	3.8094	3.8913	4.0448
KLHL4	3.6452	3.6241	3.327	3.4629	3.4734	3.398	3.6154	3.3813	3.4165	3.4434	3.6877	3.2494	3.517	3.4963	3.4162	3.2949	3.8406	3.46	3.6666	3.2931	3.6657	3.5335	3.423	3.5972	3.6202	3.2477	3.6344	3.6793	3.5039	3.6531	3.7631	3.5668	3.4976	3.5833	3.2389	3.4581	3.5346	3.596	3.3118	3.3327	3.6004	3.6794	3.2395	3.5723	3.4831	3.5116	3.4068	3.4753	3.3573
GPR156	4.4309	4.0479	4.2956	4.5678	4.1019	4.0341	4.335	4.0719	4.519	4.0073	4.1451	4.114	4.2307	4.5129	4.1464	4.0166	3.9411	4.2034	3.9972	4.098	4.2549	4.2114	4.1631	4.4142	4.387	4.2608	4.232	4.4554	4.1583	4.1819	4.2443	4.1024	4.3804	4.2352	4.1488	4.2148	4.4064	4.2247	4.1188	4.3365	4.3292	4.3184	4.176	4.4055	4.0764	4.3057	4.0829	4.3063	3.7015
SUOX	7.2035	6.6953	7.243	6.761	5.8449	6.9432	7.12	7.5	7.2113	6.6302	7.3053	6.6995	7.2504	7.6462	6.9962	6.9642	6.8155	7.1901	7.0706	7.0476	7.2287	7.334	6.8773	7.1586	7.252	6.4246	7.0575	7.2586	7.1944	6.6725	7.4104	7.1792	6.9425	6.9777	7.1572	6.874	7.0431	6.8358	7.4606	7.3341	6.9323	6.7535	6.6062	7.1555	6.5381	6.9652	7.0261	7.4596	7.357
GPR115	4.0142	4.3007	4.9049	4.0143	3.9239	4.72	4.5664	4.1	4.068	4.1849	4.3442	3.7062	4.4913	3.9134	4.4329	4.6858	3.8883	4.3504	4.1439	4.2031	4.0897	4.2944	4.0458	4.3232	4.1102	3.6244	4.247	4.1541	3.9777	3.9681	4.1467	4.2976	4.0431	4.0747	4.2288	4.3038	4.4659	4.0516	4.0337	3.9018	4.119	3.9827	4.0446	4.2058	3.9755	4.013	4.3782	4.1162	3.9518
IL31RA	3.5664	3.9484	4.2601	3.7231	3.5832	3.6129	3.567	3.4687	3.585	3.4899	3.7157	3.4973	3.6141	3.7538	3.4484	3.444	3.5225	3.6255	3.265	3.497	3.814	3.5862	3.7723	3.6823	4.0302	3.8942	3.778	3.8174	3.6366	3.8287	3.7491	3.634	3.62	3.5645	3.7135	3.679	3.8431	3.5781	3.4761	3.5058	3.5712	3.8636	3.5181	3.8646	3.7185	3.813	3.7123	3.692	3.6245
SYTL5	4.4353	4.5414	4.6766	4.3338	4.5211	4.1834	4.5536	4.5672	4.5257	4.3571	4.7642	4.3233	4.223	4.2125	4.2139	4.4016	3.9053	3.9915	4.053	4.3318	4.5004	4.1872	4.3077	4.3859	4.4256	4.2956	4.322	4.7665	4.3716	4.435	4.3326	4.5887	4.4937	4.1759	4.2508	4.5562	4.3749	4.6194	4.5475	4.1458	4.5602	4.5113	3.8416	4.3126	3.9296	4.3707	4.291	4.2243	4.1589
SDCCAG8	6.3276	6.4953	6.509	6.5927	7.1672	6.5205	6.8571	6.4307	7.0482	6.6051	6.3012	6.8567	6.7701	6.4089	6.8501	6.2129	7.0147	6.7214	6.5861	6.6477	6.6983	6.3342	6.5372	7.0131	6.766	6.9305	6.5098	6.4625	6.6022	6.9114	6.5824	6.38	6.7479	6.8144	6.3139	6.8057	6.4846	6.4512	6.9593	7.1223	6.8265	6.47	7.2296	6.9519	7.3068	6.8702	6.429	6.7536	6.9091
GPR111	3.6219	3.7802	3.8194	4.095	4.0787	3.5991	3.5837	3.4476	3.5156	3.5506	3.6675	3.4752	3.8973	3.6628	3.5839	3.6851	3.6191	3.498	3.6515	3.5234	3.8702	3.8077	3.6596	3.7603	3.875	3.5608	3.7427	3.6614	3.4113	3.6334	3.5976	3.8721	3.924	3.5969	3.625	3.6788	3.7934	3.8104	3.6362	3.7483	3.7099	3.8403	3.5162	3.5356	3.4535	3.5159	3.8244	3.8767	3.6212
SYN2	4.0793	3.9007	3.8963	3.9323	3.7371	3.729	4.0622	3.7047	3.9502	3.6982	3.8469	3.9158	3.7938	3.7738	4.0499	3.7239	3.9617	3.733	3.5362	3.9582	4.2937	3.9061	4.1083	4.0543	4.3422	4.2067	4.2807	3.9426	4.2176	4.1066	3.9352	4.0872	4.1652	4.0894	3.823	4.0762	4.0032	3.9502	3.9683	4.0572	4.0336	3.9418	3.8347	3.8578	3.5828	4.2466	3.597	3.9286	3.7152
ASB10	5.8206	5.8457	5.7411	5.9738	5.9198	5.5082	5.9329	5.6894	5.8879	5.5822	6.1167	5.6668	5.6213	5.891	5.6002	5.5585	5.3904	5.4862	5.6954	5.6638	6.0889	5.7191	6.0802	5.9505	6.0282	6.0126	5.8461	5.884	6.047	6.1813	5.9624	5.8176	6.2019	5.9053	5.8115	5.7971	6.0133	6.0372	5.4806	5.82	5.6459	6.1251	5.5746	5.7841	5.81	6.1682	5.8774	5.8492	5.9333
HTR3C	4.1738	4.732	4.6263	4.6621	4.7107	3.9919	4.3429	3.9752	4.0675	3.9175	4.525	4.0256	4.0556	4.6559	3.9947	4.2918	3.8664	4.2104	4.3218	4.5955	4.3064	4.8362	4.4181	4.6013	4.8569	4.6718	4.4993	4.6963	4.512	4.5922	4.6924	4.4365	4.6471	4.292	4.5118	4.2232	4.5311	4.7727	4.0664	4.358	4.3087	4.6052	3.9872	4.3285	4.2332	4.7058	4.556	4.4927	4.4971
NFKBID	5.4775	4.7464	4.9629	4.8031	5.1202	4.7674	4.956	5.1007	5.3432	5.3981	5.2476	4.7955	5.0052	4.7993	5.3797	5.2023	5.0319	4.8777	4.9635	5.1439	5.4323	5.3858	5.5219	5.027	5.2101	5.9736	5.2411	5.4857	5.4768	5.1963	5.1326	4.9977	5.0663	5.5394	5.2646	5.5954	5.1985	5.3772	5.5411	5.5208	5.1992	5.08	5.3407	5.5791	5.0992	5.5355	5.1552	5.5213	5.2002
CD300LF	8.279	8.3024	8.1524	9.2149	9.3454	7.4099	6.8848	7.8829	7.6781	8.4182	6.3635	7.9655	8.4092	7.4061	7.6265	8.6342	9.0284	6.6787	7.7353	7.8001	7.6585	8.0084	6.8789	8.5099	9.2339	8.7476	7.4018	6.7577	8.6662	8.3645	7.0674	7.6357	6.7324	7.3023	7.7204	8.6733	7.9766	8.8853	8.5784	9.0555	10.2605	9.3139	8.1512	9.4268	8.9564	8.9669	9.4475	8.5627	8.1644
GJA10	3.4403	3.9563	3.6575	3.8542	3.5282	3.2605	3.5152	3.4543	3.2682	3.5697	3.5505	3.5237	3.3563	3.7328	3.393	3.8571	3.4043	3.435	3.7346	3.5357	3.5133	3.7603	3.4817	3.7808	3.6444	3.65	3.6363	3.7431	3.6005	4.0814	3.579	3.6817	3.4958	3.7505	3.834	3.5031	3.8488	3.6184	3.4441	3.5406	3.5224	3.5197	3.3647	3.537	3.4028	3.4106	3.5015	3.6845	3.7147
WNT9A	4.8452	4.6986	4.9276	4.8623	4.9085	4.7793	4.8137	4.2264	4.938	4.6901	4.731	4.7556	4.8042	4.6746	4.5972	4.2563	4.747	4.6777	5.2251	4.8444	5.0909	4.7182	5.1208	5.069	5.0717	4.8448	4.7481	5.1277	4.7913	4.8833	4.8766	4.5649	4.7047	4.961	4.9055	5.0984	5.0635	5.3778	4.6607	4.597	4.6855	5.0066	4.3453	4.9445	4.1793	4.5073	4.8579	4.8544	4.4616
GAL3ST2	6.3543	6.4446	6.8279	6.8429	6.787	6.1979	6.0795	6.7422	5.7005	5.5953	6.5267	5.9736	5.8153	7.0322	6.3854	5.9886	6.3691	6.4466	5.8456	6.5627	6.7356	6.3335	6.4623	6.3602	6.9056	6.116	6.4031	6.3203	6.1859	6.8304	6.9476	6.4167	6.8853	6.1667	6.485	6.2182	6.5097	7.006	6.0401	6.1811	6.1768	6.9127	5.9571	6.084	6.0913	6.2472	6.4047	6.5817	6.4983
PIP4K2B	5.5971	5.4663	5.442	5.5377	5.1638	5.2892	4.9393	5.3282	4.8582	5.4026	5.0936	5.0865	5.2055	5.2703	5.2736	4.7937	5.465	4.7676	4.6885	5.4554	5.2529	5.3843	5.8768	5.335	5.8796	5.7031	5.6695	5.045	5.0306	5.3914	5.3602	5.3642	5.9532	5.8008	5.7489	5.8584	5.8777	5.7609	5.1484	5.7045	5.3951	5.8712	5.4305	4.9265	5.5958	5.6902	5.4435	5.2341	5.4792
ODF3	5.6892	5.8941	5.9155	5.8027	5.8768	5.8881	6.1601	5.4357	5.4112	5.4519	5.7302	5.3974	5.4225	5.8243	5.6477	5.4422	5.6187	5.7317	5.6071	5.5052	5.8533	5.5313	5.5927	5.5045	5.9859	5.6714	5.5692	5.881	5.7281	5.7446	5.3916	5.6591	5.8192	5.5025	5.5944	5.9671	5.4655	5.6134	5.6577	5.7497	5.7822	6.0206	6.1301	5.724	5.6425	5.7378	5.7028	6.0716	5.4942
WFDC13	6.0502	5.8756	6.1305	5.9947	6.235	5.8985	6.1172	5.7047	6.1613	6.1136	6.0117	5.9798	6.1594	5.9431	5.924	6.0932	5.7851	5.9758	5.9179	5.9922	6.0818	6.0388	6.0861	6.3473	6.299	6.259	6.1203	6.2106	6.4064	6.1842	6.236	6.2838	6.0737	6.1972	6.0829	6.3835	6.2106	6.2254	5.8734	5.9655	6.0634	6.1894	5.8994	6.1619	6.2267	6.4282	5.882	5.9611	6.0616
C14orf48	5.198	4.8882	5.0777	5.04	5.2551	4.931	5.1235	4.9488	4.9467	4.578	5.2332	4.7518	4.8167	4.9556	5.0589	4.8029	4.6579	4.8334	4.7383	4.9435	5.1809	5.009	4.9113	5.0482	5.1021	4.7805	4.7533	5.2563	5.025	5.361	5.0706	5.0899	4.8651	4.9785	4.9641	5.0815	5.0704	5.2019	4.7929	4.9659	5.0013	5.6407	5.0938	5.0629	4.9149	5.1739	4.7943	4.8725	4.894
SLFN5	5.8511	5.569	5.1247	5.2087	7.0037	5.3894	4.0864	5.6688	4.7001	6.2442	5.1463	6.2618	5.4794	4.9651	6.2159	5.2035	5.9399	4.9497	6.052	6.0127	6.1516	5.904	7.0748	6.2243	5.9846	6.6454	6.0853	4.5242	5.4379	6.0492	4.3232	5.7159	5.7249	6.6104	5.3701	6.2613	5.5159	5.6753	4.9368	5.704	5.9105	4.9885	5.0821	6.182	5.5151	6.0606	5.5586	5.8536	5.7457
SERPINB12	3.6527	3.7426	3.8493	3.7964	3.5402	3.4584	3.7034	3.4558	3.3905	3.5647	3.3106	3.4445	3.5677	3.4042	3.5777	3.552	3.4113	3.3659	3.6931	3.6287	3.8834	4.0475	3.5756	3.6556	3.7723	3.69	3.8128	3.598	3.812	3.9068	3.6724	3.6725	3.6775	3.6658	3.8253	3.7457	3.9243	3.6893	3.2991	3.7322	3.7509	3.7012	3.5144	3.8272	3.4209	3.7598	3.9019	3.9013	3.7602
GIPC3	4.7976	4.9094	4.996	4.9249	5.1498	4.5652	5.0218	4.6196	4.7408	4.801	5.0235	4.838	4.8249	4.8333	4.9199	4.6686	4.5492	4.6879	4.4724	4.9565	5.2439	5.1003	4.9255	5.0575	5.4067	4.8857	5.1277	5.0958	5.1027	5.2891	5.1818	5.0154	5.1674	5.0319	4.9468	5.102	5.1543	5.1891	4.7628	5.1052	4.8431	5.2072	4.7089	4.8491	4.6617	4.8433	4.6884	4.9782	4.7411
PGLYRP3	4.3415	4.217	4.4981	4.4327	4.5115	4.1042	4.5072	4.3799	4.2557	4.183	4.5837	4.1056	3.9566	4.3538	4.2264	4.1212	4.2649	4.2034	4.2324	4.2811	4.4158	4.2523	4.0843	4.3387	4.5484	4.2737	4.1914	4.5086	4.3747	4.3317	4.4001	4.2467	4.4028	4.2505	4.4274	4.525	4.6603	4.4716	4.0421	4.1653	4.0731	4.2785	4.0925	4.3998	4.2382	4.1898	4.4512	4.4446	4.1505
PSKH2	4.7106	4.3518	4.6407	4.6236	4.575	4.0945	4.6682	4.4869	4.3853	3.9757	4.4512	4.2051	4.2484	4.4323	4.1753	4.4426	4.1528	4.3917	4.5402	4.8135	4.9135	4.7252	4.6545	4.4988	4.6963	4.8857	4.8228	4.856	4.644	5.0117	4.6096	4.702	4.7776	4.8071	4.7235	4.6286	4.7553	5.0105	4.5143	4.5838	4.5333	4.6498	4.4766	4.3161	4.554	4.4833	4.2964	4.8587	4.3802
OR6W1P	4.1617	4.1483	4.5437	4.6331	4.5364	4.3032	4.7802	4.1812	4.7013	3.9361	4.7099	4.1299	4.3472	4.7159	4.2699	4.3516	4.0388	4.5195	3.977	4.4173	4.6839	4.1268	4.2963	4.3085	5.0089	4.1309	4.3728	4.1919	4.4352	4.3493	4.3292	4.1774	4.7553	4.5656	4.0929	4.3579	4.583	4.3009	4.1505	4.3001	4.5776	4.5376	4.2092	4.1256	4.051	4.321	4.1981	4.7147	3.8836
MOGAT1	4.4364	4.327	4.4342	4.5018	4.5569	4.4514	4.4766	4.3067	4.1087	4.2341	4.5094	3.9602	4.1932	4.7331	4.0123	4.2236	4.2136	4.1365	4.1894	4.3563	4.5114	4.4207	4.4868	4.5388	4.8817	4.1083	4.2894	4.6119	4.5033	4.4663	4.4444	4.2764	4.5842	4.3606	4.2718	4.3672	4.6274	4.6732	4.0747	4.2551	4.2766	4.4747	4.0847	4.3174	4.4405	4.6812	4.2007	4.5598	4.1621
GPR78	4.7854	4.9551	4.9994	4.788	4.8786	4.5548	4.8072	4.7948	4.9243	4.8525	4.4683	4.5662	4.553	4.5691	4.7107	4.809	4.6991	4.9331	4.8938	4.7691	5.0892	4.6967	5.0436	4.7898	5.0999	4.943	5.1916	5.1208	4.9923	5.1702	4.9246	4.9162	4.9883	4.9268	4.7854	5.07	5.0158	4.8719	4.7115	4.8467	4.9811	5.1279	4.7183	4.9448	4.8723	4.9399	4.4726	5.3097	4.8487
H1FOO	6.1339	5.9047	6.0274	6.1434	6.1753	5.8169	6.3359	6.1513	5.9073	5.6822	5.5562	5.7891	5.7955	6.0779	5.7028	6.011	5.719	5.7528	5.6479	5.9869	6.3344	5.9544	6.0412	6.4462	6.3738	5.6779	6.361	6.2692	6.1601	6.171	6.0021	6.179	6.3272	6.1377	5.961	6.2125	6.1407	6.1801	5.7662	5.8282	5.843	6.5043	5.8614	6.1431	5.8966	6.384	5.7037	6.3569	5.8493
TAAR9	3.0853	3.2718	3.2629	3.4427	3.2277	3.0824	3.1763	3.0102	3.0235	2.9754	3.0945	3.0106	3.1543	3.2734	2.9888	3.1214	3.1893	3.036	3.3002	3.1786	3.2534	2.9233	3.0649	2.9401	3.139	2.7991	2.7722	3.0916	3.1097	3.0018	3.0425	2.964	3.2588	2.981	3.1101	3.0623	3.0736	3.1468	2.892	2.8972	2.9706	3.0642	3.0814	3.086	3.1063	3.0731	3.1092	3.2279	3.0893
GNRHR2	7.1653	6.0416	5.9374	5.8111	4.618	6.4417	7.1615	6.2377	6.2287	6.9297	6.8043	5.4722	6.697	5.7024	6.7574	6.3054	5.8377	7.0873	6.5665	5.8945	7.0544	7.0585	7.0645	6.3404	5.3836	6.9606	6.7513	7.3201	6.6453	5.966	6.9317	7.0872	5.6825	6.6434	6.4829	5.7084	5.8461	5.6137	6.7419	6.2568	6.2357	5.7477	6.3422	6.8136	5.5791	5.8722	5.9452	6.5461	6.7743
C21orf87	4.5978	4.5564	4.6032	4.6607	4.8587	4.6276	4.6409	4.5308	4.9078	4.4161	4.7022	4.6384	4.7163	4.6628	4.6341	4.8789	4.603	4.6601	4.3528	4.6714	4.7472	4.6191	4.9122	4.5351	4.8293	4.5025	4.6422	4.7273	4.8212	4.5519	5.1728	4.72	4.8222	4.5904	4.7315	4.6335	4.8489	4.7967	4.7018	4.5451	4.6771	4.6933	4.4421	4.5574	4.4594	4.5722	4.4804	5.1891	4.5252
MYOZ3	3.965	3.8862	3.9954	3.9664	4.2304	3.5575	4.2017	3.5571	4.2091	3.9881	3.8814	3.5315	3.8938	4.0003	3.795	3.7391	3.6969	3.9241	3.9861	3.8384	4.285	3.88	3.8448	4.1091	4.048	3.6584	4.0376	3.9774	4.1905	3.9167	3.8242	3.912	4.0404	3.9522	3.7337	4.2141	3.7412	4.1674	3.6803	3.8505	3.8001	4.1193	3.5817	3.847	3.4705	3.9801	3.6075	4.1406	3.8849
BNIPL	4.1754	5.0191	4.6527	4.9312	4.3735	4.3872	4.1848	4.4421	4.2477	4.2007	4.6623	3.9899	4.5378	4.6269	4.186	4.1542	4.5008	4.1535	4.4239	4.5653	4.6935	4.3262	4.2848	4.2433	4.6615	4.2473	4.6026	4.5909	4.3496	4.4296	4.1816	4.8111	4.3284	4.3606	4.291	4.3971	4.3952	4.5046	4.0516	4.3068	4.6946	4.9559	4.2907	4.3157	4.2114	4.5092	4.4435	4.4381	4.2972
ASB11	4.3041	4.1522	3.9154	4.1728	4.2196	3.9505	3.8966	3.8203	3.8179	3.836	3.7601	3.5573	3.649	3.9269	3.8718	3.7621	3.6902	3.801	3.9648	4.0387	4.2671	3.9938	3.909	4.228	4.4929	4.3331	4.1844	4.1242	4.311	4.2211	4.2431	4.1379	4.1347	4.26	4.2885	4.2029	4.3749	4.2635	3.8356	4.1903	4.13	4.1297	4.0541	4.0514	3.8163	4.4946	3.9852	4.119	3.9394
OFCC1	2.8755	2.8398	2.8738	2.9681	2.7302	2.9178	3.0109	2.7495	2.7532	2.8103	2.8552	2.8377	3.0809	2.8326	2.9744	3.0395	2.7444	2.7356	2.8344	2.7685	2.9328	2.7574	3.108	2.8106	2.8795	2.8573	2.7544	2.8556	2.823	2.7034	2.7696	2.7205	2.6159	2.7622	2.8024	2.8299	2.7692	2.7429	2.9989	2.8471	2.8365	2.8982	2.974	2.8844	2.8498	2.8639	2.7515	2.8908	2.7288
SDR9C7	3.8813	3.7845	3.9424	4.0885	3.7415	3.7569	3.7396	3.8805	3.4791	3.7373	3.8207	3.4566	3.7107	3.8141	3.7702	3.494	3.9685	3.7483	3.5858	3.8133	4.1455	3.6222	3.7353	3.7782	4.0244	3.6554	4.0208	4.367	3.8567	4.1901	3.9471	4.0643	3.9886	3.7477	4.0811	3.8392	3.9659	4.2312	3.6348	3.7228	3.8739	4.0475	4.0434	3.9194	4.1278	3.9121	3.6695	3.7855	3.8489
OR5P3	4.6417	4.8703	4.8597	4.8624	4.5909	4.4603	4.7179	4.5438	4.3675	4.4419	4.7027	4.372	4.0376	4.8834	4.3095	4.559	4.5196	4.4663	4.5044	4.5458	4.7149	4.4461	4.8287	4.5829	4.6795	4.5897	4.679	4.4259	4.7658	4.8182	5.0916	4.5899	4.5917	4.3809	4.6073	4.6842	4.7103	4.8473	4.5727	4.4796	4.8172	4.9417	4.3442	4.6583	4.3464	4.7961	4.465	4.706	4.4538
TRIM40	5.712	5.341	5.7822	5.029	5.2168	5.6411	6.0078	5.2239	5.8546	5.3178	5.3005	4.6607	5.9243	4.9944	5.3149	6.2523	5.0729	5.9008	5.4282	5.0092	5.6219	5.5107	5.4669	5.4425	5.4653	5.3159	5.4242	5.3997	5.6249	5.8487	5.079	5.4127	5.3446	5.4323	5.2564	5.4233	5.3667	5.2434	5.6188	4.9399	5.5542	5.3944	5.7203	6.964	4.9586	5.9123	5.0637	5.9311	4.9503
CSN1S2A	3.6781	3.6869	3.613	3.7964	3.6478	3.6347	3.6554	3.5799	3.6509	3.4803	4.0906	3.7939	3.7438	3.8106	3.9535	3.638	3.6964	3.7789	3.7447	3.6149	3.7545	3.5435	4.1651	3.6511	3.7127	3.6891	3.5811	4.1331	3.9427	3.9369	4.055	3.6327	3.5995	3.8033	3.7622	3.8746	3.67	3.6659	3.6735	3.6284	3.8493	3.7281	3.4043	3.6658	3.605	3.9814	3.5367	3.9178	3.4785
WFDC12	5.4464	5.7348	5.839	6.0545	5.8506	4.9546	5.7246	4.9832	5.5926	4.5758	4.557	5.9612	5.0819	5.3389	4.955	5.9903	5.1247	5.3509	4.8145	5.225	5.4113	5.2948	4.867	5.1182	6.2225	4.7792	5.2306	5.073	5.9073	5.8565	4.9532	5.5763	5.49	5.4965	5.3328	5.9075	5.6035	5.6486	5.0462	4.9952	5.5563	6.3281	5.4055	5.14	5.5745	5.1241	5.372	5.4786	5.1684
CRYGN	5.5093	5.3753	5.7308	5.3881	5.5504	5.3133	5.8158	5.2145	5.183	5.3645	5.4612	5.0442	5.3859	5.5941	5.0599	5.3403	5.42	5.1233	5.2357	5.5959	5.9125	5.5163	5.7362	5.526	5.8211	5.5344	5.6031	5.7476	5.436	5.5689	5.6747	6.0715	5.5914	5.3137	5.5131	5.4891	5.7152	6.0425	5.4209	5.5258	5.3957	5.7423	5.0411	5.4835	5.4657	5.7313	5.5934	5.4798	5.6312
STARD6	3.245	3.5798	3.4159	3.3394	3.4377	3.0738	3.512	3.4922	3.7633	3.4464	3.6225	3.4124	3.5397	3.4284	3.5066	3.5067	3.3408	3.498	3.4351	3.2931	3.3116	3.2688	3.2383	3.2642	3.2936	3.3555	3.1981	3.5207	3.4809	3.2211	3.5509	3.3532	3.2095	3.2619	3.3859	3.3399	3.0964	3.313	3.4137	3.3561	3.4871	3.1216	3.3799	3.562	3.316	3.6372	3.3941	3.5712	3.4323
C11orf40	3.5401	3.5599	3.5722	3.7392	3.9384	3.4333	3.9343	3.5317	3.4097	3.4013	3.7975	3.3869	3.445	3.7017	3.4395	3.4109	3.6589	3.54	3.6721	3.4556	3.5597	3.5446	3.4343	3.4423	3.5558	3.4583	3.521	3.5513	3.5493	3.4341	3.5919	3.5184	3.6386	3.4544	3.4084	3.4547	3.4515	3.5138	3.4005	3.3105	3.5762	3.8366	3.4854	3.6495	3.3739	3.5984	3.4978	3.4622	3.5295
C18orf12	3.8077	3.6806	3.7165	3.8161	3.767	3.8581	3.7504	3.8432	3.8972	3.5112	3.8612	3.8368	3.6285	3.8165	3.4395	3.7179	3.8552	3.6512	3.6893	3.9103	3.8879	3.7614	3.9491	3.7491	4.0478	3.6947	3.7369	3.8983	3.8566	3.9534	4.0305	3.7718	3.8948	3.801	3.9441	3.7494	4.0237	3.9329	3.729	3.6423	3.8594	3.8289	3.7697	3.837	3.8325	3.8708	3.7366	3.9185	3.7371
BCL2L11	4.012	4.632	4.3918	4.3628	4.0889	4.0374	4.5071	3.8981	4.0669	4.0751	4.0814	3.6153	3.9818	4.0085	3.7123	3.9563	3.8031	3.879	3.9954	3.9976	4.3554	4.0275	4.1785	3.9448	4.3466	4.6005	4.1359	4.0347	4.0747	4.2861	3.9	3.6555	3.9821	4.04	4.1225	4.0689	3.9931	4.2607	4.0712	4.0444	4.2377	3.8367	4.0887	4.5606	4.0632	4.147	4.0906	4.5378	3.761
DEFB119	5.1652	5.1197	5.1519	5.5504	5.1322	4.5989	5.3467	4.7605	4.6847	4.6858	5.1328	4.5532	4.9169	4.8338	4.6588	5.3171	4.384	4.815	4.6943	5.1402	5.3937	5.2091	5.3884	5.1441	5.3522	5.4234	5.3922	5.0815	5.375	5.1433	5.5789	5.0987	5.4492	5.0662	4.817	5.2382	4.8425	5.1936	4.7756	4.8463	5.2572	5.1983	5.1249	5.025	5.0709	5.0123	4.692	5.1732	4.7166
TAC4	6.132	5.6769	6.1136	6.037	6.5627	5.6714	5.9585	5.4151	5.5708	5.4464	5.7917	5.2563	5.5201	5.3298	5.2778	5.6938	5.7678	5.5578	5.6028	6.0709	6.3753	6.1925	6.0294	6.159	6.7754	5.9888	6.0971	6.0788	6.055	6.3112	5.9624	6.0122	6.2682	6.3477	5.9275	6.0952	5.9812	6.1646	5.4999	5.4848	5.8191	6.1306	6.0409	5.5133	5.6359	6.1298	5.6638	6.0081	5.1716
TIGD1	6.7297	6.5694	6.5077	7.1795	8.0861	7.3122	7.2444	7.0327	6.6858	6.774	7.0477	7.6177	7.1201	7.2698	6.6744	6.929	6.681	7.0916	6.4537	6.6905	6.609	6.6296	6.5295	6.5392	7.2626	6.5698	6.8147	7.0628	6.8883	6.6752	7.1476	6.6657	7.1712	6.2973	6.5523	6.6582	6.9905	7.1286	7.3381	7.2286	7.4609	7.5148	7.6064	7.281	8.1647	6.9116	7.5386	7.543	7.3668
ALKBH5	8.1543	8.2148	7.6138	7.0448	6.2685	8.0788	8.0706	7.8418	8.0753	8.2967	8.1104	8.1147	8.1502	7.7026	8.005	7.8182	7.8265	7.8729	8.1115	7.5716	7.8501	7.9118	8.2188	7.6986	7.3955	8.2145	8.0023	8.3673	7.715	7.729	7.7812	8.1838	7.4463	8.0471	8.1421	7.7025	7.4201	7.0962	7.5295	7.3753	6.9216	6.756	7.2716	7.4015	6.2287	6.4876	6.7894	6.6592	7.1743
CCDC69	9.3253	8.636	7.9593	8.368	8.6901	8.7444	8.2135	8.8975	7.9811	10.0798	8.4173	9.3579	8.6185	7.9166	9.3878	8.1374	9.5336	7.9004	9.5089	9.0954	8.7799	8.5591	9.157	9.5172	8.357	9.7666	9.2147	7.5184	9.358	9.0659	7.3917	8.7863	7.3267	9.9309	8.3951	8.9844	9.2828	8.8875	9.3413	9.9485	8.9825	8.7287	9.7146	9.53	9.4631	10.1666	9.0213	9.5602	9.4369
NFX1	8.731	8.837	9.1878	9.5308	9.7011	8.9728	9.0351	9.0523	8.8602	8.7897	8.6579	9.1707	8.9078	9.2225	9.0293	8.9039	9.2305	9.2632	8.8336	8.8214	8.544	8.754	8.3707	9.1739	9.3698	8.6402	8.7777	9.2109	9.1909	9.192	9.2884	8.8145	9.51	8.8284	8.9948	9.0595	9.3162	9.3909	9.3612	9.1987	9.6186	9.6974	9.6622	9.1976	10.104	9.7036	9.6609	9.6759	9.5199
DSG2	6.9587	7.7596	8.1609	6.9835	6.285	7.8847	7.9486	8.325	7.8102	7.0527	8.5288	7.3299	8.0724	7.5477	8.063	8.8129	7.4026	8.2971	8.0148	8.1483	7.865	7.6467	7.9355	6.9891	6.7149	5.2074	7.5798	7.2795	7.8404	6.8101	8.0433	8.0602	7.5135	6.7875	7.8646	6.8199	7.4207	6.422	6.7997	5.2997	6.0209	6.5608	5.3516	5.8622	5.2095	4.7355	5.672	6.4788	6.5143
C5orf24	4.6856	4.2152	3.6271	3.2243	2.8801	4.815	4.4199	4.0897	4.9045	5.0477	4.2458	3.951	4.4314	3.8618	5.0924	4.7328	3.4496	4.3473	4.765	4.2324	4.7294	4.759	4.4429	4.195	3.3988	5.1841	4.5801	4.5572	4.8063	3.7009	5.3311	5.3672	3.7785	4.9448	4.6734	3.6816	3.5064	3.6655	4.7967	4.1116	3.5394	3.1939	4.0413	4.6339	3.5527	3.6163	3.1703	4.7548	4.2776
KBTBD6	6.7519	6.5593	5.5986	5.1349	4.4727	6.8395	6.1712	6.5513	6.8098	7.1122	6.6095	6.5309	6.3157	6.3131	6.6572	6.2709	6.0801	7.1081	7.1127	5.6744	6.4728	6.3398	6.4515	6.1651	4.5965	6.7553	6.2636	7.105	5.9865	5.8183	6.326	6.6812	5.6864	6.7323	6.3711	5.9169	5.8539	5.7696	6.1799	6.3028	5.933	4.7912	6.2868	6.0739	5.6592	5.6743	4.9864	6.1551	5.9995
CDK8	5.8826	5.3337	5.4789	4.974	5.0258	5.2679	5.5877	5.5211	4.856	5.3978	5.5969	5.4502	5.4257	5.3146	5.4395	5.3983	4.7726	5.2945	5.2363	5.1579	5.9701	5.6051	5.6283	5.2512	4.9353	5.2683	5.5886	5.5146	5.5754	4.7664	5.2473	5.6656	5.1979	5.8191	5.6265	5.3775	5.1855	5.1809	5.4466	5.1307	5.2469	4.6835	5.1976	5.333	4.9013	5.0349	4.5834	5.2691	5.415
PTK6	7.1607	7.8169	8.5515	8.2661	7.8744	8.0735	8.2003	8.2494	8.2869	7.1045	8.4608	7.4832	8.2724	8.5232	7.6528	7.9354	7.3861	8.1297	7.5514	8.3289	8.1345	7.7979	7.8107	6.9515	8.1965	4.782	7.8002	8.1343	8.1135	7.9182	8.6595	8.1525	8.6216	7.1505	8.2797	7.3907	8.4374	7.6927	8.0987	6.3486	6.7483	8.1733	5.5568	7.3415	7.0443	6.9046	7.3697	7.9342	7.9587
NKD1	6.3346	5.898	6.285	6.0153	5.5835	5.8288	6.0355	5.8076	5.5411	5.615	5.4167	5.6356	5.8101	6.0285	5.6806	5.7789	5.7139	5.5881	5.753	5.9989	6.1366	5.707	5.9369	5.8995	6.2176	5.8701	6.2425	5.8934	5.7871	6.2653	5.8763	6.0612	5.7869	5.8028	5.9479	6.152	6.1285	6.2532	5.6685	5.6456	6.0292	6.4471	5.908	6.1291	5.8091	6.0006	5.6694	6.2934	5.7716
STK38	6.7122	6.2347	6.7057	6.0941	5.394	6.4857	6.8255	6.4431	6.6905	6.5579	6.7941	6.266	6.9356	6.74	6.4768	6.6429	6.056	6.9042	6.3108	6.2986	6.3006	6.6944	7.0102	5.8013	5.2998	6.2626	6.3503	6.2995	6.1315	5.5643	6.7281	6.5907	6.2571	6.1875	6.6532	6.1789	6.0266	5.5488	6.3052	6.0242	6.3651	5.4853	6.1499	6.3449	5.8078	5.7231	6.0894	5.9984	6.2883
THEM4	7.507	7.755	7.4553	7.0074	7.0622	8.1273	7.9667	8.1705	8.2847	8.2937	8.0613	8.228	7.697	7.9293	7.9363	7.5854	7.7768	8.1215	7.9975	7.7892	8.1579	7.9441	7.6827	7.6624	7.5018	7.724	7.7633	7.803	7.9418	7.3386	7.3645	7.7649	7.7562	7.7401	7.4603	6.9208	7.6145	7.615	8.2763	8.0107	7.2884	6.8483	8.4119	7.7292	7.656	8.1235	7.209	7.5916	7.7375
CLSPN	3.7706	3.6015	3.676	3.6769	3.7159	3.3454	3.3169	3.4894	3.4406	3.4553	3.5193	3.4612	3.2755	3.3041	3.5114	3.4873	3.2008	3.5969	3.3675	3.3163	3.3217	3.2994	3.4439	3.5207	3.943	3.5695	3.4665	3.9018	3.4076	3.2407	3.4415	3.4867	3.5407	3.3938	3.6285	3.5663	3.3617	3.6162	3.4869	3.3105	3.5664	3.6125	3.615	3.6069	3.5332	3.5591	3.5863	3.5522	3.2794
RBAK	4.9573	5.0994	4.682	4.3309	4.2245	4.7063	4.9755	5.0052	4.8235	5.4381	4.728	4.8745	5.1903	5.0219	5.2761	4.7283	4.8004	5.6216	5.0139	4.5284	4.7394	5.4969	5.063	5.0478	4.3462	5.4451	4.556	5.2547	4.9882	4.7209	5.2663	4.9899	4.8237	5.1429	4.8503	4.8474	4.6165	4.3186	4.683	4.3868	4.4013	4.1255	4.7676	4.8177	4.7011	4.6155	4.512	4.677	4.4915
WDR62	4.6379	4.3712	4.3861	4.2779	4.5493	4.2005	4.5939	4.2255	5.0121	4.2723	3.6829	4.47	4.2264	4.2947	4.2228	4.2573	4.3273	4.375	4.2442	4.2413	5.1426	4.2436	4.1571	4.6336	4.7329	4.1988	4.297	4.8553	4.526	4.6534	4.2251	4.5923	4.3418	4.4067	4.3203	4.3467	4.4785	4.571	4.113	4.3664	4.4308	4.9525	4.8088	4.4688	4.4466	4.7056	4.1784	4.3991	4.2325
SLC39A12	3.3459	3.2979	3.0441	3.4211	3.4593	3.424	3.5104	3.4541	3.5646	3.2784	3.4995	3.1869	3.2755	3.4688	3.6058	3.3684	3.5269	3.4256	3.252	3.1446	3.2889	3.2087	3.2955	3.3183	3.3313	3.1706	3.2857	3.7415	3.405	3.3823	3.5299	3.4529	3.3229	3.1995	3.1893	3.4156	3.5412	3.2821	3.7076	3.2588	3.5637	3.412	3.5583	3.4631	3.3285	3.7505	3.6006	3.3067	3.4526
RNF168	5.6114	5.5105	5.7755	5.6811	5.7841	5.1685	5.513	5.4763	5.1426	5.4099	5.5735	5.0116	5.3413	5.4604	5.1707	5.219	5.6019	5.1619	5.5536	5.8579	5.9529	5.358	5.4512	5.8356	6.4635	5.4707	5.7224	5.5675	5.8687	6.1045	5.6981	6.0316	5.9015	5.6652	5.2653	5.9042	5.5875	5.6699	5.4645	5.5773	5.5084	5.5758	5.5985	5.6703	6.0503	5.8083	5.6947	5.7182	5.3929
SVEP1	4.8603	4.7618	4.5146	4.3992	4.7701	4.4747	4.3762	4.5092	3.7548	5.3812	4.3152	4.9394	3.9993	4.3669	4.6539	4.7825	4.5597	4.7888	4.9802	4.8308	4.8582	4.954	4.3873	5.1962	4.6059	5.2048	4.9005	4.5409	4.6447	4.7124	4.3018	4.8101	4.4712	4.8916	4.8767	4.8438	4.4945	4.7494	4.6157	5.3813	4.4661	4.4903	5.3511	4.4154	5.073	5.4462	4.3411	4.4045	4.8039
LOC652276	5.6165	5.3681	5.4774	5.6582	5.849	5.3734	5.6277	5.3511	5.1046	5.382	5.6407	5.5799	5.5833	5.6102	5.4667	5.7911	5.7888	5.3757	5.6641	5.7242	5.7996	5.651	5.6859	5.7746	6.2387	5.3499	5.6233	5.9116	5.7835	6.0836	5.8872	5.7747	5.9202	5.6652	5.7031	5.6074	5.7454	5.9834	5.39	5.3584	5.4547	5.5842	5.3369	5.5222	5.6192	5.3356	5.3303	5.3377	5.484
GATA4	4.9034	5.068	5.2774	5.1384	5.1066	4.991	5.1723	4.5911	4.4456	4.8298	4.966	4.6705	4.764	4.764	4.6613	4.8395	4.6683	4.7329	4.8724	4.8117	5.0969	4.9934	5.0046	5.1781	5.284	4.9241	5.1105	4.9501	5.04	5.2676	4.7315	5.236	4.9085	5.0194	5.0616	5.1789	5.0869	4.8284	4.8309	5.0786	4.933	5.2461	4.8225	5.2424	4.721	4.9985	4.8293	5.1557	4.8492
TC2N	7.8087	8.3079	8.3336	8.3869	8.276	8.6016	8.5124	7.9828	8.8056	7.9192	8.6332	8.2105	8.9571	7.5942	8.1708	9.2326	8.3151	8.946	8.6214	7.7899	8.4106	8.2759	8.1161	7.6655	7.0509	6.225	8.2933	8.6197	9.1841	8.2353	7.8897	8.4077	8.1073	7.1314	8.3627	8.163	8.1513	7.7647	8.3336	7.1268	8.3031	8.2416	8.1083	8.5734	8.1397	7.7534	7.8334	8.874	8.3903
C9orf72	3.4091	3.4297	3.0932	3.4351	3.9334	4.2125	3.5698	3.4442	4.5827	4.4822	3.9918	3.8242	3.7208	3.6036	3.7689	4.4332	3.9713	3.6312	3.8457	3.5069	3.6692	3.7028	3.4505	3.7554	3.5843	5.3369	4.3314	3.6673	4.2389	3.7304	3.7058	3.4448	3.4912	4.0119	3.2971	3.8299	3.6913	3.5234	3.8911	4.52	3.8978	3.2273	3.607	4.0552	3.3995	3.9121	3.6659	3.8561	3.7353
KCTD18	6.6271	6.4856	6.563	6.0729	6.2764	6.1674	6.5071	6.1945	6.0227	6.5347	6.0211	6.3528	6.5517	6.2074	6.3371	6.2864	5.9365	6.3178	6.4744	6.362	6.3504	6.6509	6.5478	6.4875	6.6823	6.3772	6.5715	6.3363	6.6183	6.5099	6.4452	6.5299	6.6683	7.0179	6.4016	6.319	6.5164	6.6426	6.5948	6.5436	6.6491	6.613	6.9187	6.5113	6.631	6.1328	6.1179	6.7101	6.4717
KLF11	4.129	4.3007	4.712	4.712	4.4976	4.317	4.2515	4.583	4.1897	4.3648	4.1272	4.1597	4.2573	4.1637	4.3009	3.9598	4.4674	4.2216	4.6412	3.9966	4.5089	4.5737	4.3643	4.4459	4.9811	4.6198	4.451	4.4313	4.4484	4.747	4.6142	4.6394	4.6672	4.2192	4.4988	4.3919	4.6045	4.4225	4.1454	4.285	4.3212	4.2719	4.3612	4.0786	4.2984	4.1325	4.1729	4.6011	4.4924
ANKLE1	4.0678	4.6663	4.652	4.8084	4.6479	4.2783	4.0501	4.4506	3.7612	4.877	4.3694	4.7149	4.3186	4.2489	4.6189	4.6364	4.7821	4.1289	4.4784	4.757	4.6039	4.7273	4.5133	4.2801	5.0136	4.8083	4.8957	4.5431	4.5553	4.9818	4.8006	4.783	4.476	4.6952	4.7045	4.6136	4.9772	4.4468	4.8348	4.4807	4.3489	4.3855	4.7113	4.5892	4.631	4.3071	4.5893	4.3011	5.805
PLXNA3	4.8308	4.9608	5.5383	4.8851	5.2466	4.8096	5.2162	5.0578	4.5791	4.8973	5.1708	4.6611	5.2196	5.3687	5.1622	5.4155	4.884	5.0442	5.1867	4.9262	4.7237	5.2646	4.7251	5.2332	5.305	4.7521	5.3994	4.7963	5.1583	4.9585	5.2785	5.0987	5.2063	4.922	5.2546	5.0991	5.1768	5.2286	5.232	5.2296	5.1072	5.8061	4.8715	5.2292	5.4314	5.1845	5.3923	5.4265	5.2685
PELO	4.0971	4.4483	4.0159	5.5272	4.6351	3.6395	4.4009	3.6797	3.6181	3.7281	4.1433	3.8474	3.7265	4.0153	3.9439	4.3254	4.3731	4.6732	3.9161	4.2347	3.9347	3.8855	3.8252	4.216	5.0409	3.4803	3.9531	4.0622	4.2427	4.341	3.9385	3.8703	4.7632	3.6742	3.8764	4.8315	4.0268	4.372	4.3396	4.4564	3.7392	5.0167	4.0686	4.0622	4.7004	4.1981	3.9442	4.3812	4.1053
C13orf31	4.0704	4.5055	4.0845	4.0883	4.2498	4.2078	4.8469	4.4176	4.3417	4.3105	4.4097	4.1983	4.5659	4.0906	4.668	4.8272	4.6436	4.3877	4.5148	4.8344	4.4965	4.9086	4.5764	4.5623	4.1869	4.3953	4.2033	4.3784	4.9882	4.4132	4.4366	4.8158	4.3063	4.7883	4.6567	4.2247	4.441	4.4332	4.9639	4.2651	4.0764	4.1902	4.2551	4.7165	4.1877	4.1443	4.4805	4.2167	4.2696
FLJ39653	6.5575	5.5875	6.0804	6.3842	6.3286	6.6548	6.4409	6.6432	6.0345	6.5573	6.7204	6.621	6.3087	7.1846	5.8475	6.0753	6.4917	6.4523	6.0268	6.8046	5.9302	6.6261	6.5558	6.4283	6.5695	6.3416	6.2144	6.8475	5.9869	6.0522	7.665	6.188	7.3377	6.4393	6.7677	6.7604	7.0445	7.0598	7.1953	6.8437	6.9702	7.3103	6.8814	6.737	7.7747	6.9356	7.186	6.7411	7.237
C3orf30	3.8273	3.8385	3.7976	3.9533	4.1064	3.942	3.827	3.6373	4.1396	4.1703	3.6506	3.8703	3.5648	3.9512	3.8579	4.0855	3.7998	3.7189	3.6708	3.4934	3.7634	3.513	3.4831	3.804	3.5719	3.5038	3.5103	3.8755	3.7898	3.5496	3.6061	3.4647	3.6217	3.678	3.6836	3.7749	3.6921	3.7574	3.769	3.5727	3.9371	3.8246	4.313	3.4471	3.7403	3.8109	3.4757	3.9599	3.5572
RANBP3L	3.1512	3.1116	2.9985	3.2967	3.1341	3.1293	3.1922	3.0791	3.0651	3.0851	3.2369	3.2649	3.1115	3.2095	3.2269	3.0638	3.0718	3.2305	2.9737	3.1999	3.0757	2.9478	3.2026	3.1403	3.182	3.108	2.9928	2.9587	3.1652	3.0275	2.987	3.256	3.012	3.0031	2.8942	3.0188	3.0555	3.0093	3.1126	3.0439	3.1735	3.006	3.236	3.1609	2.9877	3.0779	3.0255	3.1757	3.1021
SNX13	3.9415	3.8471	3.8702	3.8428	3.7698	3.8937	4	3.9491	4.0804	3.8616	3.6878	3.7865	4.03	3.9978	3.8469	3.8594	3.8681	3.979	3.8211	3.6263	3.7787	3.8097	3.7407	3.7775	3.7722	3.7527	3.8222	3.7751	3.8041	3.6494	3.8095	4.0029	3.906	3.8149	3.8541	3.7939	3.728	3.7755	3.784	3.548	3.6958	3.5889	3.8213	3.7905	3.7207	3.574	3.7719	3.9183	3.6332
KDM1B	4.6918	4.4773	4.175	3.3933	3.5831	4.5576	4.5516	4.2351	4.2907	5.1381	5.0154	4.2005	4.8356	4.1064	4.6758	4.7916	3.5685	5.0948	4.8257	4.4598	4.8499	5.0642	4.4079	4.0087	3.3947	4.5051	4.5784	4.4863	4.3666	3.9036	4.3216	4.9245	3.7739	4.3689	4.5762	4.0235	3.5458	3.3326	4.437	3.507	3.4871	3.1308	3.4234	3.9572	3.357	3.5291	3.445	3.7645	4.0197
ATP6V0D2	5.2804	4.2363	4.1297	3.6945	3.8982	4.0635	4.1692	4.5521	4.3371	3.9253	4.5955	4.052	4.7275	4.7738	4.4078	4.2195	4.6509	4.3062	4.1692	4.5973	4.3968	4.8751	4.1976	4.6383	3.6653	3.6163	4.7849	4.0806	5.6867	3.99	4.7944	4.2536	3.6516	4.7224	4.5749	4.7197	3.7265	4.1325	4.6453	4.0599	3.8026	3.6189	3.2199	4.1298	3.9417	3.9624	3.5599	5.3821	3.796
LHX4	5.3471	5.4463	5.3675	5.4245	5.0685	5.1968	5.5374	5.2219	4.9563	5.1705	5.4607	5.256	5.3628	5.0265	5.3406	4.929	5.0319	5.0568	5.1951	5.6215	5.5622	5.5157	5.5708	5.2872	5.4112	5.2443	5.2425	5.2385	5.6548	5.3767	5.0548	5.5493	5.6386	5.3989	5.3299	5.3802	5.7844	5.5166	5.3337	5.5475	4.892	5.568	5.1293	5.7246	4.7464	5.5543	5.0792	5.4362	5.3621
C3orf34	4.0801	3.6379	3.7623	3.9304	4.2656	3.7902	4.2898	3.8206	3.5697	4.2332	3.6456	4.151	4.1504	3.6463	4.5154	3.7599	4.58	4.0764	3.8144	4.4005	4.2716	3.8405	4.1421	4.5506	4.2504	4.9533	4.2329	4.3952	3.957	4.3618	3.6018	4.3275	3.8319	4.3001	4.1364	4.2563	4.3742	4.0706	3.872	4.7012	4.2047	4.0922	4.334	4.6203	3.8844	4.3884	4.3597	4.0769	4.2689
DNAH11	5.2183	4.9756	5.2252	5.1271	5.3724	4.9349	5.1501	5.0724	5.099	5.3838	5.023	4.9196	4.899	5.3708	4.8773	5.1422	4.8619	5.3347	4.8414	4.8128	5.3481	5.1498	5.1292	4.9151	4.9958	5.0125	4.7976	5.3177	4.8824	4.944	5.1154	4.9289	5.3257	4.7659	4.8297	4.9916	4.8849	5.0676	4.7853	4.8338	4.7696	5.0789	4.8608	4.9179	4.5086	4.7327	5.0666	5.1167	4.9164
C19orf55	4.973	5.2364	5.0984	5.2438	5.5598	4.7256	4.4229	4.3494	4.2603	4.5123	4.4775	4.5648	4.5747	4.5383	4.7079	4.4735	4.5034	4.1014	4.2154	4.6057	4.5658	4.767	4.5566	5.216	5.3074	4.8521	4.6429	4.9324	4.3735	5.1585	4.6157	4.9593	5.1892	5.1131	4.8674	4.8887	5.0403	5.2074	4.4475	4.9815	4.8216	5.4999	4.6799	4.5475	4.5262	5.2092	4.3216	4.8561	4.2982
ADPRHL1	4.8193	4.7007	4.5516	4.6331	4.5872	4.6332	5.1862	4.8866	4.7468	4.4656	5.0513	4.3918	5.3054	4.8773	4.6262	5.0168	4.6123	4.5159	4.7865	4.6414	5.1409	4.8854	4.9695	4.7798	4.9214	4.7536	4.8325	5.7411	5.0333	5.2735	5.9171	5.1759	5.1576	4.5771	4.9738	4.5721	4.9667	4.7568	4.8584	4.698	4.5291	4.7677	4.7884	4.7906	4.7386	5.3146	4.3151	5.356	4.7477
SYNRG	5.6944	5.2906	5.3086	5.1814	5.833	4.8904	4.8281	5.6503	5.0185	5.5209	5.0447	5.2849	5.3555	5.2475	5.695	5.7682	5.4637	4.9178	5.7783	6.0785	4.8807	5.4465	5.8479	5.3509	5.759	5.2561	5.5716	5.1185	5.1222	5.6031	5.5511	5.5846	5.3169	5.5047	5.4387	5.6091	5.734	6.1606	5.2422	4.8779	5.2909	5.2407	5.2861	4.5362	5.2413	4.9969	4.73	4.9841	4.6268
CDH24	3.796	3.8024	3.8999	3.8836	3.9863	3.7188	3.6986	4.027	3.9548	3.6441	3.7913	3.4687	3.9718	4.1889	3.6261	3.7502	3.7521	3.8384	3.6172	3.7579	4.0823	3.6675	3.6542	3.8649	4.0099	3.6751	3.8968	4.3032	4.0808	3.7786	4.1463	3.7353	3.8473	3.691	3.883	3.7687	3.7982	3.9794	3.4172	3.7115	3.8712	4.0225	3.8598	3.9161	3.9894	4.2178	3.6143	4.1257	3.9189
SEPSECS	6.0913	5.7136	6.4236	6.3342	5.6268	5.8702	5.1133	6.3587	6.1954	5.741	6.1927	6.0803	6.1846	6.5527	6.1056	6.6475	6.2569	6.8185	6.3099	6.0981	6.6732	5.829	5.8461	6.055	5.6374	5.6846	5.4542	5.6054	6.5875	5.7576	5.9269	5.8677	5.8048	5.2959	6.0865	6.3099	5.989	5.9358	6.8599	5.976	6.2654	6.2543	6.0932	6.0223	5.7926	6.0036	6.1375	6.5784	6.4346
GRIK5	4.3599	4.5752	4.6754	4.5584	4.5542	4.1493	4.7839	4.4664	4.2119	4.2628	4.2376	4.0951	4.2857	4.5588	4.1894	4.5009	4.2361	4.9397	4.6584	4.5641	4.9318	4.7554	4.6788	4.72	4.8861	4.4524	4.7871	4.7719	4.4155	4.5927	4.8	4.7087	4.767	4.4369	4.7185	4.7417	4.8186	4.8835	4.6062	4.7312	4.2985	5.0557	4.3717	4.2336	4.325	4.3388	4.4881	4.7593	4.5514
LRRN4	5.3489	5.0902	5.2519	5.3829	5.3529	5.1747	5.4406	4.8175	5.3477	5.1105	5.4773	5.2537	5.1278	5.6694	5.2462	4.961	5.2231	5.156	5.2227	5.4287	5.4844	5.3071	5.1521	5.3514	5.6115	5.5327	5.4022	5.5395	5.394	5.433	5.791	5.2979	5.2238	5.2927	5.5729	5.6156	5.5398	5.3707	5.2124	5.1618	5.2702	5.1725	5.2702	5.1584	5.0208	5.1978	5.3684	5.3561	5.1565
ZNF777	5.2094	5.5162	5.1134	5.7066	6.3647	5.6184	5.6065	5.9251	6.3412	5.2029	5.5584	5.9893	6.0855	6.3038	5.066	5.5431	5.7718	5.7224	6.0399	5.4098	4.916	5.2154	4.798	5.1867	5.891	5.3276	5.0694	5.4935	5.5786	5.5032	5.5566	5.1316	4.9384	4.6964	5.1277	5.2327	5.3835	5.874	5.2953	5.2552	5.8806	5.5018	5.7532	5.4627	5.5451	5.1816	5.4526	5.4195	5.6205
JPH2	6.6324	6.4003	6.5812	6.6984	6.405	6.3223	6.5848	6.4636	6.2454	6.4446	6.2587	6.2861	6.3963	6.5109	6.2059	6.3946	6.5108	6.2064	6.1172	6.8154	6.9739	6.8367	6.8377	7.0039	7.0545	6.6116	7.0514	7.0172	6.8066	6.8986	6.7112	6.9435	6.9358	6.7929	6.8909	6.6852	6.7301	6.8278	6.427	6.5044	6.2154	6.6774	6.1785	6.5054	6.1319	6.6223	6.2934	6.5726	6.3267
PDE5A	5.924	5.4708	5.5753	5.5455	4.9879	6.0123	5.6765	6.132	5.4603	5.1051	6.0368	5.7135	5.7338	5.7475	5.7189	5.5896	5.5671	6.2349	6.085	5.9361	5.5077	5.9899	6.4433	5.6405	5.562	5.5335	5.5631	5.8309	5.1654	4.9671	6.1029	5.9663	5.9726	5.3721	5.7987	5.7508	5.3299	5.5355	5.1519	5.3136	5.2153	5.3953	5.4018	4.8198	5.9506	5.3275	4.8859	5.2889	5.5199
SH2D1B	3.186	3.2313	3.3756	3.5112	3.4171	3.1316	3.1572	3.1198	3.0549	2.9681	3.1088	3.0744	3.159	3.2341	3.0958	3.3515	3.1157	3.3468	3.1746	3.1576	3.682	3.5702	3.7482	3.3997	3.7896	3.3487	3.478	3.4749	3.5889	3.5721	3.5178	3.603	3.697	3.4962	3.4411	3.6992	3.2903	3.6019	3.1614	3.3456	3.2055	3.4795	2.8585	3.3556	2.8589	3.0753	3.1437	3.6903	3.1023
SSTR3	5.4859	5.4169	5.2241	5.445	5.4313	5.3764	5.247	5.0946	5.0228	4.8653	5.4437	5.68	5.2572	5.2555	5.2987	5.1891	5.5482	5.0203	5.221	5.4584	5.7101	5.3376	5.5861	5.5804	5.6423	5.4433	5.4	5.8263	5.4233	5.7084	5.2733	5.307	5.6259	5.5164	5.557	5.5204	5.5372	5.7238	5.5082	5.4046	5.3585	5.9357	5.2011	5.5096	5.3989	5.9271	5.4937	5.5811	5.653
ADAMTS19	3.8799	4.3438	3.8498	3.8917	4.015	4.1343	3.7896	4.0245	3.9502	3.8534	4.0431	3.4414	3.7611	3.833	3.404	3.7232	3.7258	3.7761	3.7858	4.0877	4.0154	3.8625	4.0088	3.8176	4.5618	3.8803	3.8562	3.9022	3.7454	4.1855	3.9892	3.829	3.8083	4.07	3.7489	4.1195	4.1632	4.1131	3.759	3.5556	3.7281	3.9819	3.6872	3.8726	4.21	3.8657	3.7215	3.9832	3.5647
DDX31	4.1307	4.3551	4.3455	4.582	4.5326	4.0407	4.5367	4.494	4.2323	4.0609	4.4442	3.93	4.3533	4.5584	4.0985	4.2951	4.3582	4.37	4.412	4.6081	4.2141	4.0551	4.0154	4.3615	4.1787	4.7591	4.3799	4.3978	4.3513	4.3235	4.641	4.1677	4.1614	4.2045	4.1735	4.3202	4.271	4.2743	3.8264	3.9803	4.7879	4.4508	4.4587	4.2732	4.3494	4.2325	4.3725	4.5139	3.9884
UMODL1	3.5862	3.4048	3.3431	3.634	3.6758	3.7442	3.5845	3.4028	3.9022	3.6622	3.5493	3.5761	3.8006	3.828	3.5891	3.6574	3.6751	3.5226	3.519	3.4605	3.7532	3.4566	3.4174	3.4526	3.4395	3.2775	3.5242	3.467	3.6095	3.4817	3.504	3.7046	3.5539	3.5463	3.3187	3.7079	3.5561	3.5672	3.5028	3.8686	4.0291	3.5995	3.9763	3.5477	3.6577	3.45	3.6628	3.5205	3.6067
RASEF	10.5468	10.7627	11.0627	10.9683	11.145	10.6438	10.3322	11.0019	9.9392	10.7331	10.4486	10.836	10.6492	11.2671	10.84	10.5492	10.8273	10.6488	10.4519	11.3249	10.3398	11.0425	11.0607	10.8178	11.3065	11.2707	10.7988	10.7698	10.0858	10.981	11.0842	10.822	11.3511	11.0499	10.6934	10.8821	10.9737	10.8175	10.1245	10.3416	10.3235	10.6584	10.2201	9.6668	10.3187	10.2692	10.2832	9.4252	9.7741
PARD3B	5.2278	4.906	4.9181	5.1659	5.0681	4.8552	5.3715	4.7813	4.8276	5.0507	4.7125	4.6864	4.99	4.6542	4.7545	4.9377	4.8712	5.367	5.0181	5.041	5.0129	4.9328	4.6271	5.2152	5.4539	4.9308	5.0146	5.4317	5.0677	5.2735	5.0898	5.3312	4.9524	4.9653	5.0709	5.1094	5.2853	5.1196	4.9851	4.5942	4.5655	5.0838	4.9748	4.8508	4.6863	5.203	4.7623	5.25	4.9119
DST	3.5732	3.8227	3.9613	3.9855	3.7801	3.728	3.7279	3.5741	3.9085	4.4157	4.0488	3.928	3.8365	3.6376	4.0569	3.9657	3.6502	4.1848	3.5888	4.0824	3.8298	3.8558	3.8824	4.0263	3.9941	3.8826	3.8884	3.5388	3.8132	3.7466	3.8992	3.7185	4.4527	3.7965	3.8552	4.2491	3.9594	3.8547	3.5417	3.6653	3.6005	3.7849	3.5201	3.6435	3.7898	3.8391	3.8129	3.4855	3.4456
ZNF441	3.3399	3.2332	3.0932	3.2002	3.3044	3.1853	3.5718	3.1598	3.3486	3.3056	3.0019	3.2883	3.4093	3.5452	3.2716	3.061	3.2034	3.2766	3.1658	3.1356	3.1492	3.3221	3.6527	3.219	3.2093	3.4865	3.0331	3.057	3.3026	3.0195	3.095	2.9618	3.0418	3.4167	3.0599	3.2209	3.1238	3.0013	3.3374	3.1519	3.3749	3.1805	3.5434	3.2075	3.0562	3.1887	3.2696	3.3962	3.3
NEGR1	4.2778	4.4595	3.8053	3.9292	3.924	5.0877	4.8252	4.2837	4.5444	4.027	4.7253	3.9227	4.2971	4.0495	4.4898	4.0727	3.7031	5.1663	5.6677	4.2116	4.5404	4.4976	4.5886	3.9647	3.8526	3.7095	4.4327	5.0759	4.4878	4.0748	4.5998	4.7794	4.5044	4.8789	4.5259	4.2197	4.0889	4.4557	3.8173	4.2264	3.9351	3.7382	4.1464	3.878	4.0292	3.869	3.506	4.0542	3.6809
FCRL3	7.6606	4.7955	5.2891	4.7417	5.8383	5.7627	4.9941	5.3712	4.7643	7.3883	4.5296	6.4501	4.7339	4.2933	6.3406	4.9511	6.4004	4.5433	6.173	5.9032	5.6579	5.9924	5.979	6.085	5.0726	6.6647	5.6247	4.8448	5.1962	5.6734	3.8621	5.0455	5.008	5.8895	5.2093	5.9918	5.7097	5.7497	6.2224	6.4356	7.0365	5.6765	6.7402	5.7206	7.1055	5.7875	6.3638	5.1412	7.2557
DCAF4L2	3.5058	3.5421	3.6458	3.6986	3.4596	3.3027	3.5382	3.2445	3.218	3.373	3.6442	3.3256	3.4799	3.5875	3.5503	3.546	3.1306	3.4958	3.4779	3.4995	3.7889	3.7044	3.9935	3.6409	3.9315	3.8048	3.6132	3.5742	3.5232	3.6064	3.6347	3.6732	3.8161	3.5741	3.596	3.5993	3.5826	3.6596	3.2948	3.3519	3.5013	3.5588	3.4508	3.4459	3.4488	3.5363	3.4749	3.5463	3.546
STOX1	3.9531	4.1751	4.268	4.5667	4.2392	4.2843	4.3689	4.5664	4.3272	4.107	4.6307	4.3257	4.4548	4.0705	3.8539	4.0105	4.6465	4.845	3.889	4.003	4.7096	4.2379	4.1974	4.1686	4.5792	4.0769	4.332	4.8799	4.3941	4.3634	4.5678	4.415	4.0891	4.1433	4.617	4.4339	4.2121	4.174	3.813	3.733	4.1613	4.4858	3.656	4.0304	3.8381	4.1627	4.3464	4.5144	4.0782
C20orf200	5.0831	5.5304	5.0465	5.0901	5.856	5.2352	5.1379	5.1778	5.1081	4.7367	5.3743	4.7773	5.0478	5.3979	5.053	5.1027	4.9839	5.2665	5.0554	5.4931	5.2967	5.0405	5.2799	5.3037	5.5266	4.8787	5.1307	5.2284	5.3927	5.1974	5.219	5.1248	5.785	5.1883	5.366	5.172	5.5517	5.7015	4.7992	5.3208	5.0289	5.3973	5.091	5.0556	5.1903	5.7379	5.194	5.5121	5.4568
ARL10	5.2114	5.336	5.041	5.4332	5.2441	5.0152	5.5041	5.1533	5.4929	5.0157	5.2608	4.907	4.8728	5.0331	5.0554	5.3729	5.2593	5.3368	5.348	5.4742	5.3369	5.126	5.1325	5.1934	5.3535	5.6003	5.1247	5.4427	5.5479	5.2961	5.5531	5.4513	4.9611	5.1242	5.1426	5.066	5.1998	5.2238	5.2254	5.3454	5.4269	5.3886	5.4091	5.4412	5.2402	5.2399	5.2997	5.6067	5.4104
RNFT2	4.044	4.168	4.4832	4.5103	4.2252	3.927	4.0955	4.0541	3.8422	4.021	4.1931	4.0602	4.0927	4.3948	3.9359	3.8875	3.8019	3.8751	4.135	4.3118	4.412	4.22	4.0236	4.0119	4.4367	3.945	4.342	4.169	4.1549	4.2369	4.077	4.3057	4.471	4.2343	4.014	4.2263	4.2498	4.1069	4.0645	4.1155	4.049	4.2806	4.0585	4.4589	3.9856	4.2206	4.0451	4.2281	4.1039
ANKFN1	4.3723	4.1538	4.1288	4.5164	4.4676	4.3581	4.7198	4.312	4.9313	4.2302	4.6265	4.3245	4.2834	4.5662	4.3455	4.5793	4.2412	4.962	4.3	4.232	4.2241	4.3208	4.4965	4.273	4.5259	3.7542	4.4707	4.7709	4.7413	4.4161	4.9699	4.394	4.5821	4.3777	4.4843	4.2968	4.4421	4.5296	4.2668	4.4513	4.2048	4.2521	4.2292	4.4061	4.3349	4.3003	4.3203	4.6292	4.2775
KRT78	5.159	5.344	5.4234	5.2011	5.2212	5.0125	5.0697	4.837	4.7322	4.745	5.1072	4.7254	4.6579	5.1963	5.0609	4.943	5.0195	4.9614	5.1195	4.9557	5.1567	4.9831	5.0776	5.0637	5.252	4.9442	5.2172	5.0451	5.0422	5.2875	5.0292	5.2029	5.0921	5.1138	4.8779	5.1169	5.2431	5.3616	4.9976	5.1355	5.2853	5.732	5.2565	5.1685	5.0735	5.3072	5.161	5.4551	4.8263
CCDC7	6.6583	5.7456	5.8763	6.4956	6.6038	6.135	7.274	6.6807	6.3909	7.2776	6.0981	7.2721	6.8748	6.245	6.2063	5.4631	6.2831	7.3387	6.8972	6.8054	6.5368	6.2044	7.2335	6.5604	7.2443	6.8005	6.101	7.3078	6.1849	6.7307	5.9021	6.7663	7.6728	7.0441	5.8281	6.3424	6.7934	6.6797	5.9952	6.6041	6.4677	6.2648	6.4205	5.913	7.7688	6.8104	6.792	6.4033	7.4581
ZNF41	5.3054	4.9536	5.1459	4.9157	5.0844	4.9938	5.0051	4.6297	4.7248	5.1383	5.0444	5.1443	4.9042	5.0108	4.8827	4.9363	4.7151	5.0792	4.9333	5.0838	5.3724	5.2922	5.2492	5.2377	5.1021	5.0285	5.0358	4.8367	5.3772	4.9499	5.147	5.1563	5.3983	5.2022	5.4453	5.2137	4.6767	4.8418	5.1145	5.107	5.0023	4.8633	4.7654	5.2348	4.6296	4.8678	5.0522	5.1943	5.1369
ZNF512	7.1265	6.3392	6.1422	5.3311	5.6124	6.8156	6.8587	6.4579	6.3153	7.1613	6.3716	6.8918	6.9688	6.662	7.1081	6.4473	6.1568	6.6686	6.7827	6.244	6.2491	7.1083	7.369	6.6762	4.5707	7.0726	6.724	6.7233	6.3325	5.6879	6.7813	6.7455	6.3921	7.0598	6.4295	5.7618	5.7482	6.1646	7.2051	7.0207	6.7531	5.1732	7.0094	6.6792	6.7554	6.6079	6.4408	6.1887	7.4199
AMMECR1	4.3788	4.2479	4.3385	4.6711	4.6322	4.1965	4.3047	4.0942	4.2845	4.276	4.191	4.2103	4.411	4.0459	4.0336	4.468	4.0579	4.2311	4.5283	4.5885	4.3327	4.3452	4.3223	4.2682	4.6106	4.8931	4.5564	4.3193	4.2595	4.5943	4.4773	4.248	4.2553	4.3682	4.3896	4.4069	4.3278	4.254	3.9881	4.0063	4.3947	4.2926	4.2665	4.1909	4.0975	4.0532	4.2979	4.492	4.0639
FAM117B	4.8218	4.8155	5.1541	5.184	5.3744	4.9332	4.8048	5.0949	6.1255	4.8153	4.9312	4.8401	5.3943	5.7382	4.9622	5.3552	5.016	5.1527	4.5429	4.5257	4.9084	4.6859	4.8953	4.1146	4.902	4.5392	4.4844	4.8668	4.9094	4.9657	5.665	4.9646	5.422	4.6391	4.9836	4.824	5.0726	5.1173	5.2526	4.8653	5.3026	5.0695	4.5872	5.2775	4.9596	5.3124	5.7133	5.05	5.1909
ZNF583	4.3537	4.4209	4.1511	4.1424	4.1438	4.1319	4.6291	4.2323	4.7436	4.5985	4.2847	4.1327	4.0672	4.4175	4.5692	4.5381	4.3669	4.1233	4.6592	4.2858	4.37	4.1837	4.544	4.2628	4.1422	4.2234	4.321	4.3762	4.4007	3.9943	4.4371	4.3277	4.1016	4.2297	4.1914	4.4009	4.3174	4.3941	4.6432	4.3783	4.4551	4.0828	4.6219	4.525	4.4748	4.6418	4.4054	4.9523	4.3148
OXER1	6.8425	6.719	6.7615	6.7755	7.0316	6.6331	6.8031	6.5995	6.4055	6.4089	6.5047	6.4788	6.3003	6.5673	6.1362	6.4293	6.3138	6.4206	6.4636	6.7471	6.779	6.617	6.8067	6.9346	7.4521	6.391	6.6385	6.8296	7.0575	6.6942	6.5997	7.0372	6.7621	6.6268	7.1035	7.0477	7.1752	7.1701	6.5136	6.6771	6.7721	7.2434	6.5696	6.8029	6.3604	6.5206	6.7889	6.8445	6.5134
LUZP1	2.9402	3.2103	3.2944	3.1635	3.1162	3.0688	2.9356	2.9808	3.1782	3.0261	3.1574	3.0719	3.104	3.413	3.0886	3.1412	2.9302	3.1756	3.2539	3.1187	3.1783	2.863	3.4818	3.2224	3.1373	3.46	3.2224	3.1597	3.0775	3.1717	3.0057	3.2285	2.8704	2.9572	3.2711	3.1887	3.2154	3.0152	3.1403	3.0173	3.0125	3.0297	3.0131	3.2113	3.304	3.061	3.2569	3.1392	3.1191
ZNF75D	5.7907	5.0685	5.2857	5.4397	5.1629	5.1677	4.8694	5.2003	5.0549	5.5276	5.3476	5.7834	5.332	5.1294	5.7945	5.5762	5.0595	5.6238	5.0659	5.5436	5.019	5.64	5.3046	5.2764	5.32	5.1638	5.0311	5.0399	5.6333	5.1178	4.9364	5.3235	4.8491	5.5318	5.5949	5.1453	5.6711	4.9388	5.4874	5.3613	5.5022	5.4566	5.5478	5.5187	5.6711	5.519	5.4529	5.4627	5.7622
NCRNA00052	3.0467	3.3125	3.316	3.2147	3.1378	3.1687	3.2985	3.1817	3.4838	3.2441	3.2762	3.0656	3.2592	3.1904	3.0465	3.4268	3.0557	3.1843	3.3432	3.2629	3.2441	3.3255	3.4212	3.1909	3.3488	3.2899	3.1936	3.0863	3.1497	3.4315	3.3974	3.246	3.4133	3.1278	3.1749	3.1409	3.3181	3.1788	3.1277	3.1881	3.3193	3.2595	3.2684	3.302	3.1373	3.1333	3.2068	3.5055	3.1735
BRWD1	5.2952	4.9521	5.3031	4.0255	3.8188	4.7087	5.0863	5.0866	5.3452	5.6617	5.3921	5.0614	5.3991	4.8871	5.1114	5.8918	5.2164	5.8492	4.9576	5.1867	5.6974	5.8004	5.6816	5.1539	4.4732	5.5676	5.1013	5.4891	4.9789	4.8019	5.9815	5.2108	5.4711	5.4276	5.3846	5.1672	4.9106	4.8325	5.4591	5.4167	4.8422	4.1984	5.1245	5.2846	4.3348	4.478	4.6162	4.7928	5.4734
CCDC89	3.5366	3.3044	3.3069	3.5421	3.3556	3.3491	3.6749	3.3655	4.4016	3.3049	3.7107	3.4488	3.6615	3.4704	3.3846	3.9751	3.2674	3.6377	3.4623	3.2567	3.4047	3.2675	3.3356	3.383	3.4965	3.4198	3.3204	3.3854	3.3878	3.2793	3.4166	3.3658	3.2963	3.5691	3.3273	3.1465	3.2937	3.3244	3.4968	3.531	3.3214	3.1788	3.7121	3.3971	3.5627	3.5384	3.3728	3.293	3.5421
ZNF572	4.4056	4.3345	4.1437	3.9343	3.9012	4.3485	4.6129	4.2559	3.9156	4.4326	4.6115	4.2775	4.1936	4.4416	4.2906	4.4534	3.3379	4.2181	4.3877	3.9839	4.4612	4.4556	4.4181	4.0622	4.0348	4.558	4.4398	4.681	3.7018	3.9335	4.4841	4.0277	4.2819	4.0776	4.626	4.1688	4.059	4.101	4.2655	4.183	4.4181	4.3123	4.3434	4.0649	4.178	3.8909	4.3762	4.5413	4.8569
FAM82A1	4.8177	4.7303	4.973	4.7135	5.0977	4.5152	4.5719	5.105	4.8662	4.4873	5.07	4.6154	4.6682	5.0546	4.4481	4.7173	4.663	5.2938	4.6069	4.7507	5.0902	4.7916	4.8199	4.7565	5.1292	4.4238	4.9237	5.2467	4.5692	4.988	5.2815	4.8891	5.0716	4.5777	4.6706	4.9372	4.9043	5.1539	4.5704	4.4779	4.4949	4.8439	4.5798	4.6624	4.5749	4.5302	4.7247	5.0169	4.7753
ADAMTS18	5.3146	5.1756	5.4144	5.3615	5.1421	4.9069	5.4076	5.2205	5.0139	4.8682	5.295	5.1592	5.0192	5.3029	5.1003	5.4255	5.0561	5.3953	5.2365	5.3828	5.7854	5.4167	5.7309	5.4188	5.7222	5.3301	5.5493	5.7062	5.5587	5.7584	5.4746	5.5911	5.5911	5.5209	5.5334	5.4025	5.1852	5.7552	5.1567	5.1954	5.2854	5.5926	5.3764	5.4401	5.3974	5.1921	5.3177	5.6497	5.4453
PCDHAC1	5.6407	5.6693	5.708	5.6697	5.7139	5.4147	5.8343	5.5441	5.406	5.4818	5.641	5.3422	5.19	5.5071	5.4176	5.2039	5.2529	5.356	5.3184	5.6612	5.8873	5.4208	5.477	5.5648	5.767	5.6732	5.7151	5.6895	5.604	5.7432	5.803	5.617	5.6639	5.5969	5.6293	5.7136	5.9768	5.6196	5.5703	5.6316	5.5765	5.9566	5.664	5.6352	5.5775	5.685	5.591	5.6619	5.4988
HIPK4	6.0208	6.226	6.4284	6.3299	6.486	6.2554	6.2984	6.1417	6.2414	5.9642	6.0275	6.0508	6.0571	6.3022	6.1615	6.0498	6.1629	5.767	5.9081	6.0527	6.4191	6.4283	6.3024	6.4172	6.8807	6.2708	6.3661	6.2244	6.1633	6.7442	5.9946	6.2736	6.5503	6.3278	6.2828	6.5261	6.5802	6.6481	6.0845	6.3023	6.1848	6.7628	6.1046	6.2125	6.1287	6.4085	6.0678	6.1611	5.9041
FAM124A	6.2969	6.3469	6.0346	6.2079	6.2857	5.9112	6.5195	6.0462	5.7282	6.0475	5.7599	5.8181	6.1117	6.2514	5.9426	5.9747	6.1023	5.9557	6.2597	6.283	6.4472	6.3635	6.2687	6.1143	6.7622	6.2504	6.3319	6.3842	6.5439	6.7069	6.2654	6.6967	6.4726	6.3596	6.2372	6.2425	6.4458	6.731	6.361	6.1771	6.1551	6.6783	6.42	6.2056	6.1237	6.4841	5.8123	6.4034	6.041
NKAIN3	3.2621	3.7613	3.4264	3.3697	3.3882	3.3683	3.4013	3.4004	3.38	3.3206	3.4704	3.3145	3.5065	3.5058	3.4417	3.2126	3.3682	3.3134	3.1737	3.5058	3.3942	3.4074	3.3112	3.3297	3.3643	3.3968	3.2693	3.4354	3.2905	3.5234	3.2709	3.3102	3.2696	3.4377	3.6175	3.5037	3.4288	3.3932	3.1707	3.2869	3.6505	3.4724	3.2151	3.4001	3.3024	3.5128	3.5125	3.3314	3.1791
ITIH5	6.818	5.2461	4.913	5.2988	5.4611	5.8895	5.1038	5.8177	5.0266	6.2649	5.502	6.6653	5.0135	5.6939	5.2388	4.9799	5.4365	5.0492	5.5488	5.7364	5.665	5.8732	5.4974	6.2147	6.1487	5.8556	5.5627	5.0866	5.0991	5.8254	5.3706	5.8012	5.4923	5.7524	5.7607	5.4944	6.3017	6.728	6.1557	6.2301	6.1279	5.1087	5.5529	5.6216	6.3918	5.5967	6.7123	5.9709	7.0937
FANCB	4.2178	3.792	4.1519	3.7397	3.6841	3.6209	3.8301	3.9633	4.0716	3.7214	3.5147	4.0104	3.5937	3.8631	3.7443	4.2413	3.8187	3.4848	3.8115	3.8528	4.102	3.7477	3.5805	3.8586	3.8307	3.804	3.6423	3.6134	3.7702	4.1749	3.8764	3.6159	3.9025	3.3466	3.7694	3.5892	3.9318	3.8237	3.795	3.6243	3.9319	3.775	3.5307	4.0571	3.679	3.5136	4.1117	4.0034	4.1966
SGK196	4.6697	4.8182	4.8245	4.9268	4.9909	4.9624	4.5869	4.6687	4.8184	4.5745	4.8517	4.653	4.7429	4.7125	4.5744	4.7832	4.6448	4.9789	4.9309	5.0722	5.123	5.049	4.8875	4.5737	5.2071	4.9701	5.156	4.9845	4.958	5.1141	5.2022	4.8038	5.1696	4.8358	4.9016	5.0916	4.8206	4.9447	4.682	4.6502	4.8839	5.3737	4.4052	4.6137	4.8523	4.8141	4.9083	5.0767	4.5601
ZNF709	6.0886	5.42	5.3321	5.1717	4.7199	5.5512	6.1453	5.7815	6.4807	6.4267	6.2753	6.2413	5.984	6.0613	5.6785	5.3696	5.8817	5.849	5.9455	6.0335	5.8259	6.1826	5.896	5.4883	4.7273	5.6438	5.7485	5.8737	5.2243	5.1927	6.3965	5.5316	5.5407	5.7567	5.5106	4.5907	5.1443	5.5693	6.1303	5.7889	5.4414	4.7337	5.9505	5.6098	6.2638	5.3698	5.5537	5.6468	6.3666
CCDC57	5.7049	5.5751	5.85	5.8698	6.1168	5.7325	5.6193	5.8555	5.9465	5.1787	5.8449	5.5173	5.6649	5.5105	5.618	5.646	5.4288	5.5867	5.2194	5.8141	5.5404	5.7701	5.928	5.6868	6.2049	6.017	5.6703	5.6976	5.7799	5.8602	5.8161	5.6678	5.9587	5.7927	5.8814	5.9821	5.6622	6.0654	5.3675	5.6749	6.0054	6.073	5.7267	5.165	5.6379	5.4058	5.2265	5.3508	5.446
SMC1B	5.3459	5.5402	5.5134	5.4706	5.4725	5.1208	5.2743	5.1274	5.399	5.0387	5.6409	5.1501	4.995	5.4414	5.1182	5.3114	5.2335	5.2166	4.92	5.507	5.6853	5.3933	5.701	5.3895	5.5711	5.5205	5.4688	5.5309	5.5211	5.7204	5.8779	5.6016	5.6115	5.4322	5.6086	5.4541	5.4663	5.7124	5.2737	5.4272	5.4006	5.7156	5.0806	5.1055	5.4034	5.1823	5.1674	5.6058	5.1362
BRWD3	7.9848	8.1567	8.1266	8.7307	8.1229	7.8002	8.1874	7.9493	7.3968	8.1976	7.7256	7.8748	8.1288	8.2884	7.9066	7.8528	8.2286	8.0395	7.6395	8.1658	7.3068	8.0791	8.0234	8.1665	8.3778	8.157	7.9072	7.6782	7.4177	8.0885	8.1361	7.8683	8.4621	7.8053	7.8689	8.2889	7.9243	7.6932	7.2909	7.4767	7.1945	7.5692	7.2783	7.212	7.2808	7.0213	7.7967	6.9477	7.1745
ASB16	5.4632	5.4137	5.529	5.8675	5.5409	5.2359	5.5941	5.3152	4.878	5.3248	5.2971	5.1264	4.9659	5.552	5.0717	5.3123	5.45	4.8457	5.119	5.1074	5.5615	5.0278	5.3159	5.4017	6.0093	5.1478	5.4571	5.1885	5.5609	5.6117	5.2926	5.518	5.7514	5.2961	5.4023	5.6009	5.7527	5.8832	4.9261	5.4891	5.1893	5.884	5.029	5.3264	5.4493	5.7497	5.4087	5.1297	5.1986
MAGEE2	3.6365	3.642	3.6016	3.7238	3.8298	3.5455	3.9853	3.5819	3.2867	3.4051	3.732	3.5138	3.7047	3.5821	3.3493	3.633	3.5156	3.5592	3.9298	3.5825	3.6551	3.5623	3.6314	3.9615	3.6762	3.4959	3.4781	3.5921	3.6446	3.7221	3.6516	3.6769	3.7524	3.5217	3.6618	3.6329	3.7435	3.9261	3.4323	3.3328	3.3764	3.5196	3.5255	3.5807	3.5688	3.493	3.6388	3.92	3.5266
HERV-V1	3.4088	3.515	3.5709	3.5833	3.6063	3.3478	3.4313	3.372	3.2767	3.357	3.3086	3.1491	3.3501	3.5989	3.3234	3.4016	3.3472	3.4028	3.3439	3.4448	3.5646	3.3311	3.3471	3.5028	3.7109	3.3141	3.4792	3.4899	3.5559	3.5481	3.702	3.7035	3.5788	3.4938	3.5472	3.3974	3.6494	3.6324	3.3727	3.3554	3.6305	3.4316	3.2536	3.3145	3.261	3.4008	3.4935	3.4404	3.5586
GAL3ST3	4.119	4.1689	4.6187	4.6101	4.3692	4.0595	4.296	4.1503	3.9396	3.8915	4.2665	4.1326	4.104	3.9034	4.0707	4.3395	4.0974	4.1894	4.4345	4.3715	4.3862	4.2241	4.2908	4.3322	4.609	4.2454	4.3266	4.4675	4.6845	4.4521	4.5703	4.6074	4.5062	4.3688	4.3796	4.349	4.6079	4.4573	4.3422	4.3076	4.2852	4.9881	4.1033	4.4497	4.2542	4.4861	4.1904	4.5157	4.4536
FLJ30679	5.3086	5.4347	5.0713	5.3494	5.233	5.1435	5.2646	4.6602	5.1044	5.4261	5.3646	5.2848	5.1128	5.4317	5.1126	4.8543	5.6736	4.9745	5.281	5.2035	5.5223	5.1895	5.3885	5.2229	5.4452	5.1703	5.1222	5.6592	5.7276	5.6203	5.4542	5.3111	5.4194	5.117	5.2671	5.2946	5.627	5.3793	5.2561	4.7309	5.1474	5.7874	5.1928	5.3958	5.1552	5.2274	5.3947	5.3552	5.2347
ALS2CR11	3.0641	3.0883	3.0677	2.9708	3.1205	3.2668	3.0803	3.0928	3.1182	3.1206	3.1326	3.0032	3.1534	3.0647	3.0966	3.1886	3.0053	3.1032	3.5379	3.1169	3.1499	3.0792	3.211	3.0743	3.1791	3.3154	3.1052	3.2013	3.1636	3.127	3.2243	2.9998	3.0941	3.2246	3.1681	3.0514	3.1575	2.9491	3.1035	3.4351	3.1269	3.0265	3.1592	3.3723	3.1329	3.0467	3.0986	3.1478	3.0944
UTS2R	5.4559	5.3606	5.7148	5.8654	5.9159	5.3154	5.7245	5.1859	5.6454	5.2908	5.543	5.5509	5.2571	5.2381	5.4339	5.345	5.6136	5.3939	5.1193	5.6197	5.9089	5.3148	5.7515	5.7761	6.0152	5.654	5.6364	5.9553	5.5327	5.719	5.6369	5.6473	5.8673	5.6852	5.4152	5.9333	5.8708	5.8582	5.4393	5.5151	5.4133	5.9644	5.3478	5.9155	5.4302	5.6233	5.6347	5.9533	5.313
USH1G	4.5179	4.6039	4.8944	5.1909	5.0947	4.7231	5.0282	4.5787	4.629	4.4964	4.9705	4.6255	4.5587	4.8432	4.52	4.6443	4.7606	4.6312	4.9333	4.7748	4.8357	4.6906	4.7586	4.9386	5.0797	4.7314	4.9631	4.897	4.7672	5.0746	4.6953	4.5816	4.8278	4.7843	4.7512	5.0667	4.9123	4.8624	4.4604	4.6894	4.5818	5.3256	4.3435	4.8133	4.7034	4.8771	4.6122	4.8366	4.6825
SYN1	6.016	5.7297	5.8332	5.8625	5.6266	5.4966	5.8438	5.6473	5.2381	5.4958	5.7654	5.2653	5.6384	5.6718	5.4374	5.4405	5.4848	5.2151	5.1045	5.7675	6.1217	5.8365	6.2076	5.7602	6.2098	5.5714	5.8684	6.008	5.8608	5.8978	5.7178	6.0864	6.1107	6.0405	5.9275	6.1553	5.8787	6.14	5.3584	5.7685	5.6001	6.067	5.5501	5.7716	5.6997	6.0331	5.3742	6.002	5.578
SLC23A3	4.9242	4.5063	4.6762	4.4222	4.8398	4.5381	4.7965	4.3673	4.3271	4.5439	4.2498	4.0045	4.6085	4.5015	4.3326	4.5788	4.0057	5.0416	4.8062	4.8003	5.063	5.0266	4.8545	4.7618	5.3562	4.6739	5.0035	4.9744	4.6527	4.9521	4.858	5.0023	5.0222	4.8817	5.1259	5.0671	5.0789	5.2799	4.1783	4.1579	4.535	4.8088	4.5182	4.4558	4.5654	4.3586	4.4794	4.4293	4.7705
CNOT6L	3.0342	2.9222	3.275	3.2282	3.025	2.8302	2.7468	2.907	2.7378	3.1491	3.1422	2.9951	3.0252	3.1711	2.9964	2.9715	3.0965	2.9955	3.0249	3.1102	3.0652	3.042	3.0191	2.9005	3.2928	3.0357	3.023	3.0173	3.0464	3.1212	3.3337	3.1427	3.1398	3.1963	3.2148	3.0853	3.4204	2.9886	3.1284	2.8437	2.8562	2.951	2.9398	3.0727	2.7042	2.8797	3.0829	2.9552	3.1141
RHBDL3	4.9887	5.3045	5.4475	5.3543	4.945	5.223	5.31	5.4087	5.2554	4.9002	5.3677	5.0583	5.2374	5.3975	5.1934	5.2928	5.06	5.2622	5.0055	5.0226	5.5785	5.3109	5.286	5.2134	5.3587	5.3648	5.3638	5.1792	5.4928	5.29	5.4945	5.4234	5.1286	4.8354	5.1896	5.2826	5.2829	5.1114	5.0415	5.0497	4.7946	5.2891	4.6238	5.0779	4.8543	5.4402	5.3314	5.2187	5.0812
DIP2B	5.6356	5.2008	5.442	4.5088	4.8283	5.7804	5.3127	6.0526	5.0432	5.712	5.6528	5.1943	5.9142	6.1592	5.7152	5.9909	5.4375	5.7593	5.5776	5.9432	5.034	5.599	5.5781	5.028	4.7205	5.7712	5.4364	5.1824	5.0268	5.2552	5.4816	5.3647	5.7872	5.6405	5.465	5.2214	5.5566	5.1469	5.1213	5.3182	4.9321	4.9338	4.9865	5.138	4.7304	4.8802	5.0646	4.4213	5.1508
SLC36A1	4.7685	4.6546	4.6727	4.9524	4.6786	4.4991	4.6847	4.3436	3.9959	4.2446	4.4734	4.4023	4.2808	4.6078	4.1399	4.259	4.4598	4.2477	4.3739	4.6527	4.9569	4.5924	4.6092	4.6163	5.024	4.3894	4.969	4.6663	4.5657	4.7406	4.7882	4.9444	4.6837	4.5254	4.7383	4.7369	4.6676	5.118	4.545	4.4944	4.2981	5.1273	4.0483	4.7016	4.1496	4.6775	4.3537	4.7889	4.3053
SNRNP48	8.2303	8.056	8.5129	8.6572	8.9401	8.4042	8.5995	8.2422	8.1329	8.6324	8.8958	8.4571	8.3437	8.5169	8.3261	8.3902	8.3865	8.2913	8.0765	8.4417	8.1277	8.1252	8.4368	8.3124	9.4419	8.2258	8.2753	8.2865	7.5845	8.5804	8.1664	8.1415	8.9376	8.2807	8.0197	8.6656	8.7805	8.6985	7.725	8.2643	7.9744	8.6123	8.1131	7.6223	8.2417	7.545	8.1715	7.5952	8.1129
ZNF560	3.1401	3.0749	3.1617	3.2967	3.3563	3.4398	3.4506	3.0463	3.1385	3.1997	3.3173	3.1634	3.3649	3.3235	3.3081	3.4814	3.0999	3.2624	3.1427	3.1797	3.1539	3.1272	3.5587	3.1652	3.2704	3.1461	3.1458	3.1988	3.2355	3.2217	3.1326	3.0691	3.3545	3.3226	3.1443	3.1502	3.1936	3.1859	3.2312	3.2965	3.2738	3.3402	3.3307	3.2505	3.1406	3.0952	3.2381	3.228	3.1353
RTTN	2.9196	2.7783	2.9755	2.9339	2.9596	2.9733	2.9485	2.7379	2.8762	2.762	2.9847	2.9447	2.7774	3.0204	2.823	2.9988	2.9055	2.7907	3.0602	2.8757	3.0855	2.8655	3.0151	2.9189	2.9895	2.9857	2.9396	3.0969	2.93	2.8968	2.928	2.7652	2.9303	2.935	2.923	2.8149	2.9915	2.7563	2.8044	2.9414	2.8416	2.8979	2.8336	2.9898	2.923	2.8528	2.9372	2.9779	2.8503
BTNL9	4.3927	4.0946	4.4007	4.3349	4.5298	4.3328	4.2017	4.2182	4.2364	4.1989	4.8595	3.8516	4.1571	4.4665	4.2102	4.3721	3.9829	4.7938	4.1051	4.308	4.6397	4.3216	4.2049	4.21	4.6886	4.3809	4.3264	4.8445	4.4211	4.6468	4.2919	4.2856	4.4438	4.1163	4.2974	4.2158	4.7303	4.3358	4.3645	4.2959	4.2974	4.4162	4.2562	4.3071	4.1407	4.111	4.3343	4.5152	4.074
PUS10	5.618	5.4976	6.1152	5.9379	5.3205	5.7918	5.1285	5.4283	5.1542	6.0512	5.1688	4.4207	5.7849	6.1227	4.93	5.4071	5.3661	5.8379	5.6747	5.5494	5.4923	5.5709	5.4758	5.0381	5.0984	5.3127	5.4399	4.8383	5.6943	5.5713	5.5925	5.9352	5.1364	5.7673	6.0399	5.3817	5.5432	5.4997	6.2494	5.1126	5.1423	5.7618	4.8244	5.6806	4.8636	5.1436	5.6931	5.8188	5.6922
PLCXD2	4.9287	4.7936	5.0238	5.1088	4.9022	4.7283	4.9688	4.7894	4.7288	4.2961	5.0788	4.6573	4.8496	5.1588	4.6957	4.9089	4.7704	4.8191	4.7138	4.6703	5.0792	4.7521	4.8241	4.8437	5.2532	4.211	4.8776	4.9117	4.7061	4.7751	4.8918	5.0659	5.1196	4.6786	5.1557	4.9147	5.0544	4.9116	4.8026	4.7934	4.6554	5.1084	4.7079	4.9286	4.6836	4.8305	4.7754	4.8709	4.772
C21orf128	3.7776	3.7199	3.8033	4.0743	3.969	3.6032	4.1677	3.5141	4.0035	3.4422	3.9506	3.4891	3.9206	3.6684	3.4849	3.5456	3.7572	3.5858	3.7352	3.8265	4.0074	3.6073	3.6453	3.8548	3.6881	3.5562	3.6394	3.8361	3.7393	3.7267	3.8203	3.6932	3.67	3.5511	3.8508	3.5844	3.856	3.5863	3.7707	3.7284	3.984	3.8404	3.9237	3.6737	3.426	3.9597	3.6745	4.1276	3.659
LMLN	4.2287	4.7398	5.1268	4.7663	4.5814	4.226	4.0838	4.0991	4.5097	4.0061	4.2541	4.0815	4.2123	4.1911	4.5845	4.1427	4.1284	3.9742	4.6553	4.588	4.7319	4.4142	4.4616	4.2721	4.3982	3.9336	4.2901	4.2583	4.2735	4.5077	4.8558	4.5316	4.3671	4.217	4.1877	4.3166	4.0861	4.2546	3.9729	4.2447	4.3078	4.365	4.217	4.3406	4.2936	4.4253	4.4022	4.6151	4.3271
RAD9B	3.4982	3.1245	2.9323	3.0568	3.1177	3.1818	3.2255	3.6409	3.4582	3.4924	3.5284	3.2733	3.2793	3.2586	3.3628	3.2973	3.246	3.5078	3.0827	3.3171	3.246	3.2789	3.1758	3.1163	3.1567	3.4036	3.1397	3.3097	3.1538	2.9279	3.2322	3.2731	3.1824	3.5385	3.3868	3.2098	3.1696	3.1878	3.4045	3.5873	3.0808	3.4185	3.1821	3.0286	3.1828	3.0438	3.2837	2.9484	3.0523
ZNF555	6.7144	6.779	6.3117	6.2339	6.2	6.9479	7.1735	6.5204	6.6887	6.3885	7.2234	6.8398	7.069	6.2445	6.8252	6.7592	6.8255	6.6293	7.1579	6.8448	6.9331	6.3154	6.7416	6.7804	6.5532	6.3973	6.9084	6.8168	6.8591	6.3965	7.1217	6.6277	6.4805	6.6422	6.6097	6.6327	6.6083	6.4785	7.1083	6.987	6.8838	6.8832	6.7576	7.0786	7.2056	7.2693	7.0953	7.4197	7.3203
C7orf51	4.3374	4.1845	4.3592	4.4328	4.0471	4.1428	4.1474	4.3434	4.035	4.1085	4.3316	4.0693	3.9799	4.1457	4.0137	4.0966	3.9559	3.9829	4.1437	4.2855	4.2803	3.9955	4.25	4.3157	4.4091	4.1161	4.2173	4.3712	4.0496	4.1678	4.2652	4.2516	4.1672	4.0191	4.1936	4.0735	4.1809	4.1235	3.8422	4.1379	4.1684	4.2175	4.1717	3.9831	4.0557	4.5551	3.9766	4.0568	3.9246
SGK494	6.0587	5.9214	5.4467	5.9976	6.4455	6.3815	4.8116	6.1622	5.2348	6.3689	5.6977	5.9903	5.6346	5.8545	6.2144	5.4739	6.058	6.3353	5.9854	5.9534	5.0059	6.3978	5.9398	6.3646	6.2621	6.6192	5.6717	5.3781	5.4852	5.776	5.8505	5.3569	5.7306	6.0189	5.8739	5.4812	5.513	5.5289	6.0089	5.7255	6.0561	5.2477	6.329	5.2991	6.5156	5.7275	6.366	4.803	5.9848
MRGPRX3	3.1555	3.4488	3.0782	3.4918	3.3045	3.2406	3.3182	2.9201	3.4709	3.1718	3.2308	3.0026	3.1385	3.06	3.3252	3.1037	2.9143	3.1041	3.1793	2.9761	3.175	2.7418	3.2141	3.2181	2.9797	3.0479	3.0691	2.9957	2.9628	2.9276	2.8918	2.9619	3.0038	3.0692	3.1739	3.0955	2.9991	2.8314	3.2835	3.3689	3.7469	3.636	3.7572	3.3212	3.5685	3.5066	3.4638	3.4759	3.1095
ABCA13	3.6936	3.7319	3.7933	3.9105	4.002	3.8819	4.0896	3.9775	4.231	3.629	4.0566	3.9076	3.9434	3.8477	3.7375	3.9871	3.6588	3.8672	4.1409	3.92	3.6364	3.4756	3.9384	3.7295	3.7393	3.6385	3.6045	3.9609	3.9132	3.6334	3.8162	3.7722	3.7137	3.5758	3.6898	3.832	3.675	3.6444	4.025	3.703	3.9265	4.0062	3.7158	3.6638	3.6919	3.8053	3.8376	3.9599	3.7213
GPR128	6.4942	7.0498	7.7418	6.8463	8.2751	7.4995	6.0125	8.0011	7.0489	6.6737	6.9532	7.0872	10.1368	7.1312	7.0479	7.7333	6.8606	7.7557	8.0029	7.5786	7.4997	6.9214	6.3583	6.7817	6.1572	3.8673	6.4855	4.8249	8.7352	7.0613	6.6139	7.1415	7.0427	6.0405	8.5316	6.7294	7.7726	5.2773	8.8503	5.4287	6.3224	7.3157	6.2056	6.7935	5.3556	5.1132	8.2103	5.222	6.8712
CSF3R	5.7554	8.087	6.7238	6.3739	5.7943	5.24	4.3767	5.7454	5.0528	8.4708	3.6657	6.1114	6.2866	4.1944	6.5833	7.0464	7.6574	4.25	6.669	5.7837	7.5086	6.2144	4.5458	7.3257	6.5197	9.5902	8.0625	4.2657	7.8306	7.9825	4.0803	5.2572	4.5468	8.2826	6.4454	6.6601	6.6556	6.2027	7.992	9.2958	7.5078	6.752	8.1285	8.7249	5.9819	8.8347	8.1377	6.2298	6.3987
C17orf77	4.8532	4.7531	4.6151	5.728	4.7889	6.221	5.3585	4.8879	5.0705	5.0742	5.5552	5.7611	5.0372	4.4582	5.8393	5.2415	5.0221	5.2876	5.955	5.7983	5.308	5.5468	5.7448	5.3053	5.749	5.1888	5.3173	4.964	5.5883	5.4642	6.1812	5.2425	5.4872	4.8744	5.285	5.448	5.532	5.3369	4.798	5.0401	5.2961	4.9017	5.2778	5.3492	5.329	4.6237	5.307	4.812	5.2632
DUSP5P	3.1814	3.2388	3.2832	3.1874	3.1323	3.0719	3.0987	3.038	3.3058	3.256	3.084	3.3132	3.337	3.182	3.2523	3.1897	3.3195	3.3219	3.316	2.9618	3.1264	3.1427	3.1559	3.2424	3.023	3.1449	3.1953	3.2166	3.4566	3.1085	3.1347	3.1359	3.1145	2.9649	3.1932	3.0886	3.2374	3.1843	3.3108	3.024	3.2623	3.5619	3.6256	3.2416	3.1542	3.109	3.3673	3.2405	3.2391
DGKH	5.2742	5.2984	5.6576	5.3681	5.7702	5.695	5.1509	5.1914	5.3159	5.0833	4.771	5.0588	5.675	5.0786	4.9283	6.0264	5.332	5.4457	5.2251	4.9862	5.1079	5.3037	5.066	5.1281	5.349	5.0852	5.4054	5.0824	5.585	5.7099	5.5971	5.4963	5.4444	4.9257	5.3261	5.2476	5.3203	5.3291	5.4123	4.6527	5.0858	5.6849	5.1198	5.243	5.0889	4.9882	4.9697	5.8352	5.1776
TMEM182	4.355	4.2005	4.1738	3.974	3.9432	4.5095	4.6732	3.7113	4.5418	4.2639	4.2247	4.0025	4.3761	3.9511	4.3595	4.2862	3.6943	4.4649	4.6449	4.1934	4.5074	4.271	3.6879	4.0332	4.0755	4.0582	4.2292	4.7398	4.4773	4.1131	4.1983	4.2392	4.0481	4.2561	4.084	4.1037	4.0296	4.0558	4.2651	3.7309	3.8988	4.0483	4.1683	4.1962	3.9564	3.8205	3.9394	4.1271	4.2831
C16orf46	4.067	4.0418	4.2671	4.0679	4.0572	3.9296	4.3509	3.8977	4.1144	3.6751	3.8783	3.9369	4.1008	3.6554	4.0133	3.9922	3.7652	4.1407	3.7494	3.6849	3.9192	3.7459	3.9001	4.0341	4.2925	3.6937	3.7837	4.0495	4.1525	4.1316	3.8157	3.8907	4.0661	3.922	3.8857	4.2111	4.2462	4.0964	3.8498	3.8614	3.7782	4.1686	3.6382	4.0119	3.4831	3.7342	3.871	4.0801	3.7517
LSM14B	5.6574	5.5358	5.9957	6.0749	6.146	5.3587	5.8062	5.3333	5.7173	5.7394	5.554	5.4341	5.7455	5.8172	5.3058	5.4195	5.2153	5.8409	5.8185	5.7046	6.0395	5.9346	6.0008	6.0437	6.4618	5.5699	5.8284	6.0241	5.4697	5.7008	5.6659	5.929	6.2264	5.9604	5.7954	5.6235	5.72	5.6088	5.2182	5.1334	5.0887	5.7951	4.9518	5.6307	5.3289	5.335	5.7818	5.8492	5.1831
CASP8	5.2442	5.6807	6.0831	5.8939	5.5347	5.3594	5.307	5.3295	4.9865	4.9561	5.4478	4.8523	5.051	5.7772	5.4383	5.232	5.0793	4.9355	5.4051	5.2567	5.6034	5.5397	5.3581	5.0915	5.4342	5.2532	5.3952	5.2407	5.0369	5.4623	5.2	5.6277	5.7721	5.2437	5.283	5.483	5.4958	5.4012	5.2999	5.4124	5.4736	5.9686	5.5347	5.4508	5.3922	5.7059	5.225	5.1982	4.9068
PLB1	4.6178	4.7684	4.591	4.752	4.6818	4.695	5.0747	4.3261	4.6859	4.5336	4.6138	4.5177	4.7169	4.6029	4.7341	4.4649	4.7411	4.6199	4.3408	4.649	4.8856	4.623	4.4076	4.8502	4.8395	4.7898	4.4149	4.4641	4.9048	4.8256	4.4592	4.57	4.8387	4.63	4.5102	4.7491	4.94	4.4943	4.5822	4.7967	4.7279	4.7215	4.661	4.7501	4.8063	4.6692	4.4212	4.9028	4.751
C20orf197	4.3034	4.2462	4.1179	4.0463	4.5993	4.4171	4.0391	4.4746	4.2467	4.4005	4.5284	3.9093	4.0208	3.9865	4.0903	4.3515	4.1438	4.2219	4.5878	4.2594	4.138	4.2298	4.2939	3.9503	3.9272	4.3596	4.1576	3.6334	4.1639	4.1435	3.9259	4.3308	3.8498	4.4053	3.8699	3.9665	4.0677	4.0098	4.1759	4.3342	4.3213	3.6991	3.9018	3.9139	4.4114	4.1332	4.5012	4.6178	4.595
SLC5A3	9.4035	9.2989	9.1974	10.0052	9.8753	8.7349	8.9242	9.3441	8.6406	9.1695	8.5358	9.2765	9.0185	9.8493	9.1518	8.9038	9.7662	9.2631	8.8672	9.574	8.7485	9.119	8.8756	9.8394	10.4295	9.5516	9.0678	9.1824	8.7202	9.5679	9.7274	8.7895	10.0406	9.4911	9.0851	9.7272	9.8225	9.5263	9.4268	9.4657	9.4189	9.7995	9.292	9.4541	9.6041	9.7645	10.0142	9.0937	9.1546
KIF19	5.2037	5.0018	5.1156	5.5208	5.3676	5.1505	5.3263	4.7987	5.1071	5.0701	5.1035	4.9813	5.1106	5.1119	4.8102	5.0277	5.2236	5.0424	4.9943	5.2333	5.3085	5.2599	5.311	5.3197	5.6266	5.0454	5.0759	5.0259	5.3908	5.2243	5.1	5.1011	5.4541	5.1422	5.2182	5.1942	5.4264	5.6247	5.0609	5.164	5.1667	5.578	5.2328	5.305	4.9392	5.4466	4.8064	5.6769	4.7758
SLFNL1	7.182	7.3688	7.0064	6.5541	6.9327	7.1924	6.0178	6.7504	6.7766	7.6416	6.7254	7.055	6.9115	7.1266	7.7085	6.8354	7.0209	7.0763	6.7177	6.9097	6.6892	6.9466	7.3523	7.1823	6.8397	7.4654	7.073	6.2371	6.5724	6.9779	6.5668	6.9866	6.9754	7.3619	7.0483	6.911	7.2468	7.1797	6.8556	7.1692	7.1232	7.2567	7.1168	6.6733	7.3155	7.0377	7.1391	5.997	6.9326
GPR82	4.7097	3.8074	3.9438	3.9083	4.0423	4.0511	4.2611	4.2638	4.2815	5.0798	3.7003	4.2059	4.2875	4.0629	4.6827	4.6387	4.2704	3.9039	4.9813	4.3223	4.2006	4.7185	4.1349	4.7331	3.9187	4.5675	4.2265	4.2275	5.0989	3.9663	4.0006	4.9406	3.9665	4.8038	4.319	4.2743	3.964	3.8169	4.925	3.8272	4.2459	3.7708	3.63	3.8983	3.8065	3.5709	4.2289	4.1137	4.148
RIBC1	3.8961	3.9571	3.9765	3.8739	3.995	3.6013	4.0107	3.8864	3.8506	3.6665	3.9825	3.7687	3.5565	3.8366	3.907	4.0282	3.8918	3.9391	3.9901	3.7596	4.1062	3.8713	4.0554	3.9131	4.0103	4.044	3.8952	3.984	4.1642	3.9765	4.3753	3.9233	3.8272	3.7507	3.9473	3.8726	3.9917	3.8253	4.0408	3.8411	3.7348	3.9681	3.7728	3.9162	3.8097	3.8732	3.9733	4.1858	3.9522
OXGR1	4.2618	4.0547	4.205	4.1321	4.1476	4.1872	4.306	4.0285	4.5555	3.9355	4.1579	4.3394	4.0696	4.3489	4.1645	4.2147	4.5037	4.3874	3.9972	4.0769	4.6173	4.2502	4.0832	4.3975	4.3264	4.03	4.0877	4.7148	4.2272	4.1892	4.3682	4.2503	3.9871	3.868	3.9859	4.2018	3.9634	4.0809	4.1234	3.8903	3.9978	4.1438	4.0323	4.0888	4.2047	3.9399	3.9994	4.3014	3.9362
CDC14C	2.98	2.9567	3.0564	3.1182	2.9073	3.0116	2.9737	2.8947	3.1078	2.8109	2.8552	2.9501	2.9485	2.9963	2.9783	2.9847	2.9574	2.9357	2.9611	2.9391	3.0107	2.933	2.9135	2.8966	3.3253	2.9791	3.0621	3.0213	2.9892	3.1624	2.8986	2.9711	3.272	3.058	3.0028	2.9177	3.1404	3.0358	2.9303	3.0524	2.9757	2.9252	2.8984	2.8908	2.9726	2.942	2.9196	3.0317	2.9399
SULT1C4	3.7338	3.7832	3.7314	3.8807	3.9374	3.7151	3.6895	3.6122	3.7372	3.695	3.6408	3.9086	3.6458	3.9942	3.5945	3.5924	3.9618	3.6553	3.8876	3.6398	3.7594	3.7287	3.7295	3.8448	3.9933	3.6112	3.6689	3.8783	3.7528	3.926	3.551	3.8518	3.615	3.5783	3.7696	3.7339	3.7431	3.7799	3.5916	3.7156	3.6531	3.8428	3.7156	3.8092	3.6933	3.7026	3.8482	3.8016	3.6765
TEAD1	3.8577	3.8977	4.0318	3.7183	3.8487	3.4704	3.6409	3.5278	3.673	3.8742	3.9298	3.6054	3.6406	3.6883	3.4814	3.7474	3.5521	3.9097	3.805	3.9144	4.1317	3.8207	3.9434	4.0813	4.0329	3.805	4.1212	4.0851	3.7034	3.9092	3.8741	4.0447	3.9506	4.1314	3.8263	3.9651	3.7858	4.091	3.4842	3.527	3.6559	3.6784	3.5064	3.6991	3.5771	3.5892	3.6894	3.7632	3.7584
CATSPER2	4.8928	4.9636	4.8365	4.9416	5.1791	5.4722	5.5118	4.9278	4.6267	4.7265	5.3861	5.3182	5.4585	5.5963	4.9753	4.9521	4.8844	5.5078	4.6318	4.8578	4.4421	5.3847	5.2661	4.9351	4.7088	4.0859	4.4927	5.3148	5.0395	4.5275	5.4239	4.327	5.8128	4.5865	4.9742	4.7952	4.7063	5.1187	5.1563	4.6385	5.2516	4.8337	5.2224	4.7134	5.5413	4.7989	5.7175	4.7425	5.6599
POU5F2	3.4593	3.3692	3.3225	3.4867	3.6838	3.4116	3.4609	3.2782	4.0084	3.4824	3.4854	3.3275	3.405	3.5437	3.2573	3.4615	3.372	3.3726	3.2252	3.5046	3.4915	3.3502	3.2986	3.4463	3.3929	3.172	3.3227	3.8345	3.4565	3.3944	3.556	3.3585	3.5799	3.4393	3.5112	3.5061	3.5895	3.518	3.3924	3.4364	3.4723	3.7976	3.4415	3.4762	3.4768	3.43	3.3721	3.4979	3.4188
RXFP2	3.4465	3.5088	3.5687	3.5693	3.8857	3.6239	3.7754	3.5512	3.5298	3.3206	3.6514	3.8189	3.597	3.5309	3.7419	3.5033	3.4847	3.4297	3.6684	3.7362	3.5415	3.4456	3.8036	3.634	3.4646	3.5677	3.4635	3.4906	3.5027	3.5984	3.4478	3.4611	3.4293	3.5193	3.4756	3.7174	3.4443	3.6452	3.5023	3.4809	3.8255	4.0035	3.883	3.5807	3.7179	3.4414	3.5067	3.7463	3.5734
BEND7	3.4216	3.1994	3.2562	3.2641	3.4158	3.2219	3.256	3.2894	3.3341	3.2745	3.6426	3.5148	3.2684	3.4686	3.2557	3.4534	3.759	3.1685	3.1581	3.4665	3.4844	3.4955	3.381	3.6613	3.7743	3.7633	3.6503	3.7032	3.58	3.5632	3.5142	3.2839	3.7062	3.5693	3.3288	3.536	3.4965	3.3647	3.2968	3.4045	3.2011	3.4855	3.3842	3.2914	3.2964	3.5146	3.3679	3.3148	3.1301
SLC18A2	5.0761	5.1306	5.4448	5.4657	5.7269	5.4901	4.8473	5.4519	5.3147	5.0093	5.4148	5.4338	5.6231	5.1672	5.2195	5.6994	5.2594	4.9747	5.1602	5.3583	4.9304	5.2583	5.2082	5.5699	5.3514	5.1009	5.0557	5.2651	5.017	5.2494	5.0729	4.9647	5.2708	5.4049	5.2301	5.6165	5.2621	4.8057	4.9919	5.0453	5.6627	5.5384	4.9748	5.2753	5.0175	5.3974	5.2742	5.5687	4.9617
C7orf45	3.8306	3.8492	3.707	3.9765	3.8651	3.9551	3.9077	3.8651	3.8725	3.8495	3.7353	3.8385	3.9924	3.9015	3.9114	3.5179	3.8389	3.6583	3.5826	3.7821	3.7183	3.7129	3.6148	3.9073	4.0087	3.6462	3.7269	3.6571	3.6645	3.7938	3.9105	3.8194	3.7085	3.8583	3.8456	3.7137	3.7599	3.7979	3.6402	3.6948	4.1306	4.3022	3.8951	3.8409	3.8517	4.0679	3.7894	3.9536	3.7951
C1orf161	3.8477	4.4056	4.6797	4.3969	3.9826	4.111	4.3547	4.7316	5.306	3.4289	4.6235	4.2183	4.6099	5.244	3.9309	5.1795	4.3404	5.0225	4.19	5.1149	4.1621	4.6398	4.3228	4.2366	4.7677	3.5325	4.2299	5.0348	4.656	4.3989	5.5704	4.597	4.7547	4.3079	4.4652	4.5383	4.6772	4.3613	3.8242	3.8426	3.8036	4.5025	3.5715	3.6499	3.5998	3.374	3.6883	4.4868	3.9768
LOC285696	4.6614	4.5236	4.5545	4.5953	5.026	4.5523	4.5686	4.4637	4.2421	4.5722	4.552	4.5391	4.6482	4.7695	4.4292	4.4482	4.334	4.5936	4.5387	4.8324	4.4753	4.8532	4.7922	4.6416	4.9961	4.6627	4.6548	4.538	4.7147	4.9644	4.8201	4.8935	4.8275	4.637	4.6863	4.6252	5.0429	4.7277	4.5243	4.6924	4.6536	4.9846	4.5064	4.6433	4.4487	4.581	4.2692	4.7145	4.2551
MIER3	4.2465	4.154	4.3375	4.4759	4.2321	4.5546	4.6592	4.714	4.4243	4.0446	4.0865	4.1653	4.3338	4.4752	4.0481	4.656	4.0377	4.4111	4.2782	4.3228	4.2286	3.7624	4.1356	4.0729	3.8821	4.3206	4.4332	4.0379	4.5185	4.0449	4.6112	4.262	4.5551	4.2895	4.3398	4.3285	4.303	4.7001	3.9682	3.9613	4.1241	3.984	4.0419	4.4247	4.0302	4.0557	4.1768	4.6391	4.1317
C1orf55	4.8976	5.0837	5.3376	5.3182	4.8029	4.9503	5.2529	4.9167	5.4311	4.5735	5.7718	5.0538	4.8895	4.8917	5.1572	5.3197	5.1697	4.7419	5.3317	4.8288	5.1388	4.6868	5.1234	4.9924	4.883	4.9568	5.5735	4.9465	5.4076	5.3242	4.904	4.8423	4.7032	4.8675	5.0099	4.8184	5.6066	4.9209	5.2336	5.2624	4.7927	5.1215	4.7715	5.5931	4.6859	5.3622	5.0572	5.4628	5.2166
AMAC1 /// AMAC1L2	5.0572	4.8242	5.0001	5.0697	5.3443	4.6212	5.0109	4.8917	4.6586	4.6961	4.8926	4.9026	4.6504	5.1492	4.6464	4.9569	4.9411	4.8826	4.6508	4.9122	5.1374	4.9403	4.8124	4.942	5.2454	4.768	5.4976	5.2957	4.901	5.3575	5.3309	5.1339	5.1958	4.8713	4.9358	5.1682	5.1081	5.2366	4.6752	4.9205	4.567	5.1909	4.8055	5.0027	5.1504	5.2085	5.209	4.9784	4.8048
UROC1	4.1685	4.2121	4.3608	4.3187	4.0979	4.0564	4.5496	4.1641	4.2933	4.1152	4.3983	4.2803	4.2679	4.5569	4.1852	4.0187	4.2744	4.1499	4.0329	4.2444	4.5542	4.1173	4.0971	4.3136	4.625	4.2424	4.3477	4.3615	4.4795	4.4358	4.5469	4.2591	4.3471	4.3687	4.2237	4.2792	4.1765	4.2758	4.063	4.1987	4.2616	4.6922	4.1072	4.4359	4.0567	4.1789	4.202	4.2305	4.1169
PCDH15	3.0318	3.109	3.3732	3.1614	3.1691	3.0077	3.0526	3.0042	3.2373	2.9451	3.1623	3.0843	3.0772	3.2193	3.0319	3.1285	3.3308	3.1705	3.1386	3.3005	3.1437	3.0804	3.0955	2.9572	3.2775	3.1874	3.1305	3.1707	3.1225	3.1865	3.3314	3.134	3.3745	3.0195	3.1996	3.1039	3.0965	3.0598	2.9027	2.9829	3.0168	3.0316	3.0211	3.0469	3.0306	2.99	3.0881	3.1491	3.2827
TNRC6A	4.4945	4.2107	4.5381	4.5608	4.4672	4.2788	4.4615	4.4196	4.8658	4.6918	4.6173	4.83	4.8971	4.662	4.7455	4.1227	4.3826	4.6981	4.5705	4.7706	4.3823	4.535	4.5913	4.5104	4.6804	4.5743	4.5857	4.4462	4.8255	4.6187	4.3911	4.647	4.4825	4.7976	4.4033	4.5994	4.5497	4.4792	4.7414	4.5704	4.5443	4.4922	4.6807	4.3792	4.3657	4.4285	4.2291	4.1865	4.2958
KCNA6	3.6856	3.8387	3.8483	3.8949	3.9185	3.7537	4.0693	3.7652	3.3339	3.6959	4.101	3.7345	3.7715	4.0764	3.6334	3.6713	3.6817	3.4544	3.6036	3.9326	4.0232	3.7939	3.9923	3.8353	4.0086	4.1574	3.9342	3.7615	3.7926	3.8803	4.1657	3.7376	3.9092	3.752	3.8878	3.9516	3.8945	3.8177	3.5276	3.6341	3.7691	3.8535	3.7564	3.9627	3.7781	3.8813	3.6407	3.8716	3.742
ARID2	6.1074	5.4791	5.3144	5.3798	5.2035	5.3627	5.2661	5.8903	5.2987	5.5366	5.6286	5.2967	5.8465	5.6666	5.4903	5.611	5.5967	5.3549	5.5406	6.1141	5.2376	5.7738	6.5447	5.8231	5.7183	6.2165	5.6539	5.2767	5.2504	5.4776	6.0009	5.5018	5.9311	5.9638	5.804	5.7867	5.6025	6.0487	5.26	5.2623	5.6348	5.4331	5.5908	4.7908	5.9925	4.973	5.3329	4.636	5.1322
FAM123C	4.7675	4.5606	4.7661	4.9047	4.706	4.343	4.6832	4.1592	4.4508	4.4736	4.8573	4.1087	4.2418	4.6859	4.4259	4.598	4.3796	4.4463	4.5201	4.4981	4.3793	4.8138	4.5326	4.6186	5.2208	4.7388	4.4975	4.5882	4.7906	4.6952	4.5841	4.6164	4.9719	4.4545	4.4822	4.6946	4.9953	4.6114	4.3636	4.3019	4.5308	4.6446	4.41	4.6586	4.4614	4.3581	4.3872	4.9723	4.332
OTUD7A	4.3744	4.5509	4.7691	4.9422	4.7284	4.5706	4.8062	4.5793	4.7323	4.335	4.5405	4.0567	4.4799	4.895	4.3198	4.6627	4.3626	4.4183	4.6446	4.6346	4.7134	4.4575	4.5372	4.4464	5.0389	4.565	4.6201	4.7966	4.7411	4.9992	4.8378	4.4051	4.9265	4.6374	4.7236	4.6667	4.8003	4.7076	4.4079	4.3984	4.4357	5.1591	4.1463	4.7059	4.4431	4.7141	4.5792	4.5562	4.4787
ERVWE1	6.0495	5.6355	5.8073	5.999	5.7676	5.881	5.8066	5.8216	5.7584	5.9327	5.9546	5.8058	5.7383	5.9365	5.9831	5.6658	5.9143	6.0818	5.6842	6.1057	5.7854	5.758	5.6575	5.8713	6.2424	6.14	5.6312	5.9332	6.0129	6.3413	5.6519	6.2198	6.0451	6.3233	5.8975	6.0733	5.9422	6.1273	5.777	5.8327	6.0191	5.7866	6.0284	5.7428	5.9308	5.8263	5.3478	5.6812	5.818
FLJ31958	4.1076	4.0666	3.967	4.0344	4.2849	4.1326	3.9485	3.5661	3.2737	3.9347	3.8136	3.6752	3.802	4.0358	3.8643	4.1443	3.4296	3.9145	3.7765	4.0105	3.6402	4.2745	3.8628	3.8527	4.4235	4.3592	4.0157	3.6858	3.5848	3.801	4.0212	3.6658	3.9071	3.8402	4.0103	4.0717	4.1953	3.8921	3.6344	3.8327	3.7732	3.6332	3.8844	3.7949	4.0621	4.0262	3.7511	3.9435	3.5717
LOC158696	2.8878	2.979	2.9505	2.8078	2.9985	2.9831	3.1866	2.893	3.0423	2.8587	2.8934	3.0748	2.8576	3.1	2.9892	2.8491	2.7497	2.9157	2.8988	2.8558	2.7884	2.7523	2.7618	2.914	2.8932	2.7884	2.7951	3.1109	2.9052	2.9146	2.855	2.8697	2.859	2.8267	3.0231	2.9679	2.7922	2.9354	2.8327	2.7747	3.0173	3.0131	3.1511	2.8572	2.8016	2.9071	2.8639	2.9119	2.7958
FBXL18	5.8032	5.7774	5.787	5.8794	5.7953	5.1287	5.6605	5.4182	4.9647	5.1989	5.7112	5.4438	5.3146	5.4736	5.4082	5.0564	5.271	5.2524	5.3856	5.52	5.9749	5.5487	5.9295	5.4113	6.0383	5.4243	5.644	5.5548	5.3655	5.5689	5.431	5.7737	6.0384	6.0703	5.6077	5.6835	5.4539	5.912	5.7327	5.5804	5.2258	6.0344	5.3279	5.5443	5.561	5.5821	5.2399	5.8103	5.205
C6orf195	3.8517	3.5406	3.7182	3.7231	3.9179	3.5886	4.0675	3.4239	3.8746	3.6284	3.9768	3.8702	3.654	3.5819	3.6921	4.0576	3.6047	3.864	3.9175	3.585	4.2339	3.8407	4.0879	3.4508	3.6773	3.5737	3.7126	3.845	3.8985	3.8141	3.5215	3.8611	3.1785	3.6393	3.5978	3.7896	3.6245	4.0038	3.6731	3.3938	3.6314	3.7753	3.5675	4.0738	3.4488	3.7075	3.7508	3.7327	3.6707
PNPLA1	3.2901	3.265	3.4325	3.5248	3.5995	3.4385	3.7393	3.4064	3.4091	3.2612	3.507	3.3992	3.5088	3.7777	3.3172	3.3071	3.6226	3.2568	3.4319	3.2562	3.3299	3.137	3.4336	3.176	3.4646	3.4665	3.2115	3.3662	3.6375	3.1238	3.5949	3.215	3.2081	3.5573	3.3046	3.3659	3.2209	3.3621	3.5316	3.3578	3.5528	3.4013	3.5816	3.5826	3.3142	3.3287	3.6533	4.031	3.4602
DEPDC4	3.335	3.9642	3.8129	4.0048	3.8774	3.9418	3.5359	3.8091	3.6702	3.69	3.9476	3.6908	3.7498	4.184	3.685	3.9414	3.8609	3.6901	3.5568	3.7053	3.7402	3.6583	3.9	3.8345	3.9242	3.8542	3.7511	4.1098	4.1732	3.7464	3.7696	3.9692	3.824	3.9431	3.848	4.0994	3.683	3.9697	3.6584	3.5828	3.6122	3.8926	3.7044	4.0913	3.9346	4.0362	3.876	3.8406	3.6786
ANKRD23 /// ANKRD39	5.3349	5.3566	5.9804	5.6023	5.5013	5.4871	5.283	5.2536	5.0738	5.4279	5.5636	5.0502	5.6071	5.3013	5.6508	5.3444	5.7119	5.6511	5.2692	5.3019	5.8982	5.6143	5.2544	5.5984	5.6692	5.2662	5.6334	5.7818	5.6506	5.8901	5.4659	5.6339	6.0774	5.5861	5.4599	5.8585	5.5519	5.8008	5.3867	5.4337	5.433	5.942	5.7339	5.8743	5.4005	6.1116	5.4931	6.1316	6.0678
COX6B2	5.9481	5.8523	6.3576	5.9741	6.2027	6.3044	6.4982	6.0056	6.2915	5.9493	6.939	5.6756	6.3655	6.7141	6.5354	6.0126	5.8868	6.497	6.2201	6.7361	6.7472	6.5014	6.28	6.0134	6.4568	6.0467	6.4958	6.7024	6.6042	6.6268	7.0139	6.8695	6.945	6.7786	6.4409	6.1326	6.3387	6.3913	6.022	5.7543	5.5475	6.7233	5.9014	5.982	5.7587	5.9753	5.9255	6.4915	5.9131
FAM129C	6.7511	4.5749	4.587	5.1479	6.9485	4.9731	5.0279	5.2311	4.9079	6.8427	4.8445	6.0417	4.8604	4.9458	5.2081	4.7242	5.67	4.5364	4.943	5.8933	4.9198	5.6495	6.0175	5.3678	5.01	6.055	4.802	5.1744	4.9111	5.0804	4.6621	4.6562	5.2311	5.2462	4.7686	5.3656	4.9361	6.2046	6.2904	6.0166	5.9214	5.4977	5.9054	5.2701	7.3151	6.2198	7.752	5.2968	6.8337
EPHA10	3.1464	3.1303	3.4412	3.2848	3.256	3.1956	3.2039	2.974	2.9235	3.0156	3.3409	2.9592	3.0987	3.2326	3.243	3.0829	3.2125	3.0639	3.0736	3.133	3.1611	3.3172	3.4639	3.0705	3.3571	3.218	3.2703	3.1648	2.933	3.3581	3.2413	3.1804	3.1997	3.4069	3.1921	3.3843	3.1519	3.1139	2.915	3.0939	3.1916	3.1643	3.3487	3.0562	3.1333	3.1817	3.1884	3.3311	2.8887
FLJ23865	5.224	5.2079	5.1641	5.6023	4.8941	4.8429	5.1447	4.836	4.4013	4.7075	4.7984	4.5576	4.7817	4.9442	4.7101	4.8927	4.5636	4.6474	4.4918	5.3136	5.4989	5.4307	5.2971	5.2527	5.4764	5.307	5.1702	4.759	5.0304	5.2046	5.1079	5.2356	5.5785	5.3809	5.1526	5.208	5.4786	5.1095	5.0737	4.9562	4.7848	5.2518	4.9122	5.1849	5.0584	5.21	4.7881	5.2321	5.2096
WDR64	3.6508	3.8485	3.7039	3.7552	3.9898	3.8114	3.4928	3.2722	3.4147	3.4933	3.1389	3.3907	3.7013	3.3931	3.4814	3.7183	3.457	3.5293	3.6333	3.7295	4.0576	3.623	3.6511	3.9356	3.9142	3.4519	3.807	3.5872	4.0716	3.7561	3.2428	3.5796	3.7703	3.9844	3.7299	3.7073	4.1414	3.8464	3.8204	3.8761	4.1765	4.0599	4.5688	4.0762	3.7628	4.2203	3.7634	3.5482	3.6878
PRO2949	2.8537	3.0131	2.9887	3.0896	3.0401	2.9908	3.0305	2.9907	3.0798	2.9428	2.7364	2.9871	3.0145	2.9697	2.878	3.0627	3.1331	2.9708	2.9499	2.9012	3.1152	2.9106	2.7596	2.9908	3.045	2.779	2.8819	3.0729	3.0094	2.9599	2.9454	3.0715	2.8634	2.8003	3.026	2.9345	2.9333	3.0353	2.9514	2.957	3.2046	3.1926	3.0234	3.1241	2.9744	3.0634	2.8998	3.0124	2.8994
BTBD9	4.2966	4.4824	4.605	4.4713	4.7922	3.5992	4.1922	4.2005	3.8704	4.3847	4.2811	4.2144	4.3601	4.1451	4.1296	4.0939	4.2483	3.981	4.5022	4.164	4.3009	4.1255	4.0757	4.2916	4.284	3.9999	4.8145	4.6113	4.4973	4.9683	4.3889	4.4933	4.5536	4.3739	4.3753	4.3015	4.5185	4.3004	4.0036	4.2019	4.1294	4.4638	4.2303	4.3014	4.2493	4.054	4.1917	4.629	4.2382
C17orf66	3.4874	3.4467	3.854	3.7484	3.9443	3.6627	3.5504	3.6302	3.5605	3.5661	3.5373	3.727	3.8239	3.5124	3.5085	3.7474	3.7427	3.7457	3.805	3.8519	3.5132	3.8136	3.7948	3.5262	3.9743	3.8241	3.4391	3.5413	3.6705	3.7863	3.5182	3.3788	3.8772	3.5122	3.5289	3.6559	3.8631	3.4761	3.8911	3.5242	4.0481	4.6792	3.5853	3.6596	3.6816	3.9641	3.6049	3.8039	3.6283
PARP15	5.065	4.0324	3.7585	3.7419	4.6555	3.9412	3.2869	4.4545	3.7102	5.6644	3.8586	5.0938	3.3187	3.6244	4.4976	3.9727	4.8229	3.761	4.1968	4.8915	4.3769	5.0127	4.9858	4.5313	4.1741	6.1272	4.3948	3.5638	3.9044	4.1308	3.6281	3.7414	3.547	5.3729	4.1707	4.0318	4.3955	4.0387	4.9201	4.3312	5.1775	3.7764	5.4904	4.6807	5.1507	5.6193	6.011	4.0194	5.5457
ARHGAP42	4.2735	4.0394	3.9869	4.4509	4.1957	4.0831	4.3422	4.3965	3.9196	4.0178	4.2627	3.6718	4.0554	3.8007	3.8804	4.1515	4.1181	4.1601	4.1248	4.3246	4.243	4.1925	4.2515	4.1386	4.8818	3.9944	4.2618	4.2768	4.2294	4.2831	4.0946	4.4224	4.4244	4.2523	3.9077	4.3226	4.2744	4.2818	4.005	3.9919	4.0697	4.377	3.8986	4.2097	3.61	4.1491	4.4806	4.0061	3.7332
LOC84931	4.6517	4.7761	4.7431	4.4959	4.779	4.6189	4.8212	4.436	4.124	4.2999	4.6175	4.2009	4.4813	4.4097	4.1933	4.3222	4.2543	4.5074	4.4057	4.6951	4.856	4.6212	4.7772	4.4374	5.013	4.5204	4.7195	4.5208	4.758	4.6378	4.5535	4.7111	4.5079	4.5094	4.4769	4.8259	4.5311	4.6418	4.3886	4.3227	4.4374	4.9837	4.0136	4.4133	4.4133	4.2949	4.3845	4.8436	4.2739
MFSD2A	5.7052	5.5976	6.0013	6.0144	5.752	5.6437	5.6951	5.2007	5.6914	5.3696	6.1347	5.0681	5.6206	5.3907	5.3911	5.7669	5.6917	5.9613	5.7073	5.7438	5.7388	5.563	6.0488	5.5893	6.3176	5.1727	5.3619	6.316	5.9788	5.5496	5.7267	5.8506	5.6591	5.7645	5.4935	5.4955	6.0749	5.5432	5.5246	5.5707	5.156	5.7232	5.6609	5.7325	5.693	5.5286	5.3734	5.891	5.3461
ATM	4.8258	4.5673	4.6969	5.4417	5.463	4.7125	4.5029	4.5263	4.1141	4.8407	4.4865	5.1361	4.5808	4.2539	4.5574	4.5163	5.0977	4.5176	4.4031	5.02	4.4799	4.4759	4.7444	4.6452	4.6131	4.8356	4.4937	4.3775	4.1416	4.5635	4.2259	4.4488	4.5598	5.376	4.6459	4.8532	4.6098	4.789	4.5037	4.8082	5.1374	4.9886	5.2462	4.392	5.0124	4.5457	4.7162	4.3031	4.6497
FAM26D	3.7247	4.1708	3.7138	4.1623	4.4944	3.6547	4.1105	3.7869	4.2816	3.8076	3.9317	3.7406	3.7519	4.4989	3.8502	3.9204	3.8935	3.8948	3.7253	3.7906	3.7902	3.6968	3.9398	3.9308	3.5596	3.668	3.7491	3.8378	3.8912	3.6364	3.8745	3.6683	3.663	3.6974	3.6463	3.6965	3.8608	3.8192	3.9	3.6023	4.026	4.1587	3.9842	3.8178	4.1132	4.0538	3.7049	3.9468	3.4535
NPHP3	3.8273	3.6243	3.7894	4.0303	3.6759	4.1324	4.061	3.7352	4.0147	3.6608	3.8515	4.0707	3.5505	3.9034	4.1753	3.9346	3.8578	3.9385	3.6099	3.5447	3.8247	3.7902	3.6552	3.5532	3.9572	3.9817	3.8259	4.1565	3.8473	3.9111	4.5082	3.9349	4.0092	3.5847	4.5468	3.7296	4.0759	3.8186	3.8544	3.7226	3.3865	3.6016	3.7228	3.7812	3.7188	4.0963	3.634	3.9031	3.8588
ATG9B	4.6788	4.5253	4.8968	5.0367	4.6289	4.788	5.2654	4.7214	4.906	4.3163	5.0438	4.4748	4.5642	4.7747	4.5705	4.3432	4.1757	4.8421	4.2586	4.4498	4.7274	4.6952	4.808	4.5687	4.9547	4.7536	4.4596	4.9723	4.8151	4.8039	4.6964	4.8622	4.7901	4.5674	4.5966	4.7007	4.6499	4.306	4.4577	4.8622	4.7805	5.0492	4.6125	4.7771	4.6306	4.6376	4.6524	4.7531	4.3591
CXorf58	3.4338	3.2868	3.1205	3.1042	3.5559	3.2476	3.6581	3.1825	3.2351	3.0755	3.5912	3.1029	3.2073	3.394	3.2825	3.3695	3.314	3.0525	3.2876	3.2178	3.2224	3.1951	3.5533	3.3617	3.4279	3.6654	3.5226	3.2873	3.317	3.3586	3.3211	3.1251	3.1484	3.313	3.1501	3.308	3.4026	3.3898	3.329	3.3634	3.1826	3.3619	3.4164	3.2343	3.2014	3.131	3.2628	3.2484	3.2467
EFCAB3	4.0438	4.2792	4.0948	4.0668	4.5079	4.0165	4.1148	4.1845	3.977	3.8812	4.1736	4.4551	3.9927	4.0809	3.9983	4.4464	4.0637	4.0349	3.957	3.8866	3.9667	4.0098	4.208	4.0596	4.2311	4.0369	4.101	4.3987	4.0454	4.2108	4.4386	3.9729	4.2626	3.9799	4.1167	4.1587	4.2198	3.8107	4.1113	3.9879	4.1233	4.4709	3.8521	3.7214	4.0654	3.9926	4.3772	3.8635	4.0952
TFAP2B	3.4397	3.3633	3.6342	3.2411	3.442	3.1625	3.2708	3.1781	3.2432	3.2326	3.2826	3.4153	3.365	3.2729	3.2263	3.2338	3.2117	3.2654	3.3422	3.4535	3.4595	3.2687	3.2963	3.6182	3.758	3.2963	3.5179	3.3443	3.4676	3.7475	3.4206	3.6654	3.7229	3.5396	3.3987	3.5813	3.6054	3.6161	3.1684	3.4951	3.2073	3.6148	3.2668	3.3311	3.3598	3.3879	3.3543	3.3335	3.2691
CCDC13	5.3607	5.3545	5.4514	5.2459	6.2643	5.0351	5.7882	4.7195	5.9939	4.6882	5.3324	5.0326	5.041	5.5139	4.6617	5.0949	5.0263	5.3166	5.148	4.8121	5.4161	5.1554	4.8241	4.9387	5.415	4.8686	5.3869	5.1549	5.2656	5.5216	5.1601	5.1158	4.9911	4.7909	5.127	5.1902	4.9891	5.2294	4.8219	5.3136	5.551	5.6135	5.5589	5.0972	5.155	5.1744	5.0527	5.6633	4.8792
C17orf69	8.2697	7.7282	7.7705	7.8941	8.0641	7.6588	8.0676	7.6465	7.6885	7.7207	7.6025	7.7456	7.701	7.7257	7.5944	7.606	7.6722	7.6489	7.733	7.9488	8.3386	7.979	8.0419	8.1086	8.4138	7.9382	8.1667	8.1724	8.0636	8.3596	7.8809	8.1041	8.2174	8.2455	7.954	8.1323	8.1329	8.4495	7.6097	7.8834	7.8152	8.259	7.654	7.9176	7.6704	7.9846	7.5641	8.0216	7.5805
MRGPRX1	4.0491	4.1959	4.153	4.0782	4.0894	4.0178	3.9863	4.2051	4.3223	3.6957	4.3738	3.6747	3.9508	4.1247	3.9638	4.1037	3.7629	4.033	4.1962	4.1826	4.1837	3.9622	4.086	4.0538	4.2734	4.2706	4.1457	4.2944	3.9549	4.0394	4.2745	4.0161	4.0056	3.9513	4.0536	4.1612	4.1331	3.9559	4.1285	3.9891	4.1575	4.2741	4.0517	4.4769	4.0531	4.2458	4.1064	4.4102	4.0967
HFE	4.708	4.3442	4.5655	5.4205	5.13	4.5034	4.9305	4.8052	6.1641	4.3172	4.393	4.979	4.4608	5.1565	4.5449	5.1227	4.9596	4.4146	5.2218	4.538	4.7412	4.4053	4.5377	4.6132	5.1763	4.0158	4.5052	4.3399	4.9439	4.5992	4.6194	4.6145	4.4946	4.3451	4.5972	4.5363	4.4635	4.3716	5.6087	4.243	4.7944	4.8317	4.5993	4.4834	4.6959	4.4036	4.5363	5.0062	4.8485
RLN3	4.561	4.673	4.8994	4.9598	4.7631	4.7988	5.1388	4.6241	4.6859	4.5658	4.7707	4.5295	4.5555	5.0393	4.5246	4.552	4.5257	4.5788	4.5497	4.6951	5.1034	4.5556	5.007	4.7164	4.9529	4.6135	4.9854	4.612	4.773	5.0636	5.0494	4.9585	5.0686	4.5685	4.8135	5.1505	5.0089	4.7923	4.4933	4.6007	4.6243	4.8002	4.396	4.9197	4.18	4.5333	4.6139	5.1068	4.3379
CSMD1	5.9327	6.0648	6.1479	6.2542	5.9184	5.8239	5.6174	5.8804	5.8654	5.7124	5.8408	5.6436	5.664	6.0191	5.7593	5.8701	6.129	6.0251	5.7498	5.9185	6.181	6.3108	6.0485	6.246	6.4091	5.9579	6.2595	6.2947	6.1057	6.4269	6.3559	6.088	6.3126	5.8239	6.1603	6.1599	6.146	6.1222	6.0169	5.6936	5.9114	6.0979	5.9464	6.045	5.8908	6.0193	6.0076	5.9997	5.7326
MACF1	5.6759	5.1939	5.6048	5.3772	5.8798	5.5588	5.351	5.3151	4.9235	5.4199	5.1221	5.4741	5.4836	5.1644	5.6014	5.4613	5.5124	5.6079	5.2519	5.4618	4.8582	5.3812	5.3376	5.0473	5.9697	5.6331	4.9352	4.9669	4.7966	5.3635	5.0333	4.9999	5.5333	5.5125	5.1031	5.7105	5.6434	5.9689	5.5632	5.9018	5.7909	6.019	5.7503	5.2043	5.0765	5.3636	5.1663	4.9524	5.2463
ADAMTS20	3.9848	3.8237	3.9858	4.022	4.0399	3.8275	4.1939	4.0244	4.239	3.8188	4.0239	3.7456	3.9665	4.2048	3.8753	4.0226	3.7378	3.8966	3.8018	3.8955	3.9581	3.6322	3.9822	3.9263	3.6369	3.8109	3.8258	3.9527	3.9866	3.9102	4.0535	3.7471	3.7755	3.8169	3.6669	3.934	3.9385	3.8824	3.9825	3.85	4.0086	3.9134	3.9362	3.8871	3.9131	3.8279	3.8025	3.9371	3.6398
SALL3	2.96	2.9886	2.9807	2.9771	3.1971	3.1809	3.021	3.2634	3.2867	3.0758	2.8844	3.3206	3.2577	2.8766	2.9781	3.1718	2.834	3.1183	2.9942	3.0279	2.9612	3.0085	2.9692	3.2225	3.0407	2.8255	2.8842	3.4771	3.0821	3.2162	2.9433	3.12	2.8584	3.0184	3.2783	3.1449	3.0602	3.0342	3.575	3.0183	3.2295	3.3094	3.0921	2.9664	3.239	3.1538	3.1097	3.0118	3.011
AGBL4	4.9347	4.6438	4.8336	4.7708	4.9116	4.7137	4.8248	4.5575	4.4973	4.9294	4.9105	4.6478	4.8719	4.5343	4.7533	4.4551	4.292	4.6334	4.9892	4.8404	4.7955	4.6948	5.21	4.9012	5.0662	4.7132	4.9583	4.553	4.861	4.8623	4.9778	5.1352	5.1584	5.1303	4.6298	4.933	4.6658	4.6726	4.4543	4.6066	5.0232	4.9967	4.9092	4.6028	4.6028	4.6498	4.5819	4.8981	4.3977
FLJ13744	4.362	4.1902	4.7054	4.4918	4.6515	4.53	5.3579	4.3576	4.2998	4.5159	4.5609	4.1582	4.3265	4.5032	4.0804	4.3083	4.3258	4.1459	4.2049	4.5459	4.4098	4.3892	4.4745	4.4455	5.022	4.4134	4.3905	4.2648	4.3615	4.5996	4.839	4.4757	4.4694	4.293	4.4114	4.523	4.432	4.4629	4.3156	4.4959	4.3358	4.4063	4.2054	4.4687	4.081	4.3477	4.2329	4.8336	4.3036
SLC17A8	2.7851	2.8048	2.7496	2.7578	2.8464	2.9328	3.8163	3.015	3.0786	2.7142	3.4176	2.6079	3.1258	3.157	2.7993	2.8637	2.5972	2.9609	3.0926	2.9437	2.8318	2.7475	3.3348	2.6134	2.9618	2.8202	2.9036	2.894	2.8183	2.771	2.8399	3.077	3.1553	2.9518	2.7668	2.7279	2.8256	2.7403	3.0707	2.8522	2.827	2.7996	2.8243	2.7495	2.7042	2.6664	2.6778	2.8738	2.834
C11orf44	3.5084	3.5641	3.5458	3.384	3.0584	3.128	3.2043	3.3774	3.0919	3.354	3.5328	3.3373	3.3945	3.6359	3.343	3.3535	3.2792	3.3186	3.3975	3.4267	3.6946	3.4184	3.2083	3.2597	3.4579	3.3694	3.4738	3.912	3.5268	3.392	3.4979	3.5536	3.2496	3.3964	3.5295	3.4929	3.518	3.4773	3.3436	3.2226	3.2047	3.5882	3.1701	3.5234	3.2779	3.5682	3.4524	3.2786	3.3208
FLJ32063	5.0739	3.3903	5.9782	5.6727	5.335	4.515	6.9199	6.5876	6.1955	3.4819	4.4098	3.8277	6.3804	7.0312	3.0794	5.5731	4.1576	4.7824	3.7496	4.1814	4.1627	6.3769	3.9319	3.5337	4.4289	3.5598	3.7887	6.8802	3.2938	3.3325	7.5735	4.0277	4.9145	3.7779	3.9187	5.1481	4.9107	4.3914	3.6344	3.8089	6.1746	4.4336	4.0441	4.3961	3.4612	3.6505	4.321	6.8312	4.0646
A2BP1	4.2836	4.4891	4.5159	4.205	4.3321	3.9983	4.1678	4.7159	5.7414	3.981	4.1784	4.0288	4.3655	4.3247	4.1132	4.1711	5.1423	4.3833	3.8398	4.1186	4.8191	4.7963	4.3008	5.0628	4.2493	3.8359	3.8932	4.5572	4.7028	4.6744	5.5561	4.2475	4.3732	4.1087	4.0721	4.0694	4.0202	4.3704	3.9725	4.008	4.5259	4.0348	4.0473	3.9911	4.2761	4.2711	3.8116	4.7499	4.3972
SLFN13	6.4224	5.5309	4.8412	4.9838	6.2604	5.9147	4.8258	5.9855	5.2655	6.2671	5.6965	6.5347	6.0789	5.8388	6.0617	5.2746	6.7025	5.8515	6.9536	6.2189	6.3452	5.2678	5.9173	6.0799	6.1753	6.0545	5.6907	4.9553	5.5019	7.439	5.503	6.5838	5.9554	6.4686	6.2094	6.4785	6.9794	6.7566	6.0018	6.1831	6.2227	6.1508	6.0053	5.9732	6.4516	5.8864	5.7004	6.4764	6.4216
C12orf40	3.6171	3.6766	3.5572	3.6352	3.7856	3.5496	3.4506	3.5177	3.6862	3.5093	3.3886	3.3458	3.6683	3.3898	3.4452	3.4629	3.48	3.5154	3.3529	3.4895	3.7504	3.7005	3.5793	3.5508	3.5818	3.4505	3.4225	3.6306	3.8132	3.6127	3.6147	3.6422	3.6644	3.3747	3.3974	3.6793	3.626	3.734	3.5494	3.6021	3.9834	3.8243	3.7342	3.564	3.6198	3.5166	3.2325	3.7458	3.3585
WDR65	3.7626	3.7483	3.827	3.8187	3.9464	3.8571	3.8702	3.5641	4.0883	3.5992	3.9704	3.6854	3.4843	3.5728	3.5176	3.7376	3.6818	4.0518	3.767	3.8101	3.671	3.7615	3.955	3.741	4.1316	3.6089	3.7453	3.8086	3.7245	3.7754	4.0427	3.8095	4.2859	3.9691	3.8638	3.8998	3.8897	3.844	3.6401	3.7136	3.8488	3.8727	3.6173	3.8065	3.9211	3.535	3.7167	3.9885	3.6893
FLJ37543	4.1275	4.2957	4.1737	4.1327	4.5021	4.1157	4.2228	3.9266	4.4202	4.0882	3.8895	4.2714	4.1872	4.3231	4.0273	4.2066	3.999	4.2064	4.4365	3.8383	4.0842	3.9565	3.9692	4.1466	4.0932	3.5446	3.905	4.0844	4.1781	3.9808	4.1114	4.0048	3.932	3.9617	3.9986	4.0062	4.1079	4.1356	4.0213	4.1232	4.4545	4.7023	5.0286	4.0998	4.2299	4.0534	4.1494	4.1779	3.9755
ADAMTS15	4.8406	4.7137	5.0522	5.2469	4.993	4.5578	4.8251	4.6141	4.6645	4.4009	4.8636	4.6675	4.7268	4.8013	4.491	4.7301	4.8759	4.9443	4.7646	5.1514	5.21	5.1524	5.0352	5.0673	5.2866	4.9707	5.2875	5.268	4.9203	5.3473	5.3228	5.27	5.1311	5.0937	5.1564	5.0862	5.2066	5.3	4.6209	4.5993	4.6235	5.1154	4.6059	4.9793	4.5747	5.2048	4.9339	5.2401	4.7996
LOC285780	3.1619	3.0749	3.2033	3.132	3.0151	3.077	3.029	3.1203	3.1142	3.0564	3.3379	3.04	3.0075	3.0895	3.0781	3.1139	2.8965	3.0292	3.0391	3.0121	3.1011	3.0367	3.0901	3.0906	3.0587	3.3854	3.1059	3.2408	3.0804	3.0332	3.1891	2.897	3.0272	3.1519	3.038	3.119	3.2639	3.1046	2.9283	2.9696	3.0275	2.9767	2.9912	3.152	3.224	3.1386	3.0867	3.1749	3.0681
FLJ31713	6.2883	6.3959	6.1821	6.3285	6.7855	6.0416	6.3595	6.1132	5.9632	6.0977	6.2539	6.0878	5.9525	6.2673	6.0642	6.2081	6.0415	6.2926	6.2261	6.5882	6.6168	6.6351	6.5656	6.2864	7.0451	6.3882	6.5274	6.4619	6.6306	6.8545	6.7957	6.3868	6.67	6.6045	6.4735	6.4728	6.4995	6.491	6.2334	6.3214	6.525	6.9638	6.6785	6.0486	6.4861	6.5274	6.4358	6.5935	6.4616
EDARADD	3.5324	3.5353	3.424	3.6883	3.4238	3.6277	3.5495	3.4235	3.6808	3.5269	3.4478	3.4512	3.5833	3.5402	3.4395	3.4279	3.4175	3.5335	3.513	3.4954	3.4088	3.4458	3.3698	3.4452	3.4067	3.5392	3.3873	3.6464	3.5022	3.3502	3.4056	3.4775	3.4978	3.5287	3.3105	3.49	3.3062	3.4128	3.4832	3.5239	3.606	3.7458	3.8524	3.4557	3.7781	3.4209	3.3708	3.5692	3.2626
LOC653786 /// OTOA	4.2426	4.2547	4.2111	4.5396	4.5727	4.1626	4.5953	4.0744	4.3619	4.0495	4.2042	4.1862	4.4546	4.5345	4.1919	4.1156	4.1989	4.185	4.0311	3.9387	4.3115	3.9511	3.9735	4.0915	4.3225	3.9523	4.2183	4.2101	4.3923	4.2696	4.2062	3.9375	4.0103	4.0998	3.9673	4.051	3.8898	4.2809	4.045	4.2902	4.5569	4.624	4.3664	4.5198	4.1915	4.5737	4.3453	4.6523	4.1621
C9orf93	3.4454	2.9664	3.1159	3.4003	3.2479	3.2555	3.0307	3.0343	3.1764	3.3335	2.9326	3.0159	3.3831	3.2911	3.2264	3.0743	2.9759	3.4939	3.121	3.6586	3.0167	3.1939	3.2785	3.097	3.4216	2.9918	3.1948	3.55	3.3413	3.5379	4.988	3.2393	4.4644	3.159	3.4065	3.6231	3.9286	3.2228	3.0801	3.0237	3.2186	3.2305	3.347	3.1812	3.4963	3.2354	3.6836	3.1593	3.4716
CYP4Z2P	3.0605	2.9398	2.9506	3.1199	2.7931	2.8288	3.0574	2.9208	3.1416	2.9594	2.7907	3.1214	2.9479	3.0567	2.8118	2.7416	3.0225	2.8911	2.8706	2.8571	2.796	2.7918	2.6516	2.9993	2.8814	2.8112	2.8769	2.986	2.9892	2.802	2.9318	3.0644	2.8769	2.8313	2.8401	2.916	2.7576	2.9392	3.051	2.9012	2.8543	2.9158	2.9345	3.0616	3.2393	3.3053	3.0325	2.7856	2.9821
C18orf15	3.6662	3.6186	4.3381	3.7541	3.5489	3.5003	3.8171	3.9021	3.1495	3.4746	3.6481	3.6318	3.6632	3.7154	3.4974	3.68	3.9179	3.7609	3.6521	3.7591	3.8779	3.9479	3.6306	3.4171	3.872	3.8463	3.8119	3.6314	3.5048	3.6336	3.9978	3.899	3.922	3.6821	3.7504	3.6404	3.664	3.7611	3.3146	3.3058	3.6863	3.6387	3.3269	3.4801	3.446	3.6559	3.6003	3.4166	3.7243
MUC19	3.3193	3.2298	3.3174	3.2827	3.1849	3.1152	3.1793	3.2911	3.1241	3.3008	3.2655	3.1261	3.2361	3.1938	3.0373	3.5199	3.2124	3.156	3.3004	3.2594	3.6196	3.2288	3.1948	3.44	3.2132	3.1375	3.2259	3.1992	3.4064	3.205	3.1564	3.5724	3.374	3.3548	3.4029	3.3326	3.223	3.6134	3.1356	3.3204	3.1178	3.28	3.2549	3.5172	3.03	3.4445	3.2145	3.3037	3.3865
KLHDC7A	4.0904	3.9795	3.9833	3.9064	4.1043	3.9137	3.8952	3.4431	4.3637	3.6999	4.1187	3.6196	3.7051	3.9319	4.1128	3.6329	3.7099	3.8743	3.9213	3.8436	3.7574	3.6166	3.7672	3.8944	3.8909	3.5144	3.595	4.0011	3.8423	3.9058	3.5286	3.7349	3.7547	3.8465	3.5548	3.7567	3.6794	3.7831	4.0158	4.237	4.0348	4.4019	3.961	3.7449	3.9865	3.906	3.4858	4.0472	3.4459
C11orf72	4.5637	4.6404	4.7051	4.612	4.9099	4.5703	4.9015	4.8717	4.7216	4.6172	4.9334	4.792	4.4173	4.7695	4.9249	4.5162	4.8748	4.3941	4.4558	4.5914	4.7536	4.5758	4.8987	4.6957	4.9979	4.5456	4.612	4.8223	4.6289	4.6196	4.7312	4.7287	4.5395	4.7696	4.4308	4.6702	4.6141	4.7929	4.6299	4.6694	4.5306	4.8452	4.5822	4.5724	4.3791	4.8293	4.4506	4.681	4.4218
C18orf16	3.3408	3.1303	3.2981	3.3768	3.4046	3.1687	3.4905	3.1431	3.6261	3.1026	3.3021	3.2835	3.3185	3.116	3.2617	3.219	3.2306	3.4285	3.2348	3.2582	3.1611	2.9475	3.1051	3.1035	3.4662	2.9395	3.1849	3.19	3.2773	3.2352	3.3442	3.1855	3.171	3.1586	3.1496	3.2138	3.3805	3.0763	3.1835	3.2451	3.3808	3.4008	3.3677	3.4186	3.4925	3.2376	3.3147	3.3261	3.232
CNTNAP4	2.8337	2.7388	2.8517	2.8305	2.9742	2.9955	3.0393	2.8275	3.0883	2.825	3.0652	2.8064	2.9363	2.9888	2.868	2.8709	2.9622	2.7428	2.8203	2.732	2.8743	2.7419	2.8488	2.8425	2.82	2.8514	2.8643	3.0557	2.9107	2.7915	2.8304	2.8135	2.7728	2.8027	2.8025	2.8844	2.8139	2.8061	2.8087	2.8857	2.7891	2.8097	2.801	2.9535	2.8432	2.9837	2.9586	2.9602	2.9189
C8orf54	4.6546	4.5018	4.6716	4.5108	4.7535	4.4416	4.6026	4.484	4.6866	4.5715	4.6672	4.3145	4.6244	4.5957	4.5411	4.5685	4.3134	4.581	4.4818	4.7819	4.7189	4.5982	4.9585	4.7904	4.7031	4.8527	4.6681	4.8485	4.7646	4.8105	4.6234	4.7934	4.8405	5.1667	4.6252	4.6844	4.6096	4.712	4.8437	4.6099	4.6327	4.5938	4.5784	4.625	4.3983	4.2499	4.5977	4.8565	4.454
C1orf127	5.7373	5.7613	6.0519	5.9675	5.8762	5.7724	6.1963	5.5483	5.6243	5.4898	5.4958	5.6918	5.7129	5.535	5.6274	5.4216	5.6412	5.6066	5.7084	5.553	6.2972	5.8056	6.0994	5.9189	6.3404	5.5463	5.8797	5.8963	5.8619	6.1337	5.7741	5.9552	5.8698	5.8808	5.8917	5.9455	6.0333	6.071	5.4423	5.5161	5.756	6.2286	5.231	5.47	5.7258	5.8873	5.7624	5.8972	5.6066
FLJ37396	3.595	3.5733	3.7294	3.8096	3.4342	3.4084	3.7349	3.5594	3.6666	3.3492	3.6607	3.6497	3.6071	3.7282	3.4056	3.9102	3.4641	3.5684	3.5731	3.496	3.3416	3.343	3.5357	3.45	3.702	3.3616	3.494	3.5769	3.6095	3.5492	3.7527	3.5173	3.5776	3.475	3.3961	3.59	3.3781	3.5467	3.4315	3.4613	3.6605	3.6234	3.4736	3.5952	3.555	3.423	3.5157	3.5126	3.4765
AGBL1	3.5297	3.5896	3.5923	3.782	3.8576	3.4878	3.7868	3.6374	3.4351	3.3912	3.6691	3.3602	3.6999	3.8633	3.3218	3.3896	3.403	3.3432	3.3726	3.2518	3.4445	3.5727	3.4341	3.4305	3.4648	3.7732	3.6703	3.4463	3.5379	3.5357	3.7833	3.5238	3.6931	3.5542	3.3564	3.6486	3.9545	3.7213	3.1944	3.3691	3.6025	3.691	3.1227	3.9973	3.3778	3.6536	3.5389	3.652	3.493
FLJ34503	3.6253	3.5441	3.2271	3.2411	3.4336	3.2577	3.2428	3.2822	3.2994	3.2885	3.3206	3.1419	3.4096	3.098	3.1736	3.7175	3.2897	3.3894	3.3754	3.4182	3.5323	3.4287	3.3916	3.6001	3.5863	3.1832	3.3516	3.1622	3.5031	3.354	3.4302	3.5437	3.458	3.2483	3.2892	3.6633	3.576	3.3919	3.0691	3.2017	3.0345	3.2826	3.4146	3.4045	3.0729	3.2811	3.4894	3.0998	3.268
C16orf81	5.5539	5.9088	5.701	5.787	5.97	5.1647	5.4764	4.9558	5.2099	4.9151	5.6258	5.2385	5.0433	5.4104	5.0293	5.0792	5.2286	4.965	5.6021	5.1388	5.8335	5.3703	5.126	5.0888	5.8437	5.4637	5.6664	5.3636	5.5628	5.5371	5.6251	5.7608	5.2295	5.1453	5.4198	5.4228	5.494	5.5035	5.2743	5.2474	5.6947	5.8221	4.8256	5.6743	5.4927	5.5545	5.2956	5.7451	5.5319
CCDC79	3.3696	3.508	3.5447	3.6324	3.4248	3.2144	3.3695	3.4315	3.462	3.3501	3.4805	3.4564	3.3891	3.8075	3.5499	3.3076	3.477	3.2593	3.259	3.3666	3.3855	3.3652	3.2513	3.5112	3.6985	3.3735	3.5853	3.7044	3.6196	3.551	3.7513	3.7426	3.6596	3.4965	3.5544	3.535	3.7859	3.5007	3.2709	3.2435	3.4917	3.4318	3.2696	3.4047	3.3926	3.3347	3.5924	3.5879	3.3183
MYO1H	4.0229	4.1557	4.492	4.5556	4.6063	4.2597	4.2198	4.0994	4.1893	3.8907	4.2411	4.031	4.1104	3.8553	4.0252	4.3258	3.9667	4.0981	3.8592	3.9442	4.2238	4.2327	4.2402	4.1291	3.8661	4.1402	4.2075	4.1809	3.9959	4.3002	4.165	4.2062	4.1632	4.133	4.2291	4.443	4.0116	4.3251	4.0648	4.1562	4.2721	4.1106	4.7344	4.4212	4.244	4.2461	4.1491	4.6902	4.199
ASB14	4.9382	4.9495	5.2065	4.9699	6.1541	4.7896	4.6572	4.6867	5.4979	5.192	5.0565	5.386	5.1135	5.5788	4.5025	5.0273	5.6036	5.2398	4.6317	5.2684	4.66	4.8351	4.6714	5.0144	5.9149	4.9574	4.8309	5.0406	4.8206	5.1109	4.8388	4.9573	4.7904	4.927	4.4262	5.051	5.2739	5.1446	4.8252	5.1983	4.8669	5.1877	5.1218	5.163	5.521	5.2646	5.1803	4.9541	5.2843
RPTN	3.1507	3.2602	3.1547	3.0927	3.1634	3.5242	3.3418	3.0611	3.4147	2.9258	3.2727	3.0473	3.1089	3.1899	3.1649	3.1625	3.1083	3.271	3.1737	3.2475	3.4005	3.2428	2.9699	3.0998	3.2813	3.0675	3.0435	3.0834	3.2738	3.0719	3.4984	3.202	3.2202	3.0476	2.9757	3.2623	3.2671	3.1606	3.2917	3.1952	3.2783	3.091	3.059	3.339	3.148	3.0498	3.0704	3.6761	3.163
CXorf62	4.4061	4.1491	4.4679	4.714	4.7614	4.3727	4.5583	4.5203	4.5315	4.3437	4.6567	4.3532	4.4196	4.8432	4.462	4.3252	4.1567	4.5017	4.3791	4.4635	4.5712	4.4792	4.0262	4.323	4.6936	4.0977	4.1621	4.4776	4.5283	4.6682	4.5581	4.5419	4.5406	4.2106	4.3186	4.3177	4.6505	4.4686	4.1966	4.4056	4.5513	4.2689	4.1707	4.431	4.3556	4.3248	4.5667	4.5442	4.2906
C10orf72	4.033	4.1468	4.3547	4.1357	4.3839	3.8688	4.3934	4.1638	4.4037	4.0007	4.1476	4.0648	4.054	3.963	4.0614	4.0541	3.8742	4.0737	4.1489	4.1287	4.2135	4.2177	4.047	3.9988	4.4105	4.1222	4.1974	4.4484	4.2397	4.0922	4.1851	4.0982	4.248	4.3304	4.1507	4.0909	4.1711	4.1665	4.0963	4.2506	4.0633	4.0915	4.0669	4.1967	4.1867	4.2376	4.1074	4.2771	4.0042
CCDC150	4.24	4.2738	4.4615	4.0319	4.2017	3.8625	3.5344	4.0258	3.8859	3.7784	4.3337	3.8951	4.2064	3.9693	3.5281	4.1454	3.8996	3.9805	4.1352	4.3268	4.7145	4.2954	4.2665	4.2177	4.5416	4.4031	4.0823	4.1435	4.221	4.328	4.3758	4.2143	4.6497	4.3586	4.3763	4.2379	4.5699	4.415	4.2002	3.9691	3.9701	4.3165	3.8958	4.1005	3.9194	4.0424	4.0244	4.0633	4.1254
C2orf61	4.5899	4.6986	4.9023	4.9935	4.9829	4.7309	4.9029	4.5749	4.3927	4.4769	4.786	4.4721	4.4537	5.0186	4.3708	4.7267	4.6309	4.5017	4.4791	4.7696	4.9333	4.6139	4.9468	4.9249	5.0873	4.7857	4.8124	5.219	4.8456	4.8537	4.8114	4.7491	5.0887	4.6502	4.3033	4.6517	4.8333	4.6778	4.5021	4.5854	4.4026	4.8632	4.4476	4.6061	4.328	4.9475	4.5432	4.5289	4.3995
FAM9B	3.5193	3.7764	3.8988	3.5791	3.8602	3.4642	3.3753	3.4172	3.3659	3.2163	3.3446	3.1906	3.333	3.2619	3.3663	3.6242	3.512	3.5726	3.4467	3.5669	3.6338	3.2952	3.4502	3.4844	3.6565	3.269	3.4139	3.6634	3.6392	3.5009	3.665	3.4452	3.6246	3.4067	3.4603	3.5121	3.573	3.2898	3.2319	3.1617	3.4318	3.5433	3.4295	3.529	3.6795	3.4638	3.6532	3.6055	3.6354
FLJ40288	4.8207	4.9771	4.8434	4.9346	4.9744	4.3697	4.5935	4.5157	4.4505	4.4267	4.851	4.4157	4.4486	4.38	4.1992	4.7788	4.8291	4.4938	4.7227	4.7374	5.1044	4.4748	4.8529	4.8848	5.416	4.8229	4.723	4.5564	4.5589	4.6588	4.6201	4.6959	4.8619	4.705	4.7028	4.875	4.9482	4.969	4.6132	4.6917	4.8218	4.8974	4.4741	4.5572	4.3434	4.4875	4.6016	4.5324	4.2657
CES7	3.9678	4.0708	4.4096	4.4752	4.2515	4.0735	4.0264	3.7608	4.2929	3.9051	4.4381	3.8948	4.1027	4.2139	3.9622	4.2483	4.0191	4.2956	4.0763	4.1846	4.2524	4.1007	3.7551	3.9656	4.169	4.2679	4.0848	4.4151	4.1914	4.2336	4.4396	4.2639	3.9996	3.979	4.1328	4.0298	4.4484	4.2084	4.1209	4.1872	4.0091	4.0896	4.0962	4.0406	4.1504	4.181	4.2415	4.4206	4.2426
CXorf59	4.5009	4.8144	4.9465	4.787	4.5042	4.3621	4.7894	4.3871	4.3095	4.1869	4.3354	4.1596	4.5983	4.5267	4.3434	4.5359	4.3786	4.0044	4.2579	4.163	4.895	4.2804	4.7584	4.5102	4.8722	4.3105	4.7803	4.5224	4.626	4.9293	4.5893	4.5895	4.6024	4.4413	4.5565	4.5112	4.5918	4.5577	4.3202	4.3972	4.457	4.588	4.4041	4.3138	4.5751	4.6795	4.5137	4.7638	4.4038
FLJ32742	4.216	4.2376	4.214	4.2937	4.062	3.9062	4.1491	4.1283	3.9582	3.8066	4.5334	4.0062	4.0172	4.2075	3.8496	4.0677	4.341	4.1645	4.0288	4.4207	4.2177	4.4388	4.0196	4.1778	4.4646	4.3953	4.2086	4.0698	4.0234	4.2333	4.453	4.2424	4.349	4.2127	4.0556	4.3141	4.2437	4.4529	4.1427	4.0156	4.1401	4.0825	3.9768	4.1471	4.0595	4.1002	4.2626	4.3287	4.1375
HYDIN2	3.3295	3.5807	3.555	3.4336	3.7253	3.3713	3.401	3.4754	3.4729	3.3982	3.4672	3.3361	3.1778	3.614	3.4225	3.4091	3.6016	3.2275	3.3884	3.3512	3.4544	3.4019	3.3681	3.4429	3.3999	3.1264	3.4473	3.5229	3.6819	3.4431	3.4822	3.2827	3.5722	3.199	3.401	3.2317	3.4669	3.5189	3.3275	3.5008	3.2376	3.6229	3.3562	3.5942	3.4431	3.6387	3.6464	3.5146	3.4526
DNAH17	4.5267	4.5557	4.6745	4.6958	5.1517	4.5455	4.5892	4.3704	4.3565	4.1865	4.4739	4.2896	4.4517	4.2473	4.4088	4.5862	4.3014	4.4955	4.3504	4.3451	4.7165	4.341	4.5327	4.4948	4.7256	4.5107	4.4601	4.4667	4.7305	4.7086	4.5988	4.686	4.5125	4.2478	4.6084	4.5029	4.7507	4.3515	4.4339	4.3634	4.6229	4.9195	4.7237	4.6655	4.4171	4.5929	4.5265	4.5895	4.407
AMAC1	3.9963	4.2723	4.2511	4.459	4.2855	4.525	4.1112	4.2599	4.2116	4.1886	4.065	4.1327	3.8973	4.3991	4.2394	3.9317	4.1969	4.1284	4.0627	3.9603	4.0567	4.113	4.6853	4.1636	4.0698	4.149	4.042	4.0315	4.0321	3.9426	4.4564	3.982	4.2993	3.9518	4.181	4.227	4.0529	4.0134	3.8785	4.5838	4.7587	4.4019	4.928	4.2725	4.2506	4.1047	4.2291	4.1616	4.2509
FLJ32955	3.3969	3.4823	3.2738	3.2829	3.5707	3.2257	3.491	3.2001	3.5219	3.1417	3.3868	3.1226	3.167	2.9405	3.1156	3.0373	3.2534	3.2741	3.0228	3.2984	3.3274	3.2571	3.2324	3.3288	3.1523	3.0632	2.95	3.3463	3.2513	3.1089	3.0507	3.4275	3.0702	3.2424	3.3291	3.0798	3.1579	3.2308	3.0074	3.1854	3.6721	3.4136	3.3733	3.1576	3.0525	3.349	3.1789	3.4185	3.1309
POTED	3.888	3.6944	3.776	3.9667	3.9127	3.5258	3.6169	3.55	3.8091	3.6764	3.8841	3.816	3.7294	3.8061	3.5782	3.8326	3.8941	3.8968	4.0069	3.8693	3.9466	3.8491	3.8052	3.9065	3.9798	4.15	3.9523	3.9653	3.959	3.7105	3.9689	3.9938	4.0406	3.852	3.8893	3.8436	3.8943	3.723	3.6774	3.9268	4.1471	3.9783	3.9439	4.0725	3.8405	3.6862	3.7857	4.1165	3.5318
PRO1483	3.4876	3.6186	3.3209	3.4264	3.6693	3.5324	3.4523	3.3249	3.6899	3.2625	3.6973	3.1075	3.467	3.4522	3.4597	3.3488	3.2998	3.3107	3.4225	3.5017	3.4117	3.4021	3.4421	3.3609	3.7889	3.7121	3.4313	3.4593	3.4463	3.5852	3.6442	3.3713	3.4535	3.315	3.1508	3.5426	3.4453	3.3204	3.4252	3.2961	3.5746	3.4611	3.3357	3.3729	3.5016	3.3061	3.2629	3.7515	3.1869
PRR10	3.2282	3.1496	3.1932	3.4903	3.3214	3.1681	3.1589	3.0688	3.1702	3.0437	3.1858	2.7638	3.1433	3.2118	2.9645	3.1928	3.0058	3.1222	2.9751	3.2909	3.3508	2.9854	3.3357	3.1342	3.4379	3.163	3.4877	3.1683	3.1176	3.5728	3.1864	3.3301	3.3234	3.3274	3.2974	3.2528	3.2029	3.2558	3.0303	3.1873	3.1964	3.4675	2.9571	3.1802	3.0545	3.1632	3.122	3.2252	3.0234
TMEM145	3.8494	3.92	4.0052	3.7632	3.8254	3.5404	4.0001	3.9229	4.2682	3.5361	3.9855	3.8441	3.7474	4.3408	3.5831	3.4764	4.0571	3.6963	3.5405	3.6984	3.9434	3.8645	3.9178	4.0265	4.0598	3.9252	3.8528	4.0425	3.9266	3.794	3.9135	3.9677	3.9303	3.7091	3.9688	3.8111	3.9295	4.121	3.6503	3.8887	3.7996	4.0593	3.5933	3.9395	3.6716	4.086	3.9446	3.8623	3.6793
C15orf32	4.2822	4.5675	4.701	4.6419	4.4604	3.9857	4.0607	3.9839	4.657	4.1365	4.1304	4.2005	4.1931	4.3083	3.9139	4.2252	4.0824	4.4388	4.2018	4.391	4.5986	4.3773	4.3123	4.352	4.6905	4.4996	4.2823	4.3996	4.581	4.641	4.904	4.6222	4.6546	4.1368	4.6218	4.6467	4.5812	4.8151	4.3272	3.8057	4.0619	4.3242	4.0554	4.5969	4.3175	4.366	4.3705	4.5849	4.4378
TSGA10IP	6.2693	5.9915	6.2037	6.4635	6.0888	6.1069	6.4375	6.2069	6.1234	6.0059	5.9785	5.9886	5.8445	6.1403	5.9305	5.6742	6.0223	5.5755	5.7136	6.331	6.4252	6.1815	6.0522	6.3481	6.5532	6.1827	6.4318	6.2551	6.0807	6.4331	6.2321	6.3835	6.191	6.3313	6.1667	6.4448	6.3658	6.2407	5.8606	6.1938	5.872	6.6806	5.4055	6.3553	5.8029	6.4054	6.0312	6.3593	6.0589
C12orf67	3.4719	3.4011	3.5701	3.6161	3.4622	3.4562	3.6194	3.3466	3.4994	3.1915	3.6549	3.2203	3.3413	3.3722	3.3594	3.414	3.4248	3.445	3.2533	3.39	3.4879	3.5413	3.5656	3.4343	3.7822	3.6211	3.4493	3.6202	3.3537	3.574	3.7843	3.4679	3.4692	3.3689	3.3976	3.4765	3.6979	3.5129	3.2952	3.3107	3.334	3.3935	3.2924	3.4486	3.2518	3.4033	3.41	3.4544	3.4556
CCDC140	3.8028	3.8212	3.6482	3.4957	3.5856	3.7209	3.7489	3.7896	3.5793	3.6239	3.5829	3.6562	3.8208	3.668	3.5261	3.6719	3.5492	3.6013	3.7256	3.5277	3.7379	3.6371	3.6144	3.4331	3.6687	3.6133	3.6529	3.5968	3.6569	3.6398	3.6529	3.6094	3.6974	3.7055	3.6509	3.5998	3.6762	3.7143	3.6289	3.6302	3.6166	3.7085	3.7572	3.6873	3.6214	3.6148	3.2042	3.6936	3.4957
C17orf78	3.2569	3.6909	3.745	3.6628	3.4797	3.2259	3.38	3.2209	3.2668	3.4058	3.6818	3.4361	3.561	3.4948	3.4794	3.4722	3.4839	3.4524	3.6728	3.6018	3.6468	3.3891	3.7639	3.5355	3.554	3.6506	3.4018	3.3816	3.6264	3.467	3.7799	3.3656	3.4202	3.6032	3.434	3.5205	3.3811	3.4408	3.416	3.6483	3.6632	3.3988	3.4372	3.3479	3.306	3.3852	3.6744	3.4254	3.46
TEKT5	3.9148	3.9024	4.0601	4.3046	4.1122	3.8889	4.2299	4.2056	4.7439	4.0094	4.1325	4.215	4.1874	4.4305	3.9072	4.112	4.2908	3.853	3.9811	3.9476	4.1621	3.9151	4.163	3.9595	4.3913	4.0962	4.0587	4.3939	4.2774	4.2131	4.3202	4.0652	4.2215	4.2742	4.1362	4.2803	4.1832	4.1237	4.0987	3.9251	4.1736	4.4441	4.1453	4.0897	4.0982	4.1897	3.9526	3.9679	3.92
KSR2	4.2072	4.3775	4.418	4.4093	4.2354	4.2086	4.7092	4.179	4.8071	3.9952	4.7674	4.1568	4.1362	4.2932	4.3721	4.3842	4.2113	4.6252	4.1321	4.3806	4.3965	4.5264	4.7939	4.4346	4.5702	4.2892	4.3986	4.52	4.5344	4.2831	4.5324	4.2612	4.4431	4.2174	4.106	3.9434	4.2112	4.5735	4.2932	4.0439	4.1499	4.6324	4.1035	4.2577	3.9982	4.2899	4.3733	4.0909	4.3161
PAX1	4.1087	4.2025	4.543	4.2827	4.4967	3.9577	4.2365	3.9755	3.8351	3.946	4.1504	3.932	4.1969	3.9615	4.0031	4.1801	3.9999	4.0174	3.8298	4.1582	4.1073	4.0244	4.0395	4.0959	4.3419	4.0586	4.0341	3.8285	4.0286	4.0339	4.1382	4.1043	4.2664	4.1749	3.906	4.0286	4.2746	4.131	4.0424	4.1736	3.8078	4.0976	3.9848	3.9976	3.9036	4.0787	4.1668	4.1888	3.9182
TDH	4.6552	5.0268	4.8225	5.0248	5.2735	4.4818	5.0325	4.5728	4.6697	4.7078	4.7957	4.607	4.5074	4.9247	4.6265	4.5065	4.7191	4.8364	4.6094	4.9139	5.2116	4.8992	4.7034	5.0238	5.2551	4.9457	5.0249	5.1135	4.9695	5.0231	5.2157	4.828	4.7798	4.9436	4.8034	4.9467	5.0229	5.1264	4.6924	4.8505	4.6713	5.0569	4.7057	4.9532	4.7939	5.0222	4.7388	4.894	4.7339
C12orf37	2.8383	2.8975	2.8747	3.0022	2.8788	2.8724	2.9874	2.8655	2.8897	2.7185	3.1979	2.8509	2.8096	2.9732	2.6673	3.072	2.843	2.6685	2.8798	2.8653	2.8856	2.8502	2.9335	2.8778	2.8906	2.8868	2.8653	2.8097	2.7808	2.8541	2.8766	2.8952	2.9976	2.8712	2.7169	2.8549	2.9314	2.7729	2.7783	2.9125	2.8507	2.9508	2.7264	2.8649	2.9049	2.9241	2.8229	2.9562	2.7643
SERPINA9	4.681	4.1092	3.7165	3.8861	4.5369	3.82	3.7773	4.375	3.5653	7.3982	4.0421	3.8464	3.7305	3.7671	4.5104	3.5416	3.8631	3.6602	3.887	3.9399	4.0344	3.8159	3.6166	4.5055	3.597	3.8038	3.7154	4.0429	4.0223	4.0439	3.7003	4.0794	3.7687	3.7763	3.9696	3.7664	3.8532	3.659	4.1062	5.6293	3.5584	3.8863	4.3485	4.1901	4.4011	3.9121	4.8389	3.9264	7.4636
FBXL21	3.5393	3.8313	3.6859	3.7841	3.3891	3.5123	3.7973	3.4431	3.7579	3.3182	3.8205	3.4352	3.6619	3.6364	3.1633	3.5223	3.373	3.5412	3.5728	3.6653	3.6636	3.4207	3.4332	3.4723	3.9989	3.3883	3.546	3.9211	3.6231	3.617	3.9497	3.585	3.823	3.5095	3.5511	3.7615	3.6368	3.4496	3.4925	3.4219	3.7	3.6607	3.4217	3.4485	3.4863	3.5432	3.6148	3.6253	3.6364
AKAP2 /// PALM2 /// PALM2-AKAP2	4.9006	5.1613	5.4308	5.167	5.1505	4.8239	5.0125	4.491	4.9768	4.7772	5.0904	4.817	5.087	5.0863	4.8444	5.0218	4.9883	4.842	4.8321	5.1883	5.3759	4.9651	4.8493	5.1831	5.6857	5.1117	5.3924	5.2026	5.2135	5.4432	5.2349	5.3271	4.9429	5.0737	5.2546	5.1646	5.2779	5.3127	4.9805	4.7611	5.5494	5.6104	4.9505	5.4908	5.1684	5.2232	5.0928	5.2466	4.9934
MRGPRX4	4.7174	4.8731	4.737	4.9051	4.8062	4.3517	4.9632	4.4876	4.711	4.623	4.7427	4.7441	4.4468	4.5799	4.7485	4.525	4.3517	4.1812	4.8268	4.7323	4.6792	4.6019	4.6802	4.8202	4.7232	4.6653	4.8772	4.7526	4.7517	4.839	4.7155	4.6395	4.7807	4.5829	4.5925	4.8359	4.9293	4.6737	4.7936	4.7149	4.6957	4.8169	4.8846	4.7759	4.5654	4.8044	4.686	4.7407	4.6843
A2ML1	3.6526	3.567	3.7046	3.744	3.5858	3.613	3.8048	3.5018	3.5724	3.6571	3.3467	3.6018	3.5104	3.4213	3.6209	3.5707	3.4557	3.4772	3.714	3.425	3.4921	3.7228	3.7245	3.7417	3.8272	3.6254	3.5021	3.6204	3.4695	3.5455	3.4389	3.5495	3.5496	3.5354	3.6212	3.5987	3.5087	3.568	3.492	3.6542	3.4371	3.9252	3.4467	3.6002	3.5133	3.4557	3.4508	3.5365	3.4354
CPO	4.1092	4.3143	4.036	4.301	4.2627	4.1996	3.863	3.8487	3.7337	3.844	4.4196	4.1327	3.8317	4.3994	3.9951	4.0398	3.3717	4.2302	4.0825	4.3091	4.7414	4.3091	4.2475	4.3576	4.7022	4.2737	4.3476	4.3852	4.7317	4.2541	4.3104	3.9794	4.4071	4.6298	4.1866	4.6645	4.5283	4.5032	3.9915	4.2453	4.343	4.4736	4.0461	4.124	4.1511	4.334	4.3469	4.4301	4.2679
GPR6	3.9483	4.3608	4.5333	4.2138	3.8952	3.7495	4.1323	3.8083	3.5826	3.7514	4.2882	3.4507	4.0119	3.8623	3.6519	3.7968	3.788	3.7889	3.618	4.0355	4.3379	4.3681	4.1492	4.0717	4.4032	4.0865	4.1852	3.8642	3.8051	4.2297	3.9906	4.1323	4.4376	4.1765	4.0763	4.2989	3.9967	4.1913	3.4438	4.0784	3.9754	4.1765	3.581	4.1492	3.4227	4.3581	3.9302	4.2631	3.9189
MDS2	5.7277	5.6299	5.5897	5.6626	5.9189	5.4471	5.798	5.6307	5.8568	5.6234	5.7942	5.8219	5.4593	5.4607	5.5132	5.4936	5.6197	5.4925	5.5987	6.1337	6.0218	5.8655	6.0855	6.0114	5.9666	5.8718	5.9928	5.9644	5.796	5.8954	5.6569	5.7766	5.807	5.9534	5.8118	5.9128	6.0259	6.0025	5.8282	6.0425	6.087	5.7149	6.1582	5.6732	6.278	6.0988	5.8012	5.9676	5.6052
RQCD1	6.9866	7.0486	6.4853	5.4478	5.5553	6.9606	6.8999	6.9825	7.3882	7.5619	7.0081	6.6897	6.8615	5.9516	7.3296	7.0394	6.5303	6.504	7.0263	6.1796	7.2427	6.6912	6.6599	6.512	4.2052	7.1842	6.9487	6.5929	6.8287	6.3937	6.2576	6.8807	5.4563	6.6876	6.7763	6.6258	5.7761	5.7146	7.1131	6.6466	6.4976	5.036	6.5041	7.1098	5.9449	6.2397	6.4744	6.9918	6.8781
GJD3	5.0077	5.103	5.3557	5.2932	5.0662	5.0518	5.7549	5.0936	5.2484	5.0077	5.1389	5.097	4.9578	5.3461	5.0754	5.0031	5.2283	5.0334	5.0894	5.0334	5.1716	5.2076	4.9419	5.4064	5.7094	5.2033	5.2983	5.5202	5.3377	5.2532	5.2417	5.5362	5.3221	5.4804	5.1094	5.3185	5.2697	5.4104	4.8187	5.2646	5.1709	5.465	4.7146	4.9506	5.1729	5.4009	5.2739	5.4748	5.0145
HOXC12	3.8336	3.7889	3.98	3.6693	3.7873	3.4736	3.7661	3.9174	3.8344	3.6238	4.0977	3.549	3.4077	3.8475	3.4554	3.7263	3.8496	3.6357	3.5096	3.7375	4.0628	3.8276	3.6047	3.8676	4.5198	3.4359	3.7871	3.8843	3.6676	3.9591	3.9232	4.1361	3.9235	3.6526	3.6397	3.5976	3.8991	3.8221	3.6394	3.6115	3.7839	4.0815	3.6055	3.6262	3.4514	3.7856	3.7451	3.7946	3.5419
VNN3	3.2781	3.2621	3.2078	3.407	3.3494	2.8509	3.0014	3.0562	2.9409	3.8627	3.0332	2.9329	3.0134	3.0966	3.1856	3.1908	3.2381	3.3047	3.0889	3.3384	3.3381	3.0514	3.1164	3.2424	3.1031	4.3965	3.4381	3.5577	3.2779	3.2401	3.1336	3.298	3.3988	3.3529	3.2395	3.4125	3.2382	3.379	3.1094	3.8501	2.9213	3.3819	3.2618	3.3661	3.0466	3.0815	3.1239	3.3686	3.3613
MYEOV2	6.051	5.8368	5.8637	5.976	5.75	5.163	5.9865	5.589	5.5661	5.1627	5.4838	5.644	5.584	5.5707	5.1775	5.6482	5.5379	5.6315	5.5373	5.9649	6.1317	5.9888	6.1627	6.0868	6.4837	6.2117	6.1546	6.2441	6.1899	6.2852	6.2337	6.0529	6.0733	6.3031	5.8759	6.0091	5.9589	6.101	5.6241	5.8882	5.6747	6.089	5.535	5.9583	5.4705	5.8607	5.7169	6.4741	5.4761
FERD3L	5	5.0169	5.0777	5.1073	4.9547	4.9669	5.1259	4.7574	4.9138	4.6409	4.8712	4.7246	4.8202	4.8456	4.6086	4.8329	4.8186	4.767	4.8676	4.9723	5.3035	5.0692	5.2081	5.1125	5.4111	5.1385	5.043	5.2014	5.2357	5.3814	5.0457	5.3235	5.2904	4.9348	5.2201	5.0604	5.3178	5.4316	4.9291	4.9111	4.9023	5.0876	5.0044	4.9265	5.3047	4.9425	4.9871	5.3665	4.8972
DEFT1P	4.4429	4.6109	4.4309	4.6556	4.6937	4.2922	4.9237	4.4172	4.6732	4.499	4.8645	4.2262	4.3212	4.6132	4.2966	4.3009	4.4057	4.3786	4.4422	4.3119	4.5859	4.2733	4.5162	4.0922	4.3802	4.2912	4.5836	4.5575	4.4268	4.3539	4.5095	4.5156	4.2905	4.1652	4.426	4.3784	4.5678	4.5071	4.145	4.0953	4.3329	4.4496	4.4229	4.2935	4.1138	4.3332	4.5642	4.694	4.5681
C21orf94	3.4901	3.3347	3.3952	3.3228	3.4377	3.4573	3.3248	3.0286	2.972	3.1491	3.1504	2.9376	3.2051	3.1567	3.1391	3.182	3.051	3.3374	3.1318	3.1945	3.4309	3.5389	4.115	3.441	3.5427	2.9554	3.1217	3.5904	3.0906	3.4223	3.2507	3.4485	3.2436	3.1499	3.1123	3.4747	3.2323	3.4161	3.2466	3.3211	3.3711	3.7194	3.3426	3.2152	3.068	3.0646	3.2723	3.5103	3.0877
DEFB104A /// DEFB104B	3.8309	3.8682	3.8493	3.9723	4.0956	3.8634	4.0078	3.9752	4.099	3.403	4.0202	3.8257	3.765	4.0243	3.8486	3.841	4.0253	3.5766	3.8007	3.8083	3.7544	3.5753	3.6466	3.9829	4.0313	3.7121	3.842	4.0882	3.9191	3.9283	4.08	3.7376	3.6581	3.7488	3.8067	3.7807	3.8216	3.9266	3.7766	3.9087	3.8807	4.2133	4.2581	3.9001	4.0745	3.8591	4.0141	4.0183	3.8261
NLRP14	5.8756	6.1894	6.2523	6.1531	6.2558	5.6867	5.9948	5.7214	5.7951	6.2033	5.8718	6.0587	6.223	5.9794	6.1105	6.1386	6.0814	5.8435	6.1836	6.229	6.2222	6.2893	6.0168	6.0846	6.5302	5.9338	5.8788	6.1869	6.2149	6.5217	5.99	6.0767	6.1328	6.3554	6.173	6.3642	6.2371	5.9635	5.8228	6.0388	6.1649	6.3231	6.0601	6.1946	5.932	5.8853	5.989	6.2751	5.7153
DGKB	3.7187	3.8753	3.7096	3.9863	4.1262	3.578	3.5565	3.4971	3.6883	3.5508	3.8533	3.3339	3.7591	3.5859	3.6854	3.5705	3.6017	3.474	3.5175	3.7692	3.5568	3.6154	3.6366	3.6674	3.7632	3.7091	3.5572	3.8035	3.5732	3.6268	3.8158	3.6044	3.4325	3.4863	3.4709	3.5149	3.7993	3.6453	3.6206	3.7039	3.8334	3.7631	3.5513	3.7204	3.695	3.658	3.5789	3.7716	3.5461
NLRP13	4.2899	3.8932	4.2433	4.0033	4.2467	4.1023	4.2838	4.0451	3.8885	4.2753	4.0969	4.1717	4.233	4.0966	4.212	4.1229	3.831	3.9422	4.1863	3.9527	4.2127	3.8823	3.7802	4.5113	4.6264	4.0251	4.0315	4.4313	4.3346	4.1788	3.662	3.9441	3.8982	4.4647	4.1684	4.4266	4.1981	4.0998	4.462	4.4428	4.3609	4.5168	4.3199	4.6695	4.1647	4.4773	3.748	3.985	3.8351
NLRP8	3.8342	4.0924	4.5025	4.1868	4.2991	3.9851	3.7863	3.802	3.8885	3.5722	4.2396	4.0005	3.6857	4.3477	3.6726	4.1603	3.722	3.8422	4.0174	4.183	4.1206	4.2317	4.2118	4.1428	4.6574	3.8383	4.3267	4.293	4.1736	4.2652	4.4983	4.0022	4.4807	4.2066	4.4485	3.9271	4.4338	4.0766	3.8411	3.6746	3.9384	4.3838	3.9	4.1086	4.0519	4.3079	4.0033	4.0933	4.0507
NLRP9	4.4777	4.4736	4.6436	4.5935	4.3708	4.0414	4.764	4.1026	4.324	4.0753	4.3576	4.1433	4.2252	4.5355	4.368	4.023	4.2669	4.3843	4.2246	4.4616	5.0419	4.5926	4.6733	4.5004	4.8305	4.6089	4.4302	4.6483	4.4601	4.7138	4.9978	4.623	4.7074	4.5937	4.3655	4.4197	4.7297	4.8579	4.3989	4.4364	4.4569	4.6758	4.2627	4.278	4.3219	4.4766	4.294	4.7703	4.2842
TAF5	6.809	6.7071	7.176	7.253	6.7595	7.2858	6.7436	7.1452	7.3477	7.0299	6.8125	7.152	7.0825	7.7022	7.0414	7.2856	7.2982	7.0399	7.2138	6.6209	6.688	6.7978	6.2106	6.7472	6.5443	6.3262	6.3717	6.9295	6.5936	6.6497	7.0796	6.7448	6.89	6.1599	6.5923	6.8443	6.8955	6.9665	7.0082	6.6464	7.012	6.8489	6.8055	6.7508	6.7164	6.4791	6.845	7.2278	6.9728
TAS1R2	3.7594	3.6097	3.7605	3.6526	3.9003	3.6265	3.8982	3.6156	3.5111	3.4408	3.6087	3.3294	3.7914	3.6965	3.5619	3.7776	3.8827	3.6692	3.4093	3.7788	3.8399	3.8085	3.5475	3.5285	3.8129	3.6281	3.895	3.836	3.7248	3.7488	3.9273	3.6928	3.8732	3.7483	3.6599	3.632	3.8629	3.5861	3.4676	3.4292	3.5551	3.6597	3.386	3.5052	3.505	3.3868	3.8059	3.7534	3.715
ITGB1	7.676	7.7372	7.6978	7.0475	7.1893	7.987	7.6766	7.9017	7.8717	8.1936	7.95	7.6913	8.2673	7.2225	8.6229	8.3642	7.3567	8.2357	8.0617	7.9452	8.2713	8.0159	8.0884	8.0223	7.412	8.447	8.3052	7.4327	7.9034	7.4147	7.6411	8.304	7.2887	8.6471	8.0919	7.6823	7.2313	6.8324	7.6068	7.5539	6.9917	6.9599	6.9543	7.2461	6.5867	6.9965	6.8434	7.1552	7.2725
PCSK6	4.9839	5.1132	5.1341	5.0948	4.8909	5.0007	5.1047	4.836	4.9791	4.9144	4.9293	4.827	5.0777	4.8995	4.7007	4.8937	5.2816	4.8987	4.6849	4.9083	5.0872	4.852	4.8088	4.9185	5.1286	4.9379	4.9552	5.1127	4.8882	5.1581	5.2092	4.9609	5.0338	4.9053	4.9111	4.9644	5.0532	5.2243	4.7663	4.9088	4.4302	5.2246	4.8331	4.7896	4.821	4.7598	4.7251	4.9691	4.694
ZNF341	4.1916	4.3661	4.4035	4.4155	4.1145	4.0028	4.2721	4.2802	3.595	4.2068	4.0688	3.9947	4.3419	4.381	4.0343	4.2743	4.0137	4.265	4.0883	4.5378	4.8915	4.6749	4.2751	4.3529	4.775	4.5456	4.7465	4.8453	4.3467	4.7621	4.0099	4.949	4.4096	4.2924	4.5712	4.7932	4.6003	4.5314	4.5763	4.4419	4.104	4.8932	4.2989	4.3889	4.0691	4.5745	4.3354	4.2459	4.3946
JPH1	3.5973	3.5498	3.9128	4.1781	4.2222	3.667	3.9443	3.6089	3.7129	3.4996	3.7407	3.5657	3.5791	3.6247	3.7001	3.8726	3.6614	3.592	3.7688	3.661	3.7621	3.508	3.9311	3.8286	3.8158	3.7334	3.5752	4.0599	3.9532	3.7811	3.7857	3.6541	3.7695	3.7713	3.5232	3.7829	3.7138	3.6516	3.5287	3.4989	3.8138	3.7451	3.5149	3.8475	3.5029	3.7149	3.7338	3.7937	3.7051
NLRP10	3.5792	3.7096	3.4985	4.1972	3.5718	3.0942	3.3283	3.3023	3.3823	3.3599	3.587	3.0285	3.5581	3.5207	3.3873	3.5774	3.2975	3.3011	3.316	3.3185	3.7113	3.431	3.6685	3.5093	3.9472	3.3438	3.4524	3.357	3.3945	3.6701	4.0803	3.4024	3.4807	3.3858	3.6187	3.5751	3.7114	3.814	3.3263	3.2058	3.2981	3.4698	3.4964	3.6243	3.6908	3.2708	3.6881	3.6563	3.4546
RANGAP1	5.9716	5.714	5.8466	5.9519	6.3011	5.8495	6.0378	5.5798	5.6044	5.409	5.934	5.5965	5.6642	5.8637	5.9698	5.7759	6.084	5.9881	5.6626	5.959	6.095	5.7647	5.7737	6.1417	6.1925	6.0516	5.8563	5.9923	5.7356	5.9556	5.7099	6.1045	5.9977	6.0525	5.7868	6.0875	5.9347	5.9568	5.9274	5.9525	6.1344	6.437	5.6699	5.8835	5.9669	6.0489	6.1329	5.9869	5.7862
MBNL2	5.8811	6.3802	6.1018	5.9659	5.5842	6.1861	5.9428	6.254	5.8405	6.3732	6.4689	6.019	6.1883	6.1923	6.5093	6.2463	6.3826	6.1788	6.5021	6.2481	6.2829	6.2911	6.6639	6.4379	5.8375	6.4813	6.6156	6.1017	6.4126	5.8979	6.609	6.6627	6.009	6.6655	6.6436	6.0074	6.3005	5.5498	5.9086	5.9292	5.6349	5.5456	5.5702	5.7002	5.5204	5.7517	5.4844	5.9508	5.5175
KRT73	3.6384	3.8015	3.5969	3.6684	4.0329	3.6014	3.7466	3.7521	3.9262	3.6092	3.892	3.7745	3.4738	4.0985	3.6706	3.6123	3.8274	3.6964	3.6874	3.6188	3.859	3.7099	3.5439	3.5405	3.7871	3.4664	3.7086	3.7364	3.6588	3.9663	3.8168	3.579	3.7085	3.7208	3.5485	3.8953	3.7026	3.6784	3.5037	3.548	3.9909	3.951	3.9928	3.7697	3.8474	3.66	3.8255	3.8368	3.657
KRT74	4.5164	4.1208	4.2437	4.6213	4.5228	4.3237	4.7678	3.9835	4.2971	4.3227	4.6288	4.2463	4.463	4.519	4.1235	4.5342	4.2905	4.6439	4.429	4.2331	4.7537	4.568	4.5248	4.5771	4.7231	4.5724	4.5709	4.5927	4.5358	4.6924	4.7358	4.6262	4.5272	4.5792	4.5757	4.5549	4.602	4.8823	4.2695	4.4729	4.4092	4.5768	4.2612	4.4256	4.3979	4.5265	4.348	4.7984	4.2869
SLC29A2	5.8032	5.423	5.771	5.4169	5.5193	5.338	5.5463	5.2115	5.5053	5.3125	5.1748	5.2995	5.3969	5.462	4.9657	5.0253	4.9756	5.4992	4.9589	5.4128	5.9804	5.3483	5.6769	5.2957	5.3211	4.7199	5.0523	5.6275	5.0134	5.3803	5.5589	5.6755	5.9336	5.2711	5.4287	5.7403	5.5521	5.6293	5.4532	5.1876	5.8175	6.4293	5.7086	5.3978	5.5166	5.5347	5.4266	5.836	5.371
LMX1A	3.5941	3.6947	3.6758	3.7876	3.629	3.5912	3.6487	3.2085	3.7525	3.6589	3.4683	3.2328	3.815	3.6492	3.6032	3.549	3.7808	3.5575	3.5697	3.219	3.5845	3.4532	3.2731	3.5736	3.6405	3.4523	3.6771	3.6141	3.6424	3.5764	3.6768	3.4638	3.785	3.5146	3.4977	3.6331	3.6681	3.6627	3.298	3.5838	3.5038	3.706	3.3372	3.4827	3.4677	3.3777	3.6492	3.8363	3.5149
CCDC125	4.8793	5.9074	6.3843	6.606	6.2113	5.3042	5.5712	5.9592	5.7599	5.5717	6.413	5.9474	6.1364	6.1132	5.6355	5.6596	5.1427	5.7472	6.3891	5.3253	5.6609	5.8529	5.2433	5.4729	6.7728	4.3487	5.5082	6.2582	5.9687	5.9023	5.7385	5.8189	6.1872	5.0955	5.7059	5.9096	6.5388	5.4507	6.1523	5.219	5.0802	6.2462	5.1703	5.6904	5.6966	5.1169	5.8913	5.6467	5.678
GPR101	4.305	3.7628	3.7706	3.85	3.8418	3.6954	3.9779	3.4774	4.0541	3.5275	3.7147	3.7105	3.799	3.9096	3.5396	3.8316	3.8932	3.8465	3.699	3.9306	3.9971	3.8925	3.7545	4.0028	3.943	3.8719	3.8671	3.9465	4.0408	3.8872	3.9247	3.869	3.9185	3.7767	3.805	3.7343	3.7591	4.0042	3.8116	4.1404	3.8786	4.2373	3.929	4.0784	3.8864	3.8831	3.6731	4.0633	3.6456
ILDR1	5.6197	5.5428	5.9544	5.5769	5.4211	5.3086	5.8649	5.4725	5.3266	5.137	5.5363	5.2443	5.2322	5.694	5.3092	5.5454	4.9661	4.9925	5.2631	5.3972	5.7573	5.9485	5.3337	5.4361	5.865	4.954	5.7002	6.168	5.6864	6.1417	6.3878	5.9011	6.02	5.3128	6.0694	5.8103	5.8482	5.6473	5.265	5.5805	4.8905	5.3696	4.9754	5.3314	5.3677	5.1493	5.2224	5.3969	5.2312
PRO2012	3.1679	3.3283	3.1986	3.0591	3.1718	3.0189	2.9635	3.2131	3.2568	3.2174	3.0387	2.9902	3.1771	3.0815	3.1407	3.2689	3.2607	3.498	3.3972	3.0489	3.0959	2.9963	2.9975	3.1804	3.0733	3.157	3.3295	3.0273	3.396	3.2349	3.2564	3.3408	3.2181	3.1519	3.0639	3.1499	3.2547	3.2068	2.9622	3.0588	3.1217	3.0143	3.0686	3.4525	3.0831	3.395	3.3759	3.2015	3.2106
VN1R2	3.2372	3.27	3.4645	3.4336	3.1751	3.1	3.5877	3.0348	3.4269	3.1845	3.3539	3.3145	3.2012	3.2316	3.0719	3.094	3.1398	3.0492	3.1093	3.3647	3.3203	3.2176	3.3023	3.1843	3.5618	2.975	3.0989	3.5295	3.1718	3.4355	3.2181	3.2693	3.1783	3.1813	3.2615	3.3562	3.2168	3.545	3.2046	3.1824	3.3908	3.4949	3.05	3.3705	3.0795	2.8985	3.1997	3.3334	3.0115
VN1R5	4.6152	5.044	5.1831	4.9152	4.7993	4.6164	5.0675	4.6496	4.6687	4.6062	4.8197	4.4418	4.8267	4.6102	4.7381	4.7238	4.5833	4.3901	4.5348	4.4738	4.8719	4.4912	4.6984	4.5056	4.5382	4.4442	4.4533	4.6839	4.4877	4.427	4.6755	4.7799	4.6357	4.4571	4.7022	4.5705	4.8043	4.721	4.7172	4.3934	4.9135	4.9642	4.9054	4.9532	4.8542	4.7235	4.4233	5.1295	4.5593
LOC100131754	13.0071	12.6623	12.7168	12.5239	12.6603	12.7947	12.9692	12.7158	12.8642	12.8915	12.6743	12.7078	12.9155	12.6326	12.8268	12.9668	12.6799	13.0184	13.0369	12.9324	12.8254	12.9093	13.1659	12.7937	12.5113	12.9257	12.8776	12.9833	12.8897	12.7253	13.0801	13.008	13.0291	12.9925	12.9585	12.9831	12.9438	12.9415	12.7497	12.767	12.969	12.7588	13.055	12.7165	12.8632	12.8397	12.4892	12.9316	12.8175
TAAR8	4.7328	5.1783	5.17	5.1265	5.0376	5.2455	5.1338	5.0528	4.8998	4.9862	5.1397	4.9295	4.8551	4.9836	4.8788	5.0862	4.7576	4.7424	5.0627	4.9877	5.2706	5.2482	5.0598	4.8452	5.4181	4.8203	5.2631	5.0625	5.1327	5.2186	5.2074	5.0817	5.0845	5.1535	5.0032	5.2471	5.2698	5.4019	4.6175	4.8137	4.7639	4.9631	4.8719	5.0078	4.7824	4.8177	4.984	5.0992	5.0484
TAS2R39	3.5866	3.3032	3.455	3.6658	3.6092	3.4045	3.7418	3.3666	3.7767	3.3536	3.5357	3.3535	3.7341	3.5363	3.3079	3.5046	3.1902	3.414	3.4372	3.5018	3.4893	3.5297	3.2326	3.491	3.7106	3.5397	3.566	3.5122	3.7133	3.4596	3.7511	3.5376	3.621	3.3696	3.5294	3.4676	3.3474	3.434	3.5649	3.335	3.5815	3.6668	3.5255	3.3506	3.2785	3.4212	3.3553	3.6511	3.1826
TAS2R38	4.7997	4.6363	4.6186	4.8783	5.1803	4.3017	5.0228	4.3135	4.3773	4.5396	4.5989	4.0387	4.4975	4.5271	4.4006	4.8769	4.4205	4.446	5.0037	4.7713	4.5153	4.552	4.4853	4.5914	4.6806	4.6582	4.6404	4.6036	4.8585	4.3944	4.4605	4.5182	4.21	4.4905	4.3486	4.7052	4.68	4.6247	4.5768	4.796	4.8027	5.1269	5.0786	4.7981	4.5657	4.6836	4.6779	4.9668	4.4812
TAS2R40	3.1899	3.343	3.2996	3.4152	3.4981	3.3953	3.3825	3.183	3.0608	3.1487	3.5255	3.1764	3.2583	3.0812	3.3586	3.2481	3.5938	3.2756	3.3553	3.2446	3.2397	3.2925	3.0104	3.2626	3.6268	3.4003	3.2102	3.2342	3.4705	3.2876	3.4447	3.3847	3.1462	3.1172	3.4568	3.2248	3.2231	3.3034	3.2534	3.4214	3.2604	3.352	3.1436	3.2111	3.4172	3.2598	3.3433	3.2818	3.2169
TAS2R41	4.1264	4.0172	4.1107	3.7093	3.7486	3.9399	3.775	3.4948	3.6271	3.9517	3.7685	3.97	3.9137	3.9795	3.6968	3.7141	3.8697	3.8309	3.8904	3.9887	3.9247	3.6609	4.0627	3.9978	4.1173	3.9228	3.8629	3.8983	3.9721	3.8345	3.7314	3.862	3.9956	4.0644	3.9476	3.7677	3.9183	4.1471	3.636	3.8417	4.0159	3.9019	3.6971	3.9296	3.6806	3.9113	3.7302	4.158	3.8244
TMEM171	7.3638	7.5771	7.8039	7.5409	7.0055	7.8218	8.7075	7.7687	8.6966	7.1526	8.2972	7.2271	8.3921	8.4159	7.1591	8.2023	7.2596	8.3877	8.0355	7.7813	8.0085	7.7748	7.7483	7.0672	7.1058	5.4183	7.3203	8.4141	8.2516	7.4925	8.281	8.14	7.9084	6.9807	7.709	7.4337	7.4252	7.5529	7.4515	6.3852	7.337	7.794	7.2616	7.6477	7.1778	7.0494	7.0581	8.1895	7.6773
VN1R4	4.2399	4.5081	4.5807	4.2495	4.1071	3.9346	4.1296	3.8147	3.5749	3.9207	4.1581	3.7845	4.0633	3.9639	3.644	4.098	4.0377	3.9926	4.2006	4.1644	4.2059	4.3331	4.1557	4.1279	4.3472	4.2502	4.3127	4.3492	4.2446	4.3581	4.1836	4.1934	4.2001	4.1918	4.2749	4.1103	4.2686	4.105	3.8407	3.9787	4.2326	4.2574	4.0001	4.2541	4.1163	4.2663	4.1465	4.2309	4.1611
TAS2R50	3.3596	3.4476	3.4624	3.5187	3.4536	3.3311	3.5133	3.4871	3.8993	3.495	3.5245	3.7707	3.5934	3.3303	3.5433	3.4458	3.3935	3.4424	3.6283	3.2024	3.3679	3.2591	3.4811	3.1891	3.1319	3.3245	3.3129	3.5116	3.3718	3.4764	3.3008	3.4914	3.294	3.2038	3.3389	3.4009	3.2903	3.3401	3.3602	3.0834	3.3864	3.4415	3.5999	3.4722	3.4607	3.4625	3.4841	3.6867	3.4941
CD8B /// CD8BP	3.9476	4.071	4.2087	3.9617	3.8386	3.8069	3.838	3.7077	3.7314	3.7712	3.7509	3.625	3.547	3.8272	3.5445	3.6979	3.6117	3.7585	3.9711	3.8879	4.2792	3.9329	3.7749	3.82	4.1613	4.031	4.0082	4.3313	3.96	4.1323	4.0848	4.1498	3.9399	3.7434	3.9541	4.1584	3.855	4.0194	3.5264	3.9134	3.8616	4.1651	3.5776	3.9806	3.6929	4.0452	3.7084	3.7991	3.6002
MACROD2	3.0701	2.9811	3.2094	2.904	3.0357	2.7813	3.5695	3.0853	3.2193	3.0653	3.3438	3.15	3.3291	3.4896	2.8902	2.9236	3.2115	3.2756	3.2723	3.0872	3.2436	3.0804	2.6422	3.1391	2.8115	2.9614	2.9471	3.8173	3.0423	3.0862	3.9122	3.4147	3.3458	2.9156	3.266	2.9109	2.9804	2.9807	3.0344	3.041	2.7167	2.8104	2.977	3.0072	2.9065	3.291	2.9943	3.3812	3.0598
DDAH1	5.0053	5.1525	5.188	4.9053	4.9897	5.0189	5.6336	4.9536	5.3235	5.0705	5.1854	4.6297	5.4578	4.6797	4.7424	5.1883	4.7615	5.0158	5.2522	5.0732	5.3369	5.5653	5.3616	5.0797	5.0903	4.841	5.2679	5.2419	5.5046	5.0056	5.3586	5.6362	5.2528	5.3435	5.2252	5.306	5.2925	4.7021	4.8582	4.7108	4.629	4.9123	4.5948	4.6226	4.978	4.9652	4.7383	4.8155	4.5611
C12orf53	4.848	4.6772	5.0777	4.7364	4.9578	4.6163	4.7126	4.7884	4.5796	4.6897	4.8782	4.3517	4.5712	4.616	4.6248	4.9088	4.7761	4.5865	4.673	4.95	5.0837	4.7684	4.7166	4.9295	5.0867	5.0132	5.1026	5.127	4.8882	5.2455	4.8686	5.2006	4.9939	4.8179	4.9416	4.9849	5.1618	4.9095	4.6947	4.7592	4.6431	4.9911	4.3914	4.9665	4.5657	4.8618	4.7717	4.8822	4.9273
LOC100288418	11.343	11.0741	10.8595	11.5022	11.5938	10.9558	10.8905	11.1927	11.3946	11.1291	11.1069	11.2529	11.1667	11.4311	10.8203	11.3383	11.3561	11.4023	10.9034	11.5932	11.1928	11.2304	11.6477	11.3361	11.5936	11.3824	11.2694	11.8308	11.5589	11.672	11.7251	11.4885	11.5161	11.4353	11.4876	11.6721	11.639	11.5581	11.1029	11.4167	11.8432	11.5289	11.5728	11.3935	11.5792	11.4043	11.35	11.4718	11.2587
HIST1H1T	4.0855	4.2816	4.3046	4.5132	4.5564	4.2403	4.0924	4.1324	4.4763	4.2415	4.1698	4.0532	4.1062	4.6702	3.9586	4.2651	4.3518	4.4093	4.2005	4.163	4.4447	4.0993	4.3393	4.4077	4.7142	4.5178	4.3219	4.6175	4.3394	4.4823	4.6558	4.5244	4.3964	4.1	4.5636	4.4288	4.5597	4.264	4.0261	4.1392	3.8812	4.5438	3.987	4.1463	4.5734	4.5044	4.2742	4.3485	4.4326
CYGB	6.1161	6.1299	6.2074	5.8221	5.5316	5.756	6.0832	5.63	5.7233	5.3806	5.7187	5.3853	5.3276	5.8981	5.8129	5.9091	5.6997	5.8272	6.0656	6.006	6.3458	6.2213	6.0741	6.0329	5.8665	5.4841	6.1208	6.1218	5.6447	6.021	5.6994	6.1403	5.8457	6.1132	6.2751	5.8493	5.7012	6.1274	6.106	5.8729	5.8846	5.7039	5.408	5.7924	5.5953	5.6277	5.6631	6.0937	6.1788
EFNA2	3.9354	4.2617	4.514	4.4792	4.6249	4.3482	4.4307	4.0872	4.4495	3.9577	4.5361	4.1501	3.9612	4.4954	4.6559	4.1153	4.5569	4.1339	4.3645	4.4459	4.5423	4.3783	4.2825	4.2386	4.6556	4.2698	4.4718	4.5331	4.3585	4.727	4.2018	4.4357	4.4167	4.2683	4.217	4.3569	4.3026	4.4683	4.0115	4.1805	4.405	4.5377	3.8611	4.4656	3.9251	4.3024	4.1707	4.4295	3.989
IFNE	3.3241	3.8642	3.4657	3.904	3.2524	3.6656	3.2499	3.2352	3.1689	3.7157	3.345	3.8984	3.3915	3.413	4.5702	3.1807	3.6789	3.3537	3.5285	3.4359	3.4054	3.3872	3.375	3.2666	3.5171	3.6522	3.5092	3.439	3.4654	3.3502	3.514	3.6112	3.4093	3.2013	3.6503	3.203	3.7298	3.5815	3.9505	3.4078	3.5554	3.4332	3.6328	3.3255	3.7403	3.5824	3.9404	3.343	3.384
SPAG11A /// SPAG11B	4.5966	5.4831	4.7656	5.3681	5.9162	4.2944	4.3511	3.9814	4.7107	3.949	4.452	4.2478	4.1704	4.0922	4.1225	4.8965	3.9363	4.5467	5.0972	4.4957	3.8966	4.4916	4.352	4.3055	4.5915	4.6933	3.511	4.1777	4.0665	4.3129	4.1907	3.7952	4.1189	3.9596	4.2121	4.3144	3.8722	4.1952	4.5957	4.4822	5.2165	5.079	4.9865	4.6668	5.2898	4.4868	5.2102	5.2076	4.3599
SFRS12IP1	10.0058	10.1483	10.137	10.609	10.6519	10.1521	10.2116	10.1946	10.1562	9.8903	10.1992	10.4242	10.0117	10.0849	9.8037	9.9866	10.16	9.8806	9.785	10.1463	10.1044	9.9039	9.8845	10.024	10.8723	9.7971	10.1119	9.9197	10.2492	10.438	10.0468	9.6787	10.4109	9.5975	9.9423	10.3198	10.3033	10.105	10.014	10.2545	10.2143	10.5328	9.7252	10.046	10.5416	10.5191	10.613	10.4095	9.9673
THRSP	5.9649	5.9673	6.0873	5.94	6.0559	5.4854	5.9626	5.7472	5.3536	5.6515	5.8933	5.5475	5.7032	6.189	5.7647	5.6823	5.5333	5.4572	5.8143	5.9214	6.1634	5.7199	5.7418	5.9968	6.4377	5.8505	6.2769	6.0391	5.902	6.2336	6.063	6.061	6.2374	5.8358	5.9056	5.8806	5.8133	6.103	5.53	5.8765	5.6134	6.3359	5.6092	5.8168	5.8232	5.8726	5.8389	5.998	5.6134
CXorf36	4.6526	4.5593	4.5431	4.5549	4.6109	4.4577	4.6625	4.2593	4.2877	4.1084	4.3899	3.8287	4.2734	4.265	4.4998	4.1928	4.3331	3.9377	4.0723	4.3462	4.7536	4.6839	4.555	4.6402	4.9311	4.9368	4.6917	4.476	4.4358	4.5256	4.3462	4.3928	4.3973	4.4709	4.3206	4.6612	4.675	4.3794	4.459	4.4215	4.1696	4.5785	4.3641	4.218	4.3198	4.6728	4.2661	4.4704	3.9897
MAGEA5	5.0322	5.0342	5.0397	5.3311	5.1536	5.0159	5.1584	5.3787	5.3955	4.8742	5.4022	5.1011	5.3115	5.2324	4.8434	5.2414	5.069	4.9674	4.9994	5.1564	5.1157	4.9292	4.9342	4.9944	5.3702	4.9895	5.12	5.215	5.1917	5.2614	5.5438	5.3613	5.283	5.1623	5.0538	5.2063	5.294	5.1803	5.0073	4.9107	5.0131	5.465	5.0396	5.0272	5.2288	4.8005	5.1679	5.0984	4.9866
NCRNA00095	4.8023	5.325	5.4034	5.2054	5.1252	4.8366	5.0195	4.9155	4.4529	4.6422	5.132	4.9387	4.9544	4.892	4.7713	4.6078	4.9208	4.4912	4.7983	4.94	5.6418	4.9785	5.3651	5.246	5.8459	5.2712	5.649	5.0822	5.2286	5.646	5.1355	5.4914	5.3068	5.1991	5.155	5.2241	5.2868	5.453	4.818	5.0754	4.725	5.6658	4.6716	5.2817	4.973	5.1858	4.9697	5.1559	4.9283
POLE4	7.8815	8.3423	8.3001	8.7484	8.3882	8.7856	8.8422	8.3798	9.3819	8.1201	8.8169	8.2246	8.2884	8.2739	8.3738	8.4481	8.2982	8.3421	8.4361	8.2298	8.9976	7.9082	7.8107	7.9841	8.0738	8.0466	8.1962	8.7208	8.7167	8.3132	8.5142	8.2167	8.03	7.6776	8.2692	8.369	8.4037	8.1096	8.3793	8.5586	8.3842	8.1634	8.294	8.5476	8.1486	8.5532	8.3063	8.6856	8.5869
SH3KBP1	12.648	12.4321	12.4194	12.4464	12.6554	12.4433	12.651	12.5053	12.7036	12.493	12.5759	12.4652	12.5491	12.6699	12.326	12.4428	12.4602	12.657	12.4372	12.7218	12.497	12.5566	12.8614	12.349	12.6726	12.605	12.5975	13.1219	12.6849	12.6743	13.0538	12.7818	12.7713	12.5309	12.6052	12.7342	12.6319	12.6725	12.3597	12.4816	12.5981	12.4756	12.5036	12.4804	12.6832	12.5166	12.434	12.7273	12.6163
PDZK1IP1	11.2737	12.7032	12.8841	12.5551	12.2732	11.4731	10.982	11.9486	12.0953	11.3909	11.7897	12.543	12.1502	11.1264	12.6099	12.8493	12.4343	10.9682	11.8181	12.2395	12.1879	11.23	11.9634	12.6074	12.4664	9.6112	11.4382	10.8858	12.9602	12.3346	10.4764	12.1368	11.0424	11.5567	12.7	12.452	12.7007	11.8542	12.3483	11.698	12.18	13.0012	11.4533	11.914	11.8162	11.5064	12.4092	12.455	12.196
FAM27E1 /// FAM27E3	6.3876	6.4456	6.157	6.4644	6.6558	6.2926	6.5506	5.9855	5.9471	5.7331	6.2839	6.0906	5.916	6.631	6.3034	6.4095	6.3225	6.1002	6.0063	6.4652	6.4721	6.285	6.6206	6.4875	6.877	6.4063	6.7012	6.63	6.3233	6.5234	6.2178	6.346	6.5923	6.3618	6.2884	6.797	6.6263	6.3821	6.013	6.0865	6.1622	6.5804	6.0901	6.2355	6.1711	6.4802	6.0048	6.6511	5.9035
LOC129026 /// LOC644165 /// LOC728438	5.0124	5.0076	5.0284	5.0794	5.3231	4.8193	5.5294	4.3716	4.8937	4.6283	4.8811	4.3167	4.7876	4.9642	4.3295	4.8063	4.7477	4.6539	4.5227	4.8966	5.0481	5.0297	4.736	4.8697	5.2049	4.7451	4.9434	5.2076	4.9906	5.1583	5.2611	4.9443	5.0942	5.0292	4.9217	5.0409	5.2339	5.0784	4.493	4.6733	5.1131	5.1348	4.7735	4.9088	4.9115	4.7809	4.6515	5.161	4.547
TAL2	4.6775	4.8232	4.8045	4.4184	4.8117	4.4313	4.5235	4.3954	4.3212	4.4298	4.7226	4.1302	4.4066	4.6146	4.5673	4.3461	4.5008	4.4937	4.3466	4.5948	4.7566	4.6374	4.514	4.493	4.4254	4.209	4.482	4.8525	4.3499	4.8476	4.3744	4.8186	4.7389	4.5685	4.3039	4.5908	4.7029	4.578	4.4797	4.3924	4.5236	4.941	4.7155	4.9181	4.2909	4.3635	4.3635	4.6982	4.2558
INSL3 /// JAK3	6.1497	6.0099	6.3549	6.5084	6.2843	5.9843	6.4347	6.0384	6.0554	5.8087	6.1696	6.004	5.7753	6.3947	5.7639	5.7182	6.4097	5.5244	5.9392	6.4561	6.6824	6.3867	6.356	6.4073	6.8274	6.2166	6.4978	6.8827	6.1683	6.6867	6.5163	6.5395	6.5063	6.0152	6.5162	6.7517	6.3895	6.4652	6.0554	6.149	6.1996	6.6795	6.4708	6.388	6.0807	6.2692	6.527	6.4474	6.1187
SYCP3	7.5651	6.7048	6.8926	6.6377	6.6713	7.4197	7.8668	7.5714	7.7714	6.9299	7.5397	6.8104	7.4801	7.5644	7.0833	7.4062	6.7425	7.6179	7.1428	6.8111	7.071	7.5063	6.8865	6.8958	6.4584	6.5222	6.832	8.1094	7.0156	6.7286	8.1406	7.1641	7.1634	6.5244	7.2649	6.8812	7.134	6.8972	6.9714	6.4848	6.7402	6.4576	6.4704	6.4756	6.4146	6.6071	6.4619	7.0442	7.0704
TMIE	4.7857	4.5418	4.5551	4.3729	4.8606	4.4476	4.6604	4.091	4.3177	4.4575	4.3795	4.2853	4.2414	4.233	4.348	4.4339	3.9131	4.402	4.337	4.407	4.6031	4.4738	4.6956	4.4312	4.5178	4.4789	4.5205	4.6556	4.4916	4.6624	4.3799	4.5568	4.67	4.3422	4.4944	4.7168	4.8245	4.2129	4.4532	4.458	4.6527	4.8047	4.0083	4.2717	4.3175	4.1582	4.1935	4.8531	4.496
MUCL1	3.596	3.6721	3.5622	3.8425	3.5405	3.4745	3.6439	3.468	3.4417	5.6753	3.5114	3.9062	3.8286	3.5037	3.6403	4.8824	4.0555	3.4107	3.8309	3.5644	3.8788	3.5602	3.4568	4.843	3.4099	7.843	5.8528	3.9356	6.2618	4.793	3.7449	3.6915	3.454	5.5044	3.6124	4.0489	3.8514	3.5138	4.2	5.9038	3.636	3.7438	5.2109	5.013	4.0263	5.5194	4.5429	4.16	3.5425
ATL2	6.8117	7.2597	7.3079	7.3043	7.3499	7.1767	7.9207	7.304	7.0189	7.733	7.281	7.3031	7.4837	7.4888	7.4904	7.3276	7.2852	7.7436	7.5729	6.8747	7.1328	7.151	7.3668	6.899	7.0333	7.1018	7.0741	7.2845	6.6609	7.1709	7.16	7.2129	7.0066	6.9995	7.2728	7.1179	7.0072	6.7258	7.1605	7.4044	7.0288	6.845	7.0662	6.9566	6.7493	6.7618	7.1247	7.0641	7.1741
NCRNA00189	3.5492	3.5728	3.4376	3.3928	3.6266	3.9226	3.861	3.4177	3.5975	3.5044	3.6934	3.5088	3.5404	3.4885	4.0925	3.4976	3.4181	3.3493	3.3812	3.2945	3.7542	3.3581	3.2561	3.4862	3.2933	5.5788	3.2827	3.4579	3.5636	3.2824	3.273	3.5024	3.2652	3.9549	3.3268	3.5046	3.2843	3.6907	3.2839	3.6751	3.5545	3.4338	3.4388	3.8078	3.3624	3.3154	3.3317	3.6056	3.1989
KLHL35	5.6591	5.7687	5.684	6.0072	5.8126	5.3719	5.9595	5.4641	5.6108	5.2149	5.6269	5.3636	5.5516	5.6428	5.5669	5.4134	5.6996	5.4415	5.6693	5.5329	5.6295	5.5299	5.6457	5.4871	6.0973	5.4566	5.692	5.555	5.8056	5.8508	5.5508	5.8324	5.9291	5.5752	5.6027	5.8	5.8735	5.6412	5.5397	5.7214	5.8193	5.7997	5.3469	5.6222	5.3621	5.2673	5.534	5.9935	5.2431
ZNF354B	5.3758	5.1886	4.762	4.9935	5.302	6.1268	4.8088	5.2276	4.737	5.2974	5.8523	5.6264	5.5355	4.8562	4.8761	5.1386	5.0089	4.9668	5.0811	5.1514	5.143	5.623	4.5655	4.9068	4.1168	6.2355	5.0938	5.5022	5.2257	4.953	5.6113	5.1587	5.4059	5.5633	4.9436	4.532	5.3548	5.2774	5.3026	6.0178	5.052	5.3746	5.2466	5.5204	5.6187	5.1197	5.4194	5.0622	5.7605
FOXC1	4.1439	4.7064	4.7822	4.6372	4.7558	4.337	4.351	4.1345	3.8916	4.5909	4.452	4.5328	4.4528	4.4627	3.9741	4.7714	4.6253	4.1866	4.8451	4.5041	4.7275	4.4684	4.6891	4.8053	5.5587	4.5019	4.7052	4.2112	4.8788	4.7365	4.3612	4.6569	5.2186	4.5158	4.3013	4.8278	4.6577	4.3929	4.9341	4.4714	4.6399	4.5532	4.7314	4.4974	4.8223	5.3019	4.7669	5.1106	4.448
FLJ25694	3.6598	4.0221	3.7353	4.0879	3.6834	3.8199	4.1993	3.7288	3.7084	3.6177	3.9123	3.7182	3.6187	3.6268	3.8252	3.5168	3.6817	3.2931	3.6269	3.728	3.6832	3.6498	3.7781	3.7473	3.7896	3.8284	3.6977	3.7442	3.7209	3.7324	4.112	3.7163	3.939	3.7216	3.6548	3.6937	3.7645	3.896	3.5542	3.8822	3.8086	4.0452	3.6958	3.7977	3.636	4.2506	3.6195	3.5946	3.7181
TRIM43 /// TRIM43B	5.6188	5.5069	5.3381	5.4286	5.6071	5.0483	5.5572	5.5133	5.1132	5.2311	5.3301	4.9854	5.559	5.2882	5.3566	5.465	5.2116	5.3747	5.3688	5.5519	5.7138	5.4679	5.5728	5.6413	5.3789	5.4103	5.4414	5.6785	5.6518	5.5686	5.6645	5.7008	5.4546	5.5208	5.4994	5.4967	5.4511	5.7676	5.2957	5.4978	5.4019	5.8836	5.5906	5.5323	5.5881	5.4631	5.4652	5.5401	5.2295
TRIM42	4.4953	4.7264	4.6288	4.7787	4.5574	4.2002	4.6094	4.5549	4.5489	4.1685	4.7052	4.3934	4.8474	4.7306	4.4149	4.5846	4.4776	4.4981	4.5976	4.601	4.6617	4.4865	4.3858	4.541	4.8453	4.4581	4.6654	4.747	4.4164	4.6308	4.971	4.5799	4.8465	4.4908	4.6979	4.934	4.5124	4.5552	4.5272	4.6546	4.255	4.6693	4.4571	4.3167	4.3969	4.5299	4.4521	4.7902	4.4981
FSIP1	3.8983	3.6511	3.8347	3.8498	4.0156	4.0735	5.1147	3.6869	4.2809	3.5793	4.4294	3.7391	3.5441	3.6333	3.4815	3.9798	3.8135	3.5387	3.7136	3.8987	3.9723	4.0316	4.0611	3.5895	3.8783	3.8023	3.9927	4.2072	3.6803	3.7417	3.8554	3.6609	3.9578	3.7469	3.7476	3.9256	3.8333	3.7215	3.7258	3.6131	3.6181	4.0347	3.8103	3.821	4.1214	3.5914	3.5298	4.1565	3.8635
MGC15705	4.5238	4.4978	4.3897	4.1798	4.5842	4.4637	4.5845	4.2965	4.3786	4.367	4.4031	4.1524	4.2305	4.219	4.2794	4.5926	4.4131	4.4699	4.3957	4.5857	4.6212	4.847	4.8429	4.5596	4.3851	4.5285	4.3872	4.4101	4.5114	4.441	4.4484	4.394	4.6403	4.4711	4.3915	4.4014	4.4121	4.2916	4.1277	4.5162	4.2038	4.2324	4.3939	4.1062	4.1048	4.2999	4.4056	4.3261	4.2625
FAM98B	3.0896	2.8728	2.8888	2.9367	2.9444	3.0767	3.036	3.044	3.3733	3.0039	3.3361	3.2293	3.2522	2.9198	3.3683	3.1091	3.1688	3.0513	3.0539	3.5158	2.8526	3.5223	3.246	2.8166	2.9729	3.4848	2.9759	3.2049	2.9879	2.9553	3.2115	3.155	2.8745	3.1437	3.0037	2.9845	3.0067	3.2448	3.2802	3.2706	3.3865	2.8715	3.058	2.8251	3.0035	2.844	2.8817	2.8271	2.8294
C17orf57	4.0039	4.1662	3.9924	4.5589	4.7221	4.2931	4.2674	3.967	4.5068	4.0515	4.2678	4.6341	4.2803	4.2297	4.255	4.1926	4.3423	4.3546	3.8949	4.1908	4.2465	4.3045	4.2749	4.5119	3.8594	4.6229	3.8787	3.8724	4.3062	4.0081	4.2469	4.1051	4.0664	4.1769	4.1298	4.604	4.2703	4.0658	4.3691	4.0261	4.2089	4.0986	4.6648	4.3402	4.5394	4.1302	4.3909	4.8101	3.881
FAM71B	4.1277	4.5212	4.7531	4.3067	4.3983	3.8153	4.2385	3.9708	4.1327	4.0465	4.7473	3.8851	3.9074	4.4468	4.0132	3.85	4.0891	3.6901	3.914	4.1508	4.3244	3.7615	4.0177	3.8976	4.4895	3.9458	4.0377	4.3448	3.9076	4.1337	3.9321	4.4248	4.3584	4.0338	4.1286	3.8261	4.2212	4.1035	3.8223	4.2165	4.183	4.5149	4.2685	4.1173	4.1004	3.9344	3.8264	4.6414	4.1481
C10orf107	3.1123	3.3486	3.3247	3.1546	3.4259	3.0899	2.9848	3.1551	3.369	3.2293	3.4607	3.4928	3.0151	3.155	3.133	3.2153	3.2457	3.2383	3.1887	3.1346	3.3321	3.0886	3.05	3.1324	3.1603	3.1278	3.3105	3.3087	3.1745	3.0688	3.2657	3.3093	3.0933	3.0476	3.2065	3.0892	3.19	3.3977	3.14	3.1816	3.0404	3.1869	3.3816	3.2392	3.1484	3.4719	3.5733	3.218	3.5893
NHEDC1	5.0605	4.7466	4.5683	4.7173	4.8867	4.8429	4.6965	4.2654	4.8558	4.7304	4.102	3.9177	4.5453	4.7506	4.7008	4.3357	4.8188	4.5003	5.1714	5.1582	4.8005	4.9548	5.1311	4.8964	4.7698	5.5471	4.9283	4.5722	4.9239	4.7399	4.9021	4.5676	4.5692	4.9472	4.6886	4.9025	4.881	4.8757	4.7678	4.8786	5.4323	4.804	5.2399	5.0061	4.4644	4.7845	4.6794	5.65	4.8834
FLJ40852	4.8266	4.6863	4.7529	4.541	4.9865	4.8579	5.445	4.3567	4.6789	3.9015	4.1818	5.2347	4.7753	5.0268	4.4407	4.6103	4.8105	4.6503	4.7032	4.8922	4.4582	4.7828	4.8433	5.086	4.7206	4.2089	4.9763	4.7852	4.7059	4.8271	4.7835	4.7688	4.6636	4.7637	4.7076	4.9025	4.7752	5.0003	5.2038	4.7632	4.8707	4.9738	4.6888	4.3459	4.9021	4.8225	4.7333	4.6788	4.7068
TCTEX1D1	4.1023	4.2424	4.3446	4.2023	4.2525	4.015	4.0121	4.2628	4.2452	4.0918	3.8394	4.0523	4.3263	4.1681	3.8589	4.3306	4.0765	3.9637	4.4907	4.017	4.2537	3.6828	3.5484	4.1484	4.0018	4.1483	4.2099	3.8966	4.2324	4.299	3.8773	3.8095	3.6493	4.3098	4.1833	4.1648	4.2495	3.8577	4.6485	3.8726	4.0484	4.1536	4.5291	4.3807	4.1854	4.5691	4.0112	4.2184	4.2915
TMCO5A	3.8413	3.798	3.5846	3.7979	4.419	3.8785	4.0074	3.5057	4.0348	3.338	3.894	3.5883	3.7869	3.7099	3.6587	4.0478	3.4609	3.9616	3.8994	4.0218	3.5129	4.0524	4.136	3.8657	4.1625	3.6241	3.5608	3.6171	3.7912	3.8841	4.0637	4.0933	3.7932	4.0534	3.6899	3.9823	4.1871	3.7058	3.4245	3.8141	4.0639	3.7125	3.853	3.9486	4.0738	3.7808	3.653	3.841	3.5756
PPARGC1B	4.3743	4.6872	4.9125	5.6266	4.9841	4.2536	5.1467	5.2954	4.4402	4.0628	4.847	4.7722	4.4797	5.2242	4.2802	4.8141	4.7289	5.5749	4.6775	4.7915	4.4596	4.525	4.5004	4.5598	5.0482	3.8775	4.2832	4.7511	4.3455	4.487	5.0494	4.4603	4.9177	4.317	4.5117	4.7004	4.9746	4.6907	4.5186	4.1765	4.4451	4.9525	4.5919	4.3152	4.4648	4.5902	4.5271	4.941	4.4432
XKR6	5.2015	5.2258	5.5756	5.4419	5.5239	4.9981	5.4651	5.0453	4.7885	5.3923	5.2028	5.1217	5.041	5.3156	5.0897	4.9008	5.2616	4.9207	5.0533	5.1305	5.2759	5.107	5.2105	5.0867	5.6718	5.3696	5.0924	5.3492	5.0922	5.3075	5.2063	5.521	5.4846	5.5267	5.2031	5.312	5.3928	5.6938	4.8754	5.0073	5.3915	5.5843	5.3981	5.2713	5.0212	5.5065	5.5654	5.2211	5.5085
TSGA13	5.0836	5.4547	5.7228	5.4285	5.6447	4.8125	5.0645	5.2113	4.8948	5.1239	5.109	5.2086	4.5119	5.3889	4.4305	4.8512	5.2909	5.0478	5.1927	5.0188	5.5573	5.2097	5.0888	5.1684	5.3111	5.0759	5.4361	5.4875	5.7609	5.6052	5.2554	5.4815	5.375	5.163	5.3967	5.1271	5.3629	5.4122	4.8953	5.0434	5.167	5.6052	4.5176	5.163	4.7483	5.3158	5.2837	5.1308	5.3099
C9orf163	5.9407	6.0394	6.4451	6.2105	6.1515	5.626	6.0948	6.1232	5.9186	5.8093	6.0777	5.7854	5.9408	6.0087	5.7217	5.6778	5.9385	5.7454	5.7169	5.9364	6.3229	5.9463	6.2955	5.9708	6.4878	6.0716	6.132	6.3453	6.2059	6.2713	6.613	6.1036	6.3819	6.0144	6.4217	6.3311	6.1785	6.3451	6.003	6.0987	5.789	6.3001	5.825	6.1253	5.5906	5.9665	5.8985	6.0713	5.888
C14orf49	4.0518	4.0774	3.8486	3.9706	3.8216	3.6682	4.0858	4.0401	4.0094	3.8935	3.7555	3.8082	3.6933	3.8281	3.8733	3.8927	3.957	3.7782	3.8607	3.956	4.0199	3.9289	4.0545	4.0006	4.0423	3.9642	3.8772	4.0658	4.1759	4.2812	3.9151	4.0862	4.2301	4.138	3.9442	4.0662	3.9335	4.0849	3.9196	4.2872	4.0262	3.9647	4.2353	4.3713	4.1669	3.9923	3.8253	3.9252	3.9563
CCDC141	4.0916	3.5004	3.7273	3.6164	4.7438	4.3237	3.616	3.7394	3.6655	5.2543	3.9602	3.9153	3.8837	3.8802	4.1798	3.6583	4.0439	3.6591	3.88	3.9391	3.9167	3.8729	3.865	4.0941	3.3286	4.2385	3.7125	3.5012	3.8154	3.8539	3.5473	3.3698	3.3245	3.5998	3.4976	3.8055	3.6901	3.7882	3.9027	3.6949	4.1811	3.9191	4.7383	4.0351	4.0317	3.6644	4.7486	3.5641	4.4187
HDX	3.3211	3.6081	3.1284	3.1551	3.2027	3.4813	3.0385	3.2431	4.1088	3.2872	3.4195	3.1356	3.33	2.9541	3.0676	3.6057	3.0629	3.3764	3.4626	3.1111	2.9981	3.137	3.2245	3.02	3.1302	3.4869	2.884	3.3662	3.1563	3.1445	3.1249	3.2211	3.2163	3.0419	3.0851	3.3165	3.067	3.1302	3.1918	3.1791	3.5832	3.1017	3.3635	3.4028	3.2479	3.451	3.2175	3.8333	3.226
CDYL2	4.9693	5.7474	5.6932	5.4434	5.665	4.9695	4.678	4.9651	4.8617	5.0853	5.1384	4.6731	4.9195	5.3477	4.8945	5.4044	5.0967	4.8008	5.0053	4.8269	5.2668	4.6228	4.7752	5.2222	5.285	5.2953	5.2304	5.206	5.011	5.3325	5.0804	4.9519	5.1549	4.9949	5.0629	5.2052	5.0576	5.042	5.0389	5.1024	5.4471	5.2054	5.2968	5.465	5.2021	5.5002	5.4836	5.25	5.2964
C18orf54	3.4116	3.1319	3.3352	3.6857	3.6789	3.1991	3.9204	3.6342	3.3855	3.3214	3.6991	3.2379	3.3849	3.8671	3.2757	3.5862	3.1074	3.6631	3.3758	3.4811	3.5801	3.5166	3.4133	3.3423	3.4692	3.3486	3.3131	3.6065	3.6774	3.3145	3.8433	3.3851	3.1605	3.4415	3.504	3.4058	3.3387	3.2773	3.7395	3.5107	3.6053	3.4303	3.3038	3.4982	3.4218	3.4436	3.3088	3.3106	3.4036
SYT14	2.9179	2.8025	2.8038	2.99	3.2703	2.8623	3.2558	2.871	3.1605	2.8103	3.1709	2.9257	2.8505	3.0682	2.9905	2.8344	2.7224	2.6409	2.7621	2.8579	2.8134	2.7613	2.748	2.8635	2.9771	2.7993	2.8835	3.0841	2.8544	2.8638	2.8814	2.7885	2.696	2.8042	2.805	2.9847	2.7225	2.864	2.9156	2.8299	3.1826	3.3726	3.0646	2.8844	3.0545	2.7797	2.948	2.8271	2.8602
CDC20B	3.9405	4.3191	3.9654	3.6395	4.0307	4.1096	4.2484	3.5595	4.0338	3.9638	3.874	4.0582	4.3349	3.6951	3.699	4.3233	3.6143	3.9802	4.2115	3.9728	3.8311	3.7632	3.9617	3.6792	3.5283	3.9264	3.6715	3.827	3.8754	3.7558	3.7909	3.8619	3.7481	3.7205	3.697	3.8269	3.6067	3.982	3.7972	4.2099	4.5502	4.1857	4.1595	3.9649	4.2707	4.2173	3.7659	4.1496	3.9232
TECTB	3.5608	3.7949	3.9435	3.9863	3.8823	3.6408	3.8198	3.7949	3.7978	3.7338	3.6764	3.7417	3.6704	3.7337	3.649	3.9	3.9217	3.969	4.0876	3.7173	3.9978	3.8969	3.7	4.0117	3.7057	3.6988	3.8693	3.9296	4.1498	4.2444	3.9656	4.0256	3.8191	4.008	3.7204	3.911	4.2573	3.895	3.6163	3.6633	3.826	3.7555	3.9157	3.9085	3.6993	3.8442	3.9175	3.8231	3.6596
VWA3A	5.2415	5.2056	5.5969	5.3512	5.8287	5.0779	5.5594	5.0529	5.3042	5.0575	5.3725	5.0366	5.3569	5.2447	4.8985	5.2915	5.06	5.3254	5.1882	5.34	5.4448	4.8551	5.2113	5.2588	5.678	5.1434	5.504	5.504	5.6401	5.5082	5.1329	5.5674	5.2377	4.9475	5.1746	5.1867	5.2268	5.4907	5.1858	4.9772	5.6535	5.5094	5.3155	5.0665	5.1165	5.1813	5.071	5.3863	5.2362
LOC150197	4.197	4.1765	4.3193	4.8598	4.3308	3.93	3.7882	4.0857	4.0546	3.949	4.0516	3.8333	3.9709	4.0166	3.8264	3.9492	4.1475	3.9409	3.8692	4.1476	4.2616	4.0656	4.0985	4.1991	4.6366	3.8224	4.2555	4.2733	3.9911	4.3906	4.1529	4.1662	4.3074	4.1804	4.292	4.2497	4.1583	4.4359	3.8828	4.0913	4.1283	4.3486	3.9327	4.7394	4.2885	4.0986	4.2414	4.1241	4.0549
HUS1B	6.0845	6.0574	5.9726	6.2314	6.1573	5.8497	6.1954	5.919	5.7777	5.8842	5.8548	5.9696	6.1257	6.3253	5.9734	5.7659	6.0369	5.9629	5.9977	6.1501	6.419	6.1353	5.9965	6.2366	6.8972	6.1059	6.2119	6.3566	6.4138	6.4476	6.4109	6.029	6.1789	6.3542	6.2072	6.1229	6.3282	6.3126	6.0162	5.945	6.14	6.048	6.1199	6.1276	6.0158	6.0515	6.0625	6.2252	5.8987
NPB	5.723	6.0514	5.8206	5.8501	6.5948	5.7545	5.8305	5.8173	5.8101	5.7873	6.1798	5.8442	5.5178	5.6637	5.5132	5.4123	5.5997	5.4408	5.4572	5.7709	5.7359	5.5844	5.9108	5.6809	6.0817	5.9603	5.7221	6.2471	6.1269	5.685	5.7656	5.3246	5.9816	5.6594	5.7371	5.4411	5.6071	5.5537	5.4566	5.6944	5.6121	5.8998	5.7896	5.4502	5.3601	5.7479	5.6755	5.9122	5.4643
CCDC34	3.937	4.1371	3.8676	4.3667	4.1127	4.2785	4.2075	4.2054	4.0861	3.9453	4.6868	4.5819	4.1366	4.247	4.2745	4.1903	4.2612	4.5081	4.1334	4.1845	4.0765	4.0486	4.2153	4.2951	4.3715	4.1694	3.99	4.1096	4.1078	4.0958	4.2136	3.9111	4.4771	4.1831	4.3544	4.1105	4.3806	4.0765	3.9972	3.8064	4.0003	4.0938	4.2341	4.0046	4.2605	4.013	4.0324	4.4424	3.8401
LRCH3	5.1555	5.1233	4.807	4.5815	4.8518	5.2147	4.05	5.2112	4.5954	5.9327	4.8043	5.5272	5.1285	4.5835	5.3454	4.8023	5.4573	5.2546	4.6844	5.3777	4.502	4.8722	4.9167	5.1972	4.8799	6.0348	4.9752	4.1761	4.5614	4.4175	4.635	5.0159	4.6759	5.5468	4.7583	4.7982	4.7901	4.7696	4.881	5.2611	5.2744	4.6741	5.022	4.4963	4.9708	4.7986	4.8786	4.3332	4.9015
INTS4	3.6547	3.7879	3.7512	3.8138	3.7039	3.861	3.6394	3.5083	3.8116	3.6741	3.7482	3.8499	3.8498	3.8735	3.5685	3.8715	3.7708	3.7406	3.9521	3.6999	3.6681	3.5789	3.663	3.8534	3.8949	3.5072	3.7516	3.8137	3.8515	3.7376	4.4747	3.9221	3.7514	3.8184	3.6784	3.5696	3.9806	3.5683	3.9463	3.7526	3.7819	3.4839	3.7168	4.1315	3.9184	3.6272	4.0023	4.2595	3.9031
ENAH	4.3177	4.8157	4.6686	4.4418	4.9726	4.2144	4.4846	4.37	4.3056	4.0466	4.4	4.4942	4.0995	4.9317	4.2088	4.4844	4.4558	4.5839	4.3987	4.3176	4.3035	3.8937	4.29	4.1159	3.9891	4.1923	4.23	4.5149	4.4428	4.2381	4.3353	4.4436	4.1537	3.9772	4.284	4.5368	4.5913	4.438	4.3475	4.3029	4.6029	4.9222	4.9122	4.4744	4.9427	4.7969	4.465	4.8083	4.0214
STK35	5.0804	5.0025	5.1899	5.0559	5.5446	5.3848	5.1518	5.0494	5.2086	5.2168	5.0709	5.2422	4.7787	5.2947	4.7875	5.0853	4.9048	5.3043	5.1816	5.3765	5.7639	5.2271	5.2876	5.2445	5.7308	5.1999	5.3694	5.6834	5.9437	5.5599	5.2429	5.4518	5.2676	5.5816	5.0394	5.6903	5.2405	5.3244	4.9743	5.289	5.0999	5.3892	5.4275	5.4886	5.4475	5.1894	5.0484	5.2256	4.9787
LRRIQ3	3.7491	3.4906	3.4849	3.9938	3.6704	3.6335	3.9371	3.8628	3.8075	3.6381	3.5619	3.8928	3.6808	4.207	3.8933	3.4159	3.7907	3.6883	3.7101	3.2557	3.5185	3.5793	3.2483	3.7181	3.2763	3.7236	3.6007	3.5939	3.77	3.7484	3.6104	3.486	3.6161	3.5939	3.5532	3.394	3.5298	3.559	3.7452	3.7455	3.8859	3.7537	4.8451	3.6725	4.1451	3.7395	3.6192	3.3857	3.5099
KLC4	3.7664	3.5507	3.7444	3.4972	3.4839	3.7867	3.9515	3.8022	4.0396	3.5496	4.0869	3.5132	4.0038	4.0084	3.636	4.2451	3.2889	3.4822	3.5337	3.838	3.6234	3.9192	3.6354	3.4588	3.445	3.616	3.7994	3.9895	3.4642	3.7704	4.3612	3.9355	3.8454	3.5706	4.0197	3.758	3.7197	3.6416	3.7375	3.452	3.4315	3.5087	3.3952	3.5233	3.4866	3.5289	3.2381	3.882	3.357
TIPRL	7.0461	6.7799	6.7311	6.4777	6.8011	6.6899	6.8229	6.6716	7.1191	6.6652	6.6333	6.7864	6.7127	6.8277	6.7768	6.8916	6.315	6.8337	6.4203	6.9328	7.229	7.0914	6.8667	6.8747	7.1576	6.7977	6.7792	7.4405	6.9802	6.9413	7.4131	6.9685	7.5775	6.6083	6.999	7.0069	6.8697	6.7054	6.479	6.5466	6.3457	6.4722	6.0128	6.4497	7.0106	6.7295	6.6392	6.8015	6.4585
VKORC1L1	5.1055	5.5638	4.9317	4.7897	5.1342	4.8174	5.6408	5.0838	5.5446	4.7943	5.4271	5.104	5.6141	5.4318	4.906	5.3266	5.1183	5.3651	4.6985	5.2561	5.5177	5.436	5.0258	4.9165	5.9695	5.0876	4.759	5.5998	5.3145	5.4151	4.9532	5.5881	4.9401	4.8576	4.9673	5.2196	5.2853	5.1127	4.845	4.5902	4.4488	4.9998	4.1734	4.7624	4.4096	4.8364	4.6905	5.103	4.4611
PRF1	5.817	6.0161	6.0224	5.8046	5.5001	6.4177	6.1347	5.9723	5.3014	6.3585	5.6213	5.8977	6.2685	5.8602	5.8051	6.096	6.1914	5.9499	6.4256	5.9328	6.2742	6.3226	6.0486	6.1255	6.4412	6.3822	6.0631	5.9567	6.037	6.0897	5.4988	5.9784	5.7279	5.8934	5.9093	6.0215	5.9441	5.9119	6.1488	5.7782	6.1594	5.9231	6.2926	6.0333	5.6116	6.3213	5.7302	5.8673	5.8861
FBXL14	4.9085	4.6905	4.2478	4.2612	4.5576	4.0898	4.2259	5.2239	5.3087	4.8229	4.825	4.9363	4.8319	5.024	5.4148	4.4341	5.1838	4.2728	4.4233	4.678	3.9071	5.058	5.2315	5.0349	4.7179	4.9262	5.1873	4.3243	4.5177	4.694	4.9891	4.3277	4.979	5.0142	4.7843	4.2989	4.3852	4.5363	4.5325	4.4616	4.7098	4.3703	4.5432	4.8341	4.7994	5.1283	4.3964	4.1923	4.8698
PPIL6	3.3851	3.2853	3.422	3.3148	3.4823	3.2855	3.591	3.0631	3.8261	3.3912	3.9011	3.3535	3.3204	4.0886	3.4195	3.0969	3.1387	3.3385	3.4533	3.338	3.3979	3.2345	3.0799	3.3597	4.2372	3.0989	3.2158	3.8323	3.3814	3.4743	3.7125	3.5638	3.4817	3.1861	3.3248	3.2795	3.328	3.2296	3.0441	3.1336	3.2496	3.1862	3.1215	3.5784	3.5616	3.2099	3.4255	3.8785	3.5034
SP1	4.0138	3.9893	4.8752	4.0246	3.7682	5.024	4.7665	4.6567	4.1587	4.369	4.3462	4.2865	5.099	3.8321	4.9495	4.846	4.3029	4.2613	4.8309	3.9098	4.4871	4.5608	4.072	3.7465	4.0858	3.9714	4.2245	4.0402	4.1491	3.8511	3.7108	4.4483	3.8031	4.0903	4.3375	4.1128	4.3279	3.952	4.2027	3.5416	3.9404	4.2333	3.9639	4.2788	3.9228	3.9476	3.7815	4.1329	4.0306
C18orf25	5.8468	5.8451	5.924	5.8906	6.1357	5.6954	5.5074	5.886	5.3201	5.6741	5.8254	5.8803	5.7415	5.885	5.8804	5.6696	5.8952	5.762	5.4941	6.2623	6.5643	6.0143	6.1634	6.328	6.332	6.1495	5.9509	6.1005	6.2817	6.0856	5.8926	5.8988	6.0066	6.18	6.1415	6.0248	6.2161	6.0303	5.7271	5.8201	5.9221	5.9104	5.6474	5.9632	5.5955	6.38	5.655	5.7843	5.5233
METTL6	4.5266	3.9334	4.4588	4.2932	4.6478	4.5501	4.4067	4.1552	3.9142	4.3399	4.0664	4.0799	4.1798	4.3002	3.9798	4.6225	4.4539	3.8926	4.3098	4.6275	5.0864	5.1496	4.6752	4.7497	5.0193	4.7359	4.8966	5.2673	4.5549	4.9749	4.6286	4.6905	4.9438	4.8666	4.6253	4.7393	4.5247	5.2436	4.1271	4.2454	4.2197	4.3083	4.0373	4.1658	3.9971	4.0149	4.0623	4.3103	4.3234
SGOL1	4.7068	4.434	4.8044	4.3117	5.4367	4.205	4.2466	4.3853	4.6504	4.2905	4.2324	4.4268	4.3693	4.3392	4.0406	3.9498	4.1101	4.8117	4.346	4.8168	5.1405	4.7607	3.9881	4.5823	4.6628	4.2724	3.978	3.9511	3.5543	4.1816	4.2784	4.5501	3.8126	3.9457	4.5055	4.255	4.2553	4.1827	4.7073	4.2708	4.8397	4.7638	3.918	4.5523	4.7352	4.6215	4.2149	5.3001	4.4027
B3GALNT2	4.5104	4.2007	4.3123	4.0715	4.3931	4.3998	4.1205	3.9458	4.4543	4.2346	4.4556	4.2224	3.9811	4.3124	4.0524	4.3817	4.2593	4.2712	4.4758	4.3254	5.0558	4.7141	4.6598	4.6794	4.7028	4.8468	4.5325	4.5807	4.5552	4.3746	4.6468	4.4098	4.4103	4.6826	4.5844	4.3706	4.4402	4.2918	4.2968	4.2686	4.0622	4.3248	4.1985	4.3497	3.9806	4.4086	4.0062	4.2751	4.0602
CBR4	8.4123	8.2703	8.3305	8.4979	8.3694	8.2767	7.5266	8.5213	7.4375	8.1207	7.9155	8.4367	8.1315	8.5971	8.0363	8.0402	8.545	8.3121	8.0376	8.5573	7.3274	8.2801	8.178	8.3098	8.2401	8.3113	8.1134	7.9603	7.4286	8.1883	8.6348	7.9496	8.8768	8.531	8.3739	8.3586	8.5773	8.4438	8.3458	8.4367	8.5022	8.4115	8.4755	7.9665	8.8003	7.9718	8.4206	7.3432	8.4255
PIK3C2A	5.4397	5.5629	5.8021	5.1774	5.6065	5.9239	5.56	5.7747	5.2066	6.1059	6.028	5.4798	5.8414	5.2698	6.3187	5.5927	5.7592	5.8755	5.7447	5.4584	5.4169	5.3894	5.7982	5.359	5.7872	5.8332	5.3827	5.2607	5.2808	5.2377	4.7332	5.7274	5.0747	5.7126	5.4699	5.2543	5.0218	4.8914	4.9232	5.0405	4.8399	4.6374	4.5131	4.7277	4.2558	4.2899	4.5472	4.2517	4.4099
NLRX1	6.507	6.6218	6.7767	6.6642	6.3901	6.5129	6.4036	6.5952	6.0351	6.1204	6.402	6.2991	6.0819	6.8483	6.183	6.4176	6.4895	6.2973	6.2721	6.6653	6.8871	6.6145	6.4718	6.7317	7.4769	6.3092	7.0868	6.866	6.7444	6.848	6.7095	6.7781	6.8278	6.5235	6.8082	6.7717	6.9637	6.7955	6.6208	6.7548	6.2021	6.9601	5.9209	6.6522	6.2004	6.3987	6.593	6.6883	6.6312
ZNF569	6.4473	5.978	5.8291	5.8859	5.8619	5.9098	6.4302	5.903	5.7508	6.5445	6.1429	6.1747	5.9777	5.7983	6.3558	5.8583	5.7684	6.0998	6.4707	6.0376	6.0545	6.0709	6.2266	6.1915	5.7336	6.2742	6.1608	5.8776	5.9289	5.8329	5.9465	6.3629	5.9479	6.1169	5.9741	6.0629	6.1082	6.0804	6.0185	6.1039	6.0783	5.8103	6.4559	6.2093	6.4655	6.2578	6.2323	6.3903	6.7133
C1orf96	3.6796	3.7853	3.6513	3.4554	3.7183	3.7949	3.69	3.7774	3.508	3.8689	3.7053	3.6845	3.6758	3.8744	3.7687	3.5992	3.8026	3.875	3.4987	3.8486	4.1033	3.5285	4.0545	3.6013	3.5082	3.6684	3.6442	3.6573	3.8947	3.374	3.711	3.6702	3.8832	3.6841	3.3929	3.63	4.118	3.5719	3.9169	3.5524	3.957	4.0767	3.9417	3.7564	3.9352	3.8024	3.895	4.56	3.9522
DUSP18	5.0342	4.162	4.5825	4.7062	4.5584	5.0308	6.094	4.9162	4.8589	4.5524	4.5447	4.4823	5.334	5.5561	4.7322	4.7916	4.8532	4.6763	4.9099	5.1178	5.0596	5.4824	4.8978	5.0237	5.1407	4.8743	4.8175	5.4234	5.1762	5.0874	5.5125	5.1875	5.2855	4.8387	4.8981	4.8351	5.1712	4.3917	4.6873	4.6025	4.6666	4.3379	4.0409	4.3674	4.4864	4.4516	4.6071	4.8205	4.7601
ZNF697	5.1111	4.8443	4.8561	4.8986	5.2632	4.3629	4.8549	4.8192	4.5464	4.2822	4.7275	4.4251	4.5393	4.5808	4.7536	4.1852	4.8164	4.4099	4.1814	5.0384	4.8022	4.6951	4.8496	4.8266	5.2913	4.753	4.818	5.0758	4.8456	5.0852	4.8623	4.8628	4.8876	5.0329	4.762	4.7556	4.9675	5.2579	4.7231	4.8468	4.7871	5.202	4.8829	4.7471	5.0818	5.1626	4.6607	5.124	4.5369
ZNF791	6.8729	6.0791	5.8549	6.4557	6.6986	6.7301	6.078	6.4955	6.2707	6.9116	6.3233	6.7737	6.4066	6.7025	6.2931	6.2107	6.9395	6.4931	6.5395	7.0486	6.4845	6.7571	6.899	6.7759	7.6165	7.4326	6.8392	7.0739	6.8703	7.2444	7.3422	6.6563	7.2352	7.09	6.7555	7.1808	7.5469	7.349	7.2976	7.6919	7.3353	7.4217	7.6933	7.5139	8.1001	7.5703	7.7095	7.3496	7.5483
CHRM3	5.7336	6.6088	7.1611	6.969	6.4812	6.6323	6.1308	6.3096	7.2981	5.6855	6.1124	6.0747	6.5626	6.2205	6.1061	7.175	6.4549	7.4227	6.3239	6.2809	6.2555	6.2118	5.7324	6.1267	7.358	5.2919	5.9626	6.0466	6.3248	6.8196	5.8229	6.4942	6.7683	5.0474	6.4368	7.3779	6.9865	5.7721	6.0256	5.6135	5.9677	7.3787	5.3983	6.6589	5.7448	6.3214	6.2519	6.3526	5.6503
HTRA4	5.5111	4.5066	5.6762	5.3863	5.4114	4.2604	4.458	4.7559	3.6238	6.5045	4.2894	4.836	5.758	4.3804	4.666	5.6637	5.7715	4.5675	4.6565	5.2599	5.1887	6.4087	4.9113	5.123	5.727	5.5114	4.9133	4.3085	4.6471	5.4161	4.2599	5.1403	4.7862	5.7998	4.4083	5.9467	5.1431	5.7812	5.2436	5.6146	7.1953	5.0644	5.3166	6.9783	5.1066	5.5547	6.2475	4.6355	4.9675
MGC16075	4.5007	4.6327	4.0149	5.0437	5.0641	4.2604	4.6094	4.8478	4.2262	5.4383	4.8738	6.309	5.7571	4.0662	4.8126	4.2154	5.8177	4.3333	4.1188	5.0242	5.2953	4.2555	3.8481	4.6542	4.1517	4.3229	6.029	4.2286	5.5489	5.2925	4.2614	3.8775	4.0648	6.307	3.9912	3.7971	4.1725	4.8755	6.8891	7.3125	4.5227	3.9802	5.551	7.022	4.2336	4.4407	4.8258	5.4586	4.0198
PRPF38A	9.1305	8.7578	9.0165	8.5908	8.431	9.0155	9.2285	8.9235	9.3951	9.0528	9.1674	8.7443	9.0695	9.0528	8.82	9.1511	8.6158	9.1746	9.0136	8.8202	9.3985	8.9385	9.117	8.7649	8.3696	8.8436	8.8793	9.407	9.1539	8.7991	9.1907	9.1722	8.651	8.7704	8.9581	8.8658	8.5803	8.5145	9.0704	8.8096	8.9333	8.7002	8.7611	9.0424	8.4089	8.6159	8.74	9.2527	8.8395
C4orf39	3.6941	3.54	3.6166	3.5046	3.7459	3.6673	4.0495	3.7308	3.3745	3.6078	3.5097	3.4802	3.892	3.682	3.7792	4.0243	3.5979	3.6225	3.63	3.7458	3.4494	3.5482	3.6899	3.6806	3.6488	3.745	3.6624	3.6995	3.7626	3.5016	3.4953	3.4399	3.687	3.6411	3.6146	3.6706	3.6148	3.5263	3.6486	3.5808	3.7115	3.5571	3.9001	3.7624	3.8037	3.455	3.6985	3.8045	3.9278
RHEBL1	5.3426	4.8042	5.0372	5.3017	4.9516	5.0291	4.6714	4.6867	4.1875	5.2352	4.605	4.9658	4.9138	4.658	5.1325	4.7303	5.2903	4.6756	5.2945	5.1368	5.182	5.1093	5.2738	5.5101	5.1467	6.2576	5.2475	4.8501	5.7399	5.0563	5.0414	5.2026	4.6837	5.6069	5.3797	5.0393	5.3635	5.0208	5.0783	5.4792	5.9973	5.2044	5.5156	5.9541	5.1644	5.7948	5.9746	5.1821	5.4075
FAM195A	6.6985	7.0992	7.7538	8.2763	7.8983	7.3366	8.2732	7.5403	8.1267	6.4812	8.052	7.2473	7.408	8.3638	6.89	7.1262	7.1492	7.1838	6.9803	6.9793	7.2942	7.164	6.9968	6.8454	8.0743	5.9975	6.9086	7.9552	7.0019	7.4797	7.8809	7.0737	8.0549	5.9972	7.3078	7.2171	7.4801	7.3275	6.9989	6.7583	6.8823	8.0391	6.4269	6.8903	7.0437	6.9965	7.2888	7.8158	7.0526
KCTD7	6.239	5.976	6.2714	5.9109	6.1128	5.9303	6.1678	6.2376	5.594	6.4526	6.1176	6.0168	6.1484	5.9897	6.2295	5.8659	5.863	5.9462	6.1403	6.5093	6.2974	6.5189	6.5732	6.4318	6.5496	6.6951	6.3596	6.2252	5.9036	6.1991	6.2502	6.1864	6.1497	6.8986	6.1773	6.1635	6.0327	5.6987	6.1074	5.9336	5.8398	6.1206	5.6038	6.1662	5.9018	6.135	6.0124	5.7182	5.9893
ZNF548	8.2143	7.2503	6.865	6.0919	5.6429	7.8335	7.5484	7.4136	7.5421	8.5134	7.1032	7.6124	7.22	7.3181	7.8366	6.9503	7.5748	7.6401	7.6361	7.2149	7.4837	7.7742	8.1008	7.2436	5.721	8.5326	7.6212	7.4293	7.0788	6.0183	7.2091	7.1588	6.2278	8.0975	7.3968	6.4695	6.0902	7.1028	7.7724	7.8872	7.4441	5.9895	7.7086	7.5458	7.8994	6.9709	7.4479	6.321	7.8929
FAM123A	3.2001	3.2193	3.4676	3.2615	3.626	3.287	3.413	3.1442	3.2286	2.9987	3.2588	3.1199	3.0102	3.4093	3.3574	3.178	3.531	3.0151	3.1241	3.2897	3.2884	3.1331	3.5347	3.5668	3.5144	3.3888	3.3215	3.2032	3.4459	3.3145	3.3463	3.3109	3.339	3.2004	3.0944	3.2078	3.3385	3.2748	3.0871	3.2622	3.1837	3.4811	2.96	3.3886	3.0604	3.1089	3.41	3.2547	3.1912
RNF152	3.2219	3.2852	3.1781	3.0501	3.1982	3.2504	4.576	3.2585	3.6276	3.0179	3.6601	3.1805	3.3278	3.3825	3.1986	3.3415	3.0289	3.5412	3.2224	3.0051	3.17	3.0893	3.2624	2.9533	3.055	3.1283	3.1113	3.4475	3.0966	2.9792	3.5317	3.2557	3.2212	3.0062	2.9229	3.0626	3.1023	3.1686	3.2913	3.1795	3.3444	3.2571	3.5011	2.9199	3.0568	2.969	3.2939	3.3001	3.2889
GPR97	3.9237	4.3106	3.8565	3.7479	3.3617	3.9864	3.5649	3.6427	3.4722	5.4926	3.4003	3.6034	3.9091	3.4796	4.4258	4.4372	3.9599	3.3886	4.2667	3.9874	4.353	3.7105	4.2014	4.1991	3.5753	5.6352	4.5196	3.6235	4.4527	4.1146	3.6551	3.8649	3.8398	4.2996	3.9909	4.3821	3.7632	4.0269	4.6552	4.9443	4.0081	4.5748	4.655	4.7275	3.9432	4.9583	4.1837	4.4497	4.2624
ZNF644	4.7277	4.2662	3.7749	4.5076	4.2394	4.1459	4.711	3.9318	4.3382	4.506	4.4875	5.0936	4.1204	4.1177	4.6946	4.3796	4.3102	4.3171	4.2581	4.7862	4.2878	4.4658	4.6517	4.4101	4.5066	4.6277	4.2851	4.3297	4.0928	3.7456	4.1579	4.5799	4.3918	4.2491	3.9857	4.5411	4.0791	4.0625	4.0982	3.801	4.3464	3.8474	4.2139	3.8669	4.0036	3.4129	4.0997	3.742	4.2082
C6orf170	4.1427	3.3381	3.8095	3.6682	3.7889	3.969	3.8289	3.8755	3.7146	3.645	3.9948	3.5234	3.6135	3.7332	3.7518	3.3939	3.7114	4.3646	3.8005	4.5219	3.7882	4.1932	4.1826	3.6679	3.8077	4.0707	3.9269	4.068	3.7973	3.9889	4.4014	3.9472	4.3995	3.8624	4.1498	3.9572	3.9534	4.1843	3.6036	3.7346	3.6166	3.6992	3.5872	3.6119	3.5094	3.2115	3.6042	3.9006	3.3977
B4GALNT3	3.7807	3.9861	3.9651	4.1161	3.9914	4.114	4.2652	3.8771	4.177	3.6881	4.2178	3.8879	3.9054	4.2192	4.2925	3.8823	3.893	3.8671	3.9064	4.231	4.3851	4.1163	4.3825	4.2961	4.6754	3.8429	4.2542	4.3102	4.2762	4.1893	4.4609	4.3394	4.4107	4.2972	4.4095	4.1795	4.1926	4.186	4.0611	3.7289	3.8471	4.1708	3.546	3.7972	3.8384	3.8004	3.8773	3.9489	3.6767
LRRC43	5.2281	5.3083	5.2078	5.3427	5.2138	4.8655	5.2337	5.0901	4.7984	5.1247	5.0284	5.0644	5.0424	5.1728	5.2781	5.2124	5.3371	5.0475	4.9697	5.3219	5.6085	5.1592	5.0458	5.1623	5.7727	5.1551	5.4702	5.6456	5.4224	5.5144	5.3996	5.5418	5.4323	5.3374	5.3124	5.3898	5.2722	5.5712	5.0877	5.3065	4.7995	5.8784	5.1703	5.7164	5.1329	5.7265	5.0102	5.3562	5.0029
CCDC123	6.0619	5.577	6.4055	6.8571	6.1991	5.9262	5.8085	5.773	5.6718	5.2904	5.614	5.8901	5.2772	6.0994	5.6061	5.5768	6.1959	5.5641	5.6545	5.9132	6.0134	5.78	5.8871	5.8125	6.6915	5.7538	5.8765	5.9702	6.1716	5.8201	5.7072	5.69	5.9231	5.4061	5.7122	6.1593	6.2311	6.2535	5.6529	5.8823	5.8563	6.6512	5.8475	5.8378	5.3251	6.0606	6.3588	6.0446	5.7651
AK7	4.2428	4.1473	5.043	4.0491	3.81	4.1403	4.4378	4.2693	4.3199	3.65	4.2039	4.4516	5.2687	3.9824	4.4051	4.7046	4.0391	4.1888	4.3947	4.18	4.7187	4.3054	4.1171	3.3854	3.943	3.25	4.1154	3.8279	5.2396	4.005	3.927	5.1877	4.3313	4.108	4.3844	3.5692	4.1674	3.8401	4.8813	3.9035	4.0882	4.4648	4.0665	4.2793	3.4241	3.2427	3.7017	4.5107	4.334
ZFC3H1	4.782	4.4643	4.5011	4.5983	4.7277	4.976	4.695	4.6666	4.7733	5.0525	4.3151	4.5271	4.8672	4.6535	4.8109	4.8546	4.7439	5.4786	4.5474	4.273	4.3995	4.6111	4.3936	4.5329	4.6753	5.7959	4.6311	4.7003	4.8223	4.8487	4.4626	4.4515	4.5024	4.8062	4.4674	4.8609	4.3152	4.476	4.4111	4.4935	4.4007	4.3592	4.8926	4.5893	4.5148	4.5942	5.1272	4.5316	4.4119
IRAK2	3.1004	3.3234	3.1904	3.4032	3.4503	3.449	3.3454	3.2971	3.3418	3.2479	3.2411	3.4925	3.3697	3.2092	3.404	3.1335	3.2862	3.1574	3.1069	3.0928	3.096	3.0892	3.2375	3.4942	3.3882	3.2377	3.178	3.172	3.3683	3.2986	3.2019	3.2451	3.093	3.175	3.2451	3.1467	3.2606	3.2413	3.1849	3.4468	3.4531	3.5208	3.3172	3.7951	3.6402	3.5184	3.3374	3.244	3.214
C1orf211	5.2194	5.046	5.3277	5.2736	5.2725	4.9348	5.0415	4.8877	4.6944	5.2269	5.2368	4.772	4.9024	4.759	4.7177	5.2101	4.9138	5.0229	5.1635	5.1024	5.2156	4.9859	4.9252	4.9626	5.1698	4.9915	4.9949	4.8212	5.4427	5.2858	5.0481	4.9813	5.0074	4.9951	5.2469	5.2382	4.9339	5.1535	4.8343	5.0903	4.952	5.1212	5.0314	5.0594	4.8087	5.1556	5.1496	4.9729	4.9245
FAM119A	6.2473	5.5685	5.4974	5.3792	5.4161	5.9708	6.6928	6.077	6.5996	7.0218	6.6167	6.3756	6.3294	5.4558	6.2633	5.6783	5.801	6.8723	6.2194	5.6706	6.0267	5.771	5.9031	6.1205	5.3341	6.3054	5.9268	6.3357	6.317	5.2171	6.0259	6.261	5.4146	6.3703	5.7385	5.3416	5.4309	5.5558	6.1034	6.2212	5.727	5.3215	6.0172	6.4378	6.2004	5.7047	5.8655	5.7939	6.6152
C12orf64	3.3438	3.2644	3.3287	3.4182	3.3742	3.4025	3.3451	3.3289	3.1853	3.2998	3.3294	3.2111	3.2799	3.4138	3.9344	3.5033	3.0798	3.45	3.8087	3.5584	3.5129	3.3575	3.3073	3.4407	3.4332	3.4785	3.4099	3.3768	3.2029	3.4457	3.7513	3.2825	3.3517	3.2125	3.3737	3.3674	3.3114	3.2988	3.0524	3.4097	3.4423	3.4889	3.4127	3.3869	3.2127	3.1278	3.4036	3.4289	3.461
MGC16025	5.1449	4.9211	5.2073	5.2768	5.3156	5.0091	4.9466	4.9468	4.798	4.9293	5.451	4.9829	4.9644	5.0108	5.001	5.0098	4.9787	4.9645	5.0392	4.8518	5.0648	4.8262	5.1282	4.8976	5.2671	5.2161	4.8257	5.1328	5.0994	4.9505	4.9402	4.7816	5.1312	4.9945	5.0288	4.9732	5.2998	5.097	4.9352	4.9874	5.0597	5.2037	5.2122	5.0412	5.1278	5.0846	5.0322	5.3194	4.8757
FAM76B	8.0561	6.989	6.9303	6.3979	6.6709	6.9792	6.6867	7.1316	7.0634	7.802	7.1738	7.3868	6.644	6.3531	7.4725	7.5982	7.2883	7.6308	7.4299	7.3161	8.0108	7.6711	7.8088	7.5543	6.5496	8.2627	7.744	7.6952	7.1366	7.4676	6.2959	7.5183	6.796	7.9924	7.3905	7.0704	6.7972	6.9826	7.577	7.3321	7.3689	6.0881	7.5796	7.1453	7.0561	7.2497	7.1294	7.4275	7.2741
C20orf165	5.6817	5.5238	5.6755	5.7422	5.7021	4.9858	5.1016	4.9863	4.8821	5.0741	5.0855	4.858	5.1208	5.5919	5.1192	4.9403	5.1941	5.0534	5.0258	5.6154	5.7536	5.3495	5.5746	5.6192	6.0269	5.4934	5.6889	5.4061	5.4061	5.8511	5.379	5.4743	5.6693	5.3116	5.668	5.609	5.7018	5.8078	5.1213	5.1198	5.473	5.7536	4.9376	5.261	5.133	5.2934	5.4876	5.549	5.0631
NXNL1	5.6907	5.4604	5.8345	5.7852	5.6809	5.2013	5.5637	5.5285	5.5088	5.4211	5.3104	5.7599	5.4387	6.0409	5.4511	5.6351	5.4871	5.4649	5.4063	5.5847	5.6848	5.4714	5.8661	5.7562	6.2745	5.7263	5.7884	5.996	5.8212	6.0397	5.8152	5.5718	6.0898	5.6121	5.7347	5.8068	5.9285	5.6057	5.3587	5.4383	5.4467	6.1057	5.2522	5.7262	5.5203	5.36	5.6312	5.7852	5.5106
C9orf70	4.8693	5.6	5.3588	5.7609	5.2069	5.3645	5.0466	5.1389	5.1614	5.1443	4.8846	5.7099	5.5124	5.3968	5.5056	5.3696	4.9925	5.3623	5.3725	5.3992	5.2402	4.8268	5.3711	5.2708	5.7035	5.2123	5.4036	5.3783	5.669	5.3445	4.9143	5.5148	5.3593	5.3979	5.1195	5.4315	5.5332	5.2716	5.875	5.9088	5.4284	5.5981	5.0291	5.5379	4.9187	5.2653	5.431	5.3861	5.1946
IQCG	6.1879	6.0475	5.5965	5.6718	6.2108	5.7815	5.1811	6.0383	5.5306	6.0153	5.6059	5.784	6.0161	5.773	5.4266	5.5208	5.6704	5.7642	5.4692	5.9606	5.5077	6.1674	6.3414	5.9438	6.0853	6.5217	5.3975	5.2493	5.7087	5.6349	5.5344	5.5175	5.9187	6.0212	5.5596	5.7973	5.5652	5.6449	5.2634	6.0953	5.7785	5.5685	6.0246	5.4264	5.7962	5.9899	5.765	5.2913	5.6919
MCM9	5.0649	4.6717	4.7531	4.3302	4.9879	4.8535	4.8695	4.9798	4.4822	5.0349	4.3493	5.1707	5.31	4.9001	4.9744	5.1186	5.3773	4.9829	5.3195	5.155	4.8307	4.855	4.848	5.0483	4.3987	5.0166	5.0172	4.6672	4.8833	4.9028	4.9266	4.7772	4.8164	4.9779	4.6443	4.6219	4.8023	4.8199	4.8864	5.114	5.0833	4.9637	5.6038	5.1662	5.338	5.0804	5.1393	5.4887	5.7715
C22orf30	4.2769	4.4918	4.7195	4.7457	4.9382	3.9079	3.6473	4.1033	4.0364	4.2543	4.0749	4.3564	4.2348	4.0416	4.4979	4.3049	4.4016	4.5059	4.3291	4.2403	4.7284	4.3895	3.9563	5.0231	5.0121	4.4875	4.5307	4.4756	5.0103	4.7132	5.079	5.2356	4.5313	4.4275	4.7827	4.3337	4.8401	5.2213	4.0674	4.846	3.8848	5.0183	3.7175	5.2407	4.3098	4.3712	4.8812	4.6368	4.542
JUB	4.777	4.2641	3.9783	3.913	3.931	3.9445	4.0665	4.7311	4.2709	4.2388	4.0725	4.7818	4.4061	4.0304	4.3855	4.8057	4.4622	4.5961	5.4431	4.1096	4.4099	4.142	4.3835	5.2087	4.0603	3.9988	4.9834	4.0368	4.5901	4.1897	3.8677	4.6021	3.4832	4.4374	4.6752	4.403	3.5287	4.0064	4.9016	4.701	4.4264	4.0773	4.5126	3.7778	4.4882	4.2479	3.9557	4.4503	4.4618
KLHL32	3.1944	3.1607	3.741	3.3722	3.6074	4.0442	3.6363	3.509	3.769	3.2982	3.8883	3.4358	3.6975	3.3207	3.4276	3.3299	3.8304	4.4952	4.4377	3.2187	3.2641	3.3085	3.5384	3.3426	3.5803	3.2374	3.0855	3.8453	3.606	3.2137	3.9524	3.442	3.5006	3.4249	3.2183	3.4557	3.3917	3.2178	3.4857	3.1817	3.3381	3.57	3.3971	3.2226	3.6999	3.4118	3.4778	3.5692	3.3805
DCBLD1	6.1706	6.6334	7.0441	6.9722	6.6321	6.4223	6.0162	6.5196	6.0828	6.3703	6.3468	6.7477	6.4611	6.3462	6.5911	6.6101	6.8665	6.1745	6.2232	6.8014	7.094	6.3763	5.9909	6.9198	7.4483	7.4461	6.9683	6.6413	7.061	7.3715	6.5149	6.7438	6.7357	6.85	7.0062	7.004	7.1697	6.6493	6.3515	6.9764	6.5196	6.8373	5.801	7.0724	6.7043	6.7365	7.219	6.461	6.1488
SLAMF9	4.133	4.3296	4.3704	4.3889	4.2442	4.0297	4.1764	4.1235	4.3482	4.002	4.2014	4.0272	3.9385	4.2313	4.1288	4.0864	4.1982	3.7588	4.0908	4.1728	4.5622	4.028	4.1874	4.2103	4.4994	4.5003	4.1582	4.4681	4.1814	4.3752	4.115	4.1949	4.2236	4.1439	4.16	4.2107	4.2748	4.4457	4.0202	3.9464	4.2023	4.2711	3.9368	4.0834	4.166	4.056	4.0033	4.2097	4.0547
GK5	4.6419	5.7159	5.559	5.7587	5.3744	5.0138	5.0683	5.0681	4.7287	4.5619	5.1345	4.6566	5.1256	5.6245	5.1317	4.9515	5.049	4.8374	5.1655	5.14	5.3777	5.1422	5.318	4.7379	6.2729	4.6642	4.9222	5.4923	5.072	5.5488	5.6653	4.9487	5.9445	4.4842	4.9564	5.1269	5.4327	5.1065	4.628	4.666	4.7734	4.6823	4.3175	4.2645	4.6405	4.7092	4.6774	4.6169	4.6637
FLJ31715	4.862	4.7879	4.4648	4.8583	4.885	4.8404	4.4599	4.4804	4.446	4.5208	4.3945	4.4829	4.7605	4.7824	4.6897	4.6992	4.8915	4.3765	4.9926	4.6586	4.922	4.9881	4.3582	4.8417	5.0258	4.5697	4.8776	5.0847	4.9352	4.7544	4.8157	4.4654	4.9257	4.7587	4.8852	4.9938	5.1706	5.0008	4.5793	4.7192	4.8209	4.3367	4.8268	4.7462	4.802	4.7918	4.6963	5.1378	4.6928
UBE2U	3.2409	3.1677	3.4478	3.6167	3.8711	3.3967	3.8019	3.4203	3.1641	3.156	3.531	3.5259	3.4486	3.4121	3.3157	3.5087	3.4014	3.4256	3.4579	3.3006	3.3334	3.2655	3.3922	3.3398	3.4332	3.2631	3.1496	3.2938	3.4581	3.3231	3.1775	3.2553	3.6223	3.2947	3.2028	3.3454	3.3123	3.1779	3.2469	3.3754	3.3783	3.3472	3.5501	3.1436	3.5041	3.4119	3.3127	3.5133	3.4232
WBSCR27	5.664	5.5914	6.0762	5.8761	5.793	5.8451	5.6596	5.352	5.5471	5.3811	5.5316	5.3115	5.8324	6.3968	5.2378	5.4984	5.62	5.9898	5.1165	6.3573	6.0727	5.8363	6.0714	5.7389	6.2532	5.6889	5.9207	5.8216	5.8386	5.9109	5.2716	6.2942	5.8665	5.7544	5.8505	5.5148	6.197	6.0395	5.4566	5.6467	5.2384	5.8897	5.4637	6.1055	5.5494	5.3687	5.7368	5.8595	5.9963
MGC23270	5.2093	4.9094	4.8733	5.5772	5.6843	4.8383	5.0889	4.8292	4.975	4.8373	5.1077	5.0022	4.7513	5.3569	4.9507	5.1128	5.219	5.2109	4.8871	5.3167	5.3894	5.1168	5.2985	5.2872	5.7366	5.3528	5.192	5.5775	5.3365	5.4892	5.3836	5.0515	5.5527	5.3242	5.2699	5.5575	5.5823	5.5573	4.9884	5.2914	5.3715	5.3933	5.224	5.2558	5.042	5.2355	5.0696	5.4768	4.898
ZC3HAV1L	3.1354	2.9238	2.8122	3.0652	2.9897	3.1969	3.0389	3.0305	3.1515	3.0405	2.7912	3.4065	3.025	3.0047	3.1635	3.1302	3.279	2.907	3.0516	2.8674	2.8727	2.814	2.8027	2.9147	2.8139	2.7732	2.9514	2.9252	2.8414	3.049	2.915	3.0351	2.7689	2.95	2.9186	2.7998	2.8619	2.8933	3.1287	2.8973	2.8863	2.9679	3.0757	2.825	2.8987	2.877	2.8761	3.0828	3.0392
RASGEF1B	5.1328	5.3265	5.4918	5.8781	5.8773	5.1247	4.9834	4.7905	5.1375	5.4874	4.835	4.8226	4.7195	4.2526	4.6799	6.3247	4.8205	4.9207	5.4534	5.0666	5.377	4.8809	5.3584	5.0652	5.1399	6.4927	4.751	4.4852	5.6292	4.8036	3.9169	4.7705	4.9261	5.4579	5.3407	5.0747	4.9215	4.5496	4.7576	4.8534	4.5074	5.1109	4.4977	4.6419	4.735	4.4632	4.9556	4.9748	4.527
C11orf45	4.3839	3.9127	4.1364	4.1626	4.2293	3.8504	3.8747	3.9004	4.1053	3.8408	3.8449	3.9543	3.7921	4.4872	3.7303	4.4526	3.9431	3.5224	4.0284	4.3093	4.3029	4.4401	4.0104	4.3879	4.5892	3.913	4.1002	4.6653	4.4147	4.2245	4.3523	4.234	4.0147	4.1226	4.1986	4.3362	4.1358	4.3391	4.1132	3.9139	4.3765	4.3087	4.2819	4.3738	4.0675	4.054	4.3185	4.668	4.3542
C21orf58	5.4333	5.2517	5.7852	5.432	6.5441	5.5634	5.2869	5.6249	5.5171	5.2758	5.2019	5.7828	5.4543	5.8097	5.1802	5.1025	5.596	5.3026	5.2789	5.6368	4.9537	5.5028	5.5065	5.4979	4.808	5.0158	4.7937	4.8497	5.1138	5.1119	4.9808	4.8734	5.7281	4.9754	5.2411	5.3881	5.4573	5.8179	5.1925	5.7278	6.04	6.4886	5.3902	5.3464	5.5479	5.5243	6.3412	5.4346	5.7196
KIAA1109	3.4335	3.5856	3.6151	3.7989	4.221	3.4109	3.3222	3.559	3.7591	3.9399	3.6934	3.6361	3.7356	3.7287	3.3677	4.2315	3.6817	3.6309	3.8876	3.8005	3.4332	3.4335	3.6662	3.6414	3.2727	3.4617	3.4628	3.6016	3.8061	3.4621	3.7839	3.3098	3.2517	3.3612	3.5207	3.6429	3.5554	3.4604	3.4644	3.503	3.44	3.4906	3.6493	3.5036	3.5832	3.493	3.739	3.5313	3.591
STOML3	3.6869	4.059	4.1984	3.8142	3.8148	3.619	3.903	3.7364	3.7662	3.6815	3.976	3.8043	3.7617	3.9576	3.7956	3.7392	3.5888	3.5461	3.7998	3.6121	3.9678	3.7693	3.8704	3.6904	3.8231	3.5527	3.7803	3.8035	3.7196	3.806	3.6394	3.7041	3.7101	4.023	3.6801	3.8885	3.7871	3.6814	3.7203	3.5536	3.8954	4.0175	3.9956	3.6507	3.9281	3.7284	3.8534	3.9445	3.9175
LOC150622	3.739	3.9186	3.6582	3.9304	3.9862	3.7779	3.924	3.7023	4.2956	3.6974	3.9933	3.5788	3.5168	3.7287	3.8143	3.9165	3.6774	3.7566	3.8856	3.9477	3.7314	3.8347	3.8141	3.692	3.9049	3.3328	3.637	3.9572	3.5668	3.7382	3.639	3.8103	3.7297	3.6802	3.507	3.8395	4.1055	3.8652	3.8938	3.8928	3.9567	4.421	3.6524	3.8461	3.7799	3.7556	3.8144	3.9876	3.7838
FBXL13	3.6664	4.4204	3.4063	3.8582	3.3087	3.42	3.2448	3.4776	3.2581	3.9739	3.2021	3.5688	3.4792	3.3211	3.3517	3.8859	4.468	3.5663	3.7005	3.4008	3.7033	3.416	4.0346	3.3842	3.6754	3.7633	3.8621	3.681	3.468	3.7957	3.5329	3.8305	3.5542	3.8875	3.6137	3.5046	3.8612	3.6755	3.3559	3.8498	3.4427	3.7143	3.3748	3.5327	3.343	3.4695	3.6682	3.7281	3.4502
C15orf33	5.2019	6.0381	5.0694	5.6465	5.3919	5.1542	5.0139	5.6118	5.0402	5.3841	5.7066	5.6917	6.1158	5.5509	5.4359	4.8633	5.2761	6.2274	5.4662	5.571	5.4793	5.2445	4.877	6.0845	5.4313	5.6381	5.8788	5.7842	5.4655	5.3359	5.579	5.5577	5.3652	5.7013	5.9756	5.5575	5.1934	5.5014	5.4721	5.5468	5.57	5.4196	5.4787	5.349	5.2776	5.4313	5.0112	5.5433	5.4473
C14orf126	4.5666	4.1719	4.4101	3.7531	3.8415	4.4605	4.2749	4.385	4.6964	4.7494	4.3079	4.4443	4.4054	4.3893	4.7568	4.5433	3.6684	4.3397	4.809	4.23	4.3901	4.313	4.2578	4.2025	3.1954	4.1605	4.2216	4.8284	4.4454	4.1781	4.7843	4.453	3.7579	4.2179	4.4353	4.0738	3.9969	3.4636	4.7352	4.2067	4.2439	3.7498	4.4862	4.4205	4.0485	4.1948	4.3333	4.4271	4.2156
SOX3	4.739	4.4864	4.8756	4.8539	4.7428	4.4232	4.8705	4.5218	4.4479	4.2235	4.3775	4.084	4.236	4.4802	4.4331	4.2143	4.357	3.9444	4.502	4.391	4.8806	4.4063	4.5025	4.932	5.0647	4.4334	4.7053	4.8353	4.296	4.5903	4.6578	4.7174	4.7143	4.4034	4.6473	4.6468	4.4524	4.8666	4.1958	4.869	4.4775	5.2698	4.186	4.5935	4.6587	4.4412	4.369	4.7651	4.8075
C17orf46	5.0396	5.2135	5.4286	5.1651	5.1641	5.1103	5.3853	4.9601	4.6922	4.9669	5.1604	4.7429	5.2337	5.1304	4.9636	4.8175	4.8604	4.734	4.6747	5.1442	5.6248	5.4828	5.1718	5.113	5.6894	5.1191	5.4557	5.0673	5.336	5.4824	5.2505	5.3528	5.411	4.9769	5.1029	5.3104	5.6893	5.4012	4.8209	4.9711	4.4945	5.4826	4.3434	5.0684	4.9532	5.286	5.0663	5.3738	5.0929
C3orf49	4.3525	4.2353	4.1125	4.1522	4.2626	3.908	4.162	4.1256	3.933	4.0962	3.8967	4.2278	4.0692	4.1348	4.1559	4.3338	3.8728	4.3402	4.3586	4.1509	4.5056	4.3616	4.625	4.2902	4.5305	4.2539	4.4106	4.7505	4.4474	4.1734	4.4188	4.4511	4.3594	4.3501	4.5709	4.3514	4.4518	4.179	4.0703	3.9997	3.9883	4.2087	3.9424	4.2981	3.9632	3.9252	4.2172	4.2032	4.0783
NKX2-3	7.412	7.0149	7.0043	7.317	6.8524	7.5997	7.3477	7.2445	7.2857	6.3678	7.3276	7.3903	7.2373	7.3372	7.136	6.9636	7.2732	7.3996	7.8557	6.9162	8.0499	7.2234	7.4125	7.7645	7.3529	6.2303	6.7627	7.8716	7.2578	6.8602	7.1014	7.8113	7.283	6.8039	7.54	7.3537	7.3771	7.9467	7.4936	7.8279	7.7231	7.5631	7.7176	6.813	8.6496	8.0578	7.3478	8.2545	7.8781
C9orf71	3.9563	4.1697	3.7026	3.9196	4.2407	3.8957	4.2489	4.2036	4.2985	3.8571	4.0961	3.5607	3.8706	4.0747	4.1486	3.8134	3.9147	4.0814	3.6723	3.9969	3.8782	3.8856	4.076	3.9748	4.1924	4.0856	3.8754	3.9409	3.9604	4.0156	3.9101	3.8987	3.8596	3.9156	3.8871	3.7676	4.1775	3.9327	3.8943	3.7334	3.7178	4.0984	3.894	3.9012	4.1242	4.3783	3.9284	3.8877	3.8351
KIAA1524	4.2	4.0764	4.0204	4.07	4.5239	4.2199	3.9164	4.3328	4.6582	4.3985	3.7461	4.1119	4.109	3.8007	4.0839	4.9324	4.3444	4.0671	4.1792	4.056	4.2446	4.029	3.899	4.1898	4.0516	3.9527	4.0593	3.9794	4.0746	3.9749	3.6544	4.237	3.758	3.8964	4.2423	4.0465	3.902	3.9937	4.5935	4.0583	4.7298	4.0324	4.691	4.5988	4.0786	4.4502	4.1324	4.5814	4.5531
MGC14436	5.2669	5.0204	5.3544	5.6176	5.3428	5.5379	5.8929	4.9432	4.9782	4.8936	5.2945	5.001	5.2793	5.4179	4.9166	5.1679	5.3007	5.2152	5.0261	5.2246	5.4479	5.1573	5.2718	5.2077	5.4948	4.8311	5.2766	5.4745	5.2384	5.2714	5.6513	5.3507	5.2291	5.2817	5.1561	5.4022	5.2611	5.3812	5.2088	5.1311	5.3812	5.4832	5.3059	5.4107	5.2741	5.379	5.1542	5.492	5.1445
TLE6	6.4592	6.6423	6.8443	6.8087	6.8096	6.3113	6.5615	6.2886	6.1565	6.0323	6.3075	6.4391	6.5717	6.2161	5.9385	6.4332	6.5003	6.1202	6.2716	6.5358	6.8999	6.4924	6.5283	6.4455	6.6288	6.1315	6.3909	6.2207	6.4595	6.6783	6.7592	6.6046	6.3664	6.53	6.4115	6.4476	6.6358	6.6773	6.1471	6.4367	6.3949	6.739	6.0033	6.3534	6.1863	6.1326	6.1172	6.6743	6.0279
TCEANC	5.1501	4.9294	4.5896	3.9547	4.235	5.2497	5.164	5.255	4.6398	5.1486	5.0648	5.2629	5.206	4.906	5.4996	4.7799	4.4152	5.0287	5.1416	4.6383	4.5437	4.7749	4.7258	4.9152	3.8329	4.762	4.8774	4.9289	5.0024	4.3842	4.4953	4.757	4.1599	5.3274	4.8057	4.3341	4.158	4.7623	5.3433	4.7751	4.6883	4.3482	5.183	4.8057	4.8582	4.7781	4.7535	4.8702	5.1001
LOC100294050 /// POM121L10P /// POM121L1P /// POM121L4P /// POM121L8P /// POM121L9P	5.9732	5.9185	5.9329	6.2487	5.6878	5.5567	5.8018	5.596	5.7079	5.4042	5.7049	5.5847	5.6297	5.5053	5.8687	5.6088	5.9041	5.375	5.5007	5.964	6.2882	6.2745	6.2963	6.1859	6.6509	6.1621	6.2171	6.4145	6.2496	6.4936	6.1937	6.1076	6.2126	6.3119	6.268	6.2145	6.1627	6.3697	5.6002	5.6106	5.6386	6.047	5.4486	6.1355	5.5552	6.1921	5.8566	5.8726	6.0547
C12orf51	3.697	3.6032	3.8883	3.7696	4.0011	3.7393	3.4655	3.6754	3.2574	3.7768	3.8586	3.6579	3.8964	3.9815	3.6576	3.7434	3.7965	3.605	3.4242	3.6768	3.7751	4.095	4.0207	3.4632	3.8105	3.9289	4.0192	4.0221	3.7081	3.9078	3.9351	3.8393	3.9522	4.0075	3.6703	3.88	3.832	3.816	3.7401	3.7499	3.5489	3.795	3.4734	3.4633	3.7023	3.725	3.7217	3.6309	3.6957
RTP1	3.603	3.2508	3.3198	3.2598	3.3919	3.2074	3.7786	3.2813	4.098	3.502	3.4523	3.4362	3.6875	3.1196	3.1492	3.3622	3.2233	3.5614	3.2938	3.3669	3.3571	3.1682	3.1337	3.262	3.2052	3.2029	3.1969	3.6069	3.3853	3.2647	3.1529	3.2206	3.0538	3.353	3.1084	3.4455	3.0445	3.174	3.4458	3.1632	3.6178	3.6246	3.9544	3.3892	3.5119	3.0402	3.2351	3.3651	3.3064
C16orf11	6.5256	6.2754	6.3785	6.3054	6.6541	6.2972	6.3492	6.0104	5.9731	6.0583	6.3206	5.9756	6.0833	6.0815	5.9381	5.7462	6.1232	6.1439	6.3142	6.2606	6.347	6.5272	6.4515	6.2898	6.4803	6.4686	6.5177	6.5752	6.5622	6.5217	6.5662	6.3619	6.3845	6.5191	6.4081	6.382	6.4353	6.5416	5.9766	6.3733	5.9225	6.3569	6.1014	6.3359	6.174	6.438	6.0432	6.3593	6.1872
FAM55A	9.2246	8.5404	10.2766	9.4819	9.2948	9.6902	10.3112	9.5746	10.1184	8.3797	9.7194	8.8259	10.3439	10.3425	7.9668	9.652	8.5156	10.4139	7.7019	9.2574	8.9569	9.985	9.3954	8.4466	8.9249	5.2688	8.8162	10.5235	8.7058	8.7912	10.7826	9.1064	10.5674	8.3187	9.4046	8.4732	9.6399	9.632	8.0558	7.7689	8.1741	9.5347	8.0569	8.8859	8.6704	7.2542	9.0923	10.1761	9.0769
C2orf58	4.3865	4.5769	4.7207	4.9371	4.8369	4.4684	5.1469	5.1462	4.8677	4.2358	4.6875	4.9143	4.8136	5.88	4.0527	4.6108	4.6716	5.2583	4.5377	4.529	4.4795	5.0345	4.8591	4.4656	5.2774	4.3016	4.5148	4.8591	4.5684	4.6929	5.6456	4.5197	5.0563	4.4895	4.5446	4.7546	5.2003	4.7515	3.9908	4.6371	4.76	5.0245	4.4845	4.5837	4.4943	5.1436	4.71	4.9797	4.4972
MAGEA2 /// MAGEA2B	4.7516	4.5406	4.83	4.4082	5.0523	4.7588	4.6824	4.6645	5.0554	4.6228	4.2026	4.5428	4.6492	4.6206	4.4112	4.4563	4.6706	4.7523	4.4063	4.7104	4.9231	5.0318	4.514	4.6453	4.7876	4.8753	4.8592	5.1031	4.7084	5.3655	4.616	4.7644	4.9793	4.8988	5.074	5.0502	4.8224	5.0151	4.3228	4.5885	4.522	5.1046	4.8494	5.2043	4.6671	4.7383	4.7954	4.8984	4.9516
APOBEC3D	4.5218	4.6114	4.8129	4.6898	4.656	4.6044	4.7209	4.4778	4.3591	4.479	4.5978	4.5014	4.5374	4.8198	4.5441	4.6199	4.6884	4.447	4.4399	4.5373	4.9741	4.6555	4.66	4.8676	5.3482	4.7061	5.0811	4.7709	4.5542	4.9604	4.7115	4.8484	4.7939	4.5057	4.6127	4.6674	4.9411	4.951	4.3971	4.4447	4.8335	4.6732	4.4888	4.6996	4.648	4.7635	4.652	4.872	4.4546
C21orf93	4.4183	4.7258	4.439	4.2255	4.4066	4.2132	4.7089	4.3704	4.1353	4.3777	4.1712	4.3174	4.5902	4.2315	4.0156	4.4616	4.3465	3.7379	4.1362	4.2818	4.3019	4.466	4.2378	4.6825	4.8221	4.8555	4.5388	4.7815	4.8032	4.7736	4.4458	4.5481	4.3417	4.7387	4.368	4.4944	4.2769	4.5539	4.3398	4.7798	4.4133	4.7256	4.2211	4.681	4.444	4.4937	4.5517	4.5527	4.4317
COL29A1	3.356	3.3689	3.084	3.2511	3.434	3.2318	3.0409	3.1282	3.8015	3.8124	3.2352	3.2576	3.1884	3.2921	3.0932	3.8547	3.2603	3.5858	3.254	3.2173	3.31	3.4055	3.6446	3.9081	3.1378	4.1762	3.1378	3.2239	2.9164	3.101	3.0629	3.0618	2.9923	3.5671	3.1843	3.3092	3.3753	3.7604	3.3266	4.556	3.3543	3.5519	3.3501	4.4868	3.2905	4.2034	3.3645	3.5686	3.2282
PGAM5	6.118	6.2048	6.0283	6.0147	6.085	5.8674	6.1195	5.7582	6.1832	5.8984	6.3939	5.9087	5.961	6.0453	5.7854	5.9972	6.1433	6.0924	6.0031	6.2255	6.2016	6.057	5.9211	5.9981	6.2175	6.0639	6.0073	6.0214	6.2168	6.2481	6.1644	5.9547	6.2121	6.0675	6.1118	6.1558	6.2161	6.0226	5.9753	6.0241	6.0631	6.0994	5.979	6.138	6.0305	6.1191	6.2062	6.267	5.8276
C4orf45	3.3447	3.1192	3.2722	3.2148	3.5187	3.4642	3.1509	3.1912	3.6602	2.966	3.5163	3.2254	3.3872	3.0912	2.9978	3.2439	3.1236	3.358	3.0079	3.401	3.2376	3.2597	3.3601	3.3482	3.3246	3.2504	3.7405	3.2939	3.4095	3.3406	3.1508	3.3014	3.5585	3.2701	3.0523	3.3945	3.2664	3.2048	3.3542	3.5717	3.5216	3.3724	3.2173	3.2818	3.1276	3.2277	3.2381	3.279	3.3758
CCDC149	4.7142	5.0364	5.3315	4.7317	4.1864	5.1123	3.9147	4.8999	4.7842	4.4496	4.7964	4.9887	5.1457	5.327	5.2599	4.6768	4.841	5.0983	4.3709	4.4694	4.59	5.4725	4.8874	4.4968	5.026	4.9085	4.8774	4.792	4.3825	4.4307	5.2713	5.029	6.0084	4.4812	4.9439	4.6975	4.7337	5.2775	4.956	5.511	4.6389	4.9273	4.3444	4.7299	5.3293	5.0345	4.4824	4.221	4.6636
BEND2	4.5479	4.4055	4.4962	4.7252	4.6688	4.3745	4.5262	4.2227	4.3403	4.4597	4.4899	4.506	4.4522	4.4661	4.2588	4.5515	4.4131	4.3851	4.5006	4.5027	4.3536	4.1668	4.4233	4.5236	4.6898	4.2883	4.2676	4.5695	4.4131	4.3267	4.4143	4.2154	4.3467	4.4248	4.5042	4.4679	4.5046	4.514	4.4983	4.1813	4.3781	4.833	4.7859	4.6151	4.5065	4.1775	4.3524	4.6328	4.3315
C10orf67	7.7243	7.5927	7.8326	7.9332	8.1083	7.5346	7.4756	7.641	7.2502	7.6356	7.3972	7.3111	7.5198	7.6417	7.2534	7.2807	7.252	7.367	7.5632	7.7408	8.129	7.8524	7.7167	7.778	8.1458	7.7265	8.0473	7.7425	7.6229	8.0849	7.8471	7.8798	7.7584	8.0466	7.7917	8.0323	8.0494	8.2477	7.3118	7.7458	7.6533	8.1074	7.5208	7.5757	7.5888	7.798	7.5303	7.6417	7.5797
SPERT	5.1841	4.3109	4.732	4.7348	5.1377	4.9317	5.3632	4.6342	5.0895	4.7696	5.0542	4.7741	4.9483	4.5834	4.936	4.9129	4.667	4.9584	4.9804	4.5684	5.1881	4.9527	5.3012	5.0038	4.9795	4.5104	4.4372	5.2205	5.0933	4.7661	4.7312	5.0528	5.235	5.0218	4.657	4.8336	4.6014	5.0788	4.7635	5.1311	5.0504	5.3647	4.6838	4.8458	4.5059	5.0678	4.204	5.5432	4.879
CCDC26	3.6063	3.369	3.3338	3.4059	3.4176	3.4026	3.452	3.3376	3.5834	3.1222	3.5296	3.5656	3.5224	3.4869	3.4764	3.4683	3.4986	3.4301	3.5926	3.6042	3.3725	3.4337	3.4468	3.4985	3.7228	3.2298	3.3955	3.3227	3.5406	3.4141	3.6004	3.4722	3.5877	3.3618	3.3723	3.4462	3.5794	3.1996	3.3584	3.4319	3.4957	3.7602	3.3801	3.5557	3.4093	3.2601	3.5214	3.5935	3.2553
C21orf88	3.9665	4.2437	4.2418	4.4296	4.1243	4.0729	5.3287	4.1947	4.5956	3.9107	4.4265	4.2455	4.1998	4.9402	3.8519	4.0616	4.0718	4.3616	4.0347	4.8593	4.1443	4.4556	3.8179	3.9588	4.3134	4.0053	4.2349	5.0759	4.0234	3.9192	4.991	4.478	5.1043	3.8168	3.9952	4.1445	4.1384	4.0942	3.8551	4.1466	3.9922	4.5982	4.0824	3.9045	4.2391	4.1314	4.0851	5.0642	4.3419
SPIC	3.4581	3.2791	3.1913	3.3971	3.2548	3.3738	3.0758	3.183	3.3472	3.7906	3.3345	3.6735	3.2051	3.111	3.6158	3.2634	3.1765	3.238	3.4423	3.3152	3.4331	3.374	3.4511	3.235	3.4426	3.4733	3.0615	3.2972	3.3428	3.4291	3.2711	3.2362	3.3594	3.3434	3.4122	3.3219	3.2694	3.2037	3.4534	3.5786	3.4423	3.3603	3.3331	3.473	3.4574	3.3962	3.6699	3.4314	3.858
VPS13B	3.6584	3.5581	3.5666	3.607	3.4626	3.5378	3.633	3.5556	3.3458	4.0032	3.5396	3.914	3.7257	3.6545	3.6426	3.6482	3.5812	3.6258	3.6989	3.7224	3.6698	3.9569	3.7023	3.9351	3.6267	3.8424	3.8377	3.7929	3.532	3.7261	3.631	3.6917	3.5545	4.1253	3.6356	3.8289	3.8052	3.6106	3.1436	3.6366	3.5533	3.5853	3.4474	3.4961	3.7124	3.6272	3.5205	3.5264	3.6438
P2RY10	6.196	5.5295	5.2	5.2979	5.0703	5.2964	4.9824	5.5108	5.1236	6.2925	5.2988	5.5125	5.3322	5.2807	5.5731	5.37	5.9224	5.4022	5.9141	5.3986	5.8878	6.265	5.9233	5.71	5.0245	5.9773	5.6445	5.326	5.7935	5.4447	5.1315	5.5218	4.9343	6.1141	5.1229	5.5381	5.0488	5.3099	5.5948	5.4616	5.4157	5.2044	5.627	5.7647	5.0809	5.6019	5.5966	5.0834	5.4031
IGSF22	6.8663	6.7037	6.9452	7.032	7.1106	6.7556	7.2708	7.1319	7.518	6.752	7.1775	7.2674	7.1412	6.9769	7.0879	6.8314	6.8447	6.8106	6.7401	6.8179	7.3183	7.0374	7.0129	7.179	7.2532	6.7864	6.9089	7.9854	7.3072	7.2311	7.4694	7.0766	7.2734	7.1153	6.9277	7.1944	7.221	6.9568	7.0066	6.8304	7.1467	6.8734	6.6693	7.2758	7.0359	7.1231	6.8346	7.7366	6.9286
ZBTB3	8.5352	7.7212	8.2826	8.5016	8.4068	8.9415	8.7775	8.559	8.918	8.5388	8.4667	8.3533	8.5936	8.9669	8.7411	8.4275	8.4133	8.5524	9.0164	8.3479	8.4477	8.309	8.0546	7.6704	7.5993	8.173	8.0397	8.8286	8.2357	7.626	8.9693	8.7467	8.0735	8.2165	8.3679	7.9582	8.3284	8.5051	8.4221	8.0423	8.166	8.3833	7.9951	7.8742	8.3373	7.7741	8.0087	8.5101	8.0393
TPH1	4.6199	4.5861	4.4164	4.3397	4.7247	4.5491	5.1244	4.1993	4.5246	4.3781	4.6511	4.0423	4.1654	4.6448	4.2964	4.5285	4.1566	4.7015	4.2421	4.6474	4.5404	4.6957	5.3365	4.9777	5.0211	4.3252	4.5117	4.7889	4.6131	4.8873	4.7216	4.6616	5.2511	4.6185	4.5895	4.6753	4.8076	4.5159	4.17	4.3659	4.4987	4.4009	3.9319	4.4854	3.9335	4.0423	4.0923	4.4573	4.0552
DCST1	4.5244	4.6198	4.6426	4.6524	4.6038	4.2204	4.2237	4.3627	4.1965	4.3615	4.3519	4.2602	4.1838	4.2855	4.063	4.3067	4.5197	4.2302	4.3404	4.3819	4.6721	4.4695	4.3718	4.4295	4.8474	4.4419	4.7609	4.7341	4.4404	4.6198	4.6743	4.5747	4.3923	4.3247	4.5417	4.4912	4.5457	4.6521	4.2924	4.2447	4.4333	4.4948	4.1633	4.2828	4.168	4.5307	4.3186	4.4469	4.4088
TCP11L2	4.2456	4.2038	4.4034	4.5867	4.0071	4.0035	3.8065	4.5951	4.1958	4.2045	4.2765	3.8628	3.8029	4.5276	4.1208	4.9004	3.9067	4.5339	4.2536	4.724	4.0077	4.4254	4.2059	4.6444	4.7249	4.8397	4.5705	3.8031	4.3935	4.0498	4.1032	4.3016	4.565	4.5143	4.5041	4.6932	4.9327	4.1663	3.6156	4.2559	3.9896	4.1992	3.7834	3.807	3.8313	3.9565	4.2726	4.3645	3.7903
WDFY4	4.2163	4.4223	4.2347	4.2564	4.701	4.2435	4.3811	4.2801	4.4479	4.4217	4.5881	4.2227	4.0635	4.1459	4.4145	4.4683	4.3389	3.8966	4.3907	4.6325	4.4942	4.3772	4.5039	4.3334	5.0209	4.5706	4.3458	4.4128	4.5952	4.399	4.2232	4.2745	4.2072	4.4665	4.5243	4.7127	4.4794	4.3292	4.4657	4.3782	4.9094	4.4265	4.4737	4.6169	4.2091	4.2913	4.2172	4.4805	4.4182
GPR26	4.2827	4.1712	3.8015	4.2572	4.33	3.9504	4.2679	3.977	3.9156	3.752	4.0863	3.6387	3.9269	3.8603	3.6507	4.054	3.5716	3.8526	3.902	4.0225	4.3336	3.9913	3.9669	4.2093	4.2287	3.9108	4.0188	4.1801	4.0884	4.3297	4.3154	4.0503	4.1063	4.2675	4.1902	4.2322	4.0873	4.1324	4.0996	4.1715	3.9371	4.0587	4.3563	3.9757	3.9417	4.0739	3.9569	4.2822	3.7715
C5orf36	3.0281	2.8902	2.8217	2.9581	2.9756	3.1748	3.3882	3.0574	4.2578	3.0356	3.2598	3.5601	3.2348	3.163	3.2583	3.1516	3.0634	3.2892	2.9481	3.0041	2.8345	2.8645	3.0472	2.8264	2.8606	2.9769	2.8861	3.4037	2.9	2.7412	2.8689	2.7928	2.8228	2.9183	2.8129	3.0269	2.8982	2.9414	3.2431	3.1335	3.4337	3.1591	3.318	2.957	3.1377	2.77	2.931	2.8905	3.1496
SESN3	2.9286	2.9257	3.1439	3.122	2.9616	2.9899	3.0761	2.8366	2.8719	3.1003	2.9876	2.9171	3.1285	3.0296	3.0236	3.1537	2.9207	2.8633	2.9095	2.9223	3.0635	3.3401	3.0091	2.9686	3.045	3.1498	3.0476	3.0089	3.0731	2.942	3.1956	2.8825	2.9923	2.9397	3.0621	3.0438	3.0067	3.0633	2.8933	2.9916	2.8875	3.1512	3.3647	3.1215	3.0602	3.1238	3.0947	3.1248	2.9916
C19orf34	5.1146	5.2197	4.7884	5.2141	5.2972	4.8043	5.089	4.9647	4.3559	4.6697	4.9138	4.9225	4.6993	4.8568	4.5577	4.6436	4.8869	4.7134	4.7922	5.308	5.1654	4.9785	4.7937	5.1457	5.6823	4.6274	5.1464	5.1089	5.0495	5.3362	5.1021	5.1949	5.2185	4.9882	5.2163	4.8148	5.2145	5.3765	5.1294	5.1521	4.6078	5.603	5.0621	4.8956	5.2628	4.8353	5.1502	5.4704	5.0939
C17orf103	5.9892	5.9143	5.8103	6.029	5.9233	5.5398	6.1261	5.6336	5.2742	5.5073	5.5562	5.6305	5.5134	5.7287	5.5743	5.7291	5.523	5.5618	5.7063	5.9949	6.368	6.1307	6.0536	6.197	6.8146	5.8168	6.0013	6.1928	6.2573	6.47	6.0477	6.1586	6.2519	6.0117	6.1928	6.1491	6.3914	5.9895	5.6779	5.9622	5.5499	6.446	5.4411	6.0596	5.5202	6.034	5.9438	6.2825	5.6831
KLHL34	5.2791	5.2999	5.4768	5.2141	5.5677	5.4265	5.8455	6.0071	5.6069	4.6043	5.1449	5.2377	5.1696	5.1701	5.1572	5.3123	5.2457	5.3519	5.12	5.4092	5.1955	5.3619	5.5788	5.4001	5.1035	5.1481	4.7883	5.5624	4.9981	5.1474	5.7873	4.9698	5.4327	5.0623	5.2029	5.3778	5.6598	5.68	4.7499	4.9602	5.4304	6.0831	5.2639	5.2399	5.3742	5.2255	5.4216	5.4613	5.3765
ZSCAN10	4.8844	4.3725	4.4965	5.0015	5.1701	5.133	5.1062	4.6502	5.4367	4.82	4.9356	5.0224	4.9137	5.2204	4.7046	4.6555	4.9577	4.8268	4.3069	4.7456	4.9585	4.9109	5.1459	4.8542	5.2393	4.8443	5.1199	5.1331	4.9737	4.9666	4.9017	5.0877	5.5055	4.7279	4.8457	5.0559	5.1296	4.9827	5.2648	6.2823	4.9605	5.3802	5.0952	5.4018	4.8584	5.1271	5.4208	4.9185	4.7262
SAMD3	4.6353	4.3446	4.4965	4.592	4.5242	4.3423	4.6366	4.4416	4.3146	4.6059	4.6905	4.4078	4.5686	4.3502	4.432	4.4509	4.4701	4.5497	4.4796	4.5884	4.4472	4.8991	4.6723	4.6951	4.7143	4.6191	4.5378	4.3991	4.4462	4.5676	4.3305	4.5608	4.5397	4.5685	4.2607	4.5736	4.413	4.5934	4.1874	4.4103	4.7699	4.3957	4.7754	4.6328	4.4721	4.4642	4.6641	4.4548	4.4673
GOT1L1	4.1253	3.7628	4.1545	4.3746	4.4946	3.9076	4.3585	4.1274	4.3645	3.8712	4.3952	3.8288	3.9346	4.2399	3.7353	3.958	3.9808	3.9107	4.3519	4.1149	4.1473	4.164	3.8634	4.1843	4.7395	4.0218	3.9608	4.47	4.1388	4.1788	4.4502	3.9581	4.1537	4.1017	4.1404	4.0966	4.0243	4.0705	3.7641	3.8116	3.9696	3.9647	3.9026	4.0618	4.2519	4.424	3.8249	4.2051	3.9887
C10orf91	5.2981	5.5343	5.4269	5.5972	5.4635	5.1084	5.495	5.3415	4.9454	5.2585	5.4222	5.0424	5.2479	5.3979	5.019	4.8676	5.2968	5.0254	5.2751	5.6927	5.6194	5.3836	5.4523	5.8424	5.8716	5.5415	5.5869	5.6078	5.3857	5.7363	5.551	5.2624	5.5258	5.4088	5.3914	5.6495	5.6921	5.4609	5.0887	5.4822	5.0618	5.688	5.3338	5.4014	5.2946	5.4809	4.9207	5.3736	5.0712
MGC16142	3.9838	3.9082	4.2825	4.0015	3.7621	3.9801	4.0031	3.9476	4.1026	3.9646	3.8631	4.2652	3.7706	3.7837	4.0344	3.9946	4.0598	4.0547	3.7665	4.246	4.1634	4.1697	4.0146	3.8355	4.0685	4.2167	3.9451	4.0119	3.941	4.0332	4.5123	4.2408	4.6511	4.1581	4.1051	4.0584	3.9925	4.0981	3.859	3.9591	3.9029	4.3131	4.4982	3.6275	4.2667	3.749	4.0225	3.7801	4.2703
ZNF99	2.6924	2.805	2.6755	2.8627	2.7961	2.822	2.7516	2.7807	2.9213	2.7093	2.9608	2.7916	2.6838	2.8308	2.8942	2.6959	2.8187	2.7824	2.6413	2.696	2.6879	2.6577	2.7045	2.7707	2.8861	2.8047	2.737	2.7432	2.6664	2.6442	2.8579	2.6527	2.7504	2.6806	2.6908	2.6839	2.8056	2.6242	2.7502	2.7667	2.7914	2.6568	2.7644	2.7579	2.6741	2.6952	2.8501	2.6798	2.74
CCDC108	2.9891	3.3233	3.0443	3.2011	3.7695	3.0896	2.9379	2.7686	3.3788	3.1469	2.951	3.0875	3.0916	2.9886	3.0632	3.1729	3.0702	3.187	3.1634	2.9627	2.9047	3.1011	3.104	2.9576	3.0591	3.0357	2.94	2.9598	3.0173	3.0102	2.9914	2.9975	2.9789	3.0344	3.0137	3.0468	2.8803	2.8875	3.0098	3.099	3.2817	3.2471	3.3725	3.1628	3.1412	2.9668	2.9793	3.1175	3.0209
C19orf75	3.9958	3.7809	3.8573	4.2094	4.2225	3.7817	3.8183	3.7217	3.9282	3.7596	3.8835	3.6815	3.7611	3.9372	3.884	3.7026	3.9713	3.7586	3.8876	3.9007	3.7054	3.7107	3.9803	3.8985	4.0886	3.848	3.8803	4.1054	3.9252	3.871	3.944	3.768	3.9397	3.7936	4.062	3.9798	4.1331	3.8337	3.9878	3.8743	3.937	4.3563	3.7893	4.0038	3.7179	4.1093	3.9279	4.2093	3.7702
LDHAL6A	3.4917	3.4707	3.4418	3.4709	3.5667	3.36	3.3708	3.2599	3.5241	3.3973	3.1572	3.307	3.4424	3.3708	3.2107	3.3383	3.4242	3.5716	3.4826	3.3205	3.4472	3.3568	3.4114	3.5063	3.575	3.2728	3.4236	3.3266	3.6861	3.4235	3.551	3.4945	3.5172	3.4678	3.5273	3.5752	3.3214	3.5341	3.2316	3.3786	3.3983	3.6335	3.8605	3.6671	3.3489	3.3448	3.5741	3.6731	3.5904
MRGPRX2	4.0188	4.4761	4.2918	4.4731	4.4102	4.0371	4.218	4.0956	4.7781	4.2467	4.4314	4.366	4.1114	4.4723	4.3285	4.0544	4.2063	4.1976	4.3404	4.2203	4.3425	4.1352	4.014	4.4145	4.5201	3.8878	4.1072	4.1917	4.2905	4.031	4.6501	4.3148	4.3742	4.4232	4.2582	4.1611	4.5628	4.4954	4.1801	4.0919	4.6277	4.6287	4.5956	4.3497	4.5928	4.6745	4.2289	4.5047	4.0991
NTN5	6.3404	5.764	6.1477	5.871	6.6074	5.8561	5.8979	5.9598	5.5604	5.6423	5.9169	6.0773	5.8038	6.3376	5.7488	5.8251	6.3844	5.5656	5.7156	5.905	6.595	6.0182	6.3157	6.2493	6.871	6.3013	6.2396	6.246	6.2944	6.644	5.8825	6.3149	6.3279	6.254	6.1741	6.1329	6.2125	6.3697	5.9711	5.7448	5.861	6.5184	5.6603	6.0588	6.2298	6.3517	5.9683	6.0822	6.1655
KLF17	4.6897	5.0582	4.6948	4.7431	4.9348	4.5332	4.7575	4.69	4.7396	4.677	4.6602	4.4393	4.4371	4.7894	4.4246	4.6756	4.2005	4.4847	4.6472	4.6174	4.9663	4.726	4.9447	4.9915	4.8474	4.6179	4.7221	5.0232	4.7405	4.7479	4.6853	4.9378	5.0564	4.6933	4.69	4.8108	4.9977	4.9188	4.6469	4.574	4.63	4.9636	4.9314	4.7641	4.6672	4.8623	4.6829	4.7871	4.7411
CCDC105	4.8211	4.7617	5.075	4.6975	5.1463	4.753	4.9501	4.6202	4.6894	4.6722	4.6783	4.9383	4.9019	5.0251	4.5609	4.5249	4.6923	4.4334	4.5699	4.942	5.3722	4.9768	5.0898	5.3175	5.5324	5.0763	5.1805	5.2399	4.8062	5.3105	4.9872	5.0496	5.3479	4.9601	4.9649	5.2604	5.008	5.3108	4.5796	5.0962	4.6142	5.0298	4.8553	4.7593	4.7864	4.9425	4.9021	4.9438	4.7676
CCDC122	4.6372	4.2984	3.8918	4.5316	4.6896	5.2049	4.8235	4.7765	4.4569	5.5673	4.351	4.7435	5.4742	4.696	4.196	4.7248	4.3232	5.5857	4.8052	4.6044	3.9839	4.8021	4.9407	4.5813	3.7192	4.4897	4.4152	4.2969	3.468	3.4795	5.0006	4.4546	4.8872	4.0854	4.3251	4.716	3.6683	4.1732	5.1815	4.3307	3.7611	4.2225	4.3641	3.7134	4.7027	3.3953	4.9113	4.1033	5.2306
C11orf42	4.3041	4.0926	4.3888	4.3705	4.2912	4.3428	4.6839	4.0259	4.1051	3.8124	4.1632	3.5134	4.0303	4.1898	4.1087	4.0226	4.2569	4.0024	3.8719	4.0253	4.4802	4.0837	4.1385	3.9924	4.3338	4.0902	4.1232	4.2961	4.2689	3.9549	4.0791	4.2486	4.1778	4.1217	4.0571	4.137	4.1892	4.0782	4.0399	4.1358	4.2021	4.3604	3.86	4.3135	4.0773	4.3285	3.7756	4.1301	3.9635
DKFZp434L192	4.2039	3.962	4.0158	4.0289	4.1475	3.8874	3.8822	3.6192	3.8984	3.8473	4.2762	3.9488	3.9269	4.1483	3.9984	3.9051	4.0571	3.8887	3.8361	4.0649	4.2995	4.2016	4.1812	4.1473	4.318	3.6736	3.9194	4.4536	4.1303	4.2051	4.1511	4.013	4.0288	4.1077	4.0506	4.2895	4.0982	4.0544	3.8783	3.8822	4.1155	4.2279	4.1793	4.0978	4.0422	3.9668	3.862	3.943	3.9974
POM121L1P /// POM121L8P /// POM121L9P	6.3681	5.7238	6.01	5.6293	5.6372	5.772	6.2637	6.0265	5.979	5.7683	5.9862	5.8867	5.9927	5.6135	5.6525	5.8203	5.7045	5.3866	5.7039	5.932	6.0416	5.9752	5.8631	6.08	6.1846	6.0886	6.2011	6.2278	5.95	6.1961	5.6811	6.1338	6.0725	6.2527	5.8217	6.1357	5.9646	6.0245	5.6341	5.7023	5.9709	6.0447	5.9656	6.1411	5.9858	5.9196	5.7016	6.2941	5.8293
ZNF486	5.7845	5.2412	5.5674	5.4685	5.8376	4.9246	5.1395	5.5398	4.8903	5.6471	5.3857	5.5592	5.4757	5.4618	5.308	5.57	5.4514	5.8151	5.4145	5.8457	5.6495	5.6115	5.8821	5.3239	5.8566	6.0043	5.5458	5.5639	5.2302	5.8836	5.8053	5.5728	5.7056	5.387	5.3982	5.7344	5.676	5.6008	5.1767	5.2102	5.5021	5.5218	4.9484	4.9153	5.3596	4.8378	5.0804	5.0865	5.1653
CXorf22	3.5498	3.6056	3.8203	3.6649	3.568	3.6257	3.8804	3.4187	3.6266	3.5287	3.8373	3.3095	3.5607	3.5396	3.5128	3.5095	3.6496	3.5837	3.6462	3.5954	3.5497	3.5074	3.5457	3.4828	3.6724	3.3095	3.4093	3.6873	3.6674	3.551	3.6455	3.5663	3.7851	3.521	3.4792	3.6781	3.6267	3.4953	3.5771	3.6332	3.5934	3.5355	3.5498	3.5318	3.6191	3.5	3.7067	3.5721	3.6393
FGD2	12.5941	12.1277	12.0615	12.2981	12.3062	12.1941	11.7416	12.3119	11.3027	12.8255	11.3695	12.5073	12.1684	11.2034	12.3281	12.303	12.5058	11.6079	12.4219	12.1674	11.6838	12.3881	12.2526	12.0232	12.0473	12.8073	12.0971	10.9028	11.8677	11.7502	10.6664	11.4321	10.9878	12.4943	12.0321	11.9339	12.0169	12.666	12.5289	12.6628	12.7661	12.1814	12.6605	12.2972	12.7173	12.3305	12.6439	11.8857	12.6632
EXD1	4.1617	4.5176	4.464	4.468	4.3322	4.2522	4.2793	4.2416	4.3451	4.1272	4.2662	4.0674	4.3187	4.1374	4.2648	4.2893	4.1166	4.2003	4.5314	4.3169	4.4458	4.0743	4.2933	4.1728	4.4033	4.1088	4.4183	4.2649	4.2595	4.1742	4.2813	4.2845	4.1354	3.9699	4.3405	4.3492	4.4607	4.1701	4.1412	3.7917	4.156	4.4086	4.3656	4.4459	4.0418	3.9644	4.098	4.4653	4.1415
FAM178A	5.1568	4.7108	4.7612	5.1357	5.3027	5.1167	5.1971	4.9463	4.5938	5.0192	5.4389	5.0033	4.9182	4.9304	4.6823	5.2329	4.7179	5.3367	4.4078	5.2986	4.3943	5.415	5.4484	4.9537	5.6077	5.3189	5.0489	5.2287	4.4324	5.1776	5.2345	4.8918	5.4183	5.0561	5.1665	5.479	5.3592	5.4821	4.8785	4.9971	4.7484	5.2219	4.7676	4.4258	4.2984	4.379	4.4298	4.2813	4.0637
NBPF22P /// NBPF4 /// NBPF6	4.6404	5.0789	4.8157	4.679	4.791	4.7314	4.666	4.6085	5.0406	4.4608	5.0584	4.4891	4.6951	4.7721	4.8984	5.1755	4.684	4.7874	5.0536	4.8185	5.6313	4.3116	4.8898	4.9488	4.9422	4.2143	4.7638	5.3455	4.9882	5.2387	5.0873	5.0904	4.9931	4.8767	4.9694	4.8926	4.7455	4.7014	4.4636	4.645	4.1977	4.875	4.9388	4.7772	4.5099	4.799	4.3935	4.9574	4.9752
ZNF663	4.0009	3.9434	3.6733	4.1394	3.9804	3.9847	4.1545	3.7696	4.9825	3.6742	3.6947	4.2383	3.5446	3.9705	3.5126	3.8903	3.7214	3.8023	3.7536	3.6409	3.8822	3.5965	3.4047	3.7164	3.6651	3.4501	3.6451	3.907	3.8904	4.085	3.6158	3.6021	3.4471	3.4546	3.616	3.7457	3.5639	3.6756	3.7101	3.9842	4.0489	4.0638	4.2827	3.793	4.2155	4.0948	3.5527	4.0321	3.7243
FLJ35424	3.4776	3.4027	3.6097	3.5722	3.6098	3.3131	3.5245	3.3545	3.2427	3.2286	3.3126	3.335	3.704	3.5659	3.2976	3.1606	3.3489	3.401	3.4525	3.4691	3.8367	3.4862	3.43	3.6049	3.6544	3.5671	3.4734	3.4818	3.4223	3.6994	3.8791	3.7156	3.8095	3.6134	3.4928	3.6752	3.5836	3.475	3.2799	3.5197	3.2466	3.618	3.5203	3.4027	3.4381	3.3687	3.5662	3.7137	3.5471
MGC34800	4.2074	4.5916	4.3132	4.3228	4.1261	4.0953	4.6033	4.0586	3.9501	3.8134	4.1449	3.9128	4.2251	4.3837	4.0484	4.1775	4.2358	3.9916	4.1513	4.111	4.2877	4.3118	3.9972	4.3302	4.4585	4.5425	4.3274	4.3703	4.3512	4.6694	4.4728	4.4889	4.3895	4.2103	4.1457	4.4036	4.3581	4.6794	4.1285	4.0511	3.9326	4.3325	4.1898	4.2916	4.2006	4.6181	3.9894	4.2463	4.1745
C10orf126	3.1301	3.0404	3.0609	3.052	3.1492	3.2933	3.1507	2.884	3.0818	2.9126	3.3391	3.0558	3.1639	2.9737	3.0082	3.117	2.9683	3.0672	3.0458	2.9471	3.0857	3.0452	3.1169	3.0288	3.1944	3.0503	2.9997	3.0041	3.0261	3.1076	2.9469	3.0416	3.412	3.075	3.0069	3.1349	3.0309	3.0505	2.9353	2.9485	3.0896	3.0357	2.9663	3.0174	3.0445	3.0343	2.893	3.0166	2.8739
PIKFYVE	4.1256	4.3338	4.1786	4.6464	4.1292	3.999	4.2025	4.0439	4.2262	4.5804	4.0379	4.2383	3.9552	4.5927	4.0997	3.8296	4.1881	4.383	4.1682	4.3265	4.1948	4.4731	4.3939	4.4932	4.3645	4.5761	4.3822	4.5487	3.9901	4.2712	4.1503	4.1693	4.4163	4.4747	4.2397	4.2051	4.4821	4.0823	4.2477	4.5102	4.2183	4.3957	3.9959	3.9973	3.7704	4.0422	3.7558	4.074	4.2318
C21orf129	5.5516	5.5969	5.7378	5.5076	5.0389	5.4695	5.6047	5.6901	5.5249	5.1931	5.7601	5.6685	5.497	5.7879	5.2613	5.3025	5.4182	5.4599	5.3279	5.6561	5.8605	5.2969	5.3764	5.3701	5.5112	5.2388	5.4397	5.5284	5.3857	5.4205	5.9219	5.5069	5.7312	5.4578	5.3373	5.5778	5.5383	5.6379	5.4581	5.7071	5.4716	5.8	5.4303	5.5573	5.3131	5.7985	5.4352	5.5305	5.6993
C9orf62	6.5805	6.5039	6.0642	6.2989	6.2025	6.4431	6.4904	6.0762	6.1893	5.8821	6.547	6.1165	6.1455	5.9756	6.1767	6.3106	6.0644	6.2815	6.2419	6.3613	6.4104	6.3541	6.5565	6.5281	6.4963	6.448	6.5276	6.6361	6.5521	6.3769	6.3537	6.3407	6.5714	6.4822	6.4368	6.3297	6.3286	6.4233	6.1894	6.2196	6.4645	6.1995	6.1953	6.3953	5.9517	6.2191	6.3265	6.4424	5.9674
C9orf84	3.7692	4.078	3.6077	3.6589	3.7736	3.9088	3.6065	3.8988	4.1744	4.5981	3.9173	3.951	4.0119	4.2017	4.3214	4.1867	4.1777	3.8632	4.2008	4.0321	3.6038	3.9696	3.6832	4.1448	3.5927	5.133	3.7719	3.6755	3.7789	3.5437	3.7237	3.6163	3.6236	4.5254	3.712	3.843	3.5652	4.1846	3.6026	3.8781	3.5738	3.2988	3.9046	3.7023	3.9805	4.0688	3.8724	3.5211	3.9892
SLC22A24	3.4608	3.4839	3.7557	3.5452	3.7639	3.4044	3.4743	3.6406	3.4768	3.5083	3.618	3.5298	3.6059	3.6608	3.5698	3.5365	3.526	3.5226	3.6054	3.5456	3.568	3.5381	3.4229	3.6742	3.7888	3.8102	3.5186	3.7704	3.8246	3.7465	3.897	3.3997	3.6844	3.4344	3.6083	3.7598	3.6822	3.6268	3.3466	3.5626	3.6526	3.7865	3.1254	3.7079	3.5897	3.4154	3.748	3.6498	3.472
FMO9P	3.2209	3.1574	3.1492	3.1618	3.2433	3.2359	3.5605	3.1247	3.5765	3.0806	3.1673	3.3426	3.4626	3.234	3.2521	3.1233	3.1795	3.2194	3.1484	3.3391	3.1088	3.03	3.3569	3.0998	3.0219	3.0557	3.1146	3.4037	3.1393	3.1446	3.1159	3.1728	3.203	3.0787	3.2651	3.1401	2.9629	3.2741	3.2668	3.0998	3.4043	3.1918	3.2098	3.2236	3.0465	3.1737	2.962	3.2201	3.0669
C7orf33	5.3565	5.3142	5.2711	5.7228	5.5246	5.0787	5.6261	4.8546	5.1391	5.1146	4.779	4.9579	5.2677	5.1274	4.9553	4.9669	5.125	4.8921	5.0854	5.3069	5.4357	5.2325	5.2652	5.2549	5.4921	5.2509	5.3293	5.2698	5.3248	5.4326	5.2849	5.2759	5.2833	5.3329	5.2956	5.4579	5.3945	5.3961	5.1389	5.2492	5.2456	5.5652	5.431	5.3948	5.2796	5.3597	5.267	5.5094	4.8756
ELMOD2	6.4644	7.0368	6.2827	6.9036	6.4919	6.8973	6.9676	7.0137	7.1588	6.7953	6.8892	7.0498	7.2535	6.7166	6.662	7.1835	7.0177	6.6275	7.3822	6.699	7.0905	6.5863	6.2864	6.8269	6.5534	6.3745	7.0259	6.979	7.8651	6.8682	7.1843	6.9021	6.3819	6.2196	7.1155	6.7486	6.7968	6.4707	7.3637	6.9511	6.6526	6.3359	7.1493	7.0307	6.9439	6.8994	6.8183	7.5564	7.1013
ACER1	4.7462	4.8284	4.8453	4.7652	4.7198	4.5618	4.8313	4.305	4.3051	4.5204	4.671	4.3477	4.4759	4.7908	4.4657	4.3107	4.8716	4.6642	4.4875	4.837	4.7089	4.7204	4.741	4.6568	4.8382	4.5147	4.7541	4.6693	4.6812	4.5408	4.8571	4.6498	5.0308	4.7797	4.6085	4.9778	4.6696	4.5739	4.394	4.7313	4.6547	4.8679	4.3383	4.6025	4.4309	4.7781	4.9046	4.7829	4.5099
TAAR1	3.171	3.2115	3.3316	3.3242	3.3758	3.2271	3.1734	3.1244	3.1973	3.2933	3.4422	3.014	3.2691	3.0627	3.0365	3.3071	3.181	3.3747	3.2305	3.2501	3.3627	3.2591	3.2513	3.2147	3.4789	3.458	3.2439	3.2176	3.2661	3.1838	3.5491	3.3039	3.4313	3.1534	3.3859	3.202	3.2598	3.3233	2.9966	3.1158	3.2212	3.2466	3.198	3.2394	3.2237	3.1346	3.111	3.3873	3.2333
OSTCL	4.4575	4.3975	4.3711	4.346	4.4869	4.2084	4.2059	4.194	4.3333	4.1508	4.2601	4.2713	4.2284	3.9003	4.2375	4.5204	4.2733	4.5336	4.4207	4.1361	4.3728	4.4306	4.2627	4.3358	4.4688	4.211	4.1684	4.5084	4.4088	4.3835	4.3235	4.2497	4.177	4.4636	4.3631	4.4336	4.5075	4.175	4.5195	4.3266	4.5425	4.572	4.7016	4.5965	4.2508	4.6023	4.3092	4.7231	4.3851
C18orf20	4.1443	4.0723	3.9598	3.8946	4.4248	3.9785	4.2491	3.6527	3.7611	4.3976	3.6945	3.5577	3.8728	3.8824	4.0322	4.273	3.7384	4.402	3.9709	3.8285	4.2682	4.1364	4.364	4.2863	4.2619	3.8266	3.8432	3.9133	3.9084	4.1756	4.1632	3.8042	4.3601	3.9098	4.1692	4.4239	4.1637	4.2772	4.2045	3.8822	4.1081	4.0064	4.4679	4.1844	3.6847	3.8761	3.8969	4.5202	4.1471
MGC2848	4.1168	3.9022	3.8098	3.6757	4.1096	3.8749	3.9397	4.0744	3.7471	4.0744	3.5424	4.0373	3.9363	3.8412	4.0884	3.803	4.253	3.7554	3.9808	3.9285	3.7692	3.7873	4.1887	4.1796	4.2675	3.7175	4.258	3.8337	3.9286	3.9829	3.7387	4.0924	4.0406	4.0395	3.9271	3.8206	4.2065	4.2299	3.7771	3.9495	3.8787	3.9696	3.8585	3.9204	4.1043	4.0974	4.1558	3.761	4.3423
STK32A	4.9533	4.948	5.1436	4.8668	5.4577	4.6618	5.1931	4.8172	5.2799	4.7253	4.9197	4.5438	4.9595	4.961	4.5145	4.7736	4.6941	4.692	4.824	4.95	5.1537	4.8707	4.9598	4.7745	5.1442	4.5554	4.7492	5.2504	5.4332	5.1756	4.8388	4.9872	4.8967	4.6802	4.8136	4.8879	5.2453	5.0009	4.6406	4.7775	5.0022	5.1433	5.3524	5.0824	5.0849	5.2687	4.9576	4.9423	4.8584
LRRC28	5.5758	4.7938	5.2449	4.0344	3.9564	4.9237	5.6123	5.1718	5.3782	5.3297	5.7209	4.8928	5.3851	4.7753	5.5339	5.4021	4.5147	4.7559	5.588	4.61	5.6683	4.9107	5.3441	4.9829	3.9616	4.6336	5.1032	5.2622	6.2036	3.8685	5.3455	5.272	4.295	5.1084	5.4139	4.722	4.4991	4.4072	5.6653	4.9624	4.6028	4.3843	5.2004	5.7244	4.5628	5.1554	4.3957	5.5858	5.5052
NS3BP	5.2389	5.459	5.2825	5.6548	5.5192	5.2085	5.2981	5.3712	4.8593	5.0208	5.2134	5.3287	5.4127	4.925	4.7731	4.9229	5.1069	4.919	5.0923	5.3638	5.3753	5.2402	5.4624	5.3688	5.5401	5.0344	5.3983	5.2203	5.2432	5.6176	4.9813	5.0769	5.454	5.2414	5.2533	5.2304	5.1627	5.2823	5.2597	5.2421	5.36	5.5005	5.4719	5.3029	5.3755	5.0897	5.3713	5.5129	5.2427
MIA2	4.1406	4.498	5.0852	4.856	4.2928	4.4685	3.962	4.6224	4.1421	4.1677	4.1852	4.8329	5.5327	3.7538	5.3282	4.5771	4.979	4.5859	4.1892	4.3431	4.6946	4.3218	4.3973	4.5181	4.3206	4.1428	4.5029	4.2548	4.7986	4.5198	3.7742	4.9635	4.4807	4.253	4.7984	4.3346	4.8797	3.7988	4.5181	3.9463	4.1997	4.303	4.1482	3.6219	3.7773	4.2549	3.7853	4.1807	4.0753
GPHB5	5.3123	4.9073	4.9354	5.0662	4.9148	4.9628	5.2811	4.7899	5.3953	4.8623	5.2257	5.1306	4.9811	5.2169	4.9585	4.937	4.7243	4.7869	4.9058	4.9037	5.1188	5.033	5.1808	5.0104	4.8943	5.0651	5.1089	5.2664	5.0524	5.1361	5.129	5.0295	4.9977	5.1015	5.0019	5.2124	5.0104	5.0948	4.8902	4.9266	5.0813	5.2646	5.2168	5.298	5.0648	4.8903	4.7579	5.1037	4.8378
DCD	4.4626	4.0992	4.3826	4.1556	4.3741	4.1545	4.6492	4.0963	3.9166	4.151	4.3547	3.7885	4.1649	4.2595	4.1107	4.1018	3.9264	4.4392	4.1455	4.2504	4.6543	4.5323	4.448	4.3509	4.7506	4.4334	4.5588	4.7703	4.6434	4.4826	4.7768	4.2824	4.6433	4.3183	4.5313	4.7037	4.5466	4.4189	4.3456	4.2481	3.9931	4.4152	3.8751	4.215	4.0367	4.2425	4.4791	4.5989	4.3245
EXOSC6	4.6369	4.9683	4.9033	4.562	4.7541	4.8604	4.7697	4.6815	4.4547	4.613	4.4421	4.8467	4.3288	4.9374	4.6947	4.5085	4.7813	4.4718	4.7146	4.5508	5.0021	4.5332	4.7684	4.7153	5.3242	4.5323	4.7597	5.1908	4.8698	5.2372	4.6777	4.7866	4.6349	4.7719	5.178	4.7147	5.039	4.7374	4.6246	4.6748	4.5419	4.8828	4.3838	4.4763	4.3183	4.5927	4.658	4.4565	4.5272
IQSEC3	3.7448	3.7921	4.1439	3.8425	3.8517	3.5167	3.5985	3.6	3.5802	3.4462	3.6259	3.5996	3.63	3.4417	3.5409	3.7133	3.5569	3.5753	3.963	3.7613	3.7839	3.6066	3.5613	3.7028	3.7717	3.4876	3.5907	3.5452	3.503	3.4118	3.8145	3.575	3.672	3.671	3.5736	3.7081	3.8115	3.889	3.6087	3.7657	3.55	3.9742	3.6268	3.6805	3.455	3.8705	3.8208	3.829	3.3753
ZDHHC19	6.389	6.1545	6.4179	6.4309	6.3626	5.9288	6.2547	6.1609	6.0894	5.9182	6.2444	5.9202	6.0773	6.3736	5.9098	6.0499	6.0388	5.9409	6.1837	6.521	6.9084	6.2223	6.7767	6.327	7.1728	6.6283	6.5059	6.6968	6.3251	6.8174	6.5834	6.4928	6.6434	6.3315	6.6708	6.498	6.5939	6.7695	6.1566	6.2582	6.0229	6.7019	5.7463	6.6308	6.0541	6.6682	6.2495	6.3977	6.3208
ALG14	8.5535	8.7648	8.8358	8.6797	8.3855	8.7846	9.1674	8.8547	9.8092	8.163	9.1506	8.9223	8.9268	8.794	8.7014	9.2424	8.7694	8.9157	8.9707	8.6526	9.401	8.6517	8.0095	8.626	8.2628	7.6216	8.6778	9.3254	9.3447	8.9106	8.939	9.0063	8.5324	8.4489	8.8541	8.7071	8.7621	8.5608	8.9545	8.662	8.4889	8.5598	8.634	8.9019	8.5441	8.9298	8.2321	9.6926	8.523
KLRAQ1	7.4684	7.3591	7.5803	7.1975	7.4452	7.817	7.3311	7.9519	7.3484	8.042	7.7193	7.8873	7.8768	8.0328	7.7515	7.9615	7.8194	7.6024	7.9621	7.6345	7.4796	7.9543	7.8582	7.5484	7.4804	7.5053	7.5763	7.6393	7.7853	7.6579	7.7936	7.0545	7.6357	7.6541	7.6792	7.209	7.7213	7.304	8.1327	7.9536	7.8544	7.6169	8.0833	7.7697	8.0921	7.5824	8.1978	7.4373	8.2727
ALS2CR4	6.214	6.714	6.4114	6.3509	5.7552	6.6517	6.3954	6.4043	7.1515	6.1228	5.9775	6.552	6.4188	6.0259	6.5692	6.7777	6.165	6.7456	6.7157	6.1672	6.6906	6.1394	5.9187	6.4649	5.4094	7.0029	6.3274	6.2465	6.5553	5.9714	5.9162	6.0748	5.6838	6.1428	6.4489	6.3151	5.8698	5.9483	6.6875	6.6704	6.5007	5.0282	6.3844	6.3288	5.9663	6.0064	6.0611	6.482	6.0871
ZNF564	8.4848	8.3449	8.7223	8.5876	8.6043	8.606	9.2681	8.5869	8.9829	8.4065	8.6313	8.7149	8.8548	9.4039	8.3956	8.4021	8.4762	8.6541	8.4495	8.6021	8.5297	8.6548	8.3794	8.4017	8.6284	8.0349	8.4246	9.0885	8.5595	8.0598	9.2248	8.5562	8.7827	8.4169	8.5662	8.5876	8.5684	8.4697	8.9162	8.4744	8.53	9.0212	8.7043	8.7063	8.9025	8.3016	8.8518	9.0047	8.8993
B3GALT6	5.2705	6.4749	5.7489	6.5317	6.2985	5.9758	5.8231	6.2964	6.1377	6.1034	5.7262	6.535	6.0748	5.4216	5.7725	5.9249	6.4075	6.2498	6.5437	5.153	5.7314	5.232	4.7156	5.5875	5.479	5.7286	5.6133	5.7953	6.3161	5.587	4.9501	4.9866	5.1131	5.2553	5.5126	5.5363	5.3085	5.5602	5.8462	5.8069	5.9654	5.4333	5.8752	6.1489	6.29	6.2279	6.2761	6.2603	5.8645
SNX21	6.181	5.924	5.7946	6.0857	6.138	6.5668	6.6059	6.3962	6.5144	5.7797	6.9158	6.6021	6.7049	6.1631	6.2932	6.2223	6.2939	6.2352	6.7481	6.1578	5.6513	5.7261	6.3728	6.1267	6.2792	6.6219	6.1631	6.8724	6.0621	5.9005	7.2253	6.2749	6.4508	6.3526	6.3787	6.1245	6.7056	6.8745	6.7926	6.9146	6.1849	5.9458	6.3499	6.3381	6.9349	6.4713	6.6257	6.5449	6.8762
RHOB	5.4188	5.7127	5.8054	6.1258	5.5366	5.4245	5.457	5.1193	5.2584	5.182	5.5082	5.3033	5.0706	5.3468	5.0126	5.5776	5.2562	5.3924	5.534	5.4782	5.6477	5.4084	5.5494	5.5304	5.9069	5.4362	5.629	5.6048	5.783	5.8552	5.7754	5.4287	5.5077	5.5094	5.5718	5.5284	5.7707	5.625	5.2839	5.5109	5.4143	5.7642	5.3266	5.6668	5.3063	5.4373	5.2865	5.6694	5.4349
ADAT3	4.0895	4.0575	4.3216	4.3808	4.3476	4.0459	4.0801	4.2609	4.055	4.0251	4.0914	4.0847	3.9848	4.434	4.182	4.0785	4.3079	3.7758	3.9409	4.3193	4.8222	4.4447	4.4763	4.2915	4.9999	4.293	4.5238	4.486	4.3747	4.4839	4.5346	4.3723	4.6215	3.9824	4.6579	4.4315	4.7803	4.5375	4.2007	4.1185	4.2621	4.6913	3.4792	4.4096	4.1298	4.3333	4.4765	4.2519	4.1823
CEL	3.903	4.1535	4.2904	5.2886	5.9404	4.8654	4.0587	4.5718	3.9604	3.995	5.2714	4.6856	5.2427	5.9075	3.9598	4.6259	5.2349	4.1086	3.6469	4.0337	3.6738	3.842	3.5976	3.9408	4.8417	3.962	3.9899	4.1856	4.0242	4.3185	4.2072	4.0955	4.2402	4.0318	4.4148	4.3819	4.6127	4.4126	4.2962	4.2625	4.6539	4.9455	4.1732	4.1602	4.0255	4.1088	4.4853	4.1011	4.3991
GATS	5.6879	5.5609	5.1381	5.7991	5.3752	6.0549	5.3606	5.1084	4.6374	5.8117	5.464	6.4931	5.0339	5.7152	5.8841	4.9086	6.19	5.1835	5.4835	5.2184	5.212	5.4599	5.1137	5.9382	5.7735	5.5624	5.611	4.9539	4.7453	5.3937	5.3541	5.1353	5.9108	5.5653	5.2697	5.3321	5.5451	5.8585	5.9429	6.1178	6.0033	5.5802	6.5633	5.2147	6.3659	6.6836	6.685	4.7589	6.7564
CBS	6.4365	7.0927	6.9919	7.3083	6.9623	6.9048	6.7711	7.2952	6.1468	6.7426	7.3757	6.6788	6.8585	7.7763	7.0983	6.8926	7.0918	6.8942	7.4061	7.2084	7.1709	6.7464	6.9511	6.9056	6.9753	6.7452	7.1358	6.8155	7.0172	7.6722	7.523	6.6434	7.4277	7.0045	7.3709	6.7405	7.0488	7.1461	7.1573	7.3412	7.0356	7.4368	7.1796	7.2038	7.3484	7.852	7.4854	6.9283	7.9802
SPINK6	4.3483	4.4002	4.3862	4.4239	4.4489	4.1617	4.4175	4.2542	4.3667	4.3235	4.5567	4.1443	4.6274	4.5013	4.3847	4.4441	4.0664	4.4289	4.3314	4.4021	4.3219	4.3652	4.5886	4.5003	4.7726	4.5497	4.2911	4.7397	4.362	4.4137	4.621	4.2966	4.5672	4.3734	4.3272	4.4804	4.4424	4.4325	4.3343	4.3547	4.502	4.4714	4.1569	4.2559	4.2032	4.4485	4.499	4.6334	4.0727
C22orf39	7.904	7.5974	7.7236	8.0371	8.2208	7.8013	8.2754	7.7332	8.0873	7.7462	7.8971	7.8301	7.6431	8.2476	7.4929	7.7956	7.7711	7.8905	7.7772	7.7461	7.7373	7.9073	7.7071	7.8853	7.3623	7.5025	7.5215	8.3612	7.7973	7.8753	8.1936	7.6543	8.2285	7.4377	7.6381	7.931	7.9293	8.1057	7.7186	8.0063	8.1456	7.93	8.2024	8.104	8.2959	8.1759	8.2482	8.7736	8.1497
DPCD	7.8733	8.7118	8.4913	8.6248	8.7635	8.3828	8.2334	7.9892	9.024	7.5292	8.7153	8.5347	8.4812	8.3397	8.1623	8.5792	8.553	8.1695	8.4046	8.0732	8.8878	8.1004	8.228	8.5029	8.4473	6.842	8.0095	8.3722	8.61	8.5471	8.2613	8.57	8.5906	7.863	8.5225	8.6416	8.4265	8.186	8.0489	7.976	8.1265	8.7006	7.9349	8.0418	7.7008	8.0816	8.2683	8.9255	8.0365
CYP39A1	5.7939	6.5733	6.1558	5.1438	5.3744	6.5301	6.1511	5.8365	6.4597	6.0711	6.7021	6.0305	6.408	6.2379	6.4499	5.6393	5.5247	6.4145	7.0002	6.2296	6.8003	6.4199	6.3404	6.4218	5.2846	5.8253	6.3385	6.7253	6.2701	6.1656	6.7865	6.5036	6.3054	5.8282	6.2911	5.5755	6.1506	5.7917	5.7169	5.7366	4.8727	5.6575	6.3284	6.0597	5.1705	5.2216	5.63	5.78	6.5172
LOC729991	9.1301	8.6836	9.0756	9.2924	9.5137	8.8946	8.7446	9.1119	8.9346	9.117	8.834	8.9088	9.0004	8.9025	9.0781	8.9312	9.0722	8.9678	9.1193	8.7738	8.8638	8.8532	8.608	8.8198	9.0898	9.3227	8.7698	8.614	8.9199	8.8803	8.7034	8.8777	8.8359	9.0908	8.9478	9.011	9.1597	9.3692	9.3015	9.2004	9.1233	9.3599	9.2454	8.6512	9.3515	9.0859	9.3497	9.2047	9.0935
RAB7B	5.4422	5.6227	5.5819	5.7626	5.6529	5.8583	5.2112	5.5979	5.7445	5.482	5.5131	5.2622	5.132	5.8639	4.8628	5.7055	6.0825	5.36	5.568	5.3546	5.5587	5.6262	5.3314	5.3006	6.0931	5.4841	5.6031	5.4447	5.6384	6.1261	5.4425	5.3489	5.3902	5.4709	5.4735	5.4146	5.592	6.0645	5.3988	5.6934	5.4184	5.9114	5.1359	5.6492	6.0009	5.8611	5.4406	6.144	5.285
DTYMK	6.7596	6.7282	6.8551	7.1783	7.4532	6.8757	6.118	6.7658	6.3954	6.5547	6.5973	6.8538	6.4545	6.6898	6.3181	7.0595	7.0011	6.4267	6.2716	6.7949	6.7681	6.8476	6.3418	6.5001	6.9517	6.7019	6.4378	6.4109	6.4604	6.9818	6.4271	6.6077	6.8403	6.2782	6.844	6.8584	6.6867	6.6876	6.7915	6.7698	7.1314	7.2269	6.4855	6.46	6.7764	6.6992	7.0674	6.646	6.7086
C12orf47	6.9792	6.6968	6.7381	6.3346	6.5622	6.9546	7.7646	7.1505	7.6696	7.0179	7.9109	7.0266	7.0274	7.1673	6.959	6.8147	6.6132	7.3356	7.5326	6.4893	7.2233	7.0594	7.3236	6.6137	6.7252	6.3662	6.85	7.828	7.2745	6.7204	8.1358	7.027	7.2794	6.7363	6.7138	6.8821	7.1153	6.6264	7.0428	6.976	6.6963	6.6561	7.0821	6.955	6.8337	6.8588	6.9483	7.994	7.2456
C16orf79	6.1942	5.91	6.4366	7.3159	7.5158	6.4473	6.6577	6.3482	6.4327	5.8949	6.3004	6.508	6.0063	6.4582	5.8746	6.2513	6.5683	6.0074	5.7202	6.0541	6.1093	5.6277	6.0803	6.1223	6.9706	5.7053	5.9061	6.1767	6.21	6.0813	5.7695	6.2065	6.812	5.6733	5.9843	6.2632	6.6575	6.5973	6.1521	6.3088	6.4726	7.0441	5.787	6.2527	6.3039	6.4222	6.6475	6.4798	6.5471
VSIG10	8.1996	8.2272	8.9014	8.3492	7.6627	8.5265	9.2428	8.9583	8.9418	7.8291	9.4462	8.2482	9.035	9.0713	8.3071	8.7101	7.6758	9.0325	8.5407	8.0683	8.0367	8.3617	8.2192	7.6425	7.6009	7.1504	8.152	8.7	8.398	7.5581	9.2462	8.4806	8.3313	7.4783	8.1954	7.8219	8.0873	7.7839	8.478	7.1152	7.6718	7.9219	7.1933	7.685	7.534	6.6635	7.4663	7.6785	8.1576
NBR2	8.6534	8.4948	8.5431	8.3184	8.0269	8.6496	7.6335	8.4022	8.8542	7.6844	8.9315	8.7766	8.8694	9.1619	8.3245	8.4901	8.3189	8.739	8.4717	7.5964	8.7062	8.9483	8.4716	8.5052	8.1897	8.4164	8.213	8.8349	8.5922	8.0557	8.4483	8.5682	8.3011	7.9512	8.2373	8.0551	8.3622	7.9902	8.7796	8.2999	8.3879	8.5101	8.2777	8.5236	8.8328	8.1245	8.6066	8.3043	8.8299
MED25	7.091	7.5741	7.8823	8.6604	8.7868	7.7002	7.4285	7.9017	7.6252	7.3724	7.4126	7.9086	8.0385	8.0147	7.5033	7.5415	8.2514	7.6643	7.247	7.2363	6.6124	6.8617	6.5252	7.2052	8.6641	7.2543	7.0844	7.0161	7.4747	7.493	7.2114	6.9141	8.1025	6.9672	7.1083	7.3434	7.649	7.6126	7.5058	7.7606	7.6892	8.4782	7.7683	7.3898	8.0073	7.9883	8.0972	7.5429	7.7847
NT5E	5.0375	5.0878	5.1791	4.6706	4.4473	5.5009	5.8049	5.3541	6.0224	5.648	6.0459	5.4549	4.8573	5.6572	5.2616	6.1685	5.2215	6.0069	5.4641	5.0241	5.5441	5.2519	5.5421	5.3273	5.1398	5.3545	5.7632	5.7772	6.3391	5.4512	5.5883	5.417	5.4299	5.0514	5.3131	5.6354	4.698	4.5419	5.2742	5.7461	4.3427	5.1339	5.2668	5.4813	6.0216	5.3103	5.079	5.534	5.4974
ASPHD1	5.2938	5.8905	5.529	5.5564	6.1439	5.467	5.7647	5.5045	5.6338	5.3476	5.4419	5.4404	5.3453	5.4941	5.3219	4.7574	5.4144	5.2708	5.1166	5.6112	5.7919	5.4463	5.594	5.9227	6.376	6.052	5.9164	5.8904	5.6245	6.1932	5.6097	5.6189	5.6967	5.9487	5.6774	5.5954	6.0213	5.7582	5.8176	6.2196	5.5584	6.0205	5.1115	5.9722	5.633	5.9875	6.0286	5.7042	5.5246
DMRTC1 /// DMRTC1B	4.3677	3.6286	3.4232	3.7142	5.3744	3.4967	4.1701	3.9087	3.3732	4.2108	3.2288	3.61	3.2624	3.7805	3.2493	3.2473	3.8429	3.1342	3.5018	3.6973	3.5254	3.8389	3.9493	3.5292	3.5597	3.8053	3.2494	3.8564	3.758	3.7779	3.6448	3.5089	3.7512	3.3914	3.4948	3.7222	3.6886	3.9438	3.7124	3.5874	3.6994	3.2162	4.023	3.9053	4.522	4.1107	4.6592	3.6444	4.0783
TRIM37	5.378	5.4124	5.2992	5.9784	6.3208	5.6023	4.9942	5.6421	5.6069	5.8669	5.3422	5.7523	5.5422	5.1234	5.9139	5.8441	5.7398	5.2574	5.9533	5.4682	5.6168	4.9668	5.026	5.7734	5.6563	5.3297	5.3618	5.3964	5.6137	5.9486	5.1282	5.5021	5.6129	5.537	5.5401	5.5194	5.2424	5.9656	5.656	5.9215	6.0437	6.1251	5.9426	5.5933	6.3179	5.9368	5.7389	5.5543	6.2014
RGNEF	5.4067	6.6354	6.8001	7.4047	7.3556	6.2268	6.603	6.2593	6.1293	5.1381	6.32	5.6277	6.3641	6.9897	5.6501	6.292	6.3217	6.9003	6.0287	6.419	5.3529	5.752	5.5436	5.6774	7.1437	4.4719	6.5604	6.2938	6.2231	5.8978	6.9061	6.0986	7.1133	5.3115	6.0616	5.8806	6.725	6.5404	6.0393	5.7303	5.6788	7.5683	5.7095	5.6549	5.802	5.6114	6.436	6.6179	6.1957
LLGL2	7.7745	8.2546	8.8719	8.575	8.3759	8.2968	9.1661	8.2386	8.9224	7.0035	9.213	7.8772	8.4052	8.555	7.8372	8.6949	8.0651	8.3263	8.1108	8.5794	8.565	8.0326	7.9275	7.9965	8.9586	6.2721	7.852	8.381	8.5988	8.4464	8.6893	8.2424	8.9737	7.3213	8.2929	8.4025	8.659	8.4896	8.1536	7.0807	7.8882	8.7967	7.1277	8.0129	7.3863	7.7075	7.8357	8.7929	7.8644
OSMR	4.4593	4.7514	3.9946	4.2334	4.3069	5.1915	4.2449	4.5604	4.4613	5.2513	4.4012	5.4586	5.1597	4.2127	5.3092	4.8795	5.672	5.3072	4.6758	4.5889	5.1825	4.1216	4.9424	5.4668	4.4059	5.3243	5.4479	4.2215	6.3916	4.5388	4.4125	4.7651	4.8014	4.42	5.271	4.6616	4.2267	4.4943	6.42	5.8881	4.8794	4.5561	4.7787	5.0537	5.5741	5.4412	4.8821	4.8205	5.0482
NDST1	5.7322	6.1543	6.1258	5.0712	5.8251	6.2854	6.1178	6.2518	5.8258	5.976	6.3835	5.9818	6.3193	6.078	7.1985	6.4057	6.9037	5.8693	6.2771	5.7037	5.8341	5.067	5.5261	5.8983	4.9643	5.9772	6.3261	5.0204	6.0876	5.5642	4.7403	5.2117	5.6275	5.9657	6.1712	5.6017	5.8851	5.277	6.4216	6.4922	6.1112	5.7157	6.2061	6.6945	5.8534	6.6609	6.103	6.4453	6.1236
RSPO2	4.8666	3.6949	3.6797	3.9902	3.6312	6.1375	4.6028	4.4069	4.9703	4.7696	5.0967	5.0597	4.0271	5.1112	4.3792	4.047	4.3124	5.1269	6.1902	4.3121	4.6333	4.8805	5.8656	4.4974	3.9628	3.7266	4.3838	4.6417	4.209	4.0261	4.5972	4.6407	4.5396	3.4602	4.0658	4.0265	4.1882	4.5541	3.604	5.5583	4.2405	3.6753	5.3256	3.9768	4.5246	5.3292	3.8395	4.2068	5.6468
CHD2	6.1781	6.4472	6.1907	7.048	6.6403	6.5508	6.0113	6.1929	6.2007	6.6685	5.9845	6.6967	6.5867	6.126	6.7299	6.769	7.0294	6.0808	7.0359	6.0979	5.8107	6.0362	6.0248	6.4606	6.3627	6.7516	6.6565	5.3924	6.3236	6.3848	5.7041	5.8476	5.7403	6.12	5.7543	6.0266	6.0985	6.0041	6.5088	6.2483	6.2272	5.7671	6.7902	6.8224	6.7425	5.8554	6.231	6.0344	6.2537
C16orf57	8.281	8.667	8.4184	8.3486	7.8857	8.4559	8.26	8.3439	8.2998	8.4245	8.8256	8.3088	8.4881	8.1015	8.3539	8.1914	8.4011	8.2157	8.2246	8.2183	8.7589	8.4503	8.3612	8.5352	8.1898	9.0169	8.5716	8.2554	8.7188	8.3663	8.5679	8.6908	8.3472	8.6632	8.5152	8.3805	8.3369	8.4113	8.5358	8.4384	8.3466	8.355	8.2702	8.5074	8.3132	8.6851	8.3426	7.9794	8.5665
RILPL1	7.461	7.6287	7.5015	7.6529	7.4622	7.668	7.4831	7.6105	7.4004	7.5453	7.4173	7.7891	7.5423	7.3438	7.7472	7.1968	7.6456	7.5223	7.9328	7.2965	7.4714	7.2993	7.4284	7.7944	7.278	7.4463	7.369	7.5409	7.5144	7.0387	7.5784	7.4364	7.3626	7.2957	7.4415	7.3484	7.479	7.5771	7.6962	7.6971	7.7095	7.8044	7.9909	7.7934	8.0445	8.2663	7.9221	7.7165	7.9747
GPNMB	6.2726	5.707	5.2531	5.6243	5.8948	5.5049	5.7607	5.5913	5.6323	6.3759	5.207	5.0364	5.8992	5.1775	5.3261	5.6912	5.708	5.2669	5.325	5.5149	5.8827	6.2381	5.3298	5.5992	4.7131	5.8028	5.499	5.3969	5.7537	5.4083	6.0008	5.1014	4.7942	5.8366	5.3973	5.7847	5.2109	5.6087	5.7495	5.3487	6.8474	4.8402	5.3287	6.7386	6.0856	4.6504	6.255	7.2338	5.8713
C6orf182	6.9336	7.26	7.3153	6.6841	6.6796	7.1625	7.2304	7.7057	7.5026	7.4022	7.306	7.1962	7.6824	7.1553	7.5341	7.7724	7.3703	7.5814	7.9493	7.1182	7.7473	7.169	6.2174	6.9759	5.935	6.7558	7.1757	6.4089	7.0819	6.6164	7.1521	7.1725	6.617	6.9458	6.9846	6.7603	6.569	6.9103	6.8557	6.6865	6.9138	6.0871	6.8072	6.7228	6.6549	6.6478	6.6727	6.8378	7.2917
BICD1	5.0674	5.3422	5.147	5.1074	6.1155	5.6556	4.3207	5.0283	5.042	5.1096	4.8814	5.7293	4.9271	4.6429	5.5968	4.961	5.1838	4.7377	5.7025	5.2918	5.2213	5.1185	4.9283	5.49	4.934	5.3424	4.8096	5.0933	5.5503	5.3081	4.2708	4.9749	4.7555	5.078	5.3266	4.7579	4.993	4.5282	5.7544	5.2583	5.3545	5.2478	5.3311	5.9548	5.4154	5.7694	5.531	5.4992	5.3689
ZNF12	8.1175	8.1502	7.8109	7.6216	7.4969	7.9132	8.2286	8.0594	7.6808	8.3268	7.9953	8.1687	8.0863	8.1258	8.0874	7.9676	8.142	8.2393	8.1506	8.2142	7.8277	8.0883	8.2104	8.0073	7.8032	8.0546	7.7873	8.1031	7.593	7.8614	8.2445	8.0409	8.1118	8.0595	7.9829	7.9339	7.589	7.8048	7.3069	7.2024	6.961	6.8453	7.3151	7.1237	7.2308	7.3412	6.9743	7.1965	6.9971
MYO10	5.966	7.2404	7.1619	6.6656	6.536	7.4403	6.993	7.3811	7.9836	6.9893	7.8138	6.6578	7.4522	7.7209	6.8032	7.5434	7.3858	7.6103	7.8668	6.6085	6.2877	7.1879	6.5003	6.1453	6.219	5.8193	6.8172	7.3152	6.579	6.2811	7.8577	7.1005	7.1716	5.7688	6.7343	6.4053	6.3205	6.7963	7.1489	5.4123	5.3839	6.3884	5.3106	6.0914	5.8885	6.2901	5.6738	7.015	5.9947
SLC4A4	4.9747	4.8283	5.3867	4.8538	4.7936	5.3256	6.3423	5.776	5.9368	4.2652	6.494	4.4938	5.7439	6.2495	4.5612	5.4804	4.2732	5.981	5.1834	5.9388	5.0882	5.7167	5.7083	4.8316	4.6762	4.2858	5.2047	5.551	5.0938	4.6159	6.812	5.996	6.2711	4.7254	5.3156	4.8619	4.72	4.933	5.0348	4.3478	4.626	4.7915	4.5734	5.1164	4.7698	4.6574	4.7856	5.3807	5.392
TTC37	4.451	4.2124	4.2391	3.717	4.1049	4.8714	4.2919	4.6348	4.1614	4.8599	4.7636	4.1922	4.3335	4.2147	4.6339	4.153	4.2688	4.6615	4.2981	5.0355	4.9513	5.1298	5.3812	5.248	4.1729	5.1994	4.5147	4.9229	4.5266	4.6817	5.0145	4.8579	4.8835	4.8241	4.5541	4.4445	4.4776	4.7594	4.1949	3.9517	3.7537	3.7166	4.3281	3.9747	3.9865	3.8099	3.4483	3.8596	3.875
ARSB	4.0488	3.8752	4.0854	4.1418	3.9573	4.0317	3.9791	3.5224	3.9196	3.6404	3.8834	3.8593	3.8345	3.7211	3.685	4.0118	4.4226	3.5727	4.1919	4.069	3.7986	4.3189	4.2584	4.1934	4.3434	4.083	3.9435	3.9291	4.2175	3.9618	4.1618	3.8294	3.7779	3.9888	4.0582	4.3448	3.8741	4.1512	4.1069	4.4984	4.1173	4.2479	3.5175	4.3065	3.5405	4.086	3.6832	4.5532	3.6882
FRMD4A	5.7914	5.3512	5.4114	5.7419	6.0512	5.3448	5.7272	5.3449	5.6804	5.4169	5.4641	5.4549	5.4961	5.8235	5.5992	5.4936	5.4867	5.5385	5.4256	5.6057	5.5314	5.2209	5.1962	5.5615	5.6584	5.7092	5.2818	6.1678	5.6399	5.8084	5.3468	5.5296	5.8172	5.5056	5.2816	5.5071	5.4236	5.6114	5.7919	5.4443	5.7159	6.0163	5.5372	5.2164	5.3343	5.5769	5.3714	5.5433	5.0617
ZBTB24	4.3734	4.5459	4.2882	4.6328	5.565	4.4246	4.7516	4.6779	4.4571	4.4688	4.1271	4.5089	4.2581	4.0821	4.3021	4.961	4.2836	4.55	4.5699	4.2822	4.4395	4.7214	4.7429	4.3879	4.725	4.9049	4.755	4.7295	5.075	4.8035	4.6751	4.4882	4.1417	4.4027	4.464	5.0507	4.1435	4.5436	4.4747	4.6684	4.8615	4.9026	4.9006	5.0116	4.9062	5.0101	5.563	5.7693	5.0474
LARP1B	6.1772	6.8208	6.6848	6.3427	6.2759	6.8038	5.7892	6.9066	6.1455	6.3167	5.5135	6.8887	6.8644	6.018	6.5334	7.2004	6.6218	7.0835	6.3813	6.3658	6.0922	6.4642	5.5748	6.5025	5.8293	6.1053	6.272	5.6027	6.5984	6.4789	6.2635	6.3232	6.4086	6.1459	6.2402	7.0385	6.2384	6.4626	6.8886	6.7065	7.0539	7.2912	7.2804	7.1623	6.7102	6.982	6.5249	6.9799	6.8696
C14orf159	7.129	7.5546	7.4778	7.7853	8.3802	6.9649	6.4765	7.18	7.2011	7.1076	7.1726	7.4012	7.2602	7.7156	6.732	7.2142	7.5081	7.2333	6.8789	7.3818	6.3263	7.3762	7.0424	7.2224	8.1272	7.1442	7.2178	7.1032	6.9906	7.3831	7.2387	7.2074	7.6274	7.1474	7.198	7.3391	7.5609	7.4095	6.7962	7.0706	6.8428	7.5661	6.9026	6.935	7.1327	7.3906	7.173	7.2849	6.9258
LOC100288797	6.5542	6.3699	6.6808	6.9064	6.931	6.3785	6.643	6.4767	6.3834	6.2093	6.5012	6.3216	6.489	6.8637	6.2887	6.2874	6.3575	6.3782	6.6441	6.7927	6.979	6.6735	6.5626	6.598	7.177	6.8293	6.8569	7.0512	6.6424	6.7028	6.8922	6.7357	6.8158	6.5358	6.7268	6.6832	6.9926	6.7745	6.4686	6.8122	6.5843	6.7398	6.2821	6.8535	6.3709	6.7425	6.5397	6.939	6.6425
C20orf141 /// LOC100288797	6.4235	6.1415	6.3007	6.6058	6.5678	6.2181	6.4451	6.3479	6.3948	6.1089	6.4533	5.852	6.3292	6.4285	6.0471	6.0648	5.8904	6.2477	5.8832	6.5254	6.6634	6.4752	6.4619	6.4532	6.9512	6.6003	6.5017	6.5168	6.4691	6.7254	6.4981	6.5717	6.6064	6.4716	6.3361	6.5868	6.4976	6.6241	6.216	6.3482	6.3759	6.7995	6.3108	6.4617	6.1192	6.8778	6.3111	6.3484	6.2798
MRAP	4.5963	4.3115	4.5236	4.3865	4.4847	4.3244	4.5309	4.2028	4.1544	4.2593	4.3374	4.2206	4.4027	4.1451	4.4575	4.073	4.2342	4.2207	4.6199	4.5001	4.711	4.3419	4.6229	4.5373	4.6482	4.4459	4.781	4.6511	4.4616	4.5347	4.2658	4.5959	4.313	4.9355	4.407	4.6167	4.599	4.7589	4.66	4.5055	4.5811	4.6487	4.5914	4.5258	4.3394	4.7124	4.2504	4.4237	4.3528
ZNF24	6.3408	6.4006	6.3243	6.4212	6.0723	6.2325	6.3232	6.2988	6.4348	6.0755	6.3357	6.2516	6.1657	6.0103	6.217	6.0663	6.0015	6.4441	6.347	6.1078	6.4345	6.3308	6.1196	6.3852	6.2605	6.6327	6.1562	6.5414	6.6434	6.0403	6.258	6.252	6.595	6.5244	6.2618	6.4022	6.0936	6.643	6.3509	6.7407	6.271	6.8042	5.8175	6.8578	6.2206	6.4552	6.3687	6.3525	6.2057
TXNDC9	6.4755	6.5278	6.3251	6.725	6.3798	6.9504	6.624	6.5988	7.5972	6.7792	6.7281	6.2736	6.7771	6.0728	6.581	7.0682	6.5913	6.7922	6.851	6.3732	6.9508	6.2532	6.4285	6.7135	7.0305	6.5489	6.362	6.9139	7.0207	6.8121	6.4557	6.857	6.0766	6.0984	6.5125	6.7131	6.4406	6.6189	6.8234	6.2597	6.5229	6.6236	6.3514	7.1076	7.2628	6.8987	6.2343	7.0895	6.6681
DCAF8	5.7353	5.436	5.5739	6.3341	6.2874	5.6989	5.8375	5.7925	6.1089	5.2015	6.0658	5.6778	5.2723	5.7694	5.3896	5.7552	6.3635	6.0379	5.5074	5.5379	5.5202	5.3703	5.1338	5.4622	5.6004	5.6815	5.3472	5.759	6.0743	5.6918	5.3449	5.0782	5.7897	5.8683	5.5127	5.1866	6.0804	5.3914	5.7559	6.0953	5.7513	6.1956	6.1219	6.1005	6.1684	6.7291	6.4759	6.3047	5.9944
SMPDL3B	5.5717	6.2564	5.9081	6.7701	6.626	6.1666	6.4213	6.08	6.1372	5.8922	6.3426	5.6842	6.3553	6.3427	6.5691	5.7927	7.0486	6.1777	6.6557	5.941	6.3103	5.0794	5.841	6.804	6.758	5.3749	6.1149	6.5943	6.6157	6.7419	6.2926	6.3356	5.8516	6.2976	6.0181	6.3281	6.7642	6.5867	6.2111	6.8515	5.5331	6.763	6.6901	7.1837	6.3404	6.3525	6.3644	6.8067	6.1383
CNOT1	5.9649	6.4527	6.3619	5.3716	5.6896	6.4843	6.9711	6.6538	6.4121	6.2813	6.6795	6.4799	6.479	6.3796	6.4315	6.6465	6.2903	6.7411	6.5009	5.8242	6.0325	5.8167	5.6774	5.6364	5.6811	5.6598	5.7669	5.9191	5.88	5.6985	6.1378	5.9374	5.4617	5.5775	5.7851	5.7985	5.8029	5.3707	6.2871	5.3214	5.434	5.1592	5.6753	6.0639	5.2259	5.1114	5.383	5.8101	6.2577
SPTLC1	5.5845	5.3204	5.2572	4.7583	4.5295	5.245	6.087	6.046	6.3878	5.3636	6.7087	5.5825	5.1457	5.2185	5.8262	5.9234	5.6059	6.0908	5.8138	5.3071	6.4397	5.2483	5.6176	5.3043	4.5334	5.6235	5.9209	6.712	7.175	5.0171	5.8269	6.1129	4.9508	6.2701	5.9637	4.7816	5.0882	4.839	6.202	5.2974	4.9605	3.537	5.2013	5.778	4.5427	5.5728	4.4911	6.2651	5.6128
LOC645676	6.56	6.6976	6.1739	6.943	7.4908	6.5659	6.7397	7.113	7.597	6.1249	6.0529	6.9541	7.0503	6.9299	6.1222	7.055	6.8215	6.4457	6.5486	6.4032	6.6524	6.2395	6.0426	6.7277	6.1947	6.2483	6.0601	6.5793	6.5167	5.7083	6.2814	6.3474	6.1001	6.0811	5.7565	6.5436	6.6288	6.7108	6.4436	6.4562	6.9316	7.3532	6.9615	6.4197	6.9594	7.4218	7.4344	7.155	6.6852
SETMAR	3.146	3.1781	3.2822	3.134	3.4092	3.215	3.4549	3.0438	3.2075	3.0975	3.4248	2.9513	3.2282	3.105	3.0182	3.1945	3.5899	3.3931	3.164	3.276	3.4001	3.2499	3.0113	3.1969	3.1518	3.1104	3.3119	3.2909	3.1729	3.29	3.5084	3.4387	3.2487	3.0997	3.2248	3.1526	3.1201	3.3986	3.0275	3.0223	3.1099	3.1873	3.1154	3.3042	3.3054	3.1418	3.3849	3.577	3.2868
XG	4.5873	4.7165	4.8489	5.0038	5.1578	4.3122	4.5969	4.3535	5.8164	4.4189	4.6242	4.3588	4.8442	4.972	4.0841	4.7048	4.741	4.5064	4.0675	4.4031	5.067	4.7749	4.3303	4.4163	4.6523	4.4501	4.5057	4.4186	4.5562	4.9094	4.6021	4.8453	4.4784	4.995	4.5049	5.1382	4.6129	4.9614	4.0368	4.6948	4.8976	4.7831	4.1394	4.4367	4.4139	4.5167	4.545	5.1366	4.3169
C8orf76	5.9732	5.9625	6.1645	5.9473	6.5968	6.046	5.4452	6.1043	5.9081	6.0087	5.7568	5.9612	5.8389	5.7378	5.5224	5.8112	6.2977	5.5247	6.0684	5.5889	5.6122	5.8259	5.3654	5.7389	6.5131	5.8436	6.0083	5.8688	5.497	5.5548	5.6032	5.5377	5.7278	5.5677	5.4907	5.5401	5.5149	5.7076	6.0196	5.9013	5.7446	6.0804	5.8816	6.2644	6.143	6.6666	6.2047	6.1519	6.3095
FAM125B	4.6078	4.2619	4.4387	4.0878	4.3078	4.1931	4.0419	4.1463	3.9221	3.8313	4.2052	3.7112	4.0119	4.2319	3.824	4.2445	3.996	4.3998	3.9551	4.2878	4.7305	4.3998	5.2729	4.5101	5.0433	4.6751	4.6363	4.2673	4.5702	4.6081	4.6727	4.524	4.6993	4.5475	4.31	4.5612	4.3085	4.558	3.8915	4.3898	4.2155	4.2711	4.3756	4.4256	4.1513	4.4014	4.0789	4.5288	4.1939
C12orf66	5.384	5.1486	3.8678	4.6118	6.0274	4.8728	3.7557	5.3991	4.9728	5.6284	4.4006	5.786	4.4163	5.273	5.0337	5.0446	5.5052	5.3551	5.2546	5.2183	4.6174	5.2795	4.6089	5.1468	5.4313	5.7331	4.7322	5.0911	4.9823	5.4243	5.1104	4.479	5.0007	4.7879	4.998	5.4704	5.082	5.6544	5.9165	5.4363	5.2628	5.113	6.6336	5.3201	6.1885	5.7358	6.0599	5.7752	5.5712
EPHA8	4.7665	4.5111	4.7238	4.5669	4.5035	4.4174	4.4867	4.5442	4.4761	4.3517	4.2449	4.6045	4.2971	4.9398	4.2863	4.6225	4.2781	4.2651	4.1603	4.4979	4.9028	4.5839	4.778	4.8476	4.9713	4.4255	4.8402	4.9313	4.2888	4.7209	4.7186	4.4983	4.921	4.6033	4.8765	4.5343	4.9357	5.0247	4.319	4.4636	4.2455	4.8309	4.4431	4.8956	4.1191	4.5485	4.3872	4.6542	4.4206
CCDC67	3.7377	3.8652	3.8891	3.9052	4.2737	3.9035	3.9222	3.8736	4.2981	3.816	3.7975	3.7563	3.8976	4.2571	3.9668	3.934	3.7295	3.8388	3.9647	3.6785	3.7453	3.5589	3.7617	3.7116	3.6705	3.7344	3.6963	3.9029	4.0155	3.7771	4.0626	3.7924	3.6661	3.7877	3.572	3.7839	3.8466	3.7936	3.9278	3.9975	3.9244	3.6431	3.8698	3.9598	4.2074	3.774	3.7913	3.86	3.7502
TMEM136	4.8633	4.6929	4.4122	4.6878	4.4579	4.7729	4.4605	4.2898	4.8815	4.7066	4.3861	4.8147	4.4474	4.565	4.9203	4.5277	4.4935	4.5656	4.5957	4.4058	4.7245	4.5378	5.1878	4.9072	4.9695	4.6213	4.7939	4.6925	4.7846	4.7049	4.416	4.8222	4.3482	4.662	4.6825	4.602	4.7303	4.8914	4.6059	5.1696	4.6605	4.8594	4.923	5.002	4.7735	5.053	5.0415	4.7217	4.9314
TMEM53	6.6964	7.6039	8.0265	8.0787	7.8404	7.7194	7.9573	7.8043	8.8618	6.6107	7.843	7.4655	7.7279	8.3653	7.1273	8.007	7.2103	8.0075	7.4952	7.5021	7.8013	6.9482	6.4436	6.6231	7.7711	5.4125	6.9421	7.8291	7.9602	7.5701	7.7263	7.3519	7.6411	6.037	7.7134	7.5395	7.9133	7.3414	7.7063	6.768	6.8894	8.0063	6.6591	7.2623	7.1073	6.8501	7.5399	8.0292	7.1454
DNAJA3	10.2008	10.5544	10.3556	10.2671	10.3142	10.3459	10.5995	10.3075	10.4966	9.9412	10.3544	10.4174	10.0503	10.6461	10.191	10.1675	10.4269	10.1958	10.2479	10.3422	10.4658	10.4231	10.1401	10.3303	10.3091	10.1119	10.1404	10.7105	10.1582	10.5617	10.4996	10.2901	10.453	9.9979	10.0776	10.1721	10.3033	10.4559	10.2538	10.2405	10.3373	10.4384	10.2881	10.3492	10.2845	10.2721	10.5472	10.4006	10.3089
GALNTL4	6.7939	7.0866	6.6268	7.0148	6.8369	6.9533	6.4885	6.7597	6.773	7.0493	6.0805	7.0855	6.5265	6.4476	7.1296	7.0352	7.2693	6.2125	6.5602	7.0494	6.9747	6.1753	6.4778	7.4456	7.417	7.1297	7.0282	6.6714	7.3674	7.1834	6.2394	6.7073	6.5166	6.8717	7.1449	7.1335	7.0532	7.0715	7.3485	7.8139	7.1689	7.06	7.4438	7.2801	7.5788	7.6877	7.2782	6.9207	7.2415
NOL9	6.6164	6.7888	6.899	7.1797	6.9563	6.7982	6.6481	6.4168	7.1484	6.9032	6.1825	6.9971	6.4679	6.8437	6.8305	6.452	7.0572	6.7642	6.6135	6.6461	6.6381	6.4221	6.4502	6.6388	6.9172	6.5569	6.4101	6.5655	6.547	6.9128	6.5743	6.4781	7.0431	6.2644	6.6448	6.6935	6.6842	6.5874	6.6598	6.8924	7.0849	7.1105	6.8913	6.7	6.9832	7.0107	7.2748	6.7673	6.6675
DDX51	6.1207	6.6462	6.6374	7.4645	7.8735	6.9373	6.6611	6.6771	7.1597	6.6757	6.4743	7.0643	6.4645	6.8921	6.9193	6.3688	6.9984	6.6838	6.869	6.1311	6.3204	6.2123	5.5845	6.4163	6.7565	6.2255	6.2359	6.7429	6.3594	6.5048	6.2845	6.3172	6.6455	6.1498	6.0256	6.3218	6.4192	6.9187	6.7306	6.8542	6.7714	7.1093	7.0738	6.8764	7.4444	6.8065	7.0859	6.8585	6.8611
TUBGCP3	6.1559	6.038	6.3428	6.6458	6.0294	7.0398	6.4418	6.4207	7.5254	6.9985	6.2407	5.9562	6.5575	5.8826	6.6353	6.3149	6.2017	6.1733	5.955	6.4769	6.2864	6.6799	6.0885	6.607	5.9873	6.8253	6.205	6.3432	6.4466	5.8208	6.3224	6.2534	5.6355	6.0017	6.2161	6.113	6.1064	6.0545	6.397	6.1837	6.2127	6.2556	6.3621	6.582	6.7506	6.1682	6.4359	6.4587	6.0903
SBDS /// SBDSP1	9.8713	9.627	9.5773	9.5336	9.1593	9.534	10.4691	9.6209	9.9782	9.7404	10.3458	9.3953	9.7932	9.2757	10.1077	9.9485	9.329	10.2705	9.963	9.2892	10.4092	9.8413	10.1441	9.5673	10.0103	9.7812	10.3107	10.431	10.1577	9.8742	10.0939	10.3897	10.0613	10.1727	9.8481	9.6286	9.3353	9.1123	9.7089	9.508	9.2577	9.3263	9.4593	9.7917	9.2879	9.4175	8.8211	9.7126	9.641
SNAPC5	8.6612	8.5596	8.7285	8.6003	8.9941	8.7564	9.2625	8.3238	9.3761	8.7857	8.9232	8.7475	8.4308	8.6893	8.8453	8.6982	8.9008	8.8052	8.809	8.6574	9.1827	8.6099	8.8504	8.8215	8.5053	8.6047	8.5442	9.4062	9.1721	8.5802	8.66	8.9437	8.7674	8.6436	8.6579	8.8113	8.8156	8.8289	9.0794	8.942	8.9318	8.9081	8.9942	9.3293	8.7894	9.1089	9.1475	9.4892	8.8952
ENTPD5	6.2388	5.6811	6.6881	6.4557	5.3246	6.3114	7.2039	6.9153	7.5348	6.0533	6.696	5.7771	6.8281	8.1396	5.6043	6.3117	5.7497	6.9696	5.8369	6.1587	6.6019	6.5236	6.1938	5.3775	6.3072	5.4877	6.2409	7.3994	6.3718	5.763	8.6405	6.6468	7.1992	5.8989	6.526	6.1738	6.276	6.2288	6.15	5.7822	5.352	5.966	6.1361	5.9161	5.2438	5.7405	5.9173	7.0359	6.5286
RBM33	7.0225	7.3419	6.8651	8.0439	7.4317	7.2916	7.5102	7.3438	7.7626	7.1981	7.8387	7.6757	7.3889	6.9611	6.9558	7.3409	7.7432	7.6323	7.2157	7.2305	7.2713	7.1821	6.7097	7.2358	7.6238	7.002	7.1582	7.903	7.8485	7.772	7.7072	6.9175	7.4153	6.6764	7.1398	7.0093	7.4705	7.2929	7.6388	7.2833	7.3166	7.6895	7.2785	7.5944	7.5642	7.4568	7.9385	8.6914	7.4266
LOC554202	3.5102	4.037	4.1647	3.6343	4.3186	4.0615	3.9181	3.7462	3.6502	4.0681	3.604	4.6847	3.7522	3.5695	4.9253	4.2427	3.8406	3.8323	3.9771	4.0986	4.0368	4.0422	3.6182	4.67	3.8553	3.944	4.3624	4.0157	4.9869	3.9192	4.0293	4.3123	4.1769	4.4847	5.0967	3.8638	4.1741	4.0604	4.9932	4.0415	3.5407	4.1134	3.6815	4.4845	3.9062	3.9505	3.8919	4.1707	3.9759
SPIN3	4.6941	4.4395	5.1032	4.2152	4.2596	4.7254	4.4714	4.6278	4.5105	4.8941	4.467	4.1327	4.5119	4.9604	5.3086	4.7063	4.1881	4.7883	4.6956	4.9874	4.2909	4.6672	4.3559	4.5995	4.1746	4.6388	4.8239	5.1672	4.3157	4.3472	5.3547	4.3099	4.3179	4.4245	4.4012	3.8267	4.3673	4.1852	4.4058	4.8959	4.1827	3.6183	4.9391	4.4177	5.1114	4.2179	4.2049	4.3215	5.014
TMTC4	4.1391	4.5034	4.1326	4.4137	4.382	4.4872	4.1862	4.3158	5.0164	4.2962	4.1665	4.0174	4.0804	4.2401	4.7649	4.0735	4.2832	4.5345	4.2153	4.0061	4.0674	4.2138	4.1156	4.4473	4.0848	4.08	4.0987	4.5214	4.5393	4.0344	4.671	3.9916	4.21	4.1746	4.24	4.0078	4.4734	4.5029	4.3575	4.3928	4.1842	4.5302	4.4104	4.2154	4.6056	4.0841	4.1575	4.9661	4.7212
TMEM185A	5.1213	5.3145	5.7186	5.1348	5.4599	5.3526	5.5594	5.0854	4.7204	4.8355	6.1486	5.0098	5.1685	5.1246	5.2569	5.6819	4.6679	5.0816	5.1946	5.0817	5.3546	5.1714	5.749	5.7833	5.0708	4.9968	4.9877	5.0623	5.6151	5.4912	5.5384	5.2978	5.2722	5.1075	5.1575	5.2535	5.2678	4.6569	4.7628	5.4972	5.1209	5.1569	5.2737	5.3797	4.8413	5.0076	5.2886	5.2314	5.5046
NBEAL1	7.5269	7.6915	8.32	7.6435	7.0429	7.5854	8.3688	7.9153	8.0515	7.3387	8.318	7.7121	9.2647	8.3971	7.7077	8.1834	7.3128	8.3791	7.301	7.6903	7.4498	7.8404	8.0462	7.0321	7.508	7.1024	7.3677	7.966	6.9425	7.4387	7.9812	7.8395	8.5905	7.5994	7.7395	7.8328	7.264	7.0866	6.9522	6.5604	6.4668	7.1055	6.4502	6.5423	6.6456	6.6465	6.7341	6.5245	6.7435
CDCP1	5.1783	6.6118	6.6381	6.6138	6.6641	5.9772	6.1445	6.1511	7.1263	5.3886	6.7131	5.8043	6.4228	5.5906	6.2496	6.5665	6.2829	5.822	5.9072	6.3922	5.9334	5.9453	5.6238	5.9671	6.6286	5.2355	6.3882	5.7495	6.6435	6.6233	5.8221	5.6879	6.503	5.3342	6.3406	6.16	6.2549	5.9022	6.2415	5.5937	5.5756	6.8586	5.6025	6.3073	6.245	5.8672	6.3869	6.554	5.5568
ULK2	5.8432	5.8145	5.8184	6.2726	6.1204	5.8514	5.9067	5.9182	5.6907	6.0482	5.7435	6.3814	5.5613	6.2144	6.0866	5.9747	6.1218	5.8981	5.7532	6.0216	5.6426	5.5663	5.4685	6.0718	6.127	5.5714	5.4948	6.1043	5.7454	5.665	5.6771	6.0111	6.0102	5.9469	5.834	5.9885	6.3652	5.9922	6.0483	6.2797	6.1431	6.3337	6.2329	5.7497	6.2356	6.0027	6.0974	6.3457	6.0133
SLC4A8	4.2211	4.149	4.1097	4.278	4.6582	3.8651	4.014	3.798	3.9688	4.3246	4.0877	3.7297	3.8615	3.9904	4.0082	4.2318	4.1904	4.0705	3.8596	3.954	4.1717	3.9805	3.8178	3.7939	4.3517	3.9374	3.8907	4.0461	4.2038	3.9269	3.692	3.918	3.924	3.9089	4.0014	4.1172	3.9219	3.9655	4.1382	3.891	4.071	4.0298	4.3694	4.2711	4.0856	4.1429	4.3532	3.886	4.0037
SSH2	4.2158	3.9356	3.5867	3.7216	3.9356	3.4731	3.582	3.6249	3.6199	4.3771	3.4507	3.5879	3.6514	3.7605	3.8116	3.8877	4.178	3.9668	3.5448	3.9906	3.7382	3.9805	4.3604	3.8284	3.5737	5.0172	3.8348	3.734	3.6894	3.9248	3.6383	3.3857	3.8926	4.1274	3.7526	3.761	3.2936	3.6102	3.7515	4.1408	3.9179	3.5999	3.7427	3.6393	3.4534	3.9905	4.0475	3.7094	3.8165
C5orf58	6.2732	6.7206	6.0092	5.9562	5.4885	6.0033	5.8025	5.8263	5.3782	7.2397	5.8939	5.9083	6.2395	5.4414	6.5205	6.1636	5.8864	6.2027	6.4488	5.9056	6.3627	6.6298	6.5838	6.3057	5.8822	7.9257	6.5179	5.92	6.2043	6.1051	5.2229	6.2271	5.5373	7.2538	6.1089	6.1409	6.0853	5.9791	5.6943	6.1972	6.1166	5.5584	6.2518	6.5645	5.8469	6.1549	5.7671	5.8801	5.802
PARP11	6.6566	6.0571	6.272	6.44	6.2777	5.4637	5.279	6.0698	4.9783	6.5197	5.8077	6.328	6.1569	6.229	5.9699	5.9246	6.619	6.0243	5.8848	6.746	5.9862	6.646	6.4853	6.1496	6.587	7.2508	6.0853	5.7236	5.8937	6.0739	5.7541	5.8943	6.4001	6.5413	6.2419	5.918	6.2664	6.2438	5.7586	6.1226	6.0823	5.9704	6.321	6.3868	6.2732	6.7893	7.1013	5.5181	5.9336
CCDC60	5.5832	5.7466	5.5543	5.7135	5.9253	5.5935	6.1785	5.3271	6.4962	5.0406	6.0488	5.2009	5.3055	5.5777	5.5277	5.8428	5.4335	6.2208	6.0427	5.4029	5.7521	5.4113	6.2067	5.657	6.0906	5.0361	5.6218	5.9541	6.0782	5.3404	5.4971	6.2021	5.8988	5.5561	5.3989	5.7854	5.9387	5.6201	5.3843	5.4692	5.812	5.9248	5.2208	6.171	5.1923	5.2179	5.7917	6.2391	5.8564
HSD17B12	5.0196	5.2813	4.9587	4.7544	5.0092	5.0003	5.4594	4.8852	5.2259	5.1815	5.0733	4.5401	5.0531	5.03	5.0421	5.2245	5.259	5.3185	5.0125	4.9281	5.019	4.8357	5.1841	5.3019	5.0253	5.0833	5.2871	4.8219	4.8809	5.0734	5.0975	4.9223	5.3824	5.3347	4.9242	4.7707	5.2228	5.0161	4.9694	4.8464	5.0111	5.3465	4.6966	4.9552	5.0682	5.1891	4.6112	4.9521	5.0523
NLGN4Y	4.6493	4.536	4.3183	4.8001	4.8358	4.7264	5.0502	4.4421	4.4599	4.436	4.5284	4.7378	4.3398	4.653	4.7718	4.4564	4.7651	4.5369	4.608	4.6006	5.0434	4.8143	4.8765	4.4597	4.6589	4.7536	4.4385	4.6478	4.6275	4.4958	4.6399	4.2526	4.5567	4.8343	4.5997	4.6841	4.7215	4.6108	4.7509	4.4079	4.4774	4.704	4.8217	4.7996	4.332	4.8118	4.4413	4.6444	4.7211
MSRB3	5.8035	5.9731	6.0935	6.1533	5.8927	5.7955	5.5097	5.4915	5.6618	5.4606	5.8154	5.236	5.37	5.8947	5.5501	5.5513	5.5711	5.0717	6.3706	5.9428	6.5894	5.9866	5.4763	5.9242	6.2928	6.3075	6.476	6.1062	6.1775	6.282	5.865	6.2472	5.9033	6.1167	6.1361	5.9901	6.145	6.1928	5.5342	6.27	5.7373	6.3629	5.5512	6.3514	5.9445	6.3392	5.9987	6.0219	5.7566
ADIG	7.2143	7.3097	7.4173	7.3355	7.4777	6.7775	6.9184	6.4652	6.2317	6.5956	7.0094	6.328	6.5179	6.9161	6.5664	6.9766	6.7682	6.7339	7.1791	7.254	7.3366	7.2745	7.0526	7.5047	7.6279	7.3245	7.084	7.059	7.1652	7.3929	7.2112	7.3183	7.2364	7.4737	7.1645	7.3818	7.4153	7.5546	6.463	7.0461	7.2493	7.3739	7.3274	6.9266	6.9773	7.0359	6.7894	7.3602	6.7383
FAM190B	2.9069	2.7847	2.9678	2.9587	3.1099	3.1964	3.2866	3.0256	3.2538	3.0132	3.3631	2.936	2.9706	3.0268	2.996	3.1846	2.945	3.2466	3.1472	3.0143	2.8761	3.0485	3.1864	3.0661	2.995	3.1657	2.9913	3.1628	2.9366	2.7232	3.1462	2.8768	2.936	2.7956	2.8607	3.0425	2.9155	2.9918	3.0572	3.1157	2.991	2.8831	3.3982	3.0514	3.1318	3.0453	3.17	3.4123	3.0211
RUFY2	5.2909	4.9541	5.0777	5.0811	4.8327	5.0738	5.2082	5.0603	4.9941	5.4724	5.0254	5.0667	5.656	5.1335	5.1522	5.3699	5.4252	5.1468	4.8871	5.3122	4.802	4.6455	5.1043	4.9872	4.7091	4.9326	4.6269	5.1667	5.1063	4.3031	4.7279	4.9578	5.138	5.1638	4.8942	4.8961	4.6245	5.0496	4.4341	4.5534	4.9487	4.4609	5.3921	4.6721	5.3014	4.9078	4.32	4.5483	4.8184
WDR78	5.1694	5.3053	6.1789	4.7401	4.8904	4.5728	6.4126	5.6468	5.5801	5.2114	6.5959	5.1571	5.9873	6.1264	4.3165	5.938	4.0385	6.0614	5.3824	5.187	5.7522	5.6774	4.7409	5.1175	4.7295	4.3155	5.328	6.2286	5.8881	5.1438	6.7024	4.7986	5.5153	5.1155	5.6271	4.7352	5.2585	5.3386	5.3593	4.6004	4.7628	4.7835	4.5729	5.0436	5.3899	4.3186	5.4208	6.2837	5.9767
SUGT1L1	3.1402	3.0339	2.9974	3.0062	3.2223	3.2947	3.152	3.0297	3.2558	3.1153	3.1657	3.1714	3.5048	3.0829	2.982	3.2735	3.0946	3.0161	3.2453	2.9319	3.0718	3.1372	3.0799	2.9705	3.1528	3.0357	3.084	3.1288	3.1966	3.1539	3.2443	2.9863	3.0902	2.9953	3.1071	3.3174	3.0755	2.9674	2.8514	3.034	2.8924	3.0211	3.0669	3.2442	2.9992	2.8902	3.008	3.0816	3.0848
C3orf15	4.949	4.4073	4.6822	4.3595	4.5763	4.3682	4.682	4.1463	4.5317	5.1312	4.2917	5.6653	4.7427	3.9511	5.3005	4.9213	4.4656	4.6837	4.4901	5.1543	5.3042	4.9422	5.5658	4.6726	4.2446	4.7702	4.5921	4.5021	4.7486	4.804	4.6495	5.2555	4.7501	4.4347	4.5097	5.1478	4.4188	4.93	4.0889	4.571	5.0065	4.6357	4.4872	5.7029	4.8407	4.8847	4.8437	4.4719	4.94
SLC33A1	7.1812	7.5391	7.0444	6.595	6.6909	7.0152	6.9572	6.9775	7.0273	7.188	7.382	7.0585	7.2971	6.2172	7.7449	7.5415	6.8045	7.3462	7.3588	6.8563	7.2836	6.9863	7.1398	7.4102	6.6423	7.3624	7.3481	7.3247	7.5431	7.3942	6.8815	7.6139	6.5735	7.3068	7.1806	7.4977	6.8012	6.7826	7.463	7.1177	6.8595	6.8623	7.2095	7.4972	6.657	7.1965	7.023	7.229	6.7455
CLDND1	11.2372	10.9724	10.7807	10.27	10.2832	11.1907	11.0549	10.9475	11.0826	11.5692	10.9724	11.2218	11.1666	10.7552	11.3907	11.1345	11.0248	11.2181	11.4407	10.7118	10.8694	11.1102	11.076	10.9651	9.3608	11.2946	10.9892	10.5115	10.8674	10.4157	10.3564	10.6995	9.8102	11.1883	10.7494	10.6973	10.174	10.5537	10.7874	10.8964	10.9824	9.8394	11.2073	10.7948	10.5307	10.5046	10.2371	10.5546	10.7444
OGDH	5.5669	5.5373	5.3699	5.8083	5.6318	5.67	5.9873	5.8072	6.3791	5.5201	5.8747	5.5227	5.5283	5.9057	5.7427	5.9902	5.7337	5.8949	5.0123	5.8739	6.1953	6.0721	6.0647	5.3789	6.0537	5.9338	5.8845	6.6518	5.8414	6.1636	6.0762	6.1023	6.1694	5.5837	5.876	5.9931	5.8155	5.8189	5.7606	5.5708	5.6305	5.6766	5.1094	5.5864	5.6259	5.8075	5.7302	6.0587	5.8801
PHF21A	6.5883	6.9863	6.2286	6.8161	7.1837	6.2207	5.7034	6.259	5.2807	7.2096	5.9594	6.7949	6.3215	6.3901	6.9587	6.184	7.309	6.3539	6.6682	6.5548	5.8973	6.1963	5.9091	7.1902	6.9256	7.6199	6.4605	5.6772	6.3945	6.553	5.7436	5.997	6.0235	6.9104	6.3716	6.3302	6.6343	6.1999	6.9336	6.9619	6.6586	6.4493	6.9489	6.7496	6.9405	7.3493	7.0221	6.157	6.5848
GDAP2	6.3661	6.2808	5.6418	4.9253	4.8885	6.3303	6.0503	6.3848	5.7311	6.5119	6.5788	6.315	6.3185	5.8799	6.1086	6.3751	6.2308	6.3235	6.385	5.9087	5.9402	6.1256	6.1954	6.1882	5.0162	6.1704	5.8106	5.4761	5.9575	5.8322	6.1969	6.2141	6.0304	6.1994	5.565	5.6577	5.3976	5.2209	5.8201	5.2354	4.9021	4.7988	5.3059	5.524	5.2921	5.3146	5.3985	4.7125	5.5001
MCPH1	5.1659	4.4373	4.8346	4.5089	4.2085	5.0164	5.3309	5.2776	6.1236	5.3215	4.4485	5.4829	4.8652	4.965	5.1377	5.1662	4.8454	5.1762	5.3762	4.6976	4.3831	5.0053	4.3916	4.8159	4.2643	5.0988	4.772	4.9911	5.2848	3.779	5.409	5.033	4.5627	4.8475	4.8523	4.932	4.3341	4.8435	5.5925	4.9433	4.8406	4.5669	4.1747	5.4082	5.0569	4.8537	5.1469	5.4119	5.6054
WFDC8	5.012	4.6272	4.7236	4.6452	4.732	4.571	5.0523	4.68	5.0225	4.9118	4.9679	4.685	4.6501	4.6563	4.7793	4.4019	5.0683	4.5437	4.5314	4.6627	5.0663	4.7163	4.8113	4.8202	4.98	4.5614	5.0037	5.328	4.5871	5.0329	4.7448	4.9733	4.685	4.7229	4.6984	4.8538	4.6592	5.059	4.7108	4.8897	4.7548	5.1039	4.6973	4.9176	4.7153	4.8813	4.9652	4.5089	4.7882
ZMYND11	4.6628	4.3888	3.8234	3.9882	4.5059	4.3175	4.3301	4.5641	4.2931	4.2817	3.969	4.5121	4.1089	3.9514	3.8705	4.5829	4.1437	4.0933	4.4353	4.3894	5.3506	4.4264	4.2935	4.6161	5.1887	4.5452	4.7133	4.5808	4.9498	5.0178	4.5937	4.5814	4.4108	4.7254	4.5374	4.6968	5.0188	4.5366	4.3782	4.7576	4.3363	4.9062	4.2388	4.6267	4.6558	4.7076	4.7236	4.6669	4.3126
ZNF446	6.9063	7.1749	7.2176	7.3973	7.4579	6.9002	7.0697	7.0021	7.1049	6.8978	7.1599	6.8808	6.8034	7.2438	6.6178	6.9212	6.9325	6.8028	6.9294	6.9743	7.0437	7.0856	6.8868	6.782	7.3808	6.7633	6.6753	7.1953	6.8196	7.0765	7.1504	7.2337	7.3741	7.0625	6.7916	7.1636	7.1927	7.1087	6.8042	7.0802	7.2129	7.514	6.8867	7.017	7.1476	7.3342	7.3036	7.3619	6.7837
TWIST2	5.5118	6.0266	5.6808	5.8919	5.7016	5.3159	5.7008	5.4142	5.6417	5.9578	5.1515	5.6284	5.2284	5.5567	5.2859	5.4873	5.7288	5.1768	5.3837	5.7241	5.7722	5.5046	5.517	5.7441	5.9456	6.5871	6.0149	5.7711	5.78	6.0251	5.3549	5.6142	5.6603	6.0994	5.5963	5.4308	5.7256	5.9526	5.6959	6.1539	5.6237	5.853	5.5763	5.8854	5.8608	6.3118	5.6925	5.6769	5.3364
FAM53B	5.7777	5.6279	5.5311	5.7043	5.7991	5.4064	5.5945	5.4305	5.0273	5.5598	5.698	5.525	5.3924	5.6915	5.5625	5.498	5.3806	5.3548	5.7714	5.9489	6.1055	5.72	5.5797	5.7765	6.0449	5.9622	5.9252	5.9767	6.0313	6.0087	6.2017	5.8263	5.8553	5.786	6.0317	5.8231	5.7989	5.9476	5.5269	5.5119	5.6979	5.7322	5.5058	5.9524	5.4262	5.7623	5.4456	5.8345	5.559
GOLGA7	6.8803	7.0331	6.6502	6.4153	5.8169	7.0111	7.7479	6.9732	7.5004	7.3704	7.8437	6.9055	7.2745	6.5733	7.7458	7.0119	6.6839	6.7981	7.3892	6.6432	7.4631	7.0756	7.326	6.7937	5.4618	7.4646	7.0591	7.4912	7.2311	6.1938	6.9436	6.8813	6.1977	7.0433	6.9236	6.5285	6.4018	6.009	7.0694	6.7643	6.4851	5.6546	6.6756	6.9704	6.6526	6.5445	6.3351	6.8991	6.8364
MBLAC1	6.7125	6.9927	6.8356	6.799	7.3456	6.7901	7.4896	6.3924	6.8278	6.5607	6.7322	6.6836	6.5921	6.7717	6.3558	6.7064	6.4428	6.9606	6.8964	6.6684	6.8704	6.555	6.8543	6.4792	7.092	6.3966	6.6929	7.1366	7.0451	6.734	6.9147	6.7935	7.0436	6.7915	6.7597	7.1035	6.8786	7.1156	6.6542	6.7659	7.0119	7.5575	6.6266	6.8035	6.6652	6.7284	6.6865	7.178	6.5225
ZMYM3	7.7147	7.498	7.5202	7.9092	8.5183	7.3366	7.737	7.2991	7.7432	7.0505	7.7637	7.9469	7.5052	7.5092	7.3872	7.7517	7.6495	7.1716	7.6141	7.7034	7.3428	7.132	7.3741	7.5304	7.7831	7.0665	7.0262	7.5826	7.6786	7.7113	7.5862	7.2576	7.6837	7.3837	7.5352	7.6656	7.8231	7.9023	7.4492	7.6373	7.9194	8.1573	7.6997	7.7219	8.1343	7.9735	8.1505	7.9213	7.7562
CD300LB	5.1284	4.7509	4.5416	5.0487	5.2199	4.6389	4.9542	4.7936	5.1015	4.9859	4.6883	4.6045	4.8599	4.708	4.653	5.0002	5.1263	4.5859	5.1711	4.8894	4.9158	4.3836	4.7567	5.0607	4.526	4.8459	4.8257	4.8948	5.1969	4.8842	4.4645	4.8678	4.4096	4.6949	4.6052	5.0782	4.9342	4.9382	4.6514	5.1763	4.5295	4.9284	5.0487	5.1826	5.0087	5.148	4.8462	5.2139	4.6819
C3orf33	5.0403	5.1622	5.1862	4.4074	5.3132	5.5444	5.5318	5.4139	5.6337	5.1238	5.173	5.2	5.2052	5.0196	5.1475	5.4949	4.5095	5.4234	5.7862	4.9281	5.2065	5.3229	4.5283	4.5951	4.7804	4.7504	5.0133	5.8343	5.0173	4.6621	5.7098	5.2159	4.6535	4.9755	4.8296	4.5464	4.9455	4.7222	5.2516	5.0091	5.1482	4.5329	5.1855	4.4556	4.604	4.1297	4.6565	5.0971	4.8818
ATP5S	7.2975	7.108	7.3571	7.4471	7.5572	7.2951	7.4832	7.3221	7.6179	7.3721	7.5162	7.2982	7.4427	7.2983	6.9749	7.7611	7.2336	7.3772	7.5013	7.5619	7.4448	7.2846	7.2471	6.9447	7.185	6.8975	7.0996	8.1568	7.6239	7.4751	7.6562	7.1862	7.3631	6.6521	7.211	7.2062	7.4374	7.2761	7.2171	6.6292	7.186	7.0847	7.2185	6.8056	7.2658	7.1892	7.2297	7.8372	7.2401
FAM126B	8.9305	9.6259	9.3676	8.7254	8.507	9.584	9.6998	9.5657	9.2821	9.8434	10.1199	9.2778	9.7427	9.2956	9.3607	9.7791	9.4257	10.0452	9.8402	9.8343	9.1093	9.3356	9.6093	8.9865	8.6446	9.5372	9.7328	9.0094	9.1431	9.055	9.64	9.3281	9.3124	9.6023	9.3381	9.1221	9.0778	8.779	8.8839	8.6685	8.5507	7.9949	9.0362	8.5404	8.1948	8.3801	8.0087	8.083	8.5046
LYNX1	5.3508	5.4369	5.6135	5.5226	5.9745	5.1883	5.4192	5.175	5.2717	5.3771	5.5246	5.763	4.8048	5.5649	5.3818	5.081	5.3554	5.3155	5.2058	5.3279	5.7009	5.335	5.3238	5.4985	5.4638	5.1917	5.4307	5.4709	5.4214	5.457	5.5344	5.848	5.464	5.2464	5.3953	5.4636	5.6636	5.4825	5.5755	5.3932	4.7794	5.6186	5.0949	5.2469	5.2792	5.4726	5.1798	5.4034	5.4604
SNX32	5.3205	4.9972	5.7675	5.6319	5.7191	5.1091	5.6068	5.1658	5.2237	4.8826	5.3789	5.0618	5.4199	6.3105	4.9664	5.2656	4.7501	5.0088	5.1739	5.392	5.4626	5.5884	5.5169	5.6036	6.1935	5.6399	5.6362	5.649	5.5488	5.6806	5.7711	5.2718	5.7155	5.6609	5.7794	5.7025	5.5953	5.5362	5.2495	5.4336	5.6598	5.3943	5.2406	5.2981	5.1626	5.3991	5.5198	5.6816	5.501
TRIM73 /// TRIM74	4.8821	4.5317	4.525	5.2468	5.2853	5.6641	5.5391	4.5455	5.3622	5.807	4.5473	5.2694	4.6555	5.0554	5.3385	4.5505	5.2781	5.6169	5.3417	5.0627	4.7364	4.5235	4.5127	4.1531	4.6751	4.1549	4.9885	4.6373	4.1853	4.7492	5.5353	5.3417	5.9275	5.0175	4.4697	4.5231	4.9708	5.667	4.7503	4.7438	6.0577	5.6354	5.4745	4.7275	5.6911	4.3839	5.4852	4.5067	5.1836
LOC554206	4.0888	3.5921	3.7879	3.9764	4.3922	4.1708	4.2104	3.9576	4.7994	4.1342	4.1499	3.8815	4.3229	4.1739	4.1077	4.2253	3.7536	4.3847	4.3166	4.2258	4.1084	3.9627	4.603	3.9811	4.1226	4.0819	3.769	4.8309	4.3948	4.1257	4.125	4.0624	4.0047	3.9473	3.6854	3.9824	4.0672	3.8052	4.379	4.0742	4.9957	4.3947	4.3862	4.4378	4.6756	4.137	4.1533	4.3571	4.1865
C11orf53	4.9339	4.9193	4.747	4.7558	4.9382	4.883	4.9663	4.2695	4.0496	4.5264	4.9466	4.6281	4.2517	4.945	4.7276	4.8493	4.4416	4.5995	4.6581	4.8196	4.9182	5.0486	4.8799	4.7397	5.1962	4.6037	4.9192	5.2587	4.9183	5.1349	4.894	5.081	4.7729	5.0781	4.5581	4.8335	5.0129	4.9828	4.6514	4.7625	4.7994	5.0548	4.9326	4.5679	4.8058	4.3715	4.6497	4.9416	4.7211
C10orf81	6.4417	8.1528	7.5434	8.0629	7.3289	7.2227	5.2137	7.2277	6.1802	6.7276	5.1383	7.6488	7.8581	6.0851	7.6152	6.8829	7.7208	7.1866	7.6943	7.914	6.6794	5.9642	6.3148	7.3147	7.648	5.4642	6.2691	5.0673	7.9697	7.11	6.1073	6.9126	6.8647	6.0081	7.9684	7.204	8.0044	6.471	8.8724	6.4245	7.9632	7.7357	7.4563	6.7017	6.2751	7.394	7.3248	6.3095	7.3227
C4orf23	6.4427	5.9178	6.143	6.093	6.0455	5.7359	5.8265	5.6212	6.1567	5.5404	5.8239	5.7488	5.8078	5.9014	5.5178	5.8406	5.5584	5.468	5.593	6.0296	6.6554	6.1209	6.3975	6.1376	6.7554	6.1877	6.3128	5.8805	5.9266	6.4927	6.2313	6.097	6.3437	6.1773	6.1421	6.3636	6.4203	6.4093	5.9528	5.737	5.9649	6.2176	5.7878	6.0155	5.9852	6.0215	5.9287	5.9277	5.9535
MANEA	5.0176	4.7133	4.481	4.8189	4.7318	4.7431	4.9078	4.7996	4.3448	5.2779	5.4666	5.1084	4.9355	4.2795	5.8762	4.5344	4.8813	4.7323	6.2012	5.3862	5.5972	5.4242	5.4024	5.9109	4.8576	5.4468	5.4275	5.2184	5.4409	5.5807	4.4812	5.2107	4.7953	5.9522	5.1628	5.0558	5.3723	4.9362	4.9809	5.0453	4.5046	4.22	4.9847	5.1183	4.2565	5.0312	4.7425	5.007	4.3633
[truncated: 19,598 more rows]
[truncated: 59 more columns]
