# Supplementary material for: Identification of potential diagnostic markers and molecular mechanisms of asthma and ulcerative colitis based on bioinformatics and machine learning
Source: Front Mol Biosci. 2025 May 15;12:1554304. doi: 10.3389/fmolb.2025.1554304 (PMC12119298; doi:10.3389/fmolb.2025.1554304)
Supplement: Supplementary file 2 [file DataSheet2.zip › Supplementary Material 2/Table S1-UC-DEGs.xls]

## Sheet: UC-DEGs
	logFC	AveExpr	t	P.Value	adj.P.Val	B	change
SLC6A14	5.00948	9.40916	21.5888	3.60E-41	7.46E-37	82.6066	UP
LOC389023	-3.51544	5.52403	-20.3159	7.34E-39	7.61E-35	77.4631	DOWN
DUOX2	4.91419	9.90939	17.4396	2.55E-33	1.76E-29	65.0584	UP
DPP10	-1.89685	3.9767	-17.1217	1.11E-32	5.53E-29	63.6197	DOWN
SLC23A1	-2.3977	5.63356	-17.0747	1.38E-32	5.53E-29	63.406	DOWN
IGH@ /// IGHG1 /// IGHM /// IGHV4-31 /// LOC100290146	1.97434	13.1042	17.0438	1.60E-32	5.53E-29	63.2651	UP
TIMP1	2.11541	11.399	16.9949	2.01E-32	5.95E-29	63.0421	UP
LCN2	2.83324	12.0915	16.4827	2.24E-31	5.80E-28	60.6875	UP
AQP7	-2.45237	6.44713	-15.5317	2.14E-29	4.93E-26	56.2243	DOWN
PARP8	1.75312	8.23116	14.8434	6.22E-28	1.29E-24	52.9228	UP
LPCAT1	1.57427	10.3951	14.7826	8.39E-28	1.58E-24	52.6285	UP
CXCL1	3.81494	10.238	14.7116	1.19E-27	2.06E-24	52.2837	UP
PI3	2.31351	12.4014	14.5404	2.79E-27	4.45E-24	51.4512	UP
NAT8B	-1.33451	6.17279	-14.4702	3.95E-27	5.86E-24	51.1084	DOWN
IL1RN	3.01776	10.0091	13.8317	9.71E-26	1.34E-22	47.967	UP
PRKG2	-1.34843	3.91876	-13.7803	1.26E-25	1.63E-22	47.7121	DOWN
TRHDE	-1.78789	3.97559	-13.7005	1.88E-25	2.28E-22	47.316	DOWN
S100P	1.74304	12.2343	13.6907	1.98E-25	2.28E-22	47.2675	UP
CYP2B6 /// CYP2B7P1	-2.99944	7.42794	-13.669	2.21E-25	2.35E-22	47.1595	DOWN
LANCL3	-1.27281	3.94407	-13.6641	2.27E-25	2.35E-22	47.135	DOWN
MEP1B	-3.01546	6.04468	-13.4974	5.28E-25	5.21E-22	46.3046	DOWN
LRRN2	-1.41107	5.84459	-13.4857	5.60E-25	5.28E-22	46.2465	DOWN
PLAC2	-2.0647	4.55712	-13.4221	7.74E-25	6.70E-22	45.9285	DOWN
TRIM29	2.88562	7.53132	13.4217	7.75E-25	6.70E-22	45.9266	UP
PDE6A	-2.07099	5.67545	-13.4105	8.20E-25	6.81E-22	45.8708	DOWN
NPY1R	-2.62659	6.31319	-13.3202	1.30E-24	1.04E-21	45.4185	DOWN
APOBEC3B	-2.35238	7.46399	-13.2853	1.55E-24	1.19E-21	45.2441	DOWN
HSPB3	-2.11141	4.94658	-13.0697	4.67E-24	3.36E-21	44.1612	DOWN
VLDLR	-1.74935	4.46483	-13.0665	4.75E-24	3.36E-21	44.1447	DOWN
SCUBE2	-1.71481	6.73894	-13.0619	4.87E-24	3.36E-21	44.1216	DOWN
IFI16	1.40227	9.78877	13.0242	5.90E-24	3.95E-21	43.9319	UP
B4GALNT2	-1.81864	5.16345	-13.0117	6.29E-24	4.08E-21	43.8691	DOWN
CFB	2.18418	10.2469	12.995	6.85E-24	4.31E-21	43.7849	UP
WSCD1	-2.23049	6.48402	-12.9874	7.13E-24	4.35E-21	43.7464	DOWN
ARHGEF3	1.11621	9.03898	12.9032	1.10E-23	6.51E-21	43.3219	UP
CNTN4	-1.42375	5.70634	-12.7819	2.05E-23	1.18E-20	42.7086	DOWN
NAT8 /// NAT8B	-1.34485	4.28769	-12.7307	2.67E-23	1.49E-20	42.4497	DOWN
MMP3	5.10558	9.31283	12.7189	2.83E-23	1.55E-20	42.3898	UP
COL6A3	1.60091	10.7752	12.6396	4.26E-23	2.27E-20	41.9878	UP
CYP2B7P1	-2.8432	5.23988	-12.6167	4.80E-23	2.49E-20	41.8717	DOWN
ACSF2	-2.01349	7.88675	-12.5672	6.19E-23	3.13E-20	41.6206	DOWN
CXCL3	2.55981	9.01779	12.529	7.55E-23	3.73E-20	41.4265	UP
UBE2L6	1.256	10.5051	12.47	1.02E-22	4.94E-20	41.1263	UP
VCAM1	1.34013	10.3041	12.4358	1.22E-22	5.76E-20	40.9524	UP
CHI3L1	5.21713	9.61809	12.4193	1.33E-22	6.13E-20	40.8688	UP
DUOXA2	3.24296	9.01009	12.397	1.49E-22	6.74E-20	40.7549	UP
LIPC	-1.58402	4.37054	-12.3813	1.62E-22	7.10E-20	40.675	DOWN
SERPINA1	1.07813	11.976	12.3785	1.64E-22	7.10E-20	40.6608	UP
S100A8	4.31117	9.99598	12.2918	2.58E-22	1.07E-19	40.2188	UP
CDKN2BAS	-2.1682	4.4532	-12.2751	2.81E-22	1.14E-19	40.1338	DOWN
TGM2	2.10922	9.17505	12.2277	3.59E-22	1.40E-19	39.8918	UP
OSTalpha	-3.74549	7.27475	-12.2247	3.65E-22	1.40E-19	39.8767	DOWN
CDH3	2.41232	6.73001	12.0668	8.29E-22	3.13E-19	39.0695	UP
AQP8	-4.77307	8.20465	-12.0294	1.01E-21	3.73E-19	38.8785	DOWN
ZNF575	-1.70478	7.29334	-12.0168	1.08E-21	3.91E-19	38.8137	DOWN
ASPHD2	1.34405	6.9893	11.9868	1.26E-21	4.42E-19	38.66	UP
CPT1A	-1.22299	9.08966	-11.8777	2.22E-21	7.54E-19	38.101	DOWN
ETNK1	-1.60591	8.70905	-11.8006	3.32E-21	1.09E-18	37.7053	DOWN
CNGA1	-1.79306	5.5056	-11.7938	3.44E-21	1.11E-18	37.6703	DOWN
PDZK1IP1	1.96779	11.5837	11.7769	3.75E-21	1.18E-18	37.5838	UP
TMEM173	1.25878	7.8345	11.6899	5.91E-21	1.83E-18	37.1365	UP
C10orf116	-1.51247	10.6774	-11.586	1.02E-20	3.10E-18	36.6023	DOWN
ME3	-1.17793	8.31629	-11.5797	1.05E-20	3.16E-18	36.5699	DOWN
GABBR1 /// UBD	2.85818	10.6201	11.5156	1.47E-20	4.36E-18	36.2396	UP
BTN3A3	1.07614	9.31876	11.4829	1.75E-20	5.10E-18	36.0712	UP
SLC25A34	-2.00682	7.32212	-11.4709	1.86E-20	5.28E-18	36.0098	DOWN
IGDCC4	1.91647	8.38486	11.4619	1.95E-20	5.46E-18	35.963	UP
PITX2	-2.77754	3.53293	-11.4532	2.04E-20	5.64E-18	35.9184	DOWN
ABCB11	-1.1667	3.67078	-11.334	3.81E-20	1.01E-17	35.3038	DOWN
CYP2B6	-3.01482	6.49131	-11.3319	3.85E-20	1.01E-17	35.293	DOWN
MMP12	2.5814	10.7807	11.3255	3.98E-20	1.03E-17	35.2601	UP
CTSK	1.74954	9.46619	11.2465	6.03E-20	1.52E-17	34.8522	UP
CD55	1.99091	10.6809	11.2269	6.68E-20	1.67E-17	34.7511	UP
ABCG2	-3.19653	8.42358	-11.2226	6.83E-20	1.69E-17	34.7287	DOWN
APOL1	1.70509	9.52655	11.1491	1.00E-19	2.42E-17	34.3493	UP
CDK20	-1.17621	6.97067	-11.141	1.05E-19	2.47E-17	34.3072	DOWN
NEURL1B	-1.55856	8.93112	-11.1171	1.19E-19	2.77E-17	34.1839	DOWN
SLC22A5	-1.46372	9.5002	-11.1007	1.30E-19	2.99E-17	34.0991	DOWN
ANXA1	1.84813	9.94769	11.0907	1.37E-19	3.11E-17	34.0473	UP
WDR78	-1.84763	5.78979	-11.0823	1.43E-19	3.18E-17	34.0037	DOWN
BACE2	1.22755	10.309	11.0338	1.84E-19	4.02E-17	33.7531	UP
PIM3	1.05108	9.81353	11.0247	1.93E-19	4.17E-17	33.7062	UP
WARS	1.90309	8.53374	10.9886	2.34E-19	4.99E-17	33.5192	UP
COL4A1	1.5706	10.2222	10.928	3.21E-19	6.73E-17	33.2056	UP
SLC39A2	-1.54597	4.26779	-10.9182	3.38E-19	7.01E-17	33.1551	DOWN
TNIP3	3.88206	7.03142	10.8927	3.87E-19	7.94E-17	33.0232	UP
C2CD4A	2.39878	7.35366	10.8544	4.73E-19	9.52E-17	32.8247	UP
CCNJL	-1.68509	7.93036	-10.8509	4.82E-19	9.61E-17	32.8068	DOWN
SLCO4A1	1.17942	7.09998	10.8401	5.10E-19	1.01E-16	32.7508	UP
LYN	1.21345	10.1001	10.833	5.29E-19	1.03E-16	32.7141	UP
CD40	1.67322	7.73537	10.8327	5.30E-19	1.03E-16	32.7124	UP
AMACR /// C1QTNF3	-1.68188	7.07684	-10.8286	5.42E-19	1.04E-16	32.6913	DOWN
LOC100287525	-1.03813	7.24947	-10.8205	5.65E-19	1.07E-16	32.6493	DOWN
MMP10	3.41312	7.38067	10.8036	6.18E-19	1.15E-16	32.5621	UP
FGFR2	-1.95489	8.82642	-10.7984	6.35E-19	1.18E-16	32.5351	DOWN
PDK2	-1.1272	6.96815	-10.796	6.43E-19	1.18E-16	32.5224	DOWN
HSD3B2	-2.78909	4.80747	-10.781	6.96E-19	1.27E-16	32.4447	DOWN
FREM2	-1.12295	3.3966	-10.7757	7.15E-19	1.28E-16	32.4176	DOWN
PHYH	-1.25519	9.0771	-10.7353	8.85E-19	1.56E-16	32.2079	DOWN
ANK3	-1.58069	8.49305	-10.7345	8.89E-19	1.56E-16	32.204	DOWN
PPP2R3A	-1.21444	5.84575	-10.7266	9.26E-19	1.60E-16	32.1631	DOWN
INPP5J	-1.68377	7.75673	-10.7023	1.05E-18	1.79E-16	32.037	DOWN
IKBIP	1.53917	7.2947	10.6923	1.11E-18	1.87E-16	31.9855	UP
SAA1 /// SAA2	4.05164	9.14998	10.6889	1.13E-18	1.89E-16	31.9679	UP
RDH5	-1.14502	7.12133	-10.6853	1.15E-18	1.91E-16	31.9493	DOWN
IFITM2	1.11229	11.7762	10.6757	1.21E-18	1.99E-16	31.8996	UP
NNMT	1.99504	10.5335	10.6685	1.26E-18	2.05E-16	31.8622	UP
FLJ35024	-1.74597	4.24518	-10.666	1.27E-18	2.07E-16	31.8491	DOWN
ITGA5	1.6961	9.10284	10.6596	1.32E-18	2.12E-16	31.8162	UP
GBA3	-3.03019	5.67476	-10.6037	1.77E-18	2.80E-16	31.5262	DOWN
PLA2G2A	1.55752	12.354	10.6012	1.79E-18	2.82E-16	31.5133	UP
RHOU	-1.64807	8.57	-10.5939	1.86E-18	2.91E-16	31.4754	DOWN
UGT2A3	-2.89009	5.79863	-10.5742	2.07E-18	3.20E-16	31.3733	DOWN
RTEL1 /// TNFRSF6B	1.47478	7.76887	10.5332	2.56E-18	3.94E-16	31.1609	UP
VNN1	2.49068	7.85047	10.5017	3.03E-18	4.55E-16	30.9975	UP
MMP1	2.8442	10.9381	10.4991	3.07E-18	4.58E-16	30.9843	UP
ECSCR	1.73108	8.69188	10.486	3.29E-18	4.87E-16	30.9162	UP
FAM5C	-2.12884	4.66554	-10.4784	3.42E-18	5.03E-16	30.877	DOWN
PHLPP2	-1.79926	8.84155	-10.4729	3.52E-18	5.15E-16	30.8482	DOWN
C2orf54	-1.16062	5.26082	-10.4592	3.79E-18	5.49E-16	30.7776	DOWN
CXCL9	2.97889	8.80894	10.4519	3.93E-18	5.67E-16	30.7397	UP
ARMCX3	1.00324	9.33461	10.4099	4.91E-18	7.02E-16	30.5217	UP
GUCY1B3	1.9518	6.26245	10.3627	6.29E-18	8.94E-16	30.2773	UP
SAMD9L	1.50227	9.01927	10.358	6.45E-18	9.11E-16	30.2526	UP
HLA-DMA	1.14464	10.6421	10.3381	7.16E-18	1.00E-15	30.1498	UP
MSN	1.09905	9.60164	10.3322	7.39E-18	1.02E-15	30.1192	UP
SPARC	1.01303	11.5042	10.332	7.40E-18	1.02E-15	30.1178	UP
C7orf31	-1.38467	7.40889	-10.289	9.28E-18	1.26E-15	29.8953	DOWN
FAM189A1	-2.052	5.80892	-10.2878	9.34E-18	1.26E-15	29.8887	DOWN
CHST2	1.95232	7.83627	10.2829	9.58E-18	1.28E-15	29.8635	UP
RBKS	-1.08468	7.83034	-10.2813	9.66E-18	1.28E-15	29.8554	DOWN
NPY	-1.89393	5.73572	-10.2669	1.04E-17	1.38E-15	29.7803	DOWN
C3orf32	-1.14768	5.89204	-10.2495	1.14E-17	1.50E-15	29.6905	DOWN
C13orf15	1.5513	7.633	10.245	1.17E-17	1.53E-15	29.6671	UP
DRAM1	1.42766	8.94672	10.2376	1.22E-17	1.58E-15	29.6285	UP
CLDN2	2.25719	7.14249	10.2262	1.29E-17	1.65E-15	29.5694	UP
RUNDC3B	-1.26127	4.97792	-10.223	1.31E-17	1.67E-15	29.553	DOWN
MMP9	2.56551	8.63383	10.215	1.37E-17	1.73E-15	29.5115	UP
ISG20	1.22355	10.8773	10.212	1.39E-17	1.75E-15	29.4959	UP
ABCB1 /// ABCB4	-1.34213	8.56961	-10.1914	1.55E-17	1.94E-15	29.3891	DOWN
C7orf10	-1.72502	6.37631	-10.1782	1.66E-17	2.07E-15	29.3204	DOWN
KIAA1737	-1.14885	8.67786	-10.1725	1.71E-17	2.11E-15	29.2912	DOWN
SERF1A	-1.33095	9.02201	-10.1718	1.72E-17	2.11E-15	29.2873	DOWN
ABCB1	-2.06709	7.52846	-10.1664	1.77E-17	2.16E-15	29.2595	DOWN
FRMD1	-1.75822	6.92994	-10.1655	1.78E-17	2.16E-15	29.255	DOWN
DEFB1	-2.45707	7.55346	-10.162	1.81E-17	2.19E-15	29.2364	DOWN
FSTL1	1.27002	9.87215	10.1535	1.89E-17	2.27E-15	29.1926	UP
HAPLN3	1.92907	8.12809	10.1279	2.17E-17	2.59E-15	29.0598	UP
ACADS	-1.32428	8.17433	-10.1168	2.30E-17	2.72E-15	29.0026	DOWN
ENTPD5	-1.6229	6.57002	-10.0999	2.51E-17	2.96E-15	28.9146	DOWN
IL8	3.99739	8.53325	10.096	2.57E-17	3.01E-15	28.8943	UP
FLJ32063	-2.79887	5.33413	-10.0629	3.05E-17	3.54E-15	28.7231	DOWN
PFKFB3	1.20552	11.1187	10.0442	3.37E-17	3.88E-15	28.6258	UP
LOC100286922	-1.60855	4.23452	-10.0296	3.64E-17	4.17E-15	28.5502	DOWN
TMEM63C	-1.69003	5.66994	-10.0242	3.74E-17	4.27E-15	28.5224	DOWN
C4BPB	2.29382	10.2088	10.0167	3.89E-17	4.41E-15	28.4835	UP
TRIB2	1.74448	9.24085	10.0144	3.94E-17	4.44E-15	28.4718	UP
FBXO6	1.44221	7.49347	10.0112	4.01E-17	4.50E-15	28.4549	UP
FMO4	-1.59964	5.89299	-10.0079	4.08E-17	4.55E-15	28.4377	DOWN
GNA15	1.29875	7.3065	10.0049	4.14E-17	4.57E-15	28.4225	UP
RILPL2	1.11762	8.17491	9.98199	4.68E-17	5.13E-15	28.3036	UP
TNC	2.66615	8.87344	9.97252	4.92E-17	5.37E-15	28.2545	UP
CYR61	2.35151	7.2126	9.96946	5.00E-17	5.42E-15	28.2387	UP
PIK3R3	1.19552	8.89299	9.956	5.36E-17	5.79E-15	28.1689	UP
LOC286052	-1.02081	8.53218	-9.94691	5.63E-17	6.01E-15	28.1218	DOWN
APOL3	1.32688	8.22248	9.94221	5.77E-17	6.13E-15	28.0975	UP
KIAA0802	1.88142	6.50083	9.93969	5.84E-17	6.18E-15	28.0844	UP
ADAMTS1	1.82318	7.27289	9.93877	5.87E-17	6.18E-15	28.0796	UP
TECPR2	-1.24021	7.92153	-9.93031	6.14E-17	6.43E-15	28.0358	DOWN
LOC553103	-1.29476	4.76005	-9.89574	7.36E-17	7.60E-15	27.8567	DOWN
MYEOV	1.70454	8.11564	9.8626	8.77E-17	8.96E-15	27.685	UP
LOC25845	-1.82535	7.8368	-9.85811	8.98E-17	9.13E-15	27.6618	DOWN
THY1	1.73714	7.54045	9.85536	9.11E-17	9.22E-15	27.6475	UP
SNX30	-1.03615	8.53226	-9.8391	9.92E-17	9.89E-15	27.5633	DOWN
GALNT2 /// LOC100132910	1.0724	7.95134	9.83335	1.02E-16	1.01E-14	27.5335	UP
HOXA2	-1.08012	6.71222	-9.82814	1.05E-16	1.04E-14	27.5065	DOWN
GZMK	2.05364	8.3089	9.80527	1.19E-16	1.15E-14	27.3881	UP
PARP9	1.10201	9.98073	9.80034	1.22E-16	1.17E-14	27.3626	UP
LAMP3	2.40958	8.65546	9.78357	1.33E-16	1.27E-14	27.2758	UP
SERPING1	1.43184	9.71403	9.75623	1.53E-16	1.45E-14	27.1342	UP
SIK1	2.04971	6.72277	9.75344	1.56E-16	1.47E-14	27.1197	UP
DHRS11	-2.06595	7.67526	-9.74239	1.65E-16	1.55E-14	27.0625	DOWN
PLAU	1.86178	8.25011	9.73771	1.69E-16	1.58E-14	27.0383	UP
CALU	1.17509	9.77571	9.7307	1.76E-16	1.63E-14	27.002	UP
SDR16C5	1.75711	9.60873	9.72179	1.84E-16	1.70E-14	26.9559	UP
SRI	-1.56958	8.91956	-9.71396	1.92E-16	1.77E-14	26.9154	DOWN
FGR	2.18258	8.25571	9.71136	1.94E-16	1.78E-14	26.9019	UP
CLYBL	-1.21728	8.565	-9.67939	2.30E-16	2.10E-14	26.7365	DOWN
DUSP4	1.65052	7.76283	9.65493	2.61E-16	2.37E-14	26.6099	UP
GRAMD1C	-1.08598	6.71711	-9.65269	2.65E-16	2.39E-14	26.5983	DOWN
ICAM1	1.73996	8.17742	9.63986	2.83E-16	2.54E-14	26.5319	UP
PEX11A	-1.36135	7.77486	-9.6311	2.96E-16	2.64E-14	26.4866	DOWN
C2CD4B	1.48536	6.73415	9.59997	3.49E-16	3.06E-14	26.3256	UP
SNX10	1.94584	7.89787	9.55602	4.40E-16	3.79E-14	26.0983	UP
TMEM56	-1.68491	8.04115	-9.54788	4.59E-16	3.93E-14	26.0562	DOWN
KLHL5	1.45809	5.32016	9.54512	4.66E-16	3.98E-14	26.0419	UP
MTMR11	-1.038	10.1536	-9.53739	4.85E-16	4.11E-14	26.002	DOWN
CYP4F2	-1.98094	4.92117	-9.53478	4.92E-16	4.15E-14	25.9885	DOWN
KIAA1949	1.28352	7.4611	9.5325	4.98E-16	4.18E-14	25.9767	UP
ASB13	-1.02266	8.45039	-9.5304	5.03E-16	4.21E-14	25.9659	DOWN
TNNC2	-1.06451	5.98673	-9.4948	6.07E-16	5.01E-14	25.7819	DOWN
ABCA12	1.75065	5.66635	9.47856	6.61E-16	5.43E-14	25.6979	UP
C3	2.31234	11.0097	9.47719	6.65E-16	5.43E-14	25.6909	UP
TRIM22	1.61541	9.12826	9.46707	7.02E-16	5.71E-14	25.6386	UP
PSMB9	1.06291	10.2043	9.46099	7.25E-16	5.87E-14	25.6071	UP
IDO1	3.06074	8.04447	9.45968	7.30E-16	5.89E-14	25.6004	UP
BIRC3	1.32346	10	9.43633	8.25E-16	6.63E-14	25.4798	UP
SLC26A2	-3.81091	7.98256	-9.43557	8.28E-16	6.63E-14	25.4759	DOWN
SERPINA3	2.95984	7.92924	9.42396	8.80E-16	7.02E-14	25.4159	UP
RAB40B	-1.13327	8.13251	-9.40535	9.70E-16	7.68E-14	25.3198	DOWN
PDE4B	2.32279	8.28505	9.40191	9.88E-16	7.79E-14	25.302	UP
UGT1A6	-1.98674	9.32952	-9.40029	9.97E-16	7.83E-14	25.2936	DOWN
LOC643733	1.093	8.92741	9.39702	1.01E-15	7.93E-14	25.2768	UP
LDHD	-1.66052	6.96561	-9.39415	1.03E-15	7.98E-14	25.262	DOWN
ACOX2	-1.10956	7.0018	-9.39315	1.03E-15	7.98E-14	25.2568	DOWN
ANXA6	1.17865	10.0997	9.39309	1.03E-15	7.98E-14	25.2565	UP
COL1A2	1.21959	11.1353	9.36619	1.19E-15	9.12E-14	25.1176	UP
CARD6	1.41846	8.15527	9.33913	1.37E-15	1.04E-13	24.978	UP
COL5A2	1.28818	9.5302	9.32952	1.44E-15	1.08E-13	24.9284	UP
SLC7A5	1.67258	8.14389	9.32918	1.45E-15	1.08E-13	24.9266	UP
TMEM171	-1.2812	7.9039	-9.31402	1.57E-15	1.17E-13	24.8484	DOWN
ZC3H12A	1.2216	7.19753	9.30056	1.68E-15	1.25E-13	24.779	UP
PLA1A	1.85581	7.1438	9.28967	1.78E-15	1.31E-13	24.7229	UP
TSPAN18	1.20062	6.77229	9.28112	1.86E-15	1.36E-13	24.6788	UP
FLJ37644 /// LOC727973	-1.2068	5.69444	-9.27194	1.95E-15	1.42E-13	24.6314	DOWN
HCLS1	1.42157	9.70816	9.26812	1.99E-15	1.43E-13	24.6117	UP
HOXA9	-1.02107	7.76295	-9.25912	2.09E-15	1.49E-13	24.5653	DOWN
EOMES	1.62715	7.61581	9.25062	2.18E-15	1.55E-13	24.5215	UP
CCL11	1.75158	10.1087	9.25007	2.19E-15	1.55E-13	24.5186	UP
ANXA5	1.08184	9.74117	9.24729	2.22E-15	1.56E-13	24.5043	UP
SLC6A20	2.19449	6.46593	9.2464	2.23E-15	1.57E-13	24.4997	UP
CADM1	1.80877	7.09817	9.23699	2.35E-15	1.64E-13	24.4512	UP
GPX8	1.59479	8.73235	9.23642	2.35E-15	1.64E-13	24.4483	UP
KYNU	2.36838	6.42018	9.23273	2.40E-15	1.66E-13	24.4293	UP
RICH2	-1.40004	8.54069	-9.23266	2.40E-15	1.66E-13	24.4289	DOWN
OSBPL3	1.26656	7.06169	9.23247	2.40E-15	1.66E-13	24.4279	UP
LCP2	1.63162	7.7553	9.23151	2.41E-15	1.66E-13	24.423	UP
ETFDH	-1.03594	8.53765	-9.22947	2.44E-15	1.67E-13	24.4125	DOWN
FAM65C	1.62883	7.78233	9.22441	2.51E-15	1.71E-13	24.3864	UP
CNKSR3	-1.36753	7.33416	-9.22311	2.52E-15	1.72E-13	24.3797	DOWN
TP53TG1	-1.36406	8.04595	-9.21603	2.62E-15	1.78E-13	24.3432	DOWN
OLFM4	1.36464	12.6597	9.20435	2.78E-15	1.88E-13	24.283	UP
FCGR3B	3.39542	7.94849	9.20124	2.83E-15	1.91E-13	24.267	UP
RAMP2	1.25744	6.82311	9.19673	2.90E-15	1.95E-13	24.2437	UP
HSD17B2	-1.76099	10.1508	-9.19114	2.98E-15	2.00E-13	24.215	DOWN
BCL2A1	2.64931	9.13378	9.18925	3.01E-15	2.01E-13	24.2052	UP
SLC16A14	1.44001	7.42431	9.18665	3.05E-15	2.03E-13	24.1918	UP
KDELR3	1.49923	8.75183	9.17853	3.19E-15	2.11E-13	24.15	UP
CDC14A	-1.22309	6.30834	-9.17074	3.32E-15	2.19E-13	24.1099	DOWN
FAM125A	1.29273	6.78442	9.16905	3.35E-15	2.21E-13	24.1012	UP
SLC17A9	1.25552	7.44703	9.16183	3.48E-15	2.28E-13	24.064	UP
GREM1	2.80468	8.03828	9.16028	3.51E-15	2.29E-13	24.056	UP
LOC100287411	-1.56887	7.05655	-9.14861	3.73E-15	2.43E-13	23.996	DOWN
CH25H	1.19629	7.57707	9.13956	3.91E-15	2.54E-13	23.9494	UP
SELP	2.33193	7.77871	9.13072	4.09E-15	2.65E-13	23.9039	UP
CD44	1.5734	8.88313	9.1292	4.13E-15	2.65E-13	23.896	UP
C10orf108	-1.5388	6.47931	-9.1281	4.15E-15	2.66E-13	23.8903	DOWN
CTSH	1.08751	10.578	9.12362	4.25E-15	2.70E-13	23.8673	UP
REG4	2.80226	10.2893	9.12216	4.28E-15	2.72E-13	23.8598	UP
IL1B	3.13224	8.50342	9.09687	4.89E-15	3.08E-13	23.7297	UP
EMR2	2.08391	5.75886	9.09461	4.95E-15	3.11E-13	23.718	UP
TGFBI	1.00109	11.4105	9.09403	4.96E-15	3.11E-13	23.7151	UP
SYNE1	1.05869	8.42398	9.09362	4.97E-15	3.11E-13	23.713	UP
TDO2	2.54948	7.15351	9.06168	5.87E-15	3.65E-13	23.5487	UP
PRDX4	1.02661	10.5615	9.05633	6.04E-15	3.74E-13	23.5211	UP
C1R	1.33799	9.97403	9.05468	6.09E-15	3.76E-13	23.5126	UP
ICAM2	1.1987	8.83417	9.04561	6.39E-15	3.91E-13	23.466	UP
LOC100422737	-1.71617	5.80091	-9.04376	6.45E-15	3.94E-13	23.4565	DOWN
IGKC	1.00147	12.8533	9.03367	6.80E-15	4.14E-13	23.4046	UP
PHLDA1	1.84549	7.18318	9.02263	7.21E-15	4.37E-13	23.3479	UP
ADAM19	1.45013	9.91534	9.01891	7.35E-15	4.43E-13	23.3288	UP
OLFML2B	1.18413	6.73729	9.01423	7.53E-15	4.53E-13	23.3047	UP
TUBB6	1.13869	9.13272	9.0068	7.83E-15	4.69E-13	23.2665	UP
IGKV1D-13	1.03563	12.2375	8.99286	8.42E-15	5.03E-13	23.1949	UP
AGPAT4	1.37728	7.45867	8.9813	8.94E-15	5.31E-13	23.1355	UP
TMEM158	1.3888	7.26163	8.97944	9.03E-15	5.35E-13	23.126	UP
CBR3	1.17711	8.69563	8.97747	9.12E-15	5.39E-13	23.1159	UP
ETS1	1.00688	8.86511	8.97193	9.39E-15	5.53E-13	23.0874	UP
CNNM2	-1.8974	5.58235	-8.96855	9.56E-15	5.62E-13	23.0701	DOWN
CFP	1.60259	6.24443	8.96353	9.81E-15	5.73E-13	23.0443	UP
ARHGEF37	-1.11085	7.59296	-8.95966	1.00E-14	5.83E-13	23.0244	DOWN
PIM2	1.21461	10.2731	8.95097	1.05E-14	6.07E-13	22.9798	UP
ANGPTL2	1.57624	8.13914	8.95001	1.05E-14	6.08E-13	22.9749	UP
SLC3A1	-2.40964	7.73459	-8.93806	1.12E-14	6.43E-13	22.9135	DOWN
LOC100288092	-1.89736	8.27852	-8.93779	1.12E-14	6.43E-13	22.9121	DOWN
BGN	1.87351	8.44937	8.93222	1.16E-14	6.58E-13	22.8835	UP
MAP7D2	-1.13695	4.39127	-8.92999	1.17E-14	6.62E-13	22.8721	DOWN
PLCD1	-1.36352	7.24901	-8.92732	1.19E-14	6.70E-13	22.8584	DOWN
GPR183	1.69298	8.53267	8.9203	1.23E-14	6.91E-13	22.8224	UP
NETO2	-1.30143	6.09954	-8.91705	1.25E-14	6.99E-13	22.8057	DOWN
CHAD	-1.29772	5.21925	-8.91703	1.25E-14	6.99E-13	22.8056	DOWN
CPXM1	1.66127	7.07459	8.90665	1.32E-14	7.36E-13	22.7524	UP
HMGCS2	-3.39817	9.38976	-8.90559	1.33E-14	7.38E-13	22.7469	DOWN
DEFB4A	4.58366	8.71213	8.90516	1.33E-14	7.38E-13	22.7447	UP
TEX11	-2.11771	6.6286	-8.89625	1.39E-14	7.69E-13	22.699	DOWN
RGS2	1.16927	10.6386	8.88727	1.46E-14	8.02E-13	22.653	UP
IGK@ /// IGKC /// LOC652493 /// LOC652694	1.1324	12.186	8.88453	1.48E-14	8.09E-13	22.6389	UP
SLFN11	1.4601	8.79149	8.88415	1.48E-14	8.09E-13	22.6369	UP
OTC	-1.14765	3.80561	-8.88397	1.49E-14	8.09E-13	22.636	DOWN
ROBO1	1.54835	9.04545	8.88285	1.49E-14	8.12E-13	22.6302	UP
CNTN3	-1.43389	4.14379	-8.88123	1.51E-14	8.14E-13	22.622	DOWN
SLC10A2	-1.11591	3.34401	-8.87815	1.53E-14	8.25E-13	22.6062	DOWN
CREB3L2	1.039	10.2332	8.86735	1.62E-14	8.66E-13	22.5508	UP
DMBT1	2.35832	11.1094	8.86474	1.64E-14	8.76E-13	22.5374	UP
IRS1	1.07841	8.6986	8.86075	1.68E-14	8.92E-13	22.517	UP
LOC541471 /// NCRNA00152	1.46321	10.1787	8.85832	1.70E-14	9.01E-13	22.5045	UP
UGT1A1 /// UGT1A10 /// UGT1A4 /// UGT1A6 /// UGT1A8 /// UGT1A9	-2.1159	9.18033	-8.8551	1.73E-14	9.14E-13	22.488	DOWN
CSGALNACT2	1.02885	8.59927	8.84509	1.82E-14	9.61E-13	22.4367	UP
CDC25B	1.05	9.39464	8.8371	1.90E-14	9.99E-13	22.3957	UP
C1orf38	1.46186	8.50034	8.83607	1.91E-14	9.99E-13	22.3904	UP
DYSF	1.51681	7.60202	8.832	1.95E-14	1.01E-12	22.3696	UP
IGK@ /// IGKC /// LOC652493	1.0573	11.896	8.82857	1.98E-14	1.03E-12	22.352	UP
ELTD1	1.512	8.35493	8.8157	2.12E-14	1.09E-12	22.2861	UP
TUBAL3	-1.94633	8.46032	-8.81557	2.12E-14	1.09E-12	22.2855	DOWN
ASAP3	-1.15801	7.23906	-8.80427	2.25E-14	1.14E-12	22.2276	DOWN
CXCL11	2.91275	6.31346	8.80427	2.25E-14	1.14E-12	22.2276	UP
S100A9	2.52217	8.65511	8.79413	2.37E-14	1.20E-12	22.1756	UP
APOBEC3G	1.36461	9.61172	8.79055	2.42E-14	1.22E-12	22.1573	UP
SLC41A1	1.22762	7.74376	8.78521	2.49E-14	1.25E-12	22.13	UP
LHFP	1.30488	8.75364	8.78243	2.52E-14	1.26E-12	22.1157	UP
IGK@ /// IGKC	1.43457	11.5398	8.78129	2.54E-14	1.27E-12	22.1099	UP
NCF2	1.91434	8.10483	8.78078	2.54E-14	1.27E-12	22.1073	UP
FSIP2	-1.12159	4.23665	-8.77735	2.59E-14	1.29E-12	22.0897	DOWN
CASP4	1.06796	10.0224	8.77689	2.60E-14	1.29E-12	22.0874	UP
XBP1	1.02754	11.3176	8.75938	2.84E-14	1.39E-12	21.9978	UP
RAB8B	1.24431	6.99268	8.75921	2.85E-14	1.39E-12	21.9969	UP
UGT1A10 /// UGT1A7 /// UGT1A8	-1.71398	6.09328	-8.74498	3.07E-14	1.49E-12	21.9241	DOWN
CFH /// CFHR1	1.13212	9.83206	8.74116	3.13E-14	1.52E-12	21.9045	UP
CST7	1.45377	8.9723	8.74063	3.14E-14	1.52E-12	21.9018	UP
THBD	1.67297	8.14501	8.73246	3.27E-14	1.57E-12	21.8601	UP
DOCK11	1.22385	8.45446	8.7272	3.36E-14	1.61E-12	21.8331	UP
PXMP2	-1.51719	8.70391	-8.7191	3.51E-14	1.68E-12	21.7917	DOWN
IMPA2	-1.16333	9.15816	-8.7175	3.54E-14	1.69E-12	21.7835	DOWN
MMP7	2.22399	7.95928	8.71641	3.56E-14	1.70E-12	21.778	UP
CYYR1	1.29407	7.11524	8.71324	3.62E-14	1.72E-12	21.7618	UP
TMCC3	-1.24202	8.19832	-8.70578	3.76E-14	1.78E-12	21.7236	DOWN
FAM49A	1.59476	7.59607	8.69345	4.01E-14	1.89E-12	21.6606	UP
KIAA1984	-1.6772	5.94545	-8.68821	4.12E-14	1.94E-12	21.6338	DOWN
TPK1	1.0754	9.03465	8.66877	4.56E-14	2.13E-12	21.5345	UP
IGLJ3	1.20283	12.084	8.65791	4.82E-14	2.25E-12	21.4791	UP
ASRGL1	1.1822	8.2607	8.65608	4.87E-14	2.27E-12	21.4697	UP
SPNS2	1.14053	7.27482	8.65578	4.88E-14	2.27E-12	21.4682	UP
SH3BP5	1.29378	7.59709	8.649	5.05E-14	2.34E-12	21.4335	UP
OAF	-1.09218	8.35385	-8.64222	5.23E-14	2.42E-12	21.3989	DOWN
ARHGAP23	1.2393	7.79842	8.62981	5.58E-14	2.57E-12	21.3356	UP
ANGPT2	1.30566	6.21598	8.62719	5.66E-14	2.59E-12	21.3222	UP
PNLIPRP2	-2.99219	5.76186	-8.62332	5.77E-14	2.64E-12	21.3024	DOWN
SEMA4D	1.18598	10.3075	8.61863	5.91E-14	2.69E-12	21.2785	UP
LAX1	1.91101	7.91518	8.61781	5.94E-14	2.70E-12	21.2743	UP
LILRB2	1.63831	8.66308	8.61534	6.02E-14	2.72E-12	21.2617	UP
GALNT2	1.18127	7.16735	8.61482	6.03E-14	2.72E-12	21.259	UP
TSPAN11	1.4549	9.31109	8.60672	6.29E-14	2.83E-12	21.2177	UP
VEGFC	1.15648	6.90387	8.60515	6.34E-14	2.85E-12	21.2098	UP
GIMAP7	1.00785	8.64631	8.58616	7.00E-14	3.12E-12	21.1129	UP
ESAM	1.06623	7.79511	8.58559	7.02E-14	3.12E-12	21.11	UP
TCN1	3.16863	6.73394	8.5828	7.12E-14	3.16E-12	21.0957	UP
SPINK2	-1.4074	5.99061	-8.58225	7.14E-14	3.17E-12	21.093	DOWN
OAS2	1.64221	7.316	8.56389	7.86E-14	3.47E-12	20.9994	UP
DENND5A	1.05828	9.30658	8.56282	7.90E-14	3.49E-12	20.9939	UP
CXCL6	2.64087	6.0154	8.54347	8.73E-14	3.83E-12	20.8953	UP
LOC100287723	1.0209	12.221	8.54008	8.89E-14	3.88E-12	20.878	UP
LOC100288985	3.0718	8.62494	8.52951	9.39E-14	4.09E-12	20.8242	UP
LRP8	1.24576	5.35625	8.52216	9.75E-14	4.23E-12	20.7867	UP
NOD2	1.345	6.85469	8.51179	1.03E-13	4.45E-12	20.7339	UP
CLEC1A	1.46488	5.49785	8.49912	1.10E-13	4.72E-12	20.6694	UP
FADS1	1.52732	6.66128	8.49852	1.10E-13	4.72E-12	20.6664	UP
GJA1	1.25931	10.1489	8.48705	1.17E-13	4.98E-12	20.608	UP
AIM2	1.7621	8.35329	8.47132	1.27E-13	5.39E-12	20.528	UP
FLJ32255	1.41906	7.4958	8.47032	1.28E-13	5.41E-12	20.5229	UP
IL15RA	1.02358	7.82384	8.45769	1.36E-13	5.74E-12	20.4586	UP
RAB31	1.63077	9.03898	8.45332	1.39E-13	5.85E-12	20.4365	UP
AQP11	-1.19372	5.85066	-8.44291	1.47E-13	6.16E-12	20.3835	DOWN
TRPM6	-1.96376	5.33921	-8.42617	1.60E-13	6.69E-12	20.2985	DOWN
FBXO16	1.09371	7.0567	8.42373	1.62E-13	6.76E-12	20.286	UP
APCDD1	1.07468	8.50913	8.41722	1.68E-13	6.97E-12	20.253	UP
PBLD	-1.1041	4.88348	-8.41645	1.69E-13	6.98E-12	20.2491	DOWN
PDPN	1.4925	7.524	8.41575	1.69E-13	6.99E-12	20.2455	UP
SLC25A23	-1.10382	6.77971	-8.41094	1.73E-13	7.15E-12	20.2211	DOWN
EPB41L1	-1.07812	7.78391	-8.40374	1.80E-13	7.41E-12	20.1845	DOWN
TWIST1	2.14764	7.21596	8.39824	1.85E-13	7.58E-12	20.1566	UP
GBP1	1.73581	8.7529	8.37043	2.14E-13	8.61E-12	20.0154	UP
PCOLCE	1.37698	8.24743	8.3594	2.26E-13	9.08E-12	19.9595	UP
GLUL	1.2191	9.31331	8.35662	2.30E-13	9.20E-12	19.9454	UP
CHP2	-2.58047	9.75859	-8.35536	2.31E-13	9.24E-12	19.939	DOWN
LILRB1	1.36155	7.89649	8.35452	2.32E-13	9.26E-12	19.9347	UP
C1orf175	-1.63278	6.04516	-8.35419	2.33E-13	9.26E-12	19.933	DOWN
KLF2	1.01437	7.26468	8.34915	2.39E-13	9.48E-12	19.9075	UP
CHN1	1.73419	7.5063	8.33941	2.51E-13	9.92E-12	19.8581	UP
SULT1A2	-1.02122	10.4229	-8.32082	2.76E-13	1.09E-11	19.7638	DOWN
PCK1	-3.6314	7.88097	-8.31978	2.78E-13	1.09E-11	19.7586	DOWN
LOC399959	1.58381	6.6509	8.3195	2.78E-13	1.09E-11	19.7572	UP
LOC100290557	1.31138	10.5529	8.31901	2.79E-13	1.09E-11	19.7547	UP
NCRNA00094	1.03618	7.42762	8.31687	2.82E-13	1.10E-11	19.7438	UP
LOC100293440	1.18705	11.6218	8.30901	2.94E-13	1.13E-11	19.704	UP
BSG	-1.14561	9.179	-8.30554	2.99E-13	1.15E-11	19.6864	DOWN
LOC727916	-1.57365	6.16093	-8.30346	3.02E-13	1.16E-11	19.6759	DOWN
UGT1A1 /// UGT1A10 /// UGT1A3 /// UGT1A4 /// UGT1A5 /// UGT1A6 /// UGT1A7 /// UGT1A8 /// UGT1A9	-2.19994	8.47329	-8.29624	3.14E-13	1.20E-11	19.6393	DOWN
ST3GAL5	1.10419	9.0272	8.28507	3.32E-13	1.26E-11	19.5828	UP
PPARG	-1.61445	8.6204	-8.27839	3.44E-13	1.31E-11	19.5489	DOWN
CCL2	1.95243	9.25712	8.27738	3.46E-13	1.31E-11	19.5438	UP
SELENBP1	-1.46944	11.5882	-8.2772	3.46E-13	1.31E-11	19.5429	DOWN
IGLC1 /// IGLL5 /// IGLV3-16 /// IGLV3-25	1.74593	11.5149	8.2745	3.51E-13	1.33E-11	19.5293	UP
GIMAP8	1.0197	8.38787	8.26076	3.77E-13	1.42E-11	19.4597	UP
MGP	1.51105	9.83261	8.25206	3.94E-13	1.48E-11	19.4157	UP
IGLV2-23 /// LOC100293440	1.09314	11.2345	8.24477	4.09E-13	1.53E-11	19.3788	UP
ARFGAP3	1.15717	9.76773	8.24347	4.12E-13	1.53E-11	19.3722	UP
TLN2	-1.1141	7.7009	-8.24261	4.13E-13	1.54E-11	19.3679	DOWN
CSRP2	1.29473	9.26027	8.2269	4.48E-13	1.66E-11	19.2884	UP
CTSE	1.85621	9.67336	8.22591	4.51E-13	1.67E-11	19.2834	UP
GZMB	2.12392	8.45908	8.21933	4.66E-13	1.71E-11	19.2502	UP
EYA2	-1.51328	6.17628	-8.21865	4.68E-13	1.72E-11	19.2468	DOWN
LILRB3	1.48086	8.32234	8.21219	4.84E-13	1.77E-11	19.2141	UP
C1orf115	-1.27032	8.36013	-8.20643	4.98E-13	1.82E-11	19.185	DOWN
PLEKHG6	-1.55301	8.10114	-8.20072	5.13E-13	1.87E-11	19.1561	DOWN
EFNA1	-1.53618	8.82946	-8.19839	5.19E-13	1.89E-11	19.1444	DOWN
LOC100130100 /// LOC100291464	1.05457	11.3821	8.19806	5.20E-13	1.89E-11	19.1427	UP
OSTBETA	-1.92726	9.51319	-8.18711	5.50E-13	1.99E-11	19.0874	DOWN
IGLV1-44 /// LOC100290557	1.55018	9.00618	8.18527	5.55E-13	2.00E-11	19.0781	UP
SULF1	1.06922	5.98874	8.17402	5.88E-13	2.11E-11	19.0213	UP
ZG16B	1.2598	10.3686	8.17309	5.91E-13	2.12E-11	19.0166	UP
C1orf216	1.06881	7.60779	8.1727	5.92E-13	2.12E-11	19.0147	UP
TSPAN7	-1.34641	8.03713	-8.16714	6.10E-13	2.17E-11	18.9866	DOWN
SLC30A10	-2.61382	6.09722	-8.16273	6.24E-13	2.22E-11	18.9643	DOWN
EMB	1.19863	9.24445	8.15776	6.40E-13	2.26E-11	18.9393	UP
DAO	-1.04678	4.94526	-8.15643	6.44E-13	2.28E-11	18.9325	DOWN
IGH@ /// IGHA1 /// IGHA2 /// IGHD /// IGHG1 /// IGHG3 /// IGHG4 /// IGHM /// IGHV4-31 /// LOC100126583 /// LOC652128	1.75139	9.39827	8.1515	6.61E-13	2.32E-11	18.9077	UP
GBP5	1.65557	9.11917	8.15147	6.61E-13	2.32E-11	18.9075	UP
GZMH	1.20611	6.90744	8.15107	6.62E-13	2.32E-11	18.9055	UP
GPR116	1.65207	6.94571	8.14689	6.77E-13	2.37E-11	18.8844	UP
ACPP	1.08266	5.31032	8.1344	7.21E-13	2.51E-11	18.8214	UP
NHEJ1	-1.15515	8.01078	-8.13233	7.29E-13	2.53E-11	18.811	DOWN
MICB	1.30218	7.39013	8.12661	7.51E-13	2.60E-11	18.7822	UP
SP140	1.57221	8.5475	8.1227	7.66E-13	2.65E-11	18.7624	UP
MUC1	1.2125	10.8962	8.11432	8.00E-13	2.76E-11	18.7202	UP
HOXA5	-1.29972	6.57752	-8.11412	8.00E-13	2.76E-11	18.7192	DOWN
AQP9	3.31165	6.85943	8.11404	8.01E-13	2.76E-11	18.7188	UP
BEST2	-2.43198	5.52709	-8.10785	8.27E-13	2.83E-11	18.6876	DOWN
SLC39A5	-1.52076	7.99095	-8.10698	8.30E-13	2.84E-11	18.6832	DOWN
GDPD2	-1.52434	7.04994	-8.10011	8.60E-13	2.93E-11	18.6486	DOWN
UGT1A8 /// UGT1A9	-2.49524	6.78299	-8.09426	8.86E-13	3.01E-11	18.6191	DOWN
IGK@ /// IGKC /// IGKV3D-15	1.31075	11.6964	8.0823	9.42E-13	3.20E-11	18.5589	UP
IL33	1.84259	6.26028	8.07586	9.74E-13	3.30E-11	18.5265	UP
SLC4A11	1.35003	7.22227	8.06741	1.02E-12	3.44E-11	18.484	UP
SEMA4A	1.28212	7.28304	8.06201	1.05E-12	3.53E-11	18.4568	UP
CD79A	1.75446	9.12265	8.06177	1.05E-12	3.53E-11	18.4556	UP
CD34	1.0835	7.18844	8.05657	1.08E-12	3.61E-11	18.4294	UP
PDGFRB	1.19684	8.17815	8.04519	1.14E-12	3.80E-11	18.3722	UP
IGLV2-23	1.10432	11.0054	8.04215	1.16E-12	3.85E-11	18.3569	UP
IL12RB1	1.0102	9.82254	8.03991	1.17E-12	3.89E-11	18.3457	UP
CYP4F2 /// CYP4F3	-1.36681	5.66006	-8.03256	1.22E-12	4.03E-11	18.3087	DOWN
TMEM45A	1.18279	9.33356	8.02868	1.24E-12	4.09E-11	18.2892	UP
LOC100128893	-1.714	7.4121	-8.02859	1.24E-12	4.09E-11	18.2887	DOWN
STS	1.44398	8.25299	8.02508	1.26E-12	4.15E-11	18.2711	UP
TMEM38B	-1.29248	6.8021	-8.02065	1.29E-12	4.24E-11	18.2488	DOWN
MAFF	1.01061	9.22051	8.01672	1.32E-12	4.29E-11	18.2291	UP
CASP1	1.10678	9.04695	8.01509	1.33E-12	4.32E-11	18.2209	UP
GPR109B	3.31585	6.92376	8.01028	1.36E-12	4.42E-11	18.1967	UP
C6orf136	-1.02149	7.61863	-8.00602	1.39E-12	4.51E-11	18.1753	DOWN
LOC100130933	-1.18486	7.49215	-7.99474	1.48E-12	4.78E-11	18.1187	DOWN
FKBP11	1.03238	11.3394	7.99129	1.50E-12	4.85E-11	18.1014	UP
CIITA	1.58691	8.44358	7.98612	1.54E-12	4.96E-11	18.0754	UP
ADRBK2	1.00413	6.64761	7.98196	1.58E-12	5.06E-11	18.0545	UP
RNF213	1.00275	10.677	7.96612	1.71E-12	5.44E-11	17.975	UP
CEP170	1.07471	6.48386	7.95855	1.78E-12	5.65E-11	17.937	UP
SELL	2.3606	8.11511	7.95299	1.83E-12	5.79E-11	17.9092	UP
MGC5590	-1.3785	5.72287	-7.95124	1.84E-12	5.83E-11	17.9004	DOWN
TCF4	1.11886	9.7353	7.94442	1.91E-12	6.03E-11	17.8662	UP
SGK2	-1.62386	8.34709	-7.9424	1.93E-12	6.08E-11	17.8561	DOWN
LOC285628	1.44487	7.45367	7.93606	1.99E-12	6.27E-11	17.8243	UP
ENTPD1	1.28639	7.68884	7.93556	2.00E-12	6.28E-11	17.8218	UP
KCNJ8	1.46195	5.55926	7.92946	2.06E-12	6.46E-11	17.7912	UP
LOC100293679	1.16696	8.8957	7.92427	2.12E-12	6.61E-11	17.7652	UP
NAAA	-1.13897	8.56066	-7.92422	2.12E-12	6.61E-11	17.765	DOWN
COL14A1	1.22702	8.59887	7.92292	2.13E-12	6.64E-11	17.7585	UP
FAM195A	-1.09562	7.50972	-7.92087	2.15E-12	6.70E-11	17.7482	DOWN
TNFRSF1B	1.12033	9.43161	7.90706	2.31E-12	7.15E-11	17.679	UP
APLNR	1.25358	7.90106	7.90549	2.33E-12	7.20E-11	17.6712	UP
SLAMF6	1.54737	7.08855	7.90386	2.35E-12	7.25E-11	17.663	UP
AKAP2 /// PALM2-AKAP2	1.10675	8.32708	7.88925	2.53E-12	7.78E-11	17.5899	UP
IGH@ /// IGHA1 /// IGHA2 /// IGHD /// IGHG1 /// IGHG3 /// IGHG4 /// IGHM /// IGHV3-23 /// LOC100126583 /// LOC100290146 /// LOC652128	1.70795	10.3579	7.88527	2.58E-12	7.92E-11	17.57	UP
GPSM3	1.07583	8.0976	7.88442	2.59E-12	7.94E-11	17.5657	UP
FAM20A	1.4834	6.69477	7.86759	2.82E-12	8.59E-11	17.4815	UP
TMEM72	-1.31373	7.05608	-7.86089	2.92E-12	8.86E-11	17.4481	DOWN
PLK2	1.16974	7.73747	7.85496	3.01E-12	9.11E-11	17.4184	UP
BMP7	1.18564	7.26891	7.85336	3.04E-12	9.17E-11	17.4104	UP
OLFM1	1.13418	7.06748	7.85093	3.07E-12	9.27E-11	17.3982	UP
AREG	1.51451	8.29683	7.84113	3.23E-12	9.71E-11	17.3493	UP
PF4	1.45691	8.27466	7.83831	3.28E-12	9.81E-11	17.3352	UP
C14orf50	-1.30669	8.04339	-7.83829	3.28E-12	9.81E-11	17.3351	DOWN
CXCL10	2.40886	8.27887	7.83801	3.28E-12	9.81E-11	17.3337	UP
ELMO1	1.13668	6.49848	7.82764	3.46E-12	1.03E-10	17.2819	UP
COL15A1	1.36193	8.97349	7.82735	3.47E-12	1.03E-10	17.2805	UP
SASH3	1.40615	9.57304	7.82678	3.48E-12	1.03E-10	17.2776	UP
METTL7B	-1.69901	8.32067	-7.82341	3.54E-12	1.05E-10	17.2608	DOWN
TIMP3	1.24085	7.13255	7.81335	3.72E-12	1.10E-10	17.2106	UP
GEM	1.7373	8.01061	7.80607	3.86E-12	1.13E-10	17.1743	UP
MNDA	1.96667	7.62349	7.80475	3.89E-12	1.14E-10	17.1677	UP
TTC9	1.15101	4.20202	7.80446	3.90E-12	1.14E-10	17.1662	UP
VAV1	1.12887	8.00242	7.80316	3.92E-12	1.15E-10	17.1598	UP
IL18R1	1.20554	6.84448	7.80132	3.96E-12	1.15E-10	17.1506	UP
GUCA2B	-2.82073	8.26238	-7.79017	4.19E-12	1.21E-10	17.095	DOWN
CROT	-1.02631	7.85551	-7.78426	4.32E-12	1.24E-10	17.0655	DOWN
GIPC2	-1.22419	8.16822	-7.77467	4.53E-12	1.30E-10	17.0177	DOWN
HIST1H2AE	-1.11632	7.594	-7.77387	4.55E-12	1.30E-10	17.0137	DOWN
CMBL	-1.15284	10.3953	-7.76162	4.84E-12	1.38E-10	16.9526	DOWN
FGFR3	-1.43908	9.80399	-7.75898	4.91E-12	1.40E-10	16.9395	DOWN
BASP1	1.36854	10.1479	7.74858	5.17E-12	1.47E-10	16.8877	UP
CD2	1.17162	8.43927	7.74539	5.26E-12	1.49E-10	16.8718	UP
LOC145837	-1.2902	5.00381	-7.74279	5.33E-12	1.50E-10	16.8589	DOWN
FSCN1	1.02215	8.13436	7.73816	5.45E-12	1.54E-10	16.8358	UP
IGHG1 /// IGHM /// LOC100133862	1.71305	9.66115	7.73681	5.49E-12	1.54E-10	16.8291	UP
FXYD5	1.08551	9.20719	7.73548	5.53E-12	1.55E-10	16.8225	UP
IGH@ /// IGHA1 /// IGHD /// IGHG1 /// IGHG3 /// IGHG4 /// IGHM /// IGHV3-23 /// IGHV4-31 /// LOC100290146 /// LOC100290528	1.80257	10.4906	7.73181	5.63E-12	1.57E-10	16.8042	UP
PROK2	3.24437	6.1055	7.73	5.69E-12	1.59E-10	16.7952	UP
KCNK5	-1.14391	8.33739	-7.72875	5.72E-12	1.59E-10	16.789	DOWN
ICOS	1.34418	7.14506	7.72713	5.77E-12	1.60E-10	16.7809	UP
ZBP1	1.13635	7.2744	7.71497	6.14E-12	1.69E-10	16.7204	UP
CDH5	1.15548	6.85682	7.71285	6.20E-12	1.71E-10	16.7099	UP
TST	-1.11831	11.1503	-7.71273	6.21E-12	1.71E-10	16.7093	DOWN
CYTIP	1.34845	8.63841	7.70646	6.41E-12	1.76E-10	16.6781	UP
SLC16A9	-1.82691	6.85263	-7.70176	6.56E-12	1.80E-10	16.6548	DOWN
GOLT1A	-1.06117	6.78698	-7.69955	6.63E-12	1.81E-10	16.6438	DOWN
CD38	1.2826	7.78541	7.68298	7.22E-12	1.96E-10	16.5614	UP
PKIB	-2.06054	8.56491	-7.67814	7.39E-12	2.00E-10	16.5374	DOWN
TMEM154	1.20623	6.76796	7.6682	7.78E-12	2.10E-10	16.488	UP
PAPLN	1.45563	9.32066	7.66688	7.83E-12	2.11E-10	16.4815	UP
ZNF33B	-1.04407	5.41651	-7.66545	7.89E-12	2.12E-10	16.4744	DOWN
ACOT4	-1.22607	6.60298	-7.66284	7.99E-12	2.14E-10	16.4614	DOWN
CYAT1	1.46526	8.9406	7.66176	8.03E-12	2.15E-10	16.4561	UP
RASIP1	1.31576	6.95959	7.65866	8.16E-12	2.18E-10	16.4407	UP
RBMS1	1.17607	7.68456	7.65279	8.41E-12	2.24E-10	16.4116	UP
TRBC1	1.19398	10.5707	7.64689	8.66E-12	2.30E-10	16.3823	UP
EHD3	1.16605	5.09286	7.63828	9.05E-12	2.40E-10	16.3396	UP
LDB2	1.10578	8.15909	7.63758	9.08E-12	2.40E-10	16.3361	UP
CWH43	-2.80752	8.19964	-7.62405	9.72E-12	2.55E-10	16.269	DOWN
UNC5CL	1.10548	9.09831	7.62391	9.73E-12	2.55E-10	16.2683	UP
FAM101A	-1.1081	6.7344	-7.62005	9.92E-12	2.59E-10	16.2492	DOWN
ATP8B3	1.13986	7.63485	7.61339	1.03E-11	2.66E-10	16.2162	UP
MGC29506	1.62974	10.0036	7.61338	1.03E-11	2.66E-10	16.2162	UP
HTRA1	1.03887	9.84342	7.61294	1.03E-11	2.67E-10	16.214	UP
RAMP3	1.05244	6.8102	7.6112	1.04E-11	2.69E-10	16.2053	UP
ACSS2	-1.04784	10.0888	-7.60109	1.09E-11	2.82E-10	16.1553	DOWN
CCL18	2.09921	9.03154	7.59696	1.11E-11	2.88E-10	16.1348	UP
CLEC4A	1.38199	7.28481	7.58135	1.21E-11	3.10E-10	16.0576	UP
TPRG1	1.30561	5.69928	7.57702	1.23E-11	3.16E-10	16.0362	UP
GLYR1 /// SEPT6	1.29164	8.82015	7.57469	1.25E-11	3.20E-10	16.0246	UP
CYP4F12	-1.38822	7.46711	-7.57434	1.25E-11	3.20E-10	16.0229	DOWN
ANKRD43	-1.9672	8.16059	-7.56956	1.28E-11	3.27E-10	15.9992	DOWN
VWF	1.50683	9.5962	7.55657	1.37E-11	3.46E-10	15.935	UP
PCDH17	1.4551	6.35148	7.55621	1.37E-11	3.46E-10	15.9332	UP
REG3A	3.87319	8.42761	7.55231	1.40E-11	3.52E-10	15.914	UP
RGS1	1.48556	8.45085	7.55135	1.40E-11	3.53E-10	15.9092	UP
SLC4A4	-1.0597	5.44258	-7.55001	1.41E-11	3.55E-10	15.9026	DOWN
PLEKHO2	1.05841	8.2165	7.54917	1.42E-11	3.56E-10	15.8985	UP
CENPV	-1.15265	8.31277	-7.54804	1.43E-11	3.58E-10	15.8928	DOWN
KLK10	3.41077	6.96888	7.54738	1.43E-11	3.58E-10	15.8896	UP
COL3A1	1.01068	11.1489	7.5473	1.43E-11	3.58E-10	15.8892	UP
IGLV3-19	1.18389	11.2072	7.54709	1.43E-11	3.58E-10	15.8882	UP
ITGB2	1.50534	8.3583	7.54135	1.48E-11	3.66E-10	15.8598	UP
SCTR	-1.10688	5.01617	-7.53239	1.54E-11	3.81E-10	15.8156	DOWN
IFNAR2	1.02851	8.85952	7.52555	1.60E-11	3.93E-10	15.7818	UP
CLU	1.69028	10.3553	7.52134	1.63E-11	4.00E-10	15.761	UP
C17orf96	1.22859	6.33149	7.52118	1.63E-11	4.00E-10	15.7602	UP
LOXL1	1.04532	5.85122	7.5184	1.66E-11	4.04E-10	15.7465	UP
CHST15	1.32279	8.64062	7.51529	1.68E-11	4.09E-10	15.7311	UP
IGH@ /// IGHA1 /// IGHA2 /// IGHD /// IGHG1 /// IGHG3 /// IGHG4 /// IGHM /// IGHV4-31 /// LOC100290146 /// LOC100290528	1.76254	10.1014	7.51352	1.70E-11	4.12E-10	15.7224	UP
PALMD	1.26032	5.72869	7.51295	1.70E-11	4.13E-10	15.7196	UP
ART3	1.3453	5.76759	7.50112	1.81E-11	4.36E-10	15.6612	UP
MT1F	-1.4098	11.3103	-7.49978	1.82E-11	4.39E-10	15.6546	DOWN
SPARCL1	1.05106	10.4216	7.49651	1.85E-11	4.45E-10	15.6385	UP
HGF	1.87422	5.98106	7.48763	1.93E-11	4.65E-10	15.5947	UP
ARID5A	1.0019	7.21838	7.48724	1.94E-11	4.65E-10	15.5928	UP
CXCL13	2.84309	9.23236	7.47778	2.03E-11	4.86E-10	15.5462	UP
GABRP	1.28449	6.06212	7.47641	2.05E-11	4.88E-10	15.5394	UP
FLJ22763	-1.70385	8.02295	-7.47462	2.06E-11	4.92E-10	15.5306	DOWN
G0S2	1.74182	9.1165	7.46866	2.13E-11	5.06E-10	15.5012	UP
SLC2A3	1.65259	7.70984	7.46792	2.14E-11	5.07E-10	15.4976	UP
SLC22A18AS	-1.19884	8.88664	-7.45567	2.27E-11	5.39E-10	15.4373	DOWN
IGHG1 /// LOC100293559	1.39494	9.46891	7.45538	2.27E-11	5.39E-10	15.4359	UP
KMO	1.51233	7.1718	7.45111	2.32E-11	5.50E-10	15.4148	UP
SLA	1.13152	6.90596	7.45042	2.33E-11	5.51E-10	15.4115	UP
CD80	1.49848	5.83487	7.44243	2.43E-11	5.71E-10	15.3721	UP
THBS2	2.26225	8.73021	7.44036	2.45E-11	5.77E-10	15.362	UP
FIBIN	1.95989	7.48596	7.42965	2.59E-11	6.04E-10	15.3093	UP
REG1A	3.70634	10.794	7.41568	2.78E-11	6.44E-10	15.2406	UP
CCR6	1.64583	7.7857	7.41251	2.82E-11	6.53E-10	15.225	UP
SNCAIP	1.06914	7.4883	7.40837	2.88E-11	6.65E-10	15.2047	UP
PADI2	-1.60466	4.71876	-7.40581	2.92E-11	6.71E-10	15.1921	DOWN
NR1H4	-1.71407	5.06481	-7.40455	2.94E-11	6.74E-10	15.1859	DOWN
ZNF366	1.01511	7.11657	7.40454	2.94E-11	6.74E-10	15.1859	UP
CYBB	1.07751	7.43242	7.38417	3.25E-11	7.44E-10	15.0859	UP
SCN9A	-1.14458	5.20726	-7.38328	3.27E-11	7.45E-10	15.0815	DOWN
MYH10	1.02426	7.65965	7.37912	3.33E-11	7.58E-10	15.0611	UP
CCL20	1.9772	9.49673	7.37521	3.40E-11	7.72E-10	15.0419	UP
SLAMF8	1.00899	8.59944	7.37484	3.41E-11	7.73E-10	15.0401	UP
CTHRC1	1.85131	7.43609	7.36748	3.53E-11	7.99E-10	15.004	UP
LAPTM5	1.0754	10.2812	7.36715	3.54E-11	8.00E-10	15.0024	UP
PLAUR	1.33646	9.41083	7.36609	3.56E-11	8.03E-10	14.9972	UP
CCL22	1.67906	7.94651	7.35121	3.83E-11	8.58E-10	14.9242	UP
BATF3	1.16082	6.18565	7.35084	3.84E-11	8.58E-10	14.9224	UP
CEBPB	1.0709	9.56604	7.34653	3.92E-11	8.73E-10	14.9013	UP
GUCY1A3	1.5503	7.26392	7.34211	4.01E-11	8.91E-10	14.8797	UP
IGFBP7	1.06632	11.0621	7.337	4.12E-11	9.11E-10	14.8547	UP
AIFM3	-1.50996	7.50758	-7.32918	4.28E-11	9.44E-10	14.8164	DOWN
ARHGAP30	1.26909	8.53548	7.32887	4.29E-11	9.45E-10	14.8148	UP
DARC	1.28067	8.93419	7.31317	4.64E-11	1.02E-09	14.738	UP
CHI3L2	2.14331	6.81298	7.31177	4.67E-11	1.02E-09	14.7312	UP
RSPO3	1.57435	7.25549	7.30742	4.77E-11	1.04E-09	14.7099	UP
KIAA1462	1.40736	6.88089	7.30648	4.79E-11	1.05E-09	14.7053	UP
GJB3	1.24115	8.2426	7.30014	4.95E-11	1.08E-09	14.6743	UP
BHLHE22	1.54333	6.70955	7.29691	5.03E-11	1.09E-09	14.6585	UP
DPYSL3	1.07096	6.92015	7.29481	5.08E-11	1.10E-09	14.6482	UP
IGH@ /// IGHA1 /// IGHA2 /// IGHD /// IGHG1 /// IGHG3 /// IGHM /// IGHV4-31 /// LOC100290320 /// LOC100291190	1.29626	10.3551	7.29251	5.14E-11	1.12E-09	14.637	UP
ADORA2A /// CYTSA	1.03431	8.43401	7.28932	5.22E-11	1.13E-09	14.6214	UP
AMPD1	-1.23319	7.82145	-7.28171	5.42E-11	1.17E-09	14.5842	DOWN
PPP1R16B	1.15593	7.97725	7.27608	5.58E-11	1.20E-09	14.5567	UP
PRAP1	-2.01907	9.11088	-7.27329	5.66E-11	1.22E-09	14.5431	DOWN
P2RY1	-1.27202	5.1381	-7.27096	5.72E-11	1.23E-09	14.5317	DOWN
DEPDC7	-1.09321	5.6621	-7.26634	5.86E-11	1.25E-09	14.5092	DOWN
MME	1.90831	5.99367	7.26554	5.88E-11	1.26E-09	14.5053	UP
C11orf52	-1.08307	7.66218	-7.25901	6.07E-11	1.29E-09	14.4734	DOWN
CCNO	1.03482	7.01397	7.25492	6.20E-11	1.32E-09	14.4535	UP
LST1	1.05733	8.47206	7.25467	6.21E-11	1.32E-09	14.4523	UP
MXRA5	1.03548	10.339	7.25387	6.23E-11	1.32E-09	14.4483	UP
TRA@ /// TRAC /// TRAJ17 /// TRAV20	1.0924	9.4499	7.24887	6.39E-11	1.35E-09	14.4239	UP
TIGIT	1.23589	6.196	7.24858	6.40E-11	1.35E-09	14.4225	UP
VIPR1	-1.7672	8.75618	-7.24085	6.65E-11	1.41E-09	14.3849	DOWN
TRA@ /// TRAC	1.0186	9.2687	7.24056	6.66E-11	1.41E-09	14.3834	UP
MIR155HG	1.91676	7.38711	7.24012	6.67E-11	1.41E-09	14.3813	UP
RETSAT	-1.43923	7.85044	-7.23821	6.74E-11	1.42E-09	14.372	DOWN
RASGRP1	1.22409	7.99897	7.23627	6.80E-11	1.43E-09	14.3625	UP
CCL4	1.66245	8.35703	7.23325	6.91E-11	1.45E-09	14.3478	UP
IL23A /// TRBV19	1.09907	10.1245	7.23108	6.98E-11	1.46E-09	14.3372	UP
MT1M	-2.36389	8.24427	-7.22969	7.03E-11	1.47E-09	14.3304	DOWN
GBP4	1.35465	8.06617	7.22915	7.05E-11	1.47E-09	14.3278	UP
A1CF	-1.47543	7.82197	-7.22882	7.06E-11	1.47E-09	14.3262	DOWN
FCGR1B	1.56024	7.25961	7.22541	7.18E-11	1.50E-09	14.3096	UP
IL26	1.04932	5.30821	7.22474	7.20E-11	1.50E-09	14.3063	UP
CORO1A	1.29644	9.4452	7.21492	7.57E-11	1.57E-09	14.2585	UP
SGMS1	1.31986	6.46373	7.21267	7.65E-11	1.58E-09	14.2475	UP
TFEC	1.29378	7.43733	7.201	8.11E-11	1.67E-09	14.1907	UP
CNNM4	-1.03241	8.62209	-7.2009	8.11E-11	1.67E-09	14.1903	DOWN
IGHA1 /// IGHG1 /// IGHM /// IGHV3-23 /// IGHV4-31 /// LOC100290375	1.32388	10.621	7.2007	8.12E-11	1.67E-09	14.1893	UP
LPHN2	1.33813	6.74029	7.19827	8.22E-11	1.69E-09	14.1775	UP
ANPEP	-2.01996	9.76227	-7.19735	8.26E-11	1.69E-09	14.173	DOWN
KRT12	-1.26742	5.86318	-7.19356	8.41E-11	1.72E-09	14.1545	DOWN
CREM	1.21405	6.69954	7.18581	8.74E-11	1.79E-09	14.1168	UP
IL13RA2	2.79484	7.04247	7.1858	8.74E-11	1.79E-09	14.1168	UP
SCD	1.39481	9.47312	7.16714	9.59E-11	1.95E-09	14.0261	UP
SCIN	-1.7547	7.78115	-7.16693	9.60E-11	1.95E-09	14.0251	DOWN
HEG1	1.10087	7.88343	7.16361	9.76E-11	1.98E-09	14.009	UP
CHRDL2	1.67535	7.08335	7.15859	1.00E-10	2.02E-09	13.9846	UP
CD53	1.06267	10.9659	7.15115	1.04E-10	2.09E-09	13.9485	UP
TOX2	1.12874	5.92891	7.14491	1.07E-10	2.14E-09	13.9182	UP
MS4A8B	-1.76869	7.80776	-7.14397	1.08E-10	2.15E-09	13.9136	DOWN
AGT	1.41087	9.0196	7.14239	1.08E-10	2.16E-09	13.906	UP
GCOM1	-1.19832	7.13648	-7.142	1.09E-10	2.17E-09	13.9041	DOWN
ZNF521	1.06668	6.6525	7.13813	1.11E-10	2.21E-09	13.8853	UP
IGHA1 /// IGHD /// IGHG1 /// IGHG3 /// IGHM /// IGHV4-31 /// LOC100290320 /// LOC100291190	1.21609	11.5822	7.1306	1.15E-10	2.28E-09	13.8488	UP
BTK	1.34056	7.7984	7.12976	1.15E-10	2.29E-09	13.8447	UP
CCDC3	1.38133	7.47271	7.12837	1.16E-10	2.30E-09	13.838	UP
NFKBIZ	1.29156	8.21948	7.11955	1.21E-10	2.39E-09	13.7952	UP
DDC	-1.36154	8.53372	-7.11807	1.22E-10	2.41E-09	13.788	DOWN
PTGR1	-1.24357	7.35114	-7.11483	1.24E-10	2.45E-09	13.7723	DOWN
YBX2	-1.74792	7.79502	-7.10242	1.32E-10	2.59E-09	13.7122	DOWN
NOS2	1.5524	7.45396	7.10115	1.33E-10	2.61E-09	13.706	UP
EGR3	1.80552	5.95138	7.1007	1.33E-10	2.61E-09	13.7039	UP
SPON2	1.19469	8.14772	7.09584	1.37E-10	2.66E-09	13.6803	UP
MEP1A	-1.64428	9.42113	-7.09344	1.38E-10	2.69E-09	13.6687	DOWN
P2RY13	1.41472	6.83931	7.09244	1.39E-10	2.69E-09	13.6639	UP
SERPINA6	-1.49904	5.73147	-7.09029	1.40E-10	2.72E-09	13.6535	DOWN
ITGAL	1.37872	7.00405	7.08926	1.41E-10	2.73E-09	13.6485	UP
HHEX	1.14437	6.63121	7.08826	1.42E-10	2.74E-09	13.6436	UP
TMED6	-1.43966	6.63276	-7.0865	1.43E-10	2.76E-09	13.6352	DOWN
RGS4	2.10056	5.72919	7.08274	1.46E-10	2.80E-09	13.6169	UP
VSIG10	-1.02536	8.3911	-7.07238	1.53E-10	2.93E-09	13.5669	DOWN
PTGDR	-1.40348	6.15857	-7.06345	1.60E-10	3.05E-09	13.5237	DOWN
TRD@	1.00727	9.38213	7.05945	1.63E-10	3.11E-09	13.5043	UP
IGH@ /// IGHA1 /// IGHA2 /// IGHG1 /// IGHG3 /// IGHM /// IGHV3-23 /// IGHV4-31 /// LOC100290375	1.21958	9.40705	7.05385	1.68E-10	3.19E-09	13.4773	UP
PPP1R14C	-1.34979	8.65642	-7.03866	1.81E-10	3.41E-09	13.404	DOWN
ANKRD22	1.19819	9.56115	7.03752	1.82E-10	3.42E-09	13.3984	UP
C2orf88	-1.42755	8.94448	-7.02451	1.94E-10	3.64E-09	13.3357	DOWN
LOC285878 /// VSTM2A	-1.87617	4.86755	-7.0209	1.98E-10	3.68E-09	13.3183	DOWN
IGHM	1.23362	12.1665	7.02076	1.98E-10	3.68E-09	13.3176	UP
P2RY8	1.2975	9.7883	7.0183	2.00E-10	3.72E-09	13.3057	UP
LOC283027	1.32105	6.94468	7.01686	2.02E-10	3.74E-09	13.2988	UP
HECW2	1.23713	6.11696	7.0116	2.07E-10	3.83E-09	13.2734	UP
FLJ36848	-1.19228	8.66567	-7.01004	2.09E-10	3.86E-09	13.2659	DOWN
LRRC19	-1.65925	8.23073	-7.00555	2.13E-10	3.94E-09	13.2443	DOWN
BCL6	1.35781	9.29019	7.0016	2.17E-10	4.01E-09	13.2253	UP
C5orf35	-1.45041	6.47077	-6.99793	2.21E-10	4.08E-09	13.2076	DOWN
GLTP	-1.00901	8.89304	-6.99037	2.30E-10	4.21E-09	13.1712	DOWN
FGF7 /// KGFLP1 /// KGFLP2	1.70244	8.36667	6.98348	2.38E-10	4.34E-09	13.138	UP
COL12A1	1.90935	8.32052	6.98285	2.38E-10	4.35E-09	13.135	UP
PANK1	-1.28618	8.89921	-6.97102	2.53E-10	4.59E-09	13.0781	DOWN
LCP1	1.26772	8.80416	6.9659	2.59E-10	4.70E-09	13.0535	UP
FAP	1.99305	6.25361	6.95795	2.69E-10	4.88E-09	13.0152	UP
CD300A	1.19404	9.00167	6.95702	2.71E-10	4.89E-09	13.0108	UP
IGFBP5	1.74546	6.97153	6.95299	2.76E-10	4.99E-09	12.9914	UP
IGHA1 /// IGHD /// IGHG1 /// IGHG3 /// IGHM /// IGHV1-69 /// IGHV3-23 /// IGHV4-31 /// LOC100126583 /// LOC100290375	1.10479	10.0472	6.9489	2.82E-10	5.08E-09	12.9718	UP
MIAT	1.54547	8.47855	6.94872	2.82E-10	5.08E-09	12.9709	UP
EXPH5	-1.62888	8.18399	-6.94707	2.84E-10	5.11E-09	12.963	DOWN
PNOC	1.41885	7.09604	6.94655	2.85E-10	5.11E-09	12.9605	UP
PTGDS	1.61947	9.46286	6.94457	2.88E-10	5.16E-09	12.951	UP
FOXQ1	1.44796	7.83854	6.94357	2.89E-10	5.17E-09	12.9462	UP
LOC723809	-1.22184	5.27628	-6.94263	2.90E-10	5.19E-09	12.9416	DOWN
IGHG1 /// IGHM	1.54767	7.99728	6.93282	3.05E-10	5.43E-09	12.8946	UP
STC1	2.72353	6.71803	6.93124	3.07E-10	5.46E-09	12.887	UP
LDLRAD3	1.08807	8.62202	6.92485	3.17E-10	5.62E-09	12.8563	UP
RBP2	-1.13181	7.03676	-6.92364	3.19E-10	5.65E-09	12.8505	DOWN
ACVR1C	-1.4574	5.9855	-6.92052	3.24E-10	5.73E-09	12.8355	DOWN
RAPGEFL1	-1.16412	10.2389	-6.91486	3.33E-10	5.88E-09	12.8084	DOWN
APPL2	-1.13377	8.3084	-6.89215	3.72E-10	6.51E-09	12.6996	DOWN
RUNX3	1.07201	7.77697	6.8881	3.80E-10	6.63E-09	12.6802	UP
SYT11	1.00406	6.93709	6.8867	3.82E-10	6.65E-09	12.6735	UP
C4BPA	1.73746	8.25761	6.87827	3.98E-10	6.91E-09	12.6331	UP
MAOA	-1.33121	9.20179	-6.87589	4.03E-10	6.98E-09	12.6218	DOWN
TFF1	1.28013	11.2136	6.86633	4.22E-10	7.27E-09	12.5761	UP
CXCR2	2.07491	7.35965	6.86096	4.33E-10	7.45E-09	12.5504	UP
DEFA6	3.13386	8.97962	6.84166	4.76E-10	8.12E-09	12.4582	UP
KDR	1.04666	6.32199	6.83662	4.88E-10	8.31E-09	12.4341	UP
DNMBP	-1.18426	6.35864	-6.83009	5.04E-10	8.57E-09	12.4029	DOWN
MMRN2	1.11288	6.26322	6.82968	5.05E-10	8.57E-09	12.401	UP
HLA-DRA	1.09976	11.6616	6.8296	5.05E-10	8.57E-09	12.4006	UP
FCN1	1.11661	6.41487	6.82716	5.11E-10	8.66E-09	12.389	UP
CD93	1.09347	6.77122	6.82656	5.13E-10	8.67E-09	12.3861	UP
IGHM /// LOC652494	1.2949	9.46775	6.82608	5.14E-10	8.69E-09	12.3838	UP
SLC39A4	-1.0407	8.76376	-6.82577	5.15E-10	8.69E-09	12.3823	DOWN
PIGZ	-1.62048	9.3638	-6.82515	5.16E-10	8.71E-09	12.3794	DOWN
CLDN8	-3.6833	6.56603	-6.82332	5.21E-10	8.78E-09	12.3707	DOWN
S100A2	1.14372	6.9601	6.82049	5.28E-10	8.89E-09	12.3571	UP
CD180	1.29439	7.98242	6.81826	5.34E-10	8.98E-09	12.3465	UP
SLC16A4	1.77513	5.85216	6.81813	5.34E-10	8.98E-09	12.3459	UP
CSF2RB	1.53672	8.48997	6.81215	5.50E-10	9.22E-09	12.3174	UP
FAM150B	-1.15825	6.6315	-6.80702	5.64E-10	9.41E-09	12.2929	DOWN
TAP2	1.02694	8.69275	6.79336	6.03E-10	1.00E-08	12.2279	UP
PHGR1	-1.07014	4.97812	-6.78816	6.18E-10	1.03E-08	12.2031	DOWN
RHOH	1.61042	6.46321	6.7881	6.18E-10	1.03E-08	12.2029	UP
GUCA2A	-1.99979	11.3452	-6.7826	6.35E-10	1.05E-08	12.1766	DOWN
MADCAM1	1.35498	7.71885	6.7803	6.42E-10	1.06E-08	12.1657	UP
SEC14L1	1.06244	7.64538	6.77887	6.47E-10	1.07E-08	12.1589	UP
LILRA2	1.5361	6.36867	6.77702	6.53E-10	1.08E-08	12.1501	UP
EGFL6	2.15557	5.84007	6.77183	6.69E-10	1.10E-08	12.1254	UP
TFAP2C	1.26863	6.78319	6.7715	6.70E-10	1.10E-08	12.1239	UP
GPR65	1.35153	7.97929	6.77095	6.72E-10	1.11E-08	12.1213	UP
SAMD13	-1.13825	5.78777	-6.76678	6.86E-10	1.12E-08	12.1014	DOWN
CSF3R	2.06611	6.09081	6.76116	7.05E-10	1.15E-08	12.0747	UP
MARVELD3	-1.05891	5.9266	-6.7606	7.07E-10	1.15E-08	12.072	DOWN
ADH6	-1.17839	5.80819	-6.75982	7.10E-10	1.16E-08	12.0684	DOWN
C4A /// C4B /// LOC100292046	1.51555	9.15283	6.75911	7.12E-10	1.16E-08	12.065	UP
ITK	1.14441	6.55378	6.75569	7.24E-10	1.18E-08	12.0487	UP
HS3ST3A1	1.08502	4.86583	6.7555	7.25E-10	1.18E-08	12.0478	UP
LOC100289208 /// PHLDA1	1.497	6.61135	6.74596	7.59E-10	1.23E-08	12.0025	UP
HR	-1.01237	6.70816	-6.7301	8.20E-10	1.32E-08	11.9272	DOWN
LYPD6B	1.11319	7.1576	6.72918	8.23E-10	1.32E-08	11.9229	UP
CD83	1.56686	8.13644	6.71912	8.65E-10	1.38E-08	11.8752	UP
SACS	1.10676	7.94518	6.71847	8.67E-10	1.39E-08	11.8721	UP
NXN	1.05549	8.67208	6.7145	8.84E-10	1.41E-08	11.8533	UP
P2RX5	1.794	8.43134	6.71128	8.98E-10	1.43E-08	11.838	UP
KIAA0125	1.80635	8.0993	6.70492	9.26E-10	1.47E-08	11.8079	UP
IL7R	1.32504	7.40713	6.70306	9.35E-10	1.49E-08	11.7991	UP
AKT3	1.03386	7.88389	6.70049	9.46E-10	1.50E-08	11.7869	UP
FAM26F	1.34867	8.69346	6.70003	9.49E-10	1.50E-08	11.7847	UP
ADH1C	-2.23693	10.2339	-6.69635	9.66E-10	1.53E-08	11.7673	DOWN
GLB1L2	-1.1568	7.94968	-6.69497	9.72E-10	1.54E-08	11.7608	DOWN
DISP2	-1.30302	5.89803	-6.69365	9.78E-10	1.55E-08	11.7545	DOWN
MT1G	-1.13488	11.6	-6.68777	1.01E-09	1.59E-08	11.7267	DOWN
PARVG	1.0023	9.0223	6.68712	1.01E-09	1.59E-08	11.7236	UP
EMR1	1.13428	6.67707	6.6828	1.03E-09	1.62E-08	11.7032	UP
DOCK8	1.12607	7.37893	6.68145	1.04E-09	1.62E-08	11.6968	UP
IGH@ /// IGHA1 /// IGHA2 /// IGHG1 /// IGHG2 /// IGHG3 /// IGHM /// IGHV4-31 /// LOC100126583 /// LOC100290036	1.19369	10.6537	6.67847	1.05E-09	1.64E-08	11.6827	UP
GPR4	1.24289	7.23067	6.67746	1.06E-09	1.65E-08	11.6779	UP
GPX7	1.32099	7.00241	6.67427	1.07E-09	1.67E-08	11.6629	UP
FAM65B	1.33952	7.52311	6.66916	1.10E-09	1.70E-08	11.6387	UP
CCL3 /// CCL3L1 /// CCL3L3	1.9664	8.10754	6.6669	1.11E-09	1.72E-08	11.6281	UP
CAV1	1.1381	8.7733	6.65431	1.18E-09	1.82E-08	11.5686	UP
ARHGAP9	1.18448	8.90751	6.65374	1.19E-09	1.82E-08	11.5659	UP
ADAMTS3	1.00778	5.06642	6.64728	1.22E-09	1.88E-08	11.5354	UP
SERPINF1	1.05077	9.72876	6.64306	1.25E-09	1.91E-08	11.5155	UP
POU2F3	-1.02344	4.36026	-6.64152	1.26E-09	1.92E-08	11.5082	DOWN
C1orf210	-1.48016	7.6403	-6.64124	1.26E-09	1.92E-08	11.5069	DOWN
EDN3	-1.62922	8.06447	-6.63639	1.29E-09	1.96E-08	11.484	DOWN
CES2	-1.01409	10.9756	-6.63482	1.30E-09	1.98E-08	11.4766	DOWN
IGH@ /// IGHA1 /// IGHA2 /// IGHG1 /// IGHG3 /// IGHM /// IGHV4-31	1.52395	9.95005	6.63391	1.31E-09	1.98E-08	11.4723	UP
C8orf4	1.25423	8.96964	6.63177	1.32E-09	2.00E-08	11.4622	UP
CD37	1.44267	7.65427	6.62883	1.34E-09	2.02E-08	11.4484	UP
SPAG4	1.37973	7.71144	6.62739	1.35E-09	2.03E-08	11.4416	UP
CCDC69	1.12775	8.49921	6.62163	1.39E-09	2.09E-08	11.4144	UP
LIPG	1.1168	7.16861	6.61416	1.44E-09	2.16E-08	11.3793	UP
CD27	1.19228	8.95945	6.6062	1.49E-09	2.24E-08	11.3418	UP
MT1H /// MT1P2	-1.15894	11.0403	-6.58647	1.64E-09	2.45E-08	11.249	DOWN
IGLV6-57	1.42563	9.58472	6.5845	1.66E-09	2.46E-08	11.2397	UP
EBF1	1.5178	7.34768	6.58109	1.68E-09	2.50E-08	11.2237	UP
TINAG	-1.45861	6.3192	-6.5761	1.73E-09	2.55E-08	11.2002	DOWN
AHCYL2	-1.07425	10.1462	-6.57545	1.73E-09	2.56E-08	11.1972	DOWN
S100A12	2.52851	6.66358	6.57253	1.76E-09	2.59E-08	11.1835	UP
LOC285758	-1.22475	6.61835	-6.55796	1.88E-09	2.77E-08	11.1151	DOWN
SLC22A4	-1.33268	6.39415	-6.54719	1.98E-09	2.91E-08	11.0645	DOWN
EVI2B	1.32865	7.93567	6.54518	2.00E-09	2.93E-08	11.0551	UP
PLEKHO1	1.11064	8.72714	6.54517	2.00E-09	2.93E-08	11.0551	UP
RGS16	1.21336	6.93414	6.53651	2.09E-09	3.05E-08	11.0145	UP
LRRC31	-1.45991	7.4092	-6.53301	2.12E-09	3.09E-08	10.9981	DOWN
CD1C	1.38733	8.01511	6.53134	2.14E-09	3.12E-08	10.9902	UP
ADA	1.15938	7.86471	6.52884	2.17E-09	3.15E-08	10.9785	UP
TMPRSS3	1.12913	7.15684	6.52594	2.20E-09	3.18E-08	10.965	UP
KLK3	-1.01383	6.30271	-6.5251	2.20E-09	3.20E-08	10.961	DOWN
GVIN1	1.31636	8.23079	6.51755	2.29E-09	3.30E-08	10.9257	UP
PLA2G7	1.1307	9.374	6.50882	2.38E-09	3.42E-08	10.8848	UP
FOSL1	1.32301	6.14521	6.50679	2.41E-09	3.45E-08	10.8753	UP
CD72	1.63764	6.82956	6.50565	2.42E-09	3.46E-08	10.87	UP
DEPDC6	-1.10276	7.2649	-6.50459	2.43E-09	3.48E-08	10.865	DOWN
C2orf89	-1.14759	9.74279	-6.49389	2.56E-09	3.64E-08	10.8151	DOWN
RNF183	1.1134	7.28141	6.48239	2.71E-09	3.82E-08	10.7613	UP
XPNPEP2	-1.04179	6.36541	-6.47859	2.75E-09	3.88E-08	10.7436	DOWN
TNFAIP8L2	1.00505	7.71616	6.47407	2.82E-09	3.95E-08	10.7225	UP
FAM129A	1.12848	7.70857	6.47401	2.82E-09	3.95E-08	10.7222	UP
PLA2G2D	2.01057	7.14388	6.47269	2.83E-09	3.97E-08	10.7161	UP
LOC283177	-1.33297	5.87085	-6.462	2.98E-09	4.17E-08	10.6662	DOWN
CCL21	1.48071	10.2264	6.45684	3.06E-09	4.26E-08	10.6422	UP
SAMSN1	1.3507	6.10453	6.45272	3.12E-09	4.33E-08	10.623	UP
S1PR1	1.19751	7.03961	6.44509	3.23E-09	4.48E-08	10.5874	UP
C17orf76	-1.19941	8.1417	-6.43367	3.41E-09	4.72E-08	10.5342	DOWN
FCGR2B	1.13555	8.08399	6.43279	3.43E-09	4.74E-08	10.5301	UP
PRR15	-1.15218	10.6326	-6.42976	3.48E-09	4.80E-08	10.516	DOWN
TLR2	1.30853	7.25014	6.42787	3.51E-09	4.84E-08	10.5072	UP
ANO5	-1.20734	6.42425	-6.42581	3.54E-09	4.88E-08	10.4977	DOWN
TNFSF13B	1.07281	8.16679	6.42452	3.57E-09	4.90E-08	10.4917	UP
SH3BGRL2	-1.14388	9.69211	-6.41878	3.67E-09	5.03E-08	10.465	DOWN
FCGR1A /// FCGR1C	1.3076	8.09459	6.41348	3.76E-09	5.15E-08	10.4403	UP
IL24	2.14216	7.41729	6.40664	3.88E-09	5.31E-08	10.4086	UP
HSD11B1	1.69827	6.79062	6.39783	4.05E-09	5.52E-08	10.3677	UP
LOC100289632	-1.25614	7.22616	-6.39771	4.05E-09	5.52E-08	10.3671	DOWN
CCR7	1.37462	7.14575	6.3861	4.28E-09	5.81E-08	10.3132	UP
STAP2	-1.15018	9.80873	-6.37972	4.41E-09	5.96E-08	10.2836	DOWN
EPB41L4B	-1.17913	10.5113	-6.3789	4.43E-09	5.98E-08	10.2799	DOWN
EPHX2	-1.23017	8.2105	-6.37847	4.44E-09	5.99E-08	10.2779	DOWN
TIFAB	1.02014	6.97534	6.36988	4.63E-09	6.23E-08	10.238	UP
MYCBP2	1.07188	7.80606	6.36686	4.69E-09	6.31E-08	10.2241	UP
SRPX2	1.13195	7.53485	6.36161	4.81E-09	6.46E-08	10.1998	UP
C10orf58	-1.02451	8.7291	-6.35898	4.87E-09	6.53E-08	10.1876	DOWN
IGHA1 /// IGHG1 /// IGHM /// LOC100290293	1.12521	9.50366	6.34784	5.14E-09	6.83E-08	10.136	UP
PIK3CD	1.10865	8.21534	6.3461	5.18E-09	6.88E-08	10.128	UP
CSTA	1.32539	9.24473	6.34104	5.30E-09	7.05E-08	10.1046	UP
IL2RA	1.12161	5.78495	6.33932	5.35E-09	7.10E-08	10.0966	UP
EPHA2	1.05937	8.29834	6.33599	5.43E-09	7.21E-08	10.0812	UP
PCSK1	1.64567	6.8303	6.32871	5.62E-09	7.44E-08	10.0476	UP
KIAA0922	1.20378	7.41042	6.31991	5.86E-09	7.72E-08	10.007	UP
DEGS1	1.23006	6.10902	6.31414	6.02E-09	7.91E-08	9.98033	UP
DEFA5	3.20562	9.33463	6.304	6.32E-09	8.26E-08	9.93355	UP
IFIT3	1.23033	6.25221	6.30305	6.35E-09	8.29E-08	9.92919	UP
LY96	1.14581	10.063	6.30037	6.43E-09	8.39E-08	9.91682	UP
TMEM200C	1.20604	6.5763	6.29907	6.47E-09	8.43E-08	9.91085	UP
MB	-1.68736	7.77003	-6.29849	6.49E-09	8.44E-08	9.90818	DOWN
ME1	1.24121	7.14646	6.29811	6.50E-09	8.45E-08	9.9064	UP
CCL19	1.94375	9.86073	6.29798	6.50E-09	8.45E-08	9.90581	UP
IYD	-1.1251	5.38982	-6.28996	6.75E-09	8.76E-08	9.86886	DOWN
GPR171	1.06832	8.34519	6.2898	6.76E-09	8.76E-08	9.8681	UP
RNF128	-1.05979	8.74935	-6.28855	6.80E-09	8.80E-08	9.86236	DOWN
CRNDE	1.28934	6.33616	6.27659	7.19E-09	9.29E-08	9.80728	UP
SPINK5	1.40645	10.6045	6.26417	7.63E-09	9.80E-08	9.75018	UP
SERPINI1	1.16339	7.09288	6.25685	7.90E-09	1.01E-07	9.71653	UP
VNN2	1.58103	7.83677	6.25267	8.05E-09	1.03E-07	9.69731	UP
LAIR2	1.75049	6.42803	6.24431	8.38E-09	1.07E-07	9.65893	UP
AEBP1	1.12042	9.96698	6.24371	8.40E-09	1.07E-07	9.6562	UP
IGSF9	-1.38692	6.58989	-6.24079	8.52E-09	1.09E-07	9.64278	DOWN
SAA4	1.73155	7.67483	6.23761	8.65E-09	1.10E-07	9.62821	UP
PTPRR	-1.69035	7.24662	-6.22907	9.00E-09	1.14E-07	9.58903	DOWN
CDX2	-1.32626	7.80491	-6.20507	1.01E-08	1.26E-07	9.47905	DOWN
PRKCB	1.12846	7.9195	6.20011	1.03E-08	1.29E-07	9.45636	UP
ISX	-1.70294	8.37798	-6.19359	1.06E-08	1.32E-07	9.42653	DOWN
GLOD5	-1.05174	6.22117	-6.19335	1.06E-08	1.32E-07	9.42545	DOWN
CD69	1.18882	8.21272	6.17927	1.14E-08	1.41E-07	9.3611	UP
FXYD3	-1.13509	10.7876	-6.17555	1.16E-08	1.43E-07	9.34409	DOWN
VAV3	-1.2696	7.29939	-6.17492	1.16E-08	1.43E-07	9.34124	DOWN
MAP4K1	1.13991	8.3762	6.17477	1.16E-08	1.43E-07	9.34055	UP
MEOX2	1.12902	5.29384	6.1586	1.25E-08	1.54E-07	9.26676	UP
IGKV3-20	1.08013	8.92097	6.15746	1.26E-08	1.54E-07	9.26154	UP
MGC24103	1.14269	6.37323	6.15621	1.27E-08	1.55E-07	9.25584	UP
RAC2	1.18158	7.34288	6.15227	1.29E-08	1.58E-07	9.23788	UP
CES3	-1.03997	9.4322	-6.1444	1.34E-08	1.63E-07	9.20203	DOWN
LTF	2.21695	8.63286	6.14427	1.34E-08	1.63E-07	9.20145	UP
SLC2A14 /// SLC2A3	1.34	6.86498	6.14012	1.37E-08	1.65E-07	9.18251	UP
TNFSF11	1.39132	6.3853	6.14001	1.37E-08	1.65E-07	9.18202	UP
GABRB2	-1.07062	4.82765	-6.13995	1.37E-08	1.65E-07	9.18176	DOWN
TRAF1	1.09168	7.72367	6.13858	1.38E-08	1.66E-07	9.1755	UP
FLJ40330	1.5497	6.55095	6.11734	1.52E-08	1.82E-07	9.07889	UP
HHLA2	-1.14525	9.75633	-6.11377	1.54E-08	1.85E-07	9.06264	DOWN
ATP11A	1.00448	6.62281	6.0976	1.67E-08	1.98E-07	8.98922	UP
SOCS3	1.05314	7.38777	6.09111	1.72E-08	2.04E-07	8.95976	UP
PTPRF	-1.0722	9.58423	-6.08465	1.77E-08	2.10E-07	8.93047	DOWN
C4orf7	2.38173	8.94091	6.08065	1.80E-08	2.13E-07	8.91235	UP
LOC401022	-1.06179	7.83807	-6.07995	1.81E-08	2.14E-07	8.90915	DOWN
LRRK2	1.60575	6.9567	6.06691	1.92E-08	2.26E-07	8.85008	UP
IGH@ /// IGHA1 /// IGHG1 /// IGHM	1.18025	9.07906	6.05337	2.05E-08	2.40E-07	8.7888	UP
BTBD19	1.09068	5.11634	6.04534	2.12E-08	2.48E-07	8.7525	UP
RASSF2	1.07375	8.98504	6.04495	2.13E-08	2.48E-07	8.75076	UP
CLDN23	-1.12038	9.33165	-6.04281	2.15E-08	2.50E-07	8.74106	DOWN
TM4SF5	-1.08212	7.10553	-6.04261	2.15E-08	2.50E-07	8.74019	DOWN
COL5A3	1.35842	7.22177	6.03784	2.20E-08	2.55E-07	8.71864	UP
EGR2	1.00122	6.28966	6.03691	2.21E-08	2.56E-07	8.71441	UP
IRF4	1.13614	7.73937	6.03477	2.23E-08	2.58E-07	8.70477	UP
DQX1	-1.03971	9.0692	-6.03377	2.24E-08	2.59E-07	8.70025	DOWN
CSGALNACT2 /// LOC644504	1.12077	6.9351	6.02538	2.33E-08	2.68E-07	8.66238	UP
CD28	1.33434	7.09499	6.02225	2.36E-08	2.71E-07	8.64823	UP
HRCT1	-1.3709	9.13128	-6.02186	2.37E-08	2.71E-07	8.64651	DOWN
CLEC5A	1.5327	5.05555	6.01	2.50E-08	2.85E-07	8.59299	UP
MXI1	-1.08095	10.0026	-6.00724	2.54E-08	2.88E-07	8.58058	DOWN
ZBED2	1.18609	5.7577	5.98362	2.83E-08	3.19E-07	8.47426	UP
RPS16P5	1.05257	6.40991	5.96859	3.03E-08	3.40E-07	8.40671	UP
IFI44	1.28697	6.38109	5.95487	3.23E-08	3.59E-07	8.34511	UP
BTNL3	-1.07291	9.57477	-5.95267	3.26E-08	3.62E-07	8.33528	DOWN
GALNT12	-1.27681	9.55855	-5.93889	3.48E-08	3.84E-07	8.27347	DOWN
ANXA3	1.03449	9.19264	5.93315	3.57E-08	3.93E-07	8.2478	UP
CXCL17	1.29845	5.11873	5.92677	3.68E-08	4.04E-07	8.21923	UP
CCDC80	1.31824	8.26357	5.92494	3.71E-08	4.07E-07	8.21103	UP
LOC646627	-1.72445	10.6526	-5.91794	3.83E-08	4.20E-07	8.17972	DOWN
KCNJ15	1.704	6.66918	5.91662	3.85E-08	4.22E-07	8.1738	UP
NAPSB	1.29942	7.79862	5.91143	3.94E-08	4.30E-07	8.15063	UP
PAPSS2	-1.02153	9.14515	-5.90689	4.03E-08	4.38E-07	8.13033	DOWN
TLR1	1.23092	7.48569	5.90626	4.04E-08	4.39E-07	8.1275	UP
TREM1	1.74623	6.66601	5.88533	4.45E-08	4.79E-07	8.0341	UP
C21orf96	1.26977	6.51449	5.87374	4.69E-08	5.03E-07	7.98246	UP
IGKV4-1	1.24566	11.033	5.85964	5.00E-08	5.33E-07	7.91968	UP
CXCR4	1.25231	5.45745	5.85816	5.04E-08	5.36E-07	7.9131	UP
BANK1	1.63454	6.97817	5.85797	5.04E-08	5.36E-07	7.91224	UP
PLEK	1.60683	6.47072	5.85708	5.06E-08	5.38E-07	7.90826	UP
TMEM163	1.4151	6.353	5.85609	5.08E-08	5.40E-07	7.90389	UP
GPR84	1.43451	5.67553	5.85194	5.18E-08	5.49E-07	7.88543	UP
REG1B	3.57929	8.44265	5.84891	5.25E-08	5.56E-07	7.87197	UP
NLRP7	1.26597	8.45755	5.84694	5.30E-08	5.60E-07	7.86321	UP
CYAT1 /// IGLV1-44 /// IGLV7-43	1.13947	7.34956	5.84486	5.35E-08	5.65E-07	7.85397	UP
IL21R	1.01846	4.68975	5.83545	5.59E-08	5.87E-07	7.81218	UP
SIRPG	1.17473	8.02093	5.82716	5.80E-08	6.07E-07	7.77538	UP
CD19	1.59063	7.38413	5.80679	6.37E-08	6.60E-07	7.68506	UP
ISLR	1.06115	7.22188	5.80507	6.42E-08	6.64E-07	7.67745	UP
CLIC6	1.02792	7.6017	5.77927	7.22E-08	7.40E-07	7.56336	UP
AKR1B10	-1.15883	10.4103	-5.77662	7.30E-08	7.49E-07	7.55167	DOWN
NAT2	-1.22079	7.72666	-5.77348	7.41E-08	7.58E-07	7.5378	DOWN
CA2	-1.38357	10.9361	-5.76425	7.73E-08	7.87E-07	7.49706	DOWN
ZHX2	1.06513	7.39433	5.75525	8.05E-08	8.16E-07	7.45738	UP
PTP4A3	1.2647	7.01964	5.75439	8.08E-08	8.18E-07	7.45358	UP
ZNF469	1.04512	7.22854	5.74744	8.34E-08	8.41E-07	7.42294	UP
GSTA1	-1.55992	7.01247	-5.74454	8.45E-08	8.51E-07	7.4102	DOWN
ASPA	-1.0252	5.11852	-5.73094	8.99E-08	8.98E-07	7.35035	DOWN
KLK11	1.15502	6.33469	5.72735	9.13E-08	9.11E-07	7.33458	UP
PCDH7	1.07624	4.65771	5.71977	9.45E-08	9.40E-07	7.30123	UP
MGC12982	-1.23751	6.46801	-5.71912	9.48E-08	9.41E-07	7.29838	DOWN
SATB2	-1.39341	8.5053	-5.71494	9.66E-08	9.58E-07	7.28005	DOWN
CD52	1.02226	10.2521	5.7103	9.87E-08	9.75E-07	7.25968	UP
BEST4	-1.50937	7.40312	-5.70782	9.98E-08	9.85E-07	7.24879	DOWN
XK	-1.041	9.56875	-5.70229	1.02E-07	1.01E-06	7.22454	DOWN
IGHV1-69	1.9214	5.7798	5.69371	1.06E-07	1.04E-06	7.18692	UP
TMEM22	1.14257	5.94005	5.69065	1.08E-07	1.06E-06	7.1735	UP
SIGLEC5	1.11306	5.59067	5.6808	1.13E-07	1.10E-06	7.13035	UP
GDA	-1.03983	7.47477	-5.6768	1.15E-07	1.12E-06	7.11287	DOWN
CCL13	-1.20508	8.83725	-5.67531	1.16E-07	1.12E-06	7.10635	DOWN
FAM113B	1.13119	6.8816	5.66304	1.22E-07	1.18E-06	7.0527	UP
SERPINB7	2.08484	4.85936	5.64275	1.34E-07	1.28E-06	6.96409	UP
BCL2L15	-1.08209	8.13437	-5.63878	1.36E-07	1.30E-06	6.94679	DOWN
LOC728342	-1.05439	8.11723	-5.57775	1.79E-07	1.66E-06	6.68155	DOWN
GFPT2	1.16529	7.2056	5.5743	1.82E-07	1.68E-06	6.66659	UP
FAM167A	1.02794	6.52778	5.5666	1.88E-07	1.74E-06	6.63323	UP
ANKRD9	-1.13519	9.14824	-5.55856	1.95E-07	1.80E-06	6.59843	DOWN
SLCO1B3	1.5292	7.10758	5.55578	1.98E-07	1.82E-06	6.5864	UP
JAK2	1.00878	6.51261	5.55308	2.00E-07	1.84E-06	6.57473	UP
S1PR3	1.30068	6.44895	5.54434	2.08E-07	1.90E-06	6.53696	UP
CALD1	1.05861	10.95	5.54066	2.11E-07	1.93E-06	6.52108	UP
SIRPB1	1.14669	4.08803	5.54009	2.12E-07	1.93E-06	6.51862	UP
PRAC	2.0901	9.94164	5.53858	2.13E-07	1.94E-06	6.51209	UP
SLAMF7	1.27387	7.83417	5.51897	2.33E-07	2.10E-06	6.42756	UP
NLRC3	1.12263	7.71409	5.51593	2.36E-07	2.13E-06	6.41446	UP
FAM55D	-1.54419	9.9334	-5.50537	2.47E-07	2.22E-06	6.36898	DOWN
HNF1B	-1.07615	8.56845	-5.50255	2.50E-07	2.24E-06	6.35686	DOWN
RASGRP2	1.22225	7.66073	5.49793	2.55E-07	2.28E-06	6.337	UP
DERL3	1.12799	9.02516	5.49304	2.61E-07	2.33E-06	6.31599	UP
LILRA3	1.16042	6.55079	5.49226	2.62E-07	2.33E-06	6.31263	UP
TCEA3	-1.05564	10.9104	-5.49126	2.63E-07	2.34E-06	6.3083	DOWN
HPGD	-1.27379	8.49547	-5.48737	2.68E-07	2.38E-06	6.29161	DOWN
SEPT6	1.31865	7.71122	5.48529	2.70E-07	2.40E-06	6.28269	UP
MX2	1.04385	7.68527	5.48354	2.72E-07	2.41E-06	6.27516	UP
NR4A2	1.3605	5.6677	5.48303	2.73E-07	2.42E-06	6.27297	UP
SLITRK6	-1.12912	5.69313	-5.47577	2.82E-07	2.48E-06	6.24184	DOWN
CYTH4	1.09266	5.36596	5.45431	3.10E-07	2.70E-06	6.1499	UP
ALPK2	1.25301	6.61942	5.44973	3.16E-07	2.75E-06	6.1303	UP
CETP	1.23245	5.53831	5.42436	3.54E-07	3.05E-06	6.02189	UP
LOC340340	1.49042	4.81829	5.41378	3.71E-07	3.18E-06	5.97681	UP
FBN1	1.01709	5.76097	5.41182	3.74E-07	3.20E-06	5.96844	UP
NR3C2	-1.01484	9.77421	-5.39954	3.94E-07	3.36E-06	5.91615	DOWN
WNT5A	1.43529	6.97601	5.3929	4.06E-07	3.45E-06	5.88791	UP
MS4A12	-1.73464	10.7404	-5.38225	4.26E-07	3.61E-06	5.84264	DOWN
ST3GAL4	1.05056	8.0361	5.37713	4.35E-07	3.68E-06	5.82088	UP
MMP28	-1.10205	7.84829	-5.37703	4.35E-07	3.68E-06	5.82047	DOWN
FAIM3	1.18708	7.8129	5.36669	4.56E-07	3.84E-06	5.77663	UP
KLK1	-1.02794	9.61102	-5.36008	4.69E-07	3.94E-06	5.74859	DOWN
TNF	1.01606	6.26158	5.35561	4.78E-07	4.01E-06	5.72964	UP
GNLY	1.13055	8.1997	5.34629	4.98E-07	4.16E-06	5.69019	UP
HSD11B2	-1.3395	10.5565	-5.33671	5.20E-07	4.33E-06	5.6497	DOWN
CCRL1	1.1142	6.33998	5.31442	5.73E-07	4.73E-06	5.55561	UP
LOC100287927	1.38908	7.02046	5.30914	5.86E-07	4.82E-06	5.53333	UP
C5AR1	1.19427	8.51996	5.3046	5.98E-07	4.91E-06	5.5142	UP
TBC1D10C	1.01605	7.81545	5.29502	6.23E-07	5.09E-06	5.4739	UP
CLEC2B	1.03817	6.8235	5.27505	6.80E-07	5.52E-06	5.38995	UP
MS4A1	1.9289	7.6633	5.26788	7.01E-07	5.67E-06	5.35986	UP
CALCRL	1.38645	5.8478	5.25428	7.44E-07	5.97E-06	5.30287	UP
FCGR2C	1.05388	7.98771	5.25223	7.50E-07	6.02E-06	5.2943	UP
GPR160	-1.07275	9.09089	-5.21877	8.67E-07	6.85E-06	5.15447	DOWN
ABCC6 /// ABCC6P2	-1.25929	6.50148	-5.21641	8.76E-07	6.91E-06	5.14463	DOWN
C17orf97	-1.00373	6.46248	-5.203	9.28E-07	7.28E-06	5.08872	DOWN
CFI	1.12648	6.54619	5.20145	9.34E-07	7.32E-06	5.08229	UP
FNDC1	1.23812	6.90859	5.1984	9.47E-07	7.40E-06	5.06957	UP
ACSL1	1.00219	8.19457	5.19401	9.65E-07	7.53E-06	5.05134	UP
CXCR1	1.28848	6.30155	5.19368	9.66E-07	7.53E-06	5.04996	UP
LTBP2	1.03084	8.78373	5.19185	9.74E-07	7.59E-06	5.04236	UP
FOS	1.4571	7.39772	5.16291	1.10E-06	8.49E-06	4.92221	UP
FCGR3A /// FCGR3B	1.54021	6.90367	5.1608	1.11E-06	8.56E-06	4.91346	UP
UGT2B15	-1.73917	9.16002	-5.15844	1.12E-06	8.63E-06	4.90369	DOWN
TRA@ /// TRD@	-1.00323	6.45165	-5.13485	1.24E-06	9.47E-06	4.80609	DOWN
IGHD /// LOC100290059 /// LOC100292999	1.205	10.2301	5.13032	1.27E-06	9.64E-06	4.78737	UP
CKB	-1.40099	10.8685	-5.10876	1.39E-06	1.05E-05	4.6985	DOWN
FLJ38028	-1.37831	6.01553	-5.09504	1.47E-06	1.11E-05	4.64204	DOWN
TSPAN6	-1.08524	8.75669	-5.08237	1.56E-06	1.16E-05	4.59	DOWN
PDZK1	-1.14351	6.43337	-5.08091	1.57E-06	1.17E-05	4.584	DOWN
CA7	-1.3237	7.78108	-5.06455	1.68E-06	1.24E-05	4.51691	DOWN
C17orf73	-1.18235	9.82719	-5.04801	1.80E-06	1.32E-05	4.44922	DOWN
COL6A2	1.10453	8.5973	5.02012	2.03E-06	1.47E-05	4.33542	UP
KLHL6	1.10175	5.69074	5.01284	2.09E-06	1.52E-05	4.30578	UP
KRT17	1.23755	5.75025	5.00622	2.15E-06	1.55E-05	4.27883	UP
LOC728264	1.19669	6.62646	5.00212	2.19E-06	1.58E-05	4.26216	UP
RNASE2	1.0146	6.25284	4.99268	2.27E-06	1.63E-05	4.22382	UP
HBEGF	1.04594	7.94626	4.93699	2.87E-06	2.02E-05	3.99848	UP
IGHG1 /// ZCWPW2	1.06621	7.3272	4.93571	2.89E-06	2.03E-05	3.99335	UP
TMEM220	-1.01294	6.02678	-4.92093	3.07E-06	2.14E-05	3.93381	DOWN
PRKAR2B	1.00781	7.78777	4.88672	3.55E-06	2.44E-05	3.7965	UP
EPHA3	1.05824	7.08779	4.8806	3.64E-06	2.50E-05	3.77197	UP
MYO1A	-1.03691	9.16925	-4.85125	4.11E-06	2.78E-05	3.65474	DOWN
CPNE5	1.02255	7.27114	4.84839	4.16E-06	2.81E-05	3.64336	UP
CD22	1.43406	7.77997	4.8393	4.32E-06	2.91E-05	3.60714	UP
TRNP1	1.03518	5.57257	4.8269	4.54E-06	3.04E-05	3.55782	UP
SELE	1.52825	6.69723	4.78151	5.48E-06	3.61E-05	3.37799	UP
H19	1.04727	6.98891	4.77577	5.61E-06	3.68E-05	3.35534	UP
CDHR5	-1.0009	9.57927	-4.75889	6.01E-06	3.92E-05	3.28878	DOWN
C1S	1.14708	6.75802	4.74661	6.32E-06	4.09E-05	3.24047	UP
GHR	-1.01834	5.92101	-4.74221	6.44E-06	4.15E-05	3.22317	DOWN
MAMDC2	-1.14153	6.1577	-4.73565	6.61E-06	4.25E-05	3.19742	DOWN
GLT1D1	1.00083	5.05504	4.73278	6.69E-06	4.29E-05	3.18614	UP
IL6	1.43512	6.39236	4.72271	6.97E-06	4.45E-05	3.14667	UP
SPINK4	1.03738	11.9198	4.69297	7.87E-06	4.96E-05	3.03039	UP
TRAT1	1.07718	5.86321	4.6656	8.79E-06	5.46E-05	2.92379	UP
S100A7	1.99661	7.22279	4.66225	8.91E-06	5.53E-05	2.9108	UP
ENKUR	1.08708	4.62408	4.59889	1.15E-05	6.98E-05	2.66579	UP
GPR18	1.02148	7.91657	4.57955	1.24E-05	7.47E-05	2.59143	UP
CR2	1.72765	7.11445	4.56967	1.29E-05	7.71E-05	2.55352	UP
HEPACAM2	-1.62431	7.75325	-4.55982	1.35E-05	7.98E-05	2.51582	DOWN
FAM55A	-1.12674	9.21924	-4.50852	1.65E-05	9.58E-05	2.3202	DOWN
KLK6	1.21065	5.38836	4.49306	1.76E-05	0.000101221	2.26156	UP
UGT2B17	-2.37362	9.4807	-4.42346	2.31E-05	0.000129052	1.99925	DOWN
ABCC13	-1.19668	6.4725	-4.40134	2.52E-05	0.000139083	1.91649	DOWN
TTLL6	-1.03433	7.37226	-4.38075	2.73E-05	0.000149577	1.83969	DOWN
FCRL2	1.05437	7.93172	4.36436	2.91E-05	0.0001581	1.77876	UP
HLA-DQB1 /// HLA-DQB2 /// LOC100294318	1.52023	9.06276	4.34765	3.10E-05	0.000167224	1.71676	UP
CLEC4D	1.19596	5.02241	4.31836	3.48E-05	0.000184839	1.60856	UP
IGLV4-60	1.33562	8.71485	4.29579	3.79E-05	0.000199698	1.52549	UP
CEACAM7	-1.38716	8.55384	-4.27639	4.09E-05	0.000213762	1.45437	DOWN
IGHG1	1.30263	7.1828	4.27587	4.10E-05	0.00021413	1.45249	UP
CLDN18	1.18233	6.35454	4.22808	4.92E-05	0.000252292	1.27824	UP
SPP1	1.55306	4.80797	4.22287	5.02E-05	0.000256913	1.25932	UP
INSL5	1.71729	9.12741	4.19928	5.49E-05	0.00027761	1.17392	UP
NRCAM	1.14587	5.73001	4.19466	5.59E-05	0.000282044	1.15723	UP
CMTM2	1.01466	6.38578	4.1842	5.81E-05	0.000291681	1.1195	UP
ALDOB	1.03271	5.29058	4.17975	5.91E-05	0.000296354	1.10347	UP
SOSTDC1	-1.06118	6.84266	-4.16772	6.19E-05	0.000308584	1.0602	DOWN
ANXA13	-1.00112	8.0698	-4.13999	6.87E-05	0.00033734	0.960784	DOWN
TCL1A	1.53018	7.09585	4.0904	8.27E-05	0.000398181	0.784181	UP
SERPINB3	1.47915	4.48081	4.0848	8.45E-05	0.000405463	0.764341	UP
CAPN9	-1.01381	7.46047	-4.06057	9.24E-05	0.000438177	0.678729	DOWN
LOC100127940	1.03212	5.28157	4.01966	0.000107577	0.000499075	0.534999	UP
FCRLA	1.03018	7.59567	3.98561	0.000121953	0.000556032	0.416198	UP
PPY	1.49289	6.6067	3.95868	0.000134606	0.000604851	0.322762	UP
SULT1C2	1.30609	6.67556	3.94833	0.000139792	0.000624505	0.286992	UP
FOSB	1.22387	7.07421	3.91568	0.000157443	0.000693058	0.174556	UP
SPRR1B	1.61481	5.17433	3.91485	0.000157918	0.000694811	0.17171	UP
C10orf99	-1.08195	11.0451	-3.91446	0.000158143	0.000695546	0.170367	DOWN
NPTX2	1.11414	7.8419	3.83019	0.00021428	0.000902238	-0.116456	UP
TFPI2	1.30897	4.78641	3.80454	0.000234831	0.000975733	-0.2028	UP
CDHR1	-1.29954	6.18365	-3.79058	0.00024679	0.00101668	-0.249608	DOWN
IL11	1.13711	5.64527	3.66627	0.000382066	0.00147918	-0.660658	UP
TNFAIP6	1.1066	5.28625	3.59456	0.000489438	0.0018338	-0.892916	UP
TFF2	1.09204	6.95507	3.50498	0.000663804	0.00238335	-1.17797	UP
SCGB2A1	-1.11497	8.15592	-3.40167	0.000937213	0.00321211	-1.49958	DOWN
CD177	-1.17032	9.64231	-3.05007	0.00287251	0.00835177	-2.53491	DOWN
GLDN	1.08366	8.45443	3.01576	0.00318972	0.00910347	-2.63092	UP
LYZ	1.20135	7.6474	2.99489	0.00339813	0.00957532	-2.68885	UP
BTNL8	-1.19677	8.74022	-2.89289	0.00460975	0.012421	-2.96711	DOWN
HLA-DRB1 /// HLA-DRB3 /// HLA-DRB4 /// HLA-DRB5 /// LOC100294036	1.09555	5.38823	2.78809	0.00625726	0.0159897	-3.24438	UP
NCRNA00185	-1.07134	6.67031	-2.38045	0.0190268	0.0407532	-4.23715	DOWN
RPS4Y1	-1.68974	9.39747	-2.26332	0.025596	0.0520654	-4.49645	DOWN
EIF1AY	-1.3466	6.81976	-2.03954	0.043814	0.0814036	-4.95853	DOWN
