# Supplementary material for: Identification of potential diagnostic markers and molecular mechanisms of asthma and ulcerative colitis based on bioinformatics and machine learning
Source: Front Mol Biosci. 2025 May 15;12:1554304. doi: 10.3389/fmolb.2025.1554304 (PMC12119298; doi:10.3389/fmolb.2025.1554304)
Supplement: Supplementary file 2 [file DataSheet2.zip › Supplementary Material 2/Table S2.xls]

## Sheet: WGCNA-Turquoise
HSPA6
C9orf30
TIMD4
MSI2
PTPRC
SLAMF6
ACVR1C
NLRC4
IL12RB1
HSH2D
TMEM163
CLEC4D
B4GALNT2
SLFN5
CCDC69
FCRL3
CSF3R
FAM129C
PARP15
FLJ32063
PDZK1IP1
MUCL1
FGD2
VSIG10
GALNTL4
WDR78
MEI1
ITGAL
SVOPL
STAP1
PADI2
RUNDC2B /// RUNDC2C
DNAJB9
MOXD1
OSCAR
CD80
C2
CELF2
RHOBTB2
SIRPB1
ATP8B3
FGF7 /// KGFLP1 /// KGFLP2	///	KGFLP2
PRR16
FCER1G
VIL1
NAMPT
KLHL6
ITGB2
ETS1
FGD3
KLF7
SLC2A4RG
SLAMF1
RGS5
CD79A
VIM
CD55
IGFBP5
C22orf37
MGC23284
FLJ40330
ZNF366
LOC440896
ZNF80
FAM125A
BTBD19
ZNF575
PLD1
CSMD2
LOC283177
ZNF382
CD44
PTRF
CLLU1
FLJ35024
PVT1
TMEM72
VNN1
BANK1
C6orf150
FYN
RDH13
PPIL4 /// ZC3H12D
MEIS1
C16orf54
LOC731424
CDKN2BAS
SLC25A34
C12orf42
GVIN1
LOC340090
FCRL2
LOC100127940
SCTR
IKZF1
RPS16P5
CD74
SPP1
TRIM69
C2orf74
INPP5D
ABCB4
MSN
WARS
PTPRF
GLUL
S100A11
SPARC
XBP1
CALU
LAMC1
ANXA5
PEA15
STAT1
SSR1
ANXA6
SERPING1
ANXA1
GNAI2
TGM2
STOM
LGALS1
TIMP3
SLC7A5
BTG2
AKR1B1
CYR61
ENO2
IFITM2
OAZ2
ITGA5
IFI30
DPYSL3
COL6A3
MAPKAPK2
SCRN1
CTSC
TGFBI
FSCN1
PODXL
IFITM1
BST2
TNC
UBE2L6
TIMP1
GJA1
LAPTM5
CD14
LUM
MTHFD2
FBLN1
SH3BP5
LPCAT1
EFEMP1
COL3A1
DCN
PRDX4
PLK2
ACSL1
LTF
RAI14
CTSL1
LY6E
NNMT
DDAH2
GBP1
PDGFRB
SERPINF1
MGP
CTSH
CFB
ACADS
SERPINA3
RGS2
BASP1
COL1A2
IGF2 /// INS-IGF2
CTSK
PFKFB3
SLC2A3
TRIM29
IRF1
HSPA13
PDK2
LYN
ICAM1
TNFAIP3
MANF
WIPF1
PIK3R3
GBP2
AKAP2 /// PALM2-AKAP2
ABCC1
DBN1
SERPINA1
AGT
IL8
CD93
DDIT4
SIRPA
ADM
S100A8
GYPC
IL1R1
ADAM12
HCLS1
RFX5
RGS1
NINJ1
CHST15
THBS2
CSF1R
BCL6
KIAA0040
RASSF2
S100A4
ST3GAL5
CDH3
DUSP14
ARRB2
KCNAB2
ARMCX2
CD53
MME
STC2
PLEK
COL15A1
TNFRSF1B
LSP1
SEMA4D
S100A9
CD4
LOXL1
C10orf116
ZEB2
CPT1A
FGFR2
CXCL12
PI3
DFNA5
PDE4B
ITPR1
EMP3
SLA
BLVRA
GUCY1B3
ADARB1
VCAM1
PIK3CD
THBD
IQSEC1
CXCL9
CHST2
CYBB
HLA-DMB
KDR
MMP9
FCGR3A /// FCGR3B
FCGR3B
TPST2
CCL4
NRCAM
CD48
TYROBP
GPR137B
TPST1
ALOX5AP
ADRBK2
CD37
RUNX3
SLC31A2
APOBEC3G
GMFG
FLI1
LMO2
FADS3
MMP7
GPSM3
S100A2
PIM2
PSMB9
AMT
TECPR2
RGS19
RGS4
S100P
KYNU
KIF21B
TLE2
PLEKHO2
CD83
CXCL1
GEM
MMP1
ELMO1
MYO5A
CXCL10
RAB40B
INPP4A
IRF4
SELL
MMP12
CD22
KLK3
SLC7A7
STC1
CDK14
CCL21
PKIA
VCAN
PARVB
ADA
CD52
ME3
RNF24
LRMP
CDH5
LTBP2
ICAM2
HHEX
ISG20
F5
PANX1
IFIT3
EVI2A
MAL
HOXB7
IFNAR2
BTN3A3
PDPN
LCK
IL10RA
SASH3
TLR2
TNFRSF11B
RHOH
MNDA
PTPRCAP
NCF1 /// NCF1B /// NCF1C	///	NCF1C
SHROOM2
CSTA
OAS2
MX2
CDK5R1
ADORA2A /// CYTSA
MAP3K8
IL1B
SLC22A5
RARB
AOX1
SLC26A2
CCR1
GFPT2
CIITA
CCL3 /// CCL3L1 /// CCL3L3	///	CCL3L3
NCF4
CD40
LRRN2
CSF2RB
MAFF
IL6
ACAP1
GPR109B
ESR1
SLC16A4
FCN1
CXCL13
LCP2
CDK20
LRP8
TFAP2C
CDC14A
IL2RB
KCNJ8
KMO
SPI1
GNA15
SERPINI1
CBR3
ANK1
WAS
HSD11B1
RICH2
GPR183
NPY1R
CD3E
PLAU
SIT1
CRYM
SRPX2
PDE10A
BTK
TCN1
CR2
PCSK5
AQP9
LAMP3
ANGPT2
RASGRP1
OLFM1
TRAF1
MEOX1
CEP110
WNT2
RAPGEF4
C4BPA
CYP27B1
MMP10
BCL2A1
CD86
CD38
PHTF1
PCDHGA11 /// PCDHGA12 /// PCDHGA6 /// PCDHGB3 /// PCDHGB4 /// PCDHGB5 /// PCDHGB6 /// PCDHGB7 /// PCDHGC3 /// PCDHGC4 /// PCDHGC5	///	PCDHGA6	///	PCDHGB3	///	PCDHGB4	///	PCDHGB5	///	PCDHGB6	///	PCDHGB7	///	PCDHGC3	///	PCDHGC4	///	PCDHGC5
BLM
RAMP2
CD1D
SKAP1
RASGRP3
TRAF3IP3
WASL
MMP3
CD2
CRAT
LY86
GREB1
S100A12
FCN3
GABBR1 /// UBD
PNOC
KCNN3
VNN2
IL27RA
CREB5
TDO2
MMP13
BATF
CD1C
CD84
WNT5A
NDP
TNFAIP6
S100A3
RAB33A
OVOL2
SELP
PTPN22
FUT1
STAT4
CXCR5
XAF1
CD27
IL13RA2
MEOX2
CD180
CETP
SELE
PLA2G7
VAV1
TNFRSF10C
GPR4
NRG1
MICB
BLK
FMO4
PTAFR
MAP4K1
KNTC1
IFI16
CXCL6
CCR7
IL2RA
SLCO1B3
SOCS3
HSPB3
CFP
ANK3
PF4
CD19
FGF9
CNGA1
IGSF6
RTEL1 /// TNFRSF6B
KIAA0125
LDB2
AIM2
MGAM
CD28
IL24
PTP4A3
LY96
LIPC
IL18R1
PDE6A
APOBEC3B
CHRNA1
HAL
GZMK
PDK1
PTPN6
TEK
FAM65B
TFEC
CYP2B6 /// CYP2B7P1
CYP2B6
AQP8
WISP1
CD3G
CHAD
LILRA3
CFHR2
CRTAM
IL11
CH25H
LPHN2
AQP7
NAT8 /// NAT8B
NAT8B
CXCR6
LTA
CCR2
CCR6
HSD17B3
CCR5
CXCR2
CSRP2
IL18RAP
NLRP3
CXCR1
SAA4
VAMP1
LILRB1
EMR1
TNF
GPR19
ICAM4
SIGLEC7
KCNA3
MEP1B
PLXNA2
SH2D2A
DEFB4A
IL15RA
BFSP2
RAC2
BEST2
CSF3
FABP2
MEIS2
PRKG2
LAIR2
SLC7A11
TNFRSF9
PITX2
OGT
MR1
C1orf38
EMR2
CREM
GPR171
CXCR3
ENTPD1
LILRB2
SERPINH1
CEP170
LAX1
SP140
KRT12
CXCL3
LILRA2
CCL22
PRKCB
AMPD3
SP110
HCK
MADCAM1
SIK1
ZBP1
FAM49A
ANP32E
TBXAS1
CPVL
RASGRP2
C4BPB
DMBT1
TNFAIP8
MALT1
DARC
PCK1
FGR
HOXA6
SAA1 /// SAA2
FSTL1
CLU
THY1
LCP1
HLA-DRA
FADS1
UCP2
CADM1
CORO1A
TM9SF1
TUBB6
SYT11
FERMT2
TFPI2
TNFRSF10B
SWAP70
CASP4
RGS16
ENPP2
CHI3L1
GRB10
SYNE1
RARRES2
ARHGEF6
CD34
RIPK2
APOL1
NCDN
BMP7
MXRA5
CYTIP
OSBPL3
TRAC
TRA@ /// TRAC
NCKAP1L
KIAA0922
ADAM19
KLK10
CD69
IL33
VLDLR
SELPLG
C3AR1
CCL18
NFE2
CD300A
VEGFC
NCF2
FAP
HGF
ABCB1
ABCB1 /// ABCB4
TCL1A
IDO1
CD247
NOS2
PRKCQ
TSHR
CCL19
RDH5
NLRP1
SH2D1A
KCNJ15
CST7
CXCL11
GZMB
TLR1
LILRB3
CYP2B7P1
GPR18
CD1A
MS4A1
LY9
ICOS
P2RX5
BIRC3
LST1
TNFSF11
SLC43A3
EMR3
FPR2
PLAUR
FCGR2B
IL23A /// TRBV19
LEF1
TRA@ /// TRAC /// TRAJ17 /// TRAV20	///	TRAJ17	///	TRAV20
FCGR2C
MLLT11
PSTPIP1
ITK
IGH@ /// IGHG1 /// IGHM /// IGHV4-31 /// LOC100290146	///	IGHM	///	IGHV4-31	///	LOC100290146
IGH@ /// IGHA1 /// IGHA2 /// IGHG1 /// IGHG3 /// IGHM /// IGHV4-31	///	IGHA2	///	IGHG1	///	IGHG3	///	IGHM	///	IGHV4-31
IGH@ /// IGHA1 /// IGHD /// IGHG1 /// IGHG3 /// IGHG4 /// IGHM /// IGHV3-23 /// IGHV4-31 /// LOC100290146 /// LOC100290528	///	IGHD	///	IGHG1	///	IGHG3	///	IGHG4	///	IGHM	///	IGHV3-23	///	IGHV4-31	///	LOC100290146	///	LOC100290528
IGH@ /// IGHA1 /// IGHA2 /// IGHD /// IGHG1 /// IGHG3 /// IGHG4 /// IGHM /// IGHV4-31 /// LOC100290146 /// LOC100290528	///	IGHA2	///	IGHD	///	IGHG1	///	IGHG3	///	IGHG4	///	IGHM	///	IGHV4-31	///	LOC100290146	///	LOC100290528
IGH@ /// IGHA1 /// IGHA2 /// IGHD /// IGHG1 /// IGHG3 /// IGHG4 /// IGHM /// IGHV3-23 /// LOC100126583 /// LOC100290146 /// LOC652128	///	IGHA2	///	IGHD	///	IGHG1	///	IGHG3	///	IGHG4	///	IGHM	///	IGHV3-23	///	LOC100126583	///	LOC100290146	///	LOC652128
IGH@ /// IGHA1 /// IGHA2 /// IGHD /// IGHG1 /// IGHG3 /// IGHG4 /// IGHM /// IGHV4-31 /// LOC100126583 /// LOC652128	///	IGHA2	///	IGHD	///	IGHG1	///	IGHG3	///	IGHG4	///	IGHM	///	IGHV4-31	///	LOC100126583	///	LOC652128
IGHG1 /// IGHM /// LOC100133862	///	LOC100133862
IGH@ /// IGHA1 /// IGHA2 /// IGHD /// IGHG1 /// IGHG3 /// IGHM /// IGHV4-31 /// LOC100290320 /// LOC100291190	///	IGHA2	///	IGHD	///	IGHG1	///	IGHG3	///	IGHM	///	IGHV4-31	///	LOC100290320	///	LOC100291190
IGK@ /// IGKC /// IGKV3D-15	///	IGKV3D-15
IGK@ /// IGKC /// IGKV3-20 /// LOC100291682	///	IGKV3-20	///	LOC100291682
IGH@ /// IGHA1 /// IGHG1 /// IGHM	///	IGHG1	///	IGHM
IGHA1 /// IGHD /// IGHG1 /// IGHG3 /// IGHM /// IGHV1-69 /// IGHV3-23 /// IGHV4-31 /// LOC100126583 /// LOC100290375	///	IGHG1	///	IGHG3	///	IGHM	///	IGHV1-69	///	IGHV3-23	///	IGHV4-31	///	LOC100126583	///	LOC100290375
HLA-DQB1 /// LOC100294318
PTGDS
EVI2B
TRBC1
IGLJ3
IGH@ /// IGHA1 /// IGHA2 /// IGHD /// IGHG1 /// IGHG2 /// IGHG3 /// IGHM /// IGHV4-31 /// LOC100126583 /// LOC100290320 /// LOC100291190	///	IGHA2	///	IGHD	///	IGHG1	///	IGHG2	///	IGHG3	///	IGHM	///	IGHV4-31	///	LOC100126583	///	LOC100290320	///	LOC100291190
TRD@
IGKV3-20
COL4A2
COL4A1
PXDN
C1R
MAP1B
SEL1L3
EPB41L1
SULF1
CREB3L2
GLYR1 /// SEPT6
ZCCHC24
CEBPB
SPG20
LCN2
DENND5A
DTX4
CHN1
HIVEP2
IL1RN
TLN2
PPP1R16B
JAM3
HEG1
COL14A1
HMHA1
C6orf145
GPR116
ANGPTL2
CHI3L2
OLFML2A
TSPYL5
OLFML2B
ARID5A
PION
WSCD1
GPX7
TTC9
ROBO1
CDR2L
SACS
ODZ4
TRIM22
TMEM158
KIAA0802
STON1
CLIC2
G0S2
CD3D
RNASE6
PHACTR1
INPP5J
IGHG1
ELOVL2
THSD7A
NKG7
TWIST1
FAM189A1
CD7
LOC100289727 /// NCF1 /// NCF1B /// NCF1C	///	NCF1B	///	NCF1C
C1orf175
C4A /// C4B /// LOC100292046	///	LOC100292046
GPR65
FCGR1B
TSPAN2
IPCEF1
IGK@ /// IGKC
IGKV4-1
ADAMTS3
IGH@ /// IGHA1 /// IGHA2 /// IGHG1 /// IGHG3 /// IGHM /// IGHV3-23 /// IGHV4-31 /// LOC100290375	///	IGHA2	///	IGHG1	///	IGHG3	///	IGHM	///	IGHV3-23	///	IGHV4-31	///	LOC100290375
IGHD /// LOC100290059 /// LOC100292999	///	LOC100292999
IGLV6-57
SOD2
IGK@ /// IGKC /// LOC100291464	///	LOC100291464
HLA-DRB1 /// HLA-DRB3 /// HLA-DRB4 /// HLA-DRB5 /// LOC100133661 /// LOC100294036	///	HLA-DRB4	///	HLA-DRB5	///	LOC100133661	///	LOC100294036
IGLC1 /// IGLL5 /// IGLV3-16 /// IGLV3-25	///	IGLV3-16	///	IGLV3-25
IGKC
RUNDC3B
CFH /// CFHR1
ABCA12
PTGDR
CD72
IGHM /// LOC652494
GK3P
IGKV1D-13
SLC2A14 /// SLC2A3
LPXN
TGIF2
IGLV3-19
LOC652493
LOC100290557
IGLV1-44 /// LOC100290557
IGHA1 /// IGHG1 /// IGHM /// IGHV3-23 /// IGHV4-31 /// LOC100290375	///	IGHM	///	IGHV3-23	///	IGHV4-31	///	LOC100290375
IGHA1 /// IGHG1 /// IGHM /// LOC100290293	///	IGHM	///	LOC100290293
IGHA1 /// IGHD /// IGHG1 /// IGHG3 /// IGHM /// IGHV4-31 /// LOC100290320 /// LOC100291190	///	IGHG1	///	IGHG3	///	IGHM	///	IGHV4-31	///	LOC100290320	///	LOC100291190
IGK@ /// IGKC /// LOC652493 /// LOC652694	///	LOC652493	///	LOC652694
CCL2
HTR3A
PYHIN1
CYAT1 /// IGLV2-18 /// IGLV3-19	///	IGLV3-19
FCGR1A /// FCGR1C
FCGR1A
IGLV2-23 /// LOC100293440
LOC100293679
TRAT1
LOC100293440
IGK@ /// IGKC /// LOC652493	///	LOC652493
IGH@ /// IGHA2 /// IGHD /// IGHG1 /// LOC100126583	///	IGHD	///	IGHG1	///	LOC100126583
IGLV2-23
IGH@ /// IGHA1 /// IGHA2 /// IGHD /// IGHG1 /// IGHG3 /// IGHG4 /// IGHM /// LOC100126583 /// LOC652128	///	IGHA2	///	IGHD	///	IGHG1	///	IGHG3	///	IGHG4	///	IGHM	///	LOC100126583	///	LOC652128
IGHG1 /// LOC100293559
IGH@ /// IGHA1 /// IGHA2 /// IGHG1 /// IGHG2 /// IGHG3 /// IGHM /// IGHV4-31 /// LOC100126583 /// LOC100290036	///	IGHA2	///	IGHG1	///	IGHG2	///	IGHG3	///	IGHM	///	IGHV4-31	///	LOC100126583	///	LOC100290036
LOC100134017
IGHA1 /// IGHG1 /// IGHG3 /// IGHM /// IGHV4-31 /// LOC652494	///	IGHG3	///	IGHM	///	IGHV4-31	///	LOC652494
LOC100130100 /// LOC100291464
IGHV3-48 /// IGKV3-20
HLA-DMA
LOC100287723
FAM55C
RAB31
C3
GALNT2
EVL
ARMCX3
BACE2
BACE1
LAP3
FAM129A
PHLDA1
LOC100289208 /// PHLDA1
SNN
FXYD5
SLC25A37
OLFML3
GOLT1B
PLEKHO1
PHC1
CRELD2
SNX10
GREM1
ARHGEF3
TRPS1
PHF17
C8orf4
LMCD1
LIMD2
DRAM1
LARP6
LHFP
DYSF
RAB7L1
C13orf15
PALMD
CCDC109B
GIMAP5
ZC3H12A
SPCS3
C14orf132
ACSF2
ARHGAP15
CSGALNACT2
TESC
EHD3
KRT23
ETNK1
PARP8
LYVE1
MMRN2
ASAP3
FKBP11
ELTD1
SLAMF7
RASL12
SCUBE2
TWSG1
RHBDF2
RAB8B
JAM2
SLC39A4
CCNJL
GIMAP4
SH3TC1
SEMA4A
CHAC1
TRPV2
GRAMD1C
KLF2
SLAMF8
TMEM45A
TREM1
DPEP2
EGFL6
NXN
SHCBP1
CECR1
C1orf54
SNCAIP
FJX1
C14orf139
TMEM22
OGFRL1
PLA1A
SLC15A3
SLC6A20
CHST11
DEF8
C7orf10
SEMA3G
TMEM149
DUOX2
TREML2
STAG3
CLEC1A
FZD10
NOX4
GIMAP6
PILRA
SLC6A14
PVRIG
GAL3ST4
ZBED2
AICDA
HERC5
LHX6
SLFN12
SPAG4
CLEC5A
TM6SF1
MMP28
SLCO4A1
TRHDE
CLIP4
CLEC4A
UGT2A3
IL21R
HS3ST3A1
HSPC159
SIGLEC5
P2RY13
NOD2
VPREB3
C5AR1
SLC2A6
CLEC2D
CRYBA2
C2orf54
TMEM156
STEAP4
TSHZ2
FAM46C
DOK3
VGLL3
CCRL1
BATF3
FAM30A /// KIAA0125
SLC39A2
PLA2G2D
SIRPG
TXNDC15
TNIP3
TBX21
FRMD1
TLR8
SLCO5A1
C11orf17 /// NUAK2
LBH
APOLD1
APH1B
COTL1
DENND1C
APOL3
TRPM6
IL26
NPL
RIPK4
BACH2
MGC29506
CTLA4
FFAR2
GLT8D2
FAIM3
ETV7
COL5A2
PGAP3
GPR124
KIAA1644
C3orf64
GUCY1A3
ADAMTS1
NEU4
SFRP2
RHOU
PARP9
FERMT3
CCDC3
TXNDC11
GLIS2
TNFSF13B
CLDN2
PARVG
PPAPDC1B
TNFAIP8L2
HCST
SGIP1
SLC23A1
TTYH2
TLR10
GPR84
RBP5
CD274
CHRDL2
GALNT2 /// LOC100132910
AK3
TMTC1
CARD6
ARHGAP9
PARP14
PIM3
PREX1
TMEM173
MIR21
KIAA1949
SMAP2
NEURL1B
LOC399959
ZNF275
AMOTL1
DOCK8
MOBKL2A
SLC41A1
ITPRIP
PAG1
UBE2E2
COL12A1
SPNS2
CTHRC1
RCSD1
LIX1L
JAZF1
LOC541471 /// NCRNA00152
RNF213
PRICKLE2
KLHL5
SELM
PPM1M
TIFA
TTC7B
ARHGAP30
CLEC14A
CAMK1D /// LOC283070
PAPLN
SAMD9L
CENPV
FAM167A
ARHGAP23
ZNF521
FAM20C
SLFN11
LYSMD2
FIBIN
EMB
FAM20A
DOCK11
HVCN1
FNDC1
FAM78A
ASPHD2
LOC100288432
QSOX2
MIAT
SUSD3
SFMBT2
RLTPR
HAPLN3
IKBIP
TSPAN18
ZBTB46
DTX1
MYEOV
TMC8
FAM171B
FOXQ1
LOC253842 /// NR6A1
SEPT1
GPX8
EBF1
FAM65C
GTSF1
ARHGEF37
RNF166
MRGPRF
TMEM63C
ECSCR
SLC9A9
FMNL3
CDC42EP5
C2orf89
IGDCC4
SHANK3
RILPL2
C6orf204
FAM92A1
NAPSB
C17orf96
GIMAP7
AMICA1
PPM1L
S1PR3
RSPO3
TICAM2 /// TMED7-TICAM2
OVOS /// OVOS2
TBC1D10C
FAM113B
FAM26F
ALPK2
GAB3
FBXO16
LOC100132891
ANKRD44
IGHG1 /// IGHM
C1orf162
BTBD11
DPP10
PEAR1
BHLHE22
CYYR1
RASAL3
TOX2
SGTB
DERL3
LOC100288617
C7orf31
C4orf7
COL23A1
OSTalpha
FBLN7
IGSF9
C2CD4B
ANKRD29
GOLT1A
PLAC2
MIR155HG
ANKDD1A
TMEM200C
ELFN1
GBP5
P2RY8
SMTNL2
TPRG1
GLT1D1
CMTM2
RAB39B
ZCCHC18
LOC283663
FLJ37644 /// LOC727973
LOC100131096
RASGEF1A
DUOXA2
HOXA11AS
PKHD1L1
HSF5
LOC100288985
PATL2
BEND4
LOC100286922
IL4I1
ANKRD9
UNC5CL
KGFLP2
EID3
CXorf65
LOC100289494
ZYG11A
FBXO6
EOMES
ERMN
LOC203274
HECW2
SHROOM4
LOC285628
C20orf107
HSBP1L1
LOC100128751
PROK2
FLJ12334
NTNG2
IGLC1 /// LOC100293277
CYAT1
LDLRAD3
PPM1K
SGK223
GBP4
CBLN3
FLJ32255
GIMAP8
GCET2
LRRC33
FCRLA
C19orf59
ZFP3
FCRL1
BTLA
NLRC3
LOC389023
RNF175
KIAA1984
TIFAB
LOC401097
LOC645431
LOC284749
LOC100287814
B3GNT8
NLRP7
SDR16C5
FAM150B
TMEM154
C1orf228
TMEM71
FCRLB
IPO11 /// LRRC70
CR1 /// CR1L
C5orf20
LOC145837
FSIP2
TIGIT
PSMA8
C2CD4A
LOC553103
CHSY3
SH2D6
LOC285957
LANCL3
LOC285286
LOC100128108 /// LOC400464
PTPLAD2

## Sheet: Intersection genes
CD55
CYR61
TIMP1
COL3A1
PLK2
LTF
RGS1
CD83
GEM
CD22
IL6
CXCL13
KCNJ8
KMO
TCN1
CXCL6
SLCO1B3
SOCS3
IL18R1
CHAD
NAT8B
CCR6
CXCL3
FAM49A
CHI3L1
NOS2
MS4A1
TNFSF11
HEG1
C3
SLAMF7
TMEM45A
SLC6A20
FRMD1
CTHRC1
FAM20A
MIAT
FAM65C
BHLHE22
P2RY8
LOC389023
