# Supplementary material for: Identification of potential diagnostic markers and molecular mechanisms of asthma and ulcerative colitis based on bioinformatics and machine learning
Source: Front Mol Biosci. 2025 May 15;12:1554304. doi: 10.3389/fmolb.2025.1554304 (PMC12119298; doi:10.3389/fmolb.2025.1554304)
Supplement: Supplementary file 2 [file DataSheet2.zip › Supplementary Material 2/Table S3.xls]

## Sheet: GMF
Description	GeneRatio	pvalue	geneID	Count
cytokine activity	0.146341	7.82211E-07	CXCL3/IL6/CXCL6/TIMP1/TNFSF11/CXCL13	6
CXCR chemokine receptor binding	0.0731707	1.84332E-06	CXCL3/CXCL6/CXCL13	3
cytokine receptor binding	0.121951	3.32825E-05	CXCL3/IL6/CXCL6/TNFSF11/CXCL13	5
chemokine activity	0.0731707	4.04254E-05	CXCL3/CXCL6/CXCL13	3
G protein-coupled receptor binding	0.121951	4.50435E-05	C3/CXCL3/CXCL6/CXCL13/CTHRC1	5
receptor ligand activity	0.146341	6.24564E-05	CXCL3/IL6/CXCL6/TIMP1/TNFSF11/CXCL13	6
signaling receptor activator activity	0.146341	6.65852E-05	CXCL3/IL6/CXCL6/TIMP1/TNFSF11/CXCL13	6
extracellular matrix structural constituent	0.097561	7.47632E-05	CHI3L1/COL3A1/CCN1/CTHRC1	4
endopeptidase inhibitor activity	0.097561	8.01338E-05	C3/LTF/TIMP1/SLCO1B3	4
heparin binding	0.097561	8.97016E-05	CCN1/LTF/CXCL6/CXCL13	4
peptidase inhibitor activity	0.097561	9.37519E-05	C3/LTF/TIMP1/SLCO1B3	4
signaling receptor regulator activity	0.146341	0.00010914	CXCL3/IL6/CXCL6/TIMP1/TNFSF11/CXCL13	6
endopeptidase regulator activity	0.097561	0.000123399	C3/LTF/TIMP1/SLCO1B3	4
chemokine receptor binding	0.0731707	0.000138938	CXCL3/CXCL6/CXCL13	3
enzyme inhibitor activity	0.121951	0.000190343	C3/LTF/TIMP1/SOCS3/SLCO1B3	5
peptidase regulator activity	0.097561	0.000283804	C3/LTF/TIMP1/SLCO1B3	4
glycosaminoglycan binding	0.097561	0.00031723	CCN1/LTF/CXCL6/CXCL13	4
sulfur compound binding	0.097561	0.000486299	CCN1/LTF/CXCL6/CXCL13	4
molecular function inhibitor activity	0.121951	0.000730532	C3/LTF/TIMP1/SOCS3/SLCO1B3	5
growth factor binding	0.0731707	0.000811741	COL3A1/CCN1/CXCL13	3
calmodulin binding	0.0731707	0.00272006	GEM/NOS2/RGS1	3
protein kinase regulator activity	0.0731707	0.00422461	LTF/SOCS3/FAM20A	3
kinase regulator activity	0.0731707	0.0063377	LTF/SOCS3/FAM20A	3

## Sheet: GCC
Description	GeneRatio	pvalue	geneID	Count
side of membrane	0.268293	2.85975E-09	MS4A1/CD22/CCR6/CD55/GEM/RGS1/SOCS3/CD83/HEG1/SLAMF7/FRMD1	11
external side of plasma membrane	0.146341	1.65227E-05	MS4A1/CD22/CCR6/CD83/HEG1/SLAMF7	6
endoplasmic reticulum lumen	0.121951	6.25786E-05	C3/COL3A1/CCN1/IL6/TIMP1	5
cytoplasmic side of plasma membrane	0.097561	7.13317E-05	GEM/RGS1/SOCS3/FRMD1	4
secretory granule lumen	0.121951	7.15334E-05	C3/CHI3L1/LTF/TCN1/TIMP1	5
cytoplasmic vesicle lumen	0.121951	7.69181E-05	C3/CHI3L1/LTF/TCN1/TIMP1	5
vesicle lumen	0.121951	7.80316E-05	C3/CHI3L1/LTF/TCN1/TIMP1	5
specific granule lumen	0.0731707	8.19776E-05	CHI3L1/LTF/TCN1	3
extracellular matrix	0.146341	0.000102001	CHAD/CHI3L1/COL3A1/CCN1/TIMP1/CTHRC1	6
external encapsulating structure	0.146341	0.000102997	CHAD/CHI3L1/COL3A1/CCN1/TIMP1/CTHRC1	6
cytoplasmic side of membrane	0.097561	0.000174963	GEM/RGS1/SOCS3/FRMD1	4
specific granule	0.0731707	0.0013248	CHI3L1/LTF/TCN1	3
tertiary granule	0.0731707	0.001422	CD55/LTF/TCN1	3
collagen-containing extracellular matrix	0.097561	0.00261903	COL3A1/CCN1/TIMP1/CTHRC1	4

## Sheet: GBP
Description	GeneRatio	pvalue	geneID	Count
humoral immune response	0.243902	1.47792E-12	C3/MS4A1/CCR6/CD55/CXCL3/IL6/LTF/CXCL6/CD83/CXCL13	10
response to bacterium	0.292683	1.09704E-10	C3/MS4A1/CXCL3/IL6/KCNJ8/LTF/NOS2/RGS1/CXCL6/KMO/CXCL13/FAM20A	12
inflammatory response	0.268293	2.09574E-10	C3/CHI3L1/CCR6/CXCL3/IL6/KCNJ8/NOS2/CXCL6/TIMP1/IL18R1/CXCL13	11
cell activation	0.268293	2.38032E-09	MS4A1/CD22/CCR6/COL3A1/IL6/KCNJ8/CXCL6/IL18R1/SOCS3/CD83/SLAMF7	11
cellular response to cytokine stimulus	0.268293	2.62866E-09	CHI3L1/CCR6/CXCL3/IL6/NOS2/CXCL6/KMO/TNFSF11/IL18R1/SOCS3/CXCL13	11
leukocyte activation	0.243902	5.8476E-09	MS4A1/CD22/CCR6/IL6/KCNJ8/CXCL6/IL18R1/SOCS3/CD83/SLAMF7	10
adaptive immune response based on somatic recombination of immune receptors built from immunoglobulin superfamily domains	0.170732	3.97656E-08	C3/CCR6/CD55/IL6/IL18R1/SOCS3/CXCL13	7
leukocyte chemotaxis	0.146341	4.38499E-08	CCR6/CXCL3/IL6/CXCL6/TNFSF11/CXCL13	6
adaptive immune response	0.219512	1.80131E-07	C3/CCR6/CD55/IL6/KCNJ8/IL18R1/SOCS3/CXCL13/SLAMF7	9
lymphocyte activation	0.195122	2.27514E-07	MS4A1/CD22/CCR6/IL6/IL18R1/SOCS3/CD83/SLAMF7	8
response to lipopolysaccharide	0.170732	2.94188E-07	CXCL3/IL6/KCNJ8/NOS2/CXCL6/KMO/CXCL13	7
positive regulation of cytokine production	0.195122	3.2902E-07	C3/CHI3L1/CD55/IL6/NOS2/IL18R1/CD83/HEG1	8
cellular response to lipopolysaccharide	0.146341	3.55748E-07	CXCL3/IL6/NOS2/CXCL6/KMO/CXCL13	6
chemotaxis	0.170732	3.66103E-07	CCR6/CXCL3/CCN1/IL6/CXCL6/TNFSF11/CXCL13	7
taxis	0.170732	3.8065E-07	CCR6/CXCL3/CCN1/IL6/CXCL6/TNFSF11/CXCL13	7
cell chemotaxis	0.146341	4.31934E-07	CCR6/CXCL3/IL6/CXCL6/TNFSF11/CXCL13	6
response to molecule of bacterial origin	0.170732	4.43808E-07	CXCL3/IL6/KCNJ8/NOS2/CXCL6/KMO/CXCL13	7
cellular response to molecule of bacterial origin	0.146341	5.07451E-07	CXCL3/IL6/NOS2/CXCL6/KMO/CXCL13	6
locomotion	0.170732	5.54953E-07	CCR6/CXCL3/CCN1/IL6/CXCL6/TNFSF11/CXCL13	7
positive regulation of osteoblast proliferation	0.0731707	6.49109E-07	CCN1/LTF/CTHRC1	3
cytokine-mediated signaling pathway	0.170732	7.78433E-07	CCR6/CXCL3/IL6/CXCL6/TNFSF11/IL18R1/CXCL13	7
leukocyte migration	0.146341	9.04276E-07	CCR6/CXCL3/IL6/CXCL6/TNFSF11/CXCL13	6
CD4-positive, alpha-beta T cell differentiation	0.097561	9.31311E-07	IL6/IL18R1/SOCS3/CD83	4
regulation of immune effector process	0.170732	9.39326E-07	C3/CD22/CD55/IL6/NOS2/CXCL6/IL18R1	7
cellular response to biotic stimulus	0.146341	9.70916E-07	CXCL3/IL6/NOS2/CXCL6/KMO/CXCL13	6
regulation of leukocyte mediated immunity	0.146341	1.06597E-06	C3/CD55/IL6/NOS2/CXCL6/IL18R1	6
myeloid leukocyte migration	0.121951	1.14767E-06	CXCL3/IL6/CXCL6/TNFSF11/CXCL13	5
leukocyte differentiation	0.170732	1.50258E-06	MS4A1/CCR6/IL6/TNFSF11/IL18R1/SOCS3/CD83	7
positive regulation of leukocyte mediated immunity	0.121951	1.91505E-06	C3/CD55/IL6/NOS2/IL18R1	5
CD4-positive, alpha-beta T cell activation	0.097561	2.1958E-06	IL6/IL18R1/SOCS3/CD83	4
lymphocyte differentiation	0.146341	2.45944E-06	MS4A1/CCR6/IL6/IL18R1/SOCS3/CD83	6
immune effector process	0.170732	2.6465E-06	C3/CCR6/CD55/IL6/IL18R1/SOCS3/SLAMF7	7
alpha-beta T cell differentiation	0.097561	3.43235E-06	IL6/IL18R1/SOCS3/CD83	4
positive regulation of phosphorus metabolic process	0.195122	3.49585E-06	C3/CHI3L1/CCN1/IL6/LTF/NOS2/TNFSF11/FAM20A	8
positive regulation of phosphate metabolic process	0.195122	3.49585E-06	C3/CHI3L1/CCN1/IL6/LTF/NOS2/TNFSF11/FAM20A	8
positive regulation of osteoblast differentiation	0.097561	3.80869E-06	CCN1/IL6/LTF/CTHRC1	4
T cell activation	0.146341	4.48808E-06	CCR6/IL6/IL18R1/SOCS3/CD83/SLAMF7	6
skeletal system development	0.170732	4.50145E-06	CHAD/CHI3L1/COL3A1/CCN1/LTF/TIMP1/TNFSF11	7
T cell differentiation	0.121951	4.62621E-06	CCR6/IL6/IL18R1/SOCS3/CD83	5
chemokine-mediated signaling pathway	0.097561	5.12189E-06	CCR6/CXCL3/CXCL6/CXCL13	4
positive regulation of T cell cytokine production	0.0731707	5.82937E-06	CD55/IL6/IL18R1	3
positive regulation of acute inflammatory response	0.0731707	7.33122E-06	C3/IL6/TNFSF11	3
response to chemokine	0.097561	7.35948E-06	CCR6/CXCL3/CXCL6/CXCL13	4
cellular response to chemokine	0.097561	7.35948E-06	CCR6/CXCL3/CXCL6/CXCL13	4
mononuclear cell differentiation	0.146341	8.89224E-06	MS4A1/CCR6/IL6/IL18R1/SOCS3/CD83	6
regulation of osteoblast proliferation	0.0731707	1.00309E-05	CCN1/LTF/CTHRC1	3
positive regulation of protein phosphorylation	0.170732	1.0177E-05	C3/CHI3L1/CCN1/IL6/LTF/TNFSF11/FAM20A	7
positive regulation of response to external stimulus	0.170732	1.05294E-05	C3/CCR6/IL6/KCNJ8/LTF/TNFSF11/CXCL13	7
antimicrobial humoral immune response mediated by antimicrobial peptide	0.097561	1.15209E-05	CXCL3/LTF/CXCL6/CXCL13	4
alpha-beta T cell activation	0.097561	1.33951E-05	IL6/IL18R1/SOCS3/CD83	4
positive regulation of phosphorylation	0.170732	1.66294E-05	C3/CHI3L1/CCN1/IL6/LTF/TNFSF11/FAM20A	7
mononuclear cell migration	0.097561	1.72026E-05	CCR6/IL6/TNFSF11/CXCL13	4
regulation of T cell cytokine production	0.0731707	1.87021E-05	CD55/IL6/IL18R1	3
organ or tissue specific immune response	0.0731707	2.18623E-05	IL6/LTF/NOS2	3
positive regulation of adaptive immune response based on somatic recombination of immune receptors built from immunoglobulin superfamily domains	0.097561	2.71293E-05	C3/CD55/IL6/IL18R1	4
CD4-positive, alpha-beta T cell differentiation involved in immune response	0.0731707	2.72312E-05	IL6/IL18R1/SOCS3	3
T-helper cell differentiation	0.0731707	2.72312E-05	IL6/IL18R1/SOCS3	3
positive regulation of immune effector process	0.121951	2.73714E-05	C3/CD55/IL6/NOS2/IL18R1	5
positive regulation of immune response	0.170732	2.87927E-05	C3/MS4A1/CD55/IL6/KCNJ8/LTF/IL18R1	7
alpha-beta T cell activation involved in immune response	0.0731707	2.91963E-05	IL6/IL18R1/SOCS3	3
alpha-beta T cell differentiation involved in immune response	0.0731707	2.91963E-05	IL6/IL18R1/SOCS3	3
positive regulation of lymphocyte mediated immunity	0.097561	2.9709E-05	C3/CD55/IL6/IL18R1	4
positive regulation of adaptive immune response	0.097561	3.24643E-05	C3/CD55/IL6/IL18R1	4
hemopoiesis	0.170732	3.40895E-05	MS4A1/CCR6/IL6/TNFSF11/IL18R1/SOCS3/CD83	7
lymphocyte activation involved in immune response	0.097561	3.44023E-05	CCR6/IL6/IL18R1/SOCS3	4
regulation of humoral immune response	0.0731707	3.56453E-05	C3/CD55/CXCL13	3
T cell differentiation involved in immune response	0.0731707	3.7986E-05	IL6/IL18R1/SOCS3	3
regulation of acute inflammatory response	0.0731707	3.7986E-05	C3/IL6/TNFSF11	3
positive regulation of cell adhesion	0.146341	4.74001E-05	CD55/CCN1/IL6/TNFSF11/CD83/CXCL13	6
leukocyte mediated immunity	0.121951	4.80464E-05	C3/CCR6/CD55/IL6/SLAMF7	5
antimicrobial humoral response	0.097561	5.04301E-05	CXCL3/LTF/CXCL6/CXCL13	4
regulation of osteoblast differentiation	0.097561	6.0221E-05	CCN1/IL6/LTF/CTHRC1	4
neutrophil chemotaxis	0.0731707	6.04242E-05	CXCL3/CXCL6/CXCL13	3
positive regulation of protein modification process	0.170732	6.18753E-05	C3/CHI3L1/CCN1/IL6/LTF/TNFSF11/FAM20A	7
defense response to bacterium	0.121951	6.44892E-05	IL6/LTF/NOS2/CXCL6/CXCL13	5
cellular response to lipid	0.146341	7.86724E-05	CXCL3/IL6/NOS2/CXCL6/KMO/CXCL13	6
positive regulation of cell-cell adhesion	0.121951	8.02958E-05	CD55/IL6/TNFSF11/CD83/CXCL13	5
cartilage development	0.097561	8.97016E-05	CHI3L1/COL3A1/CCN1/TIMP1	4
positive regulation of interleukin-8 production	0.0731707	9.01405E-05	CHI3L1/IL6/NOS2	3
neutrophil migration	0.0731707	0.000103352	CXCL3/CXCL6/CXCL13	3
regulation of angiogenesis	0.121951	0.00011611	C3/CHI3L1/IL6/CXCL13/PLK2	5
positive regulation of T cell mediated immunity	0.0731707	0.000117766	CD55/IL6/IL18R1	3
B cell activation	0.097561	0.000123399	MS4A1/CD22/CCR6/IL6	4
regulation of production of molecular mediator of immune response	0.097561	0.00012593	CD22/CD55/IL6/IL18R1	4
regulation of vasculature development	0.121951	0.000130428	C3/CHI3L1/IL6/CXCL13/PLK2	5
regulation of lymphocyte mediated immunity	0.097561	0.000131104	C3/CD55/IL6/IL18R1	4
bone development	0.097561	0.000144714	CHAD/COL3A1/LTF/TNFSF11	4
regulation of adaptive immune response based on somatic recombination of immune receptors built from immunoglobulin superfamily domains	0.097561	0.000147555	C3/CD55/IL6/IL18R1	4
leukocyte activation involved in immune response	0.097561	0.000153356	CCR6/IL6/IL18R1/SOCS3	4
cell activation involved in immune response	0.097561	0.00016545	CCR6/IL6/IL18R1/SOCS3	4
positive regulation of cytokine production involved in immune response	0.0731707	0.000181672	CD55/IL6/IL18R1	3
granulocyte chemotaxis	0.0731707	0.000188394	CXCL3/CXCL6/CXCL13	3
T cell activation involved in immune response	0.0731707	0.000188394	IL6/IL18R1/SOCS3	3
regulation of adaptive immune response	0.097561	0.000195167	C3/CD55/IL6/IL18R1	4
positive regulation of DNA-binding transcription factor activity	0.097561	0.000209539	IL6/LTF/TNFSF11/IL18R1	4
regulation of Rho protein signal transduction	0.0731707	0.000240006	COL3A1/HEG1/P2RY8	3
connective tissue development	0.097561	0.000270285	CHI3L1/COL3A1/CCN1/TIMP1	4
positive regulation of leukocyte chemotaxis	0.0731707	0.000273221	CCR6/IL6/CXCL13	3
defense response to Gram-negative bacterium	0.0731707	0.000281964	IL6/LTF/NOS2	3
regulation of inflammatory response	0.121951	0.000284107	C3/IL6/TNFSF11/SOCS3/PLK2	5
positive regulation of defense response	0.121951	0.000293262	C3/IL6/KCNJ8/LTF/TNFSF11	5
granulocyte migration	0.0731707	0.000299988	CXCL3/CXCL6/CXCL13	3
lymphocyte mediated immunity	0.097561	0.00031229	C3/CCR6/CD55/SLAMF7	4
positive regulation of protein kinase activity	0.097561	0.000337552	CHI3L1/CCN1/LTF/TNFSF11	4
regulation of protein kinase activity	0.121951	0.000356566	CHI3L1/CCN1/LTF/TNFSF11/HEG1	5
regulation of T cell mediated immunity	0.0731707	0.000368887	CD55/IL6/IL18R1	3
regulation of interleukin-8 production	0.0731707	0.000368887	CHI3L1/IL6/NOS2	3
cell population proliferation	0.146341	0.000384908	MS4A1/COL3A1/IL6/KCNJ8/TNFSF11/CTHRC1	6
positive regulation of T cell activation	0.097561	0.000398238	CD55/IL6/TNFSF11/CD83	4
cardiac septum development	0.0731707	0.00043544	CCN1/KCNJ8/HEG1	3
tissue remodeling	0.0731707	0.00044723	TIMP1/TNFSF11/CTHRC1	3
regulation of cell killing	0.0731707	0.000459222	CD55/NOS2/CXCL6	3
positive regulation of leukocyte cell-cell adhesion	0.097561	0.000557152	CD55/IL6/TNFSF11/CD83	4
regulation of cell-cell adhesion	0.121951	0.000562642	CD55/IL6/TNFSF11/CD83/CXCL13	5
regulation of cytokine production involved in immune response	0.0731707	0.000590649	CD55/IL6/IL18R1	3
regulation of lymphocyte activation	0.121951	0.000609581	CD22/CD55/IL6/TNFSF11/CD83	5
ossification	0.097561	0.0006189	CCN1/LTF/TNFSF11/CTHRC1	4
regulation of leukocyte chemotaxis	0.0731707	0.000619517	CCR6/IL6/CXCL13	3
regulation of kinase activity	0.121951	0.000636899	CHI3L1/CCN1/LTF/TNFSF11/HEG1	5
positive regulation of kinase activity	0.097561	0.000643262	CHI3L1/CCN1/LTF/TNFSF11	4
carboxylic acid transport	0.097561	0.000694016	KCNJ8/NOS2/SLCO1B3/SLC6A20	4
organic acid transport	0.097561	0.000702743	KCNJ8/NOS2/SLCO1B3/SLC6A20	4
blood vessel development	0.121951	0.000730532	COL3A1/CCN1/KCNJ8/SOCS3/HEG1	5
negative regulation of immune system process	0.121951	0.000749179	CD22/COL3A1/CD55/LTF/PLK2	5
positive regulation of production of molecular mediator of immune response	0.0731707	0.000811741	CD55/IL6/IL18R1	3
positive regulation of NF-kappaB transcription factor activity	0.0731707	0.000811741	LTF/TNFSF11/IL18R1	3
vasculature development	0.121951	0.000868659	COL3A1/CCN1/KCNJ8/SOCS3/HEG1	5
wound healing	0.097561	0.000915059	COL3A1/CCN1/IL6/TIMP1	4
cell killing	0.0731707	0.000920561	C3/LTF/SLAMF7	3
positive regulation of chemotaxis	0.0731707	0.00093955	CCR6/IL6/CXCL13	3
tissue morphogenesis	0.121951	0.00100185	COL3A1/CCN1/SOCS3/HEG1/CTHRC1	5
positive regulation of lymphocyte activation	0.097561	0.0010366	CD55/IL6/TNFSF11/CD83	4
regulation of leukocyte activation	0.121951	0.00107389	CD22/CD55/IL6/TNFSF11/CD83	5
positive regulation of leukocyte migration	0.0731707	0.00110046	CCR6/IL6/CXCL13	3
positive regulation of cell migration	0.121951	0.00119353	CCR6/CCN1/IL6/CXCL13/PLK2	5
monocarboxylic acid transport	0.0731707	0.00120934	KCNJ8/NOS2/SLCO1B3	3
positive regulation of inflammatory response	0.0731707	0.00130118	C3/IL6/TNFSF11	3
calcium-mediated signaling	0.0731707	0.00137286	CCR6/KCNJ8/TNFSF11	3
positive regulation of cytosolic calcium ion concentration	0.0731707	0.001422	CCR6/CD55/CXCL13	3
positive regulation of transferase activity	0.097561	0.00145433	CHI3L1/CCN1/LTF/TNFSF11	4
positive regulation of cell motility	0.121951	0.00146219	CCR6/CCN1/IL6/CXCL13/PLK2	5
regulation of transferase activity	0.121951	0.00146219	CHI3L1/CCN1/LTF/TNFSF11/HEG1	5
regulation of DNA-binding transcription factor activity	0.097561	0.00146902	IL6/LTF/TNFSF11/IL18R1	4
positive regulation of leukocyte activation	0.097561	0.00148381	CD55/IL6/TNFSF11/CD83	4
immunoglobulin mediated immune response	0.0731707	0.00152358	C3/CCR6/CD55	3
cardiac chamber development	0.0731707	0.00157603	CCN1/KCNJ8/HEG1	3
positive regulation of locomotion	0.121951	0.00161217	CCR6/CCN1/IL6/CXCL13/PLK2	5
regulation of cell activation	0.121951	0.00163448	CD22/CD55/IL6/TNFSF11/CD83	5
B cell mediated immunity	0.0731707	0.00165681	C3/CCR6/CD55	3
metal ion transport	0.121951	0.00171439	MS4A1/KCNJ8/LTF/TCN1/SLC6A20	5
chordate embryonic development	0.121951	0.0017495	COL3A1/CCN1/SOCS3/HEG1/CTHRC1	5
positive regulation of cell activation	0.097561	0.00178501	CD55/IL6/TNFSF11/CD83	4
activation of immune response	0.097561	0.00181901	C3/MS4A1/CD55/KCNJ8	4
regulation of T cell activation	0.097561	0.00185345	CD55/IL6/TNFSF11/CD83	4
regulation of leukocyte cell-cell adhesion	0.097561	0.00185345	CD55/IL6/TNFSF11/CD83	4
in utero embryonic development	0.097561	0.00194154	COL3A1/CCN1/SOCS3/HEG1	4
regulation of lipid localization	0.0731707	0.00197507	C3/IL6/TNFSF11	3
embryo development ending in birth or egg hatching	0.121951	0.00201034	COL3A1/CCN1/SOCS3/HEG1/CTHRC1	5
organic anion transport	0.097561	0.00205103	KCNJ8/NOS2/SLCO1B3/SLC6A20	4
signal release	0.0731707	0.00213146	IL6/KCNJ8/NOS2	3
lung development	0.0731707	0.00219611	CHI3L1/COL3A1/HEG1	3
respiratory tube development	0.0731707	0.00232904	CHI3L1/COL3A1/HEG1	3
regulation of peptide hormone secretion	0.0731707	0.00243196	IL6/NOS2/TNFSF11	3
negative regulation of immune response	0.0731707	0.00246688	COL3A1/CD55/PLK2	3
regulation of peptide secretion	0.0731707	0.00253765	IL6/NOS2/TNFSF11	3
regulation of peptide transport	0.0731707	0.00253765	IL6/NOS2/TNFSF11	3
negative regulation of response to external stimulus	0.097561	0.00266334	LTF/SOCS3/CXCL13/PLK2	4
response to wounding	0.097561	0.00268568	COL3A1/CCN1/IL6/TIMP1	4
regulation of chemotaxis	0.0731707	0.00291038	CCR6/IL6/CXCL13	3
positive regulation of canonical NF-kappaB signal transduction	0.0731707	0.00298876	LTF/TNFSF11/PLK2	3
respiratory system development	0.0731707	0.00319035	CHI3L1/COL3A1/HEG1	3
tissue homeostasis	0.0731707	0.0033575	COL3A1/IL6/TNFSF11	3
anatomical structure homeostasis	0.0731707	0.0033575	COL3A1/IL6/TNFSF11	3
innate immune response	0.121951	0.00347998	C3/CD55/LTF/NOS2/SLAMF7	5
regulation of leukocyte migration	0.0731707	0.00379865	CCR6/IL6/CXCL13	3
monoatomic cation transport	0.121951	0.00403561	MS4A1/KCNJ8/LTF/TCN1/SLC6A20	5
regulation of lymphocyte proliferation	0.0731707	0.00417591	CD22/CD55/IL6	3
response to hormone	0.121951	0.0041895	COL3A1/IL6/KCNJ8/NOS2/TIMP1	5
regulation of mononuclear cell proliferation	0.0731707	0.00442288	CD22/CD55/IL6	3
circulatory system process	0.097561	0.0048543	KCNJ8/NOS2/SLC6A20/HEG1	4
regulation of hormone secretion	0.0731707	0.00494304	IL6/NOS2/TNFSF11	3
cell fate commitment	0.0731707	0.00505131	IL6/SOCS3/BHLHE22	3
regulation of protein serine/threonine kinase activity	0.0731707	0.00532826	LTF/TNFSF11/HEG1	3
heart morphogenesis	0.0731707	0.00544156	CCN1/KCNJ8/HEG1	3
regulation of leukocyte proliferation	0.0731707	0.00579014	CD22/CD55/IL6	3
regulation of response to biotic stimulus	0.097561	0.00608816	CD55/KCNJ8/LTF/CXCL6	4
regulation of secretion by cell	0.097561	0.00648744	IL6/NOS2/KMO/TNFSF11	4
regulation of ERK1 and ERK2 cascade	0.0731707	0.00691528	CHI3L1/CCN1/TNFSF11	3
regulation of canonical NF-kappaB signal transduction	0.0731707	0.00718172	LTF/TNFSF11/PLK2	3
heart development	0.097561	0.007382	COL3A1/CCN1/KCNJ8/HEG1	4
regulation of small GTPase mediated signal transduction	0.0731707	0.00801744	COL3A1/HEG1/P2RY8	3
embryonic morphogenesis	0.097561	0.00806875	CCN1/SOCS3/NAT8B/CTHRC1	4
regulation of secretion	0.097561	0.008947	IL6/NOS2/KMO/TNFSF11	4
immune response-activating signaling pathway	0.0731707	0.00929615	C3/MS4A1/KCNJ8	3
multicellular organismal-level homeostasis	0.097561	0.00940877	COL3A1/IL6/CXCL6/TNFSF11	4

## Sheet: KEGG
_MEMBER_MyList	_LogP_MyList	GO	_PATTERN_	_RANK_	GiniIndex	Category	CategoryID	Description	PARENT_GO	LogP	Enrichment	Z-score	#TotalGeneInLibrary	#GeneInGO	#GeneInHitList	#GeneInGOAndHitList	%InGO	STDV %InGO	GeneID	Hits	Log(q-value)	EvidenceCutoff	GROUP_ID	FirstInGroupByEnrichment	FirstInGroupByLogP	BestLogPInGroup	BestEnrichmentInGroup	URL
1	-8.34554	hsa04061	M1	1	0	KEGG Pathway	24	Viral protein interaction with cytokine and cytokine receptor		-8.34554	44.3956	15.9902	30337	100	41	6	14.6341	5.51993	1235|2921|3569|6372|8809|10563	CCR6|CXCL3|IL6|CXCL6|IL18R1|CXCL13	-5.79166	0	1	1	1	-8.34554	44.3956
1	-6.85725	hsa04060	M1	1	0	KEGG Pathway	24	Cytokine-cytokine receptor interaction		-6.85725	17.3808	10.4539	30337	298	41	7	17.0732	5.87642	1235|2921|3569|6372|8600|8809|10563	CCR6|CXCL3|IL6|CXCL6|TNFSF11|IL18R1|CXCL13	-4.6044	0	1	0	0	-8.34554	44.3956
1	-6.24323	hsa04668	M1	1	0	KEGG Pathway	24	TNF signaling pathway		-6.24323	31.0894	12.0985	30337	119	41	5	12.1951	5.11047	2921|3569|6372|8809|9021	CXCL3|IL6|CXCL6|IL18R1|SOCS3	-4.16647	0	2	1	1	-6.24323	39.6389
1	-5.41922	hsa05133	M1	1	0	KEGG Pathway	24	Pertussis		-5.41922	37.945	12.0186	30337	78	41	4	9.7561	4.63399	718|3569|4843|6372	C3|IL6|NOS2|CXCL6	-3.4674	0	2	0	0	-6.24323	39.6389
1	-5.09602	hsa05323	M1	1	0	KEGG Pathway	24	Rheumatoid arthritis		-5.09602	31.4862	10.8902	30337	94	41	4	9.7561	4.63399	2921|3569|6372|8600	CXCL3|IL6|CXCL6|TNFSF11	-3.24111	0	2	0	0	-6.24323	39.6389
1	-5.00667	hsa04640	M1	1	0	KEGG Pathway	24	Hematopoietic cell lineage		-5.00667	29.896	10.5939	30337	99	41	4	9.7561	4.63399	931|933|1604|3569	MS4A1|CD22|CD55|IL6	-3.23094	0	3	1	1	-5.00667	29.896
1	-4.93851	hsa05146	M1	1	0	KEGG Pathway	24	Amoebiasis		-4.93851	28.735	10.3724	30337	103	41	4	9.7561	4.63399	1281|2921|3569|4843	COL3A1|CXCL3|IL6|NOS2	-3.22973	0	2	0	0	-6.24323	39.6389
1	-4.21879	hsa05134	M1	1	0	KEGG Pathway	24	Legionellosis		-4.21879	39.6389	10.6466	30337	56	41	3	7.31707	4.06702	718|2921|3569	C3|CXCL3|IL6	-2.568	0	2	0	0	-6.24323	39.6389
1	-3.87371	hsa04062	M1	1	0	KEGG Pathway	24	Chemokine signaling pathway		-3.87371	15.3353	7.34958	30337	193	41	4	9.7561	4.63399	1235|2921|6372|10563	CCR6|CXCL3|CXCL6|CXCL13	-2.27407	0	1	0	0	-8.34554	44.3956
1	-3.53628	hsa04657	M1	1	0	KEGG Pathway	24	IL-17 signaling pathway		-3.53628	23.3661	8.03203	30337	95	41	3	7.31707	4.06702	2921|3569|6372	CXCL3|IL6|CXCL6	-1.98239	0	2	0	0	-6.24323	39.6389
1	-3.43311	hsa05142	M1	1	0	KEGG Pathway	24	Chagas disease		-3.43311	21.5513	7.68578	30337	103	41	3	7.31707	4.06702	718|3569|4843	C3|IL6|NOS2	-1.92062	0	2	0	0	-6.24323	39.6389
1	-3.36107	hsa04066	M1	1	0	KEGG Pathway	24	HIF-1 signaling pathway		-3.36107	20.365	7.45081	30337	109	41	3	7.31707	4.06702	3569|4843|7076	IL6|NOS2|TIMP1	-1.88637	0	2	0	0	-6.24323	39.6389
1	-3.00954	hsa04936	M1	1	0	KEGG Pathway	24	Alcoholic liver disease		-3.00954	15.4151	6.3786	30337	144	41	3	7.31707	4.06702	718|2921|3569	C3|CXCL3|IL6	-1.5696	0	2	0	0	-6.24323	39.6389
1	-2.73159	hsa05152	M1	1	0	KEGG Pathway	24	Tuberculosis		-2.73159	12.3321	5.6096	30337	180	41	3	7.31707	4.06702	718|3569|4843	C3|IL6|NOS2	-1.32384	0	2	0	0	-6.24323	39.6389
1	-2.62653	hsa05167	M1	1	0	KEGG Pathway	24	Kaposi sarcoma-associated herpesvirus infection		-2.62653	11.3254	5.33501	30337	196	41	3	7.31707	4.06702	718|2921|3569	C3|CXCL3|IL6	-1.24874	0	2	0	0	-6.24323	39.6389
