# Supplementary material for: Identification of potential diagnostic markers and molecular mechanisms of asthma and ulcerative colitis based on bioinformatics and machine learning
Source: Front Mol Biosci. 2025 May 15;12:1554304. doi: 10.3389/fmolb.2025.1554304 (PMC12119298; doi:10.3389/fmolb.2025.1554304)
Supplement: Supplementary file 2 [file DataSheet2.zip › Supplementary Material 2/Table S4.xls]

## Sheet: importanceGene.GBM
variable	permutation	dropout_loss	label
CCR6	0	0.352301278512665	GBM
TCN1	0	0.352494292072686	GBM
CD55	0	0.352567887895602	GBM
MS4A1	0	0.353193485671389	GBM
CXCL6	0	0.353485305404411	GBM
TIMP1	0	0.357298099305993	GBM
CHI3L1	0	0.360600811022252	GBM
NOS2	0	0.371470776699375	GBM
CXCL13	0	0.375203155199111	GBM
SLAMF7	0	0.379310788018666	GBM

## Sheet: importanceGene.GLM
variable	permutation	dropout_loss	label
CXCL13	0	0.264842672044672	GLM
SOCS3	0	0.279479879498422	GLM
NOS2	0	0.280792170853721	GLM
CD83	0	0.288103294022779	GLM
TCN1	0	0.289109557501193	GLM
LTF	0	0.299429139010986	GLM
CHI3L1	0	0.331589168127833	GLM
CTHRC1	0	0.333292549061877	GLM
CXCL3	0	0.36892151044894	GLM
TIMP1	0	0.608570978938118	GLM
