# Supplementary material for: Identification of potential diagnostic markers and molecular mechanisms of asthma and ulcerative colitis based on bioinformatics and machine learning
Source: Front Mol Biosci. 2025 May 15;12:1554304. doi: 10.3389/fmolb.2025.1554304 (PMC12119298; doi:10.3389/fmolb.2025.1554304)
Supplement: Supplementary file 2 [file DataSheet2.zip › Supplementary Material 2/Table S5.xls]

## Sheet: asthma-GSEA_result_CHI3L1
ID		Description	setSize	enrichmentScore	NES	pvalue	p.adjust	qvalue	rank	leading edge	core enrichment
KEGG NEUROACTIVE LIGAND RECEPTOR INTERACTION	kegg neuroactive ligand receptor interaction	KEGG NEUROACTIVE LIGAND RECEPTOR INTERACTION	269	0.392024	1.27601	0.0359785	0.319422	0.292377	2461	tags=26%, list=13%, signal=23%	NPY2R/TACR1/PRLHR/PTGER3/FPR2/MC4R/AVPR1A/LEPR/GRID1/GRIK1/P2RY8/GABRG1/GRIN2A/GABRA1/PTH2R/CGA/HTR1E/ADRA1B/APLNR/FPR1/PTGIR/F2R/P2RY13/S1PR1/CSH1/SSTR4/HTR6/BRS3/P2RX7/FPR3/CALCR/CNR1/TAAR1/GPR156/NTSR1/CCKBR/CHRNA3/NTSR2/EDNRB/SSTR5/MTNR1A/CHRM5/GRM1/SSTR1/TSHR/GLP2R/GLRA3/TAAR8/PRSS1/CHRM2/HTR2A/HTR1D/GRIA4/CRHR2/CHRM3/SCTR/GABRB1/GABRE/GRIK3/AVPR2/HRH4/S1PR2/PTGFR/GABRR1/GHR/CHRNB3/GRIA3/GPR…
KEGG CYTOKINE CYTOKINE RECEPTOR INTERACTION	kegg cytokine cytokine receptor interaction	KEGG CYTOKINE CYTOKINE RECEPTOR INTERACTION	251	0.476338	1.54784	0.000202041	0.0123918	0.0113427	2819	tags=36%, list=14%, signal=31%	PPBP/CCL23/CSF3/CCL20/CCL2/IL6/PDGFRB/CXCL5/CXCL3/TNFRSF17/CSF3R/LEPR/IL2/CXCR1/TNFRSF1B/IL1B/CXCL10/CXCR2/CCL7/CCR2/CCL3/OSM/CCR1/PF4/TNFSF15/CCL8/CCR6/CXCL2/TNFSF4/CX3CR1/TNFRSF10C/CCL15/TNF/CCL11/CXCL12/IL2RG/TNFSF13B/IL12A/IL1A/CCL4/CCL18/CCR7/IL2RA/TNFSF14/IL17B/CCL19/CSF2RA/IL10RA/CD70/CXCL11/IL10/CXCR4/IL12B/IL18RAP/IL24/IL12RB2/TSLP/IL3RA/LTB/CLCF1/TNFRSF10D/CCL3L3/INHBA/CSF1R/CD27/CD40LG…
KEGG CHEMOKINE SIGNALING PATHWAY	kegg chemokine signaling pathway	KEGG CHEMOKINE SIGNALING PATHWAY	183	0.503442	1.57974	0.000292895	0.0134732	0.0123324	2240	tags=25%, list=11%, signal=22%	PPBP/CCL23/CCL20/CCL2/CXCL5/CXCL3/CXCR1/DOCK2/CXCL10/CXCR2/CCL7/CCR2/CCL3/CCR1/PF4/CCL8/CCR6/CXCL2/CX3CR1/CCL15/ADCY8/CCL11/CXCL12/GNG11/ELMO1/CCL4/CCL18/CCR7/CCL19/ITK/FGR/CXCL11/CXCR4/GNGT2/PREX1/NCF1/GRK1/ADCY7/PRKCB/CCL3L3/CXCL6/AKT3/CXCL9/RASGRP2/CCR9/PIK3CD
KEGG CELL ADHESION MOLECULES CAMS	kegg cell adhesion molecules cams	KEGG CELL ADHESION MOLECULES CAMS	129	0.454519	1.37555	0.013889	0.182542	0.167086	3247	tags=34%, list=17%, signal=29%	HLA-DQA2/SELP/JAM2/ITGA8/SIGLEC1/CD28/SELL/HLA-DQA1/ITGA4/CD86/PECAM1/JAM3/PTPRC/NRCAM/CD80/ITGB2/CLDN14/PDCD1LG2/ITGAM/CLDN8/HLA-DMB/CD40LG/ICOS/ICOSLG/ICAM1/NLGN3/HLA-DQB1/MADCAM1/VCAM1/PTPRM/NRXN1/CLDN6/ICAM2/SPN/CDH2/CLDN1/ITGAL/HLA-DPB1/CD8A/SELPLG/CD34/HLA-DOB/ESAM/HLA-DOA
KEGG TOLL LIKE RECEPTOR SIGNALING PATHWAY	kegg toll like receptor signaling pathway	KEGG TOLL LIKE RECEPTOR SIGNALING PATHWAY	95	0.54214	1.58181	0.00237717	0.0485999	0.0444851	2240	tags=24%, list=11%, signal=22%	IL6/TLR8/SPP1/IL1B/CXCL10/CCL3/CD86/TLR7/MAP2K7/TNF/IL12A/CCL4/FOS/LY96/CD80/CXCL11/CD14/IL12B/TLR6/AKT3/CXCL9/TLR4/PIK3CD
KEGG LEISHMANIA INFECTION	kegg leishmania infection	KEGG LEISHMANIA INFECTION	70	0.626712	1.7285	0.000194788	0.0123918	0.0113427	3247	tags=44%, list=17%, signal=37%	HLA-DQA2/IL1B/FCGR3B/HLA-DQA1/ITGA4/CR1/FCGR3A/TNF/FCGR2A/IL12A/IL1A/FOS/ITGB2/IL10/IL12B/PTGS2/C3/NCF1/ITGAM/PRKCB/HLA-DMB/TGFB1/TLR4/NCF4/HLA-DQB1/TLR2/NCF2/HLA-DPB1/TGFB2/HLA-DOB/HLA-DOA
KEGG EPITHELIAL CELL SIGNALING IN HELICOBACTER PYLORI INFECTION	kegg epithelial cell signaling in helicobacter pylori infection	KEGG EPITHELIAL CELL SIGNALING IN HELICOBACTER PYLORI INFECTION	67	0.523617	1.43938	0.0189064	0.228229	0.208905	3442	tags=21%, list=18%, signal=17%	JAM2/CXCR1/CXCR2/ATP6V1B1/IGSF5/JAM3/ATP6V0D2/ATP6V1G2/HBEGF/PLCG1/ATP6V1C2/PLCG2/CXCL1/NFKBIA
KEGG METABOLISM OF XENOBIOTICS BY CYTOCHROME P450	kegg metabolism of xenobiotics by cytochrome p450	KEGG METABOLISM OF XENOBIOTICS BY CYTOCHROME P450	62	-0.484655	-1.3991	0.0262134	0.253856	0.232362	2544	tags=35%, list=13%, signal=31%	ALDH1A3/CYP2C9/CYP2C18/GSTT2/DHDH/UGT2B15/GSTM3/ADH6/UGT2B28/UGT2B10/UGT2A1/CYP3A7/CYP3A5/CYP2C19/UGT1A8/UGT2B4/CYP3A4/UGT2B11/ADH4/UGT2B17/CYP1A1/CYP1B1
KEGG NOD LIKE RECEPTOR SIGNALING PATHWAY	kegg nod like receptor signaling pathway	KEGG NOD LIKE RECEPTOR SIGNALING PATHWAY	60	0.603401	1.64304	0.00186874	0.0429811	0.0393419	771	tags=17%, list=4%, signal=16%	CCL2/IL6/IL1B/CCL7/NLRC4/NLRP3/CCL8/CXCL2/TNF/CCL11
KEGG SYSTEMIC LUPUS ERYTHEMATOSUS	kegg systemic lupus erythematosus	KEGG SYSTEMIC LUPUS ERYTHEMATOSUS	54	0.626879	1.68942	0.00153079	0.0427146	0.039098	2456	tags=48%, list=13%, signal=42%	HLA-DQA2/CD28/GRIN2A/FCGR3B/ACTN2/HLA-DQA1/CD86/FCGR3A/C9/TNF/FCGR2A/CD80/C8B/IL10/C3/C1QB/FCGR2B/C1QA/C1QC/HLA-DMB/C6/CD40LG/C1S/C2/HLA-DQB1/C5
KEGG TASTE TRANSDUCTION	kegg taste transduction	KEGG TASTE TRANSDUCTION	49	-0.501906	-1.38557	0.0459285	0.352118	0.322305	3227	tags=57%, list=16%, signal=48%	SCNN1A/TAS2R31/ADCY6/TAS1R1/PRKX/TRPM5/TAS2R13/GNG13/TAS2R40/TAS2R20/TAS2R50/TAS2R1/TAS2R4/PRKACG/TAS2R19/TAS2R41/TAS1R2/TAS2R45/PLCB2/PRKACB/TAS2R43/TAS2R14/TAS2R46/TAS2R38/TAS2R42/TAS2R10/ADCY4/GRM4
KEGG INTESTINAL IMMUNE NETWORK FOR IGA PRODUCTION	kegg intestinal immune network for iga production	KEGG INTESTINAL IMMUNE NETWORK FOR IGA PRODUCTION	48	0.67299	1.75797	0.000368382	0.0135565	0.0124087	2393	tags=46%, list=12%, signal=40%	HLA-DQA2/IL6/CD28/TNFRSF17/IL2/HLA-DQA1/ITGA4/CD86/CXCL12/TNFSF13B/CD80/IL10/CXCR4/AICDA/HLA-DMB/CD40LG/ICOS/TGFB1/ICOSLG/CCR9/HLA-DQB1/MADCAM1
KEGG TYPE II DIABETES MELLITUS	kegg type ii diabetes mellitus	KEGG TYPE II DIABETES MELLITUS	46	0.538103	1.40049	0.0459016	0.352118	0.322305	3800	tags=33%, list=19%, signal=26%	SLC2A4/IRS4/HK3/SOCS3/PDX1/TNF/IRS2/PIK3CD/ADIPOQ/PRKCE/INSR/SOCS2/PIK3R5/IRS1/ABCC8
KEGG TYPE I DIABETES MELLITUS	kegg type i diabetes mellitus	KEGG TYPE I DIABETES MELLITUS	43	0.599648	1.55089	0.0103112	0.145944	0.133587	3247	tags=47%, list=17%, signal=39%	HLA-DQA2/CD28/IL2/IL1B/HLA-DQA1/CD86/TNF/IL12A/IL1A/CD80/IL12B/HLA-DMB/HLA-DQB1/LTA/PRF1/GZMB/HLA-DPB1/HLA-DOB/FAS/HLA-DOA
KEGG GRAFT VERSUS HOST DISEASE	kegg graft versus host disease	KEGG GRAFT VERSUS HOST DISEASE	39	0.670819	1.72341	0.00162501	0.0427146	0.039098	3247	tags=49%, list=17%, signal=41%	HLA-DQA2/IL6/CD28/IL2/IL1B/HLA-DQA1/CD86/TNF/IL1A/CD80/KIR3DL2/HLA-DMB/HLA-DQB1/PRF1/GZMB/HLA-DPB1/HLA-DOB/FAS/HLA-DOA
KEGG ALLOGRAFT REJECTION	kegg allograft rejection	KEGG ALLOGRAFT REJECTION	37	0.658732	1.66544	0.00452174	0.0832001	0.0761557	3247	tags=51%, list=17%, signal=43%	HLA-DQA2/CD28/IL2/HLA-DQA1/CD86/TNF/IL12A/CD80/IL10/IL12B/HLA-DMB/CD40LG/HLA-DQB1/PRF1/GZMB/HLA-DPB1/HLA-DOB/FAS/HLA-DOA
KEGG BUTANOATE METABOLISM	kegg butanoate metabolism	KEGG BUTANOATE METABOLISM	33	-0.574044	-1.46266	0.0212429	0.229923	0.210456	1080	tags=24%, list=6%, signal=23%	ACSM1/HMGCS1/GAD2/AKR1B10/OXCT2/GAD1/PDHA2/HMGCS2
KEGG REGULATION OF AUTOPHAGY	kegg regulation of autophagy	KEGG REGULATION OF AUTOPHAGY	29	-0.629393	-1.54952	0.00791693	0.121393	0.111115	3634	tags=34%, list=19%, signal=28%	PRKAA1/IFNA2/ATG4C/IFNA8/IFNA16/IFNG/PRKAA2/IFNA21/IFNA6/IFNA10
KEGG O GLYCAN BIOSYNTHESIS	kegg o glycan biosynthesis	KEGG O GLYCAN BIOSYNTHESIS	25	-0.752776	-1.78317	0.000154703	0.0123918	0.0113427	2689	tags=60%, list=14%, signal=52%	GALNT1/GALNT3/GALNT14/GALNT6/GCNT3/GALNT9/GALNT4/GCNT4/GALNT7/GALNT12/GALNTL5/GALNT8/GALNT5/GALNT10/B3GNT6
KEGG MISMATCH REPAIR	kegg mismatch repair	KEGG MISMATCH REPAIR	23	-0.636334	-1.48992	0.0258733	0.253856	0.232362	1623	tags=13%, list=8%, signal=12%	RPA4/EXO1/RFC1
KEGG PENTOSE AND GLUCURONATE INTERCONVERSIONS	kegg pentose and glucuronate interconversions	KEGG PENTOSE AND GLUCURONATE INTERCONVERSIONS	20	-0.715555	-1.65084	0.00631187	0.10558	0.0966411	2477	tags=60%, list=13%, signal=52%	UGT1A6/DCXR/UGT2B7/DHDH/UGT2B15/UGT2B28/UGT2B10/UGT2A1/UGT1A8/UGT2B4/UGT2B11/UGT2B17
KEGG ASCORBATE AND ALDARATE METABOLISM	kegg ascorbate and aldarate metabolism	KEGG ASCORBATE AND ALDARATE METABOLISM	18	-0.690876	-1.5365	0.019846	0.228229	0.208905	2392	tags=44%, list=12%, signal=39%	UGT2B15/UGT2B28/UGT2B10/UGT2A1/UGT1A8/UGT2B4/UGT2B11/UGT2B17
KEGG PANTOTHENATE AND COA BIOSYNTHESIS	kegg pantothenate and coa biosynthesis	KEGG PANTOTHENATE AND COA BIOSYNTHESIS	16	0.699433	1.46933	0.0364557	0.319422	0.292377	208	tags=12%, list=1%, signal=12%	BCAT1/DPYS
KEGG TERPENOID BACKBONE BIOSYNTHESIS	kegg terpenoid backbone biosynthesis	KEGG TERPENOID BACKBONE BIOSYNTHESIS	15	-0.695981	-1.49296	0.038877	0.325153	0.297623	2990	tags=27%, list=15%, signal=23%	MVD/HMGCS1/DHDDS/HMGCS2

## Sheet: asthma-GSEA_result_NOS2
ID		Description	setSize	enrichmentScore	NES	pvalue	p.adjust	qvalue	rank	leading edge	core enrichment
KEGG RIBOSOME	kegg ribosome	KEGG RIBOSOME	87	-0.630161	-1.85895	1.33E-05	0.00244729	0.00242209	5	tags=2%, list=0%, signal=2%	RPL3L/RPS4Y1
KEGG GLYCOSAMINOGLYCAN BIOSYNTHESIS CHONDROITIN SULFATE	kegg glycosaminoglycan biosynthesis chondroitin sulfate	KEGG GLYCOSAMINOGLYCAN BIOSYNTHESIS CHONDROITIN SULFATE	22	-0.729862	-1.67784	0.00305558	0.187409	0.185479	2462	tags=36%, list=13%, signal=32%	CHST13/CHST11/CHST15/XYLT1/CHST3/CHSY3/CSGALNACT1/B3GAT1
KEGG NEUROACTIVE LIGAND RECEPTOR INTERACTION	kegg neuroactive ligand receptor interaction	KEGG NEUROACTIVE LIGAND RECEPTOR INTERACTION	269	-0.427947	-1.42518	0.00215139	0.187409	0.185479	2289	tags=28%, list=12%, signal=25%	GABRA1/CRHR2/RXFP2/GRIN1/HTR1D/APLNR/PTGER2/HRH3/CHRNB3/NMUR2/MC5R/GABRG2/GRIN2A/GRM3/PLG/OPRK1/GRIK5/RXFP1/GRIK3/CYSLTR2/TAAR8/GRIA2/EDNRB/HTR2B/MTNR1B/S1PR2/OPRL1/FPR3/TAAR9/GLP2R/GLP1R/HRH4/GRIN3B/NTSR2/CCKAR/NTSR1/HCRTR2/GABRD/FSHB/NPY1R/GPR156/LHCGR/GRM8/LEPR/HTR1E/SSTR4/CALCR/GRIK1/GLRA3/GABRG1/CHRM3/CSH1/GRM1/AVPR2/GLRB/P2RY8/GPR50/AVPR1B/PTH2R/HTR1A/CGA/CHRM2/TACR1/TAAR1/PTGER3/MTNR1A/HTR…
KEGG OLFACTORY TRANSDUCTION	kegg olfactory transduction	KEGG OLFACTORY TRANSDUCTION	143	-0.445431	-1.40917	0.00839079	0.385977	0.382002	2619	tags=32%, list=13%, signal=28%	CLCA2/OR10R2/OR2W1/CNGA4/OR8D2/OR1S2/OR6N1/OR8U1/OR51B4/OR1L4/GUCY2D/OR8D1/OR4S1/OR10C1/OR2C1/OR1Q1/OR7C2/OR2A7/OR2W3/OR1G1/OR8J1/OR2B6/OR5T2/OR2S2/OR4K17/OR4N4/OR10A4/OR8H1/OR51G1/OR8K3/OR51E1/OR51B5/OR10T2/OR2M2/OR1A1/OR56B1/OR2T8/OR13C4/OR4K1/OR4C46/CAMK2A/OR2A25/OR2L13/OR10H3/OR5P2/OR2J2
KEGG PPAR SIGNALING PATHWAY	kegg ppar signaling pathway	KEGG PPAR SIGNALING PATHWAY	68	0.508175	1.58278	0.0131926	0.404574	0.400408	2259	tags=25%, list=12%, signal=22%	HMGCS2/CD36/RXRG/GK2/MMP1/ANGPTL4/SLC27A6/FABP1/FABP3/PPARG/PLIN1/LPL/APOA2/SLC27A1/PCK1/CYP8B1/CPT1A
KEGG INTESTINAL IMMUNE NETWORK FOR IGA PRODUCTION	kegg intestinal immune network for iga production	KEGG INTESTINAL IMMUNE NETWORK FOR IGA PRODUCTION	48	-0.566264	-1.50549	0.0113272	0.404574	0.400408	1202	tags=19%, list=6%, signal=18%	ITGA4/HLA-DQA1/CD28/IL10/CXCL12/IL2/HLA-DQA2/TNFRSF17/IL6
KEGG GLYCOSAMINOGLYCAN BIOSYNTHESIS HEPARAN SULFATE	kegg glycosaminoglycan biosynthesis heparan sulfate	KEGG GLYCOSAMINOGLYCAN BIOSYNTHESIS HEPARAN SULFATE	26	-0.655005	-1.54596	0.0155947	0.409919	0.405698	2397	tags=31%, list=12%, signal=27%	EXTL1/XYLT1/HS3ST3A1/NDST3/HS3ST2/HS3ST3B1/NDST4/B3GAT1
KEGG O GLYCAN BIOSYNTHESIS	kegg o glycan biosynthesis	KEGG O GLYCAN BIOSYNTHESIS	25	0.629229	1.61812	0.0225858	0.420197	0.41587	2308	tags=36%, list=12%, signal=32%	B3GNT6/GCNT4/GALNT4/GALNT10/GALNT5/GCNT3/GALNT12/GALNT7/GALNT3
KEGG MISMATCH REPAIR	kegg mismatch repair	KEGG MISMATCH REPAIR	23	0.62411	1.55967	0.0228368	0.420197	0.41587	1383	tags=13%, list=7%, signal=12%	RPA4/RFC1/EXO1
KEGG NATURAL KILLER CELL MEDIATED CYTOTOXICITY	kegg natural killer cell mediated cytotoxicity	KEGG NATURAL KILLER CELL MEDIATED CYTOTOXICITY	125	0.409737	1.38352	0.0228355	0.420197	0.41587	2700	tags=24%, list=14%, signal=21%	SH2D1B/IFNA6/SHC2/NCR3/HLA-G/ULBP2/KLRK1/PIK3CG/PRKCG/IFNG/KIR2DL5A/KLRD1/ULBP3/FASLG/LAT/PRKCB/KIR3DL1/CD48/MICB/CD244/HCST/ICAM2/PIK3R3/PRF1/RAC2/SH2D1A/VAV2/SOS1/BRAF/PIK3R1
KEGG NEUROTROPHIN SIGNALING PATHWAY	kegg neurotrophin signaling pathway	KEGG NEUROTROPHIN SIGNALING PATHWAY	125	0.393315	1.32807	0.0393037	0.657443	0.650673	90	tags=3%, list=0%, signal=3%	NTRK2/NTRK1/BDNF/CALML5

## Sheet: asthma-GSEA_result_TCN1
ID	Description	setSize	enrichmentScore	NES	pvalue	p.adjust	qvalue	rank	leading_edge	core_enrichment
KEGG_CYTOKINE_CYTOKINE_RECEPTOR_INTERACTION	KEGG_CYTOKINE_CYTOKINE_RECEPTOR_INTERACTION	251	0.499193720268209	1.6526680960338	4.99321309010066e-06	0.000918751208578521	0.000819938149532318	2178	tags=29%, list=11%, signal=26%	KDR/CXCL13/IFNA10/CCL26/PPBP/TNFRSF11B/CCL13/CCR3/IFNG/PRL/IL18R1/IFNB1/IL12RB2/IL13/CCL25/IFNA21/TPO/CXCL14/IL20/TNFRSF18/EGF/TNFSF8/CCL8/IL19/IFNE/IL24/CXCL11/PDGFRA/CXCR2/CXCR6/IL22RA2/TNFSF18/CD70/LEP/IL2RA/IL18RAP/PF4/TNFRSF9/FASLG/BMP2/TNFRSF13B/TNFSF11/IL21/EPO/CXCR1/CNTF/BMP7/CCL1/TNFRSF6B/OSM/KIT/OSMR/IL17B/VEGFC/IL26/CCR8/CSF3/ACVRL1/IFNA2/CCL3/LIF/TNFRSF8/IL1R2/CSF3R/IL20RB/TNFRSF11A/C…
KEGG_NATURAL_KILLER_CELL_MEDIATED_CYTOTOXICITY	KEGG_NATURAL_KILLER_CELL_MEDIATED_CYTOTOXICITY	125	0.547904124315205	1.69004049092763	0.000148826314529619	0.013692020936725	0.012219423719274	3380	tags=29%, list=17%, signal=24%	SH2D1B/IFNA10/IFNG/IFNB1/ULBP2/IFNA21/PRF1/SHC2/MICB/ULBP3/FASLG/PRKCG/HLA-G/GZMB/LCK/KIR2DS4/KIR3DL1/ICAM1/SH2D1A/CD244/IFNA2/KIR2DL2/CD247/KLRD1/RAET1E/KLRC1/KLRC3/KIR2DL5A/KLRC2/KIR2DL4/PIK3CG/LCP2/CD48/IFNA6/PIK3R3/TNFRSF10C
KEGG_JAK_STAT_SIGNALING_PATHWAY	KEGG_JAK_STAT_SIGNALING_PATHWAY	146	0.514622819790391	1.60666680495276	0.000267469620220043	0.0164048033734959	0.0146404423699392	3520	tags=36%, list=18%, signal=29%	IFNA10/IFNG/PRL/IFNB1/IL12RB2/IL13/IFNA21/TPO/IL20/IL19/IFNE/IL24/CISH/IL22RA2/IL13RA2/LEP/IL2RA/IL21/EPO/CNTF/OSM/OSMR/SOCS3/IL26/CSF3/IFNA2/LIF/CBLC/CSF3R/IL20RB/PRLR/IFNW1/IL15RA/IL23A/SOCS2/SOCS1/IL4/IL2RB/PIK3CG/IL3RA/CCND3/PIAS2/IL23R/SPRY3/IFNA6/PIK3R3/IL15/PIM1/TSLP/IL11/IL9R/GH1
KEGG_O_GLYCAN_BIOSYNTHESIS	KEGG_O_GLYCAN_BIOSYNTHESIS	25	0.729304279683994	1.73819127627326	0.00125514636027066	0.0566438797114576	0.05055174619558	3254	tags=56%, list=17%, signal=47%	B3GNT6/GALNT8/GALNTL5/GALNT10/GCNT3/GALNT5/GALNT13/GALNT14/GALNT12/GALNT4/GALNT9/GALNT7/GALNT1/B4GALT5
KEGG_PRIMARY_IMMUNODEFICIENCY	KEGG_PRIMARY_IMMUNODEFICIENCY	35	0.668831928739321	1.70822392693642	0.0019067337807036	0.0566438797114576	0.05055174619558	3601	tags=43%, list=18%, signal=35%	RAG2/RAG1/TNFRSF13B/LCK/CD3E/CD3D/BLNK/AICDA/CD40LG/CIITA/TNFRSF13C/CD19/ICOS/CD8A/TAP1
KEGG_CYTOSOLIC_DNA_SENSING_PATHWAY	KEGG_CYTOSOLIC_DNA_SENSING_PATHWAY	48	0.631988299387445	1.69785670318068	0.00187214958212646	0.0566438797114576	0.05055174619558	4017	tags=38%, list=21%, signal=30%	IFNA10/IFNB1/IFNA21/ZBP1/IRF7/IFNA2/CCL5/POLR3G/POLR3D/CASP1/IKBKE/IL1B/IFNA6/CCL4/DDX58/NFKBIB/CHUK/RIPK3
KEGG_CELL_CYCLE	KEGG_CELL_CYCLE	123	0.503726118202746	1.5513448561989	0.00215493020641415	0.0566438797114576	0.05055174619558	3300	tags=23%, list=17%, signal=19%	CDC25C/CDC6/CCNE2/CHEK1/BUB1B/E2F1/TTK/ORC1/PLK1/CDC7/CDC25A/BUB1/CDKN2B/CCNA1/CCNB2/CDC45/PTTG2/TP53/PTTG1/CDC20/CHEK2/CCNA2/CDC25B/CCNB3/DBF4/CCND3/MCM6/E2F3
KEGG_RENIN_ANGIOTENSIN_SYSTEM	KEGG_RENIN_ANGIOTENSIN_SYSTEM	17	0.748188645244166	1.65478142226169	0.00421414633083958	0.0861558805416092	0.0768896874398801	1892	tags=53%, list=10%, signal=48%	CMA1/AGTR1/MAS1/CTSG/NLN/CPA3/AGT/ACE2/REN
KEGG_T_CELL_RECEPTOR_SIGNALING_PATHWAY	KEGG_T_CELL_RECEPTOR_SIGNALING_PATHWAY	106	0.487066982517877	1.48364745676733	0.00390810755288761	0.0861558805416092	0.0768896874398801	4409	tags=36%, list=23%, signal=28%	IFNG/GRAP2/CTLA4/CARD11/FOS/LCK/MAPK12/CD3E/CD3D/JUN/CD3G/CBLC/CD247/PRKCQ/RASGRP1/IL4/MAPK13/CD40LG/ITK/PIK3CG/LCP2/PDCD1/ICOS/CD8A/PIK3R3/PAK2/MAP3K8/NFKBIB/NFKBIE/CHUK/PIK3CB/TNF/LAT/BCL10/NRAS/MALT1/KRAS/TEC
KEGG_METABOLISM_OF_XENOBIOTICS_BY_CYTOCHROME_P450	KEGG_METABOLISM_OF_XENOBIOTICS_BY_CYTOCHROME_P450	62	0.561199983716966	1.58640203391924	0.00652454872685994	0.120051696574223	0.107139958041069	2594	tags=34%, list=13%, signal=29%	UGT1A8/CYP1B1/CYP3A4/UGT2B7/CYP3A5/CYP2C19/UGT2B4/CYP1A1/CYP3A7/ADH4/UGT2B11/CYP2C9/CYP2C18/GSTM3/ADH7/UGT2A1/UGT2B10/UGT1A6/CYP3A43/GSTT2/DHDH
KEGG_TOLL_LIKE_RECEPTOR_SIGNALING_PATHWAY	KEGG_TOLL_LIKE_RECEPTOR_SIGNALING_PATHWAY	95	0.504592661015962	1.50171604874616	0.00720526570557451	0.12052444452961	0.107561861250682	4018	tags=34%, list=21%, signal=27%	IFNA10/LBP/IFNB1/IFNA21/TLR6/CXCL11/FOS/MAPK12/MAP2K6/IRF7/JUN/IFNA2/CCL3/CCL5/CD80/TIRAP/MAPK13/TLR8/TOLLIP/IKBKE/PIK3CG/IL1B/IFNA6/LY96/PIK3R3/MAP3K8/CCL4/IRAK4/TLR1/CHUK/PIK3CB/TNF
KEGG_HOMOLOGOUS_RECOMBINATION	KEGG_HOMOLOGOUS_RECOMBINATION	26	0.677103406487541	1.63083988677639	0.0116774608975104	0.179054400428493	0.159796833334353	2592	tags=35%, list=13%, signal=30%	RPA4/RAD54L/BRCA2/XRCC2/RAD51/EME1/RAD51D/BLM/RAD54B
KEGG_MISMATCH_REPAIR	KEGG_MISMATCH_REPAIR	23	0.679730632979665	1.59711418491799	0.0137267105310357	0.180408195550755	0.161005025777561	270	tags=9%, list=1%, signal=9%	EXO1/RPA4
KEGG_PORPHYRIN_AND_CHLOROPHYLL_METABOLISM	KEGG_PORPHYRIN_AND_CHLOROPHYLL_METABOLISM	33	0.602065454503677	1.52691225099935	0.0132737342290176	0.180408195550755	0.161005025777561	3651	tags=42%, list=19%, signal=35%	UGT1A8/FTMT/UGT2B7/ALAS2/UGT2B4/UGT2B11/UGT2A1/UGT2B10/UGT1A6/UGT2B28/UROS/ALAS1/UGT2B15/FECH
KEGG_GLYCOSAMINOGLYCAN_BIOSYNTHESIS_HEPARAN_SULFATE	KEGG_GLYCOSAMINOGLYCAN_BIOSYNTHESIS_HEPARAN_SULFATE	26	-0.619083	-1.60612	0.0178756353320203	0.196379626741654	0.175258705787746	1792	tags=23%, list=9%, signal=21%	EXTL1/NDST3/XYLT1/NDST4/HS3ST2/B3GAT1
KEGG_PHENYLALANINE_METABOLISM	KEGG_PHENYLALANINE_METABOLISM	17	-0.693965	-1.59968	0.0181437698620006	0.196379626741654	0.175258705787746	2203	tags=41%, list=11%, signal=37%	TAT/ALDH3B1/IL4I1/AOC3/MAOB/PAH/DDC
KEGG_LINOLEIC_ACID_METABOLISM	KEGG_LINOLEIC_ACID_METABOLISM	26	0.657704702836034	1.58411706812931	0.0174458694063532	0.196379626741654	0.175258705787746	2374	tags=42%, list=12%, signal=37%	CYP3A4/PLA2G4A/PLA2G12B/CYP3A5/CYP2C19/CYP3A7/CYP2C9/PLA2G2E/CYP2C18/AKR1B10/CYP3A43
KEGG_STEROID_HORMONE_BIOSYNTHESIS	KEGG_STEROID_HORMONE_BIOSYNTHESIS	47	0.543890056897275	1.4531535240712	0.0244921231996568	0.250363926040936	0.223436913400378	3292	tags=51%, list=17%, signal=43%	UGT1A8/CYP1B1/CYP3A4/UGT2B7/CYP3A5/UGT2B4/CYP1A1/CYP3A7/UGT2B11/CYP19A1/STS/CYP7A1/UGT2A1/UGT2B10/UGT1A6/CYP17A1/CYP3A43/SRD5A2/HSD11B2/HSD11B1/UGT2B28/SRD5A3/CYP11A1/CYP7B1
KEGG_VEGF_SIGNALING_PATHWAY	KEGG_VEGF_SIGNALING_PATHWAY	72	0.503859837997463	1.44738484358828	0.0269853589984501	0.261331897669201	0.233225263366106	1431	tags=12%, list=7%, signal=12%	KDR/PTGS2/PLA2G4A/SPHK1/SHC2/PLA2G12B/PRKCG/PLA2G2E/MAPK12
KEGG_STARCH_AND_SUCROSE_METABOLISM	KEGG_STARCH_AND_SUCROSE_METABOLISM	39	0.559211442400585	1.45815993984914	0.0301658977438268	0.277526259243207	0.247677897265104	2254	tags=28%, list=12%, signal=25%	UGT1A8/UGT2B7/PYGM/MGAM/UGT2B4/SI/UGT2B11/UGT2A1/HK2/UGT2B10/UGT1A6
KEGG_DRUG_METABOLISM_OTHER_ENZYMES	KEGG_DRUG_METABOLISM_OTHER_ENZYMES	44	0.556442484173838	1.47686371349549	0.0394628443375829	0.319629388492572	0.285252772338909	2374	tags=32%, list=12%, signal=28%	UGT1A8/CYP3A4/UGT2B7/CYP3A5/UGT2B4/CYP3A7/CES5A/UGT2B11/UPB1/UPP2/UGT2A1/UGT2B10/UGT1A6/CYP3A43
KEGG_AUTOIMMUNE_THYROID_DISEASE	KEGG_AUTOIMMUNE_THYROID_DISEASE	47	0.532544121330616	1.42283970229143	0.0419354838709677	0.319629388492572	0.285252772338909	2678	tags=26%, list=14%, signal=22%	IFNA10/IFNA21/TPO/PRF1/CTLA4/FASLG/HLA-G/GZMB/IFNA2/CD80/IL4/CD40LG
KEGG_P53_SIGNALING_PATHWAY	KEGG_P53_SIGNALING_PATHWAY	65	0.500243728812761	1.41918134928886	0.040837536093032	0.319629388492572	0.285252772338909	5243	tags=43%, list=27%, signal=32%	GTSE1/THBS1/PMAIP1/CCNE2/CHEK1/SERPINB5/CCNB2/TP53/TP53AIP1/CHEK2/IGF1/TP53I3/CCNB3/CCND3/SERPINE1/IGFBP3/CDK2/CDKN2A/CASP3/CDK1/CYCS/SFN/CDK6/GADD45B/MDM2/CCNB1/CCNE1/ATM
KEGG_DRUG_METABOLISM_CYTOCHROME_P450	KEGG_DRUG_METABOLISM_CYTOCHROME_P450	65	0.499021553211936	1.41571406180808	0.0379362670713202	0.319629388492572	0.285252772338909	2420	tags=29%, list=12%, signal=26%	UGT1A8/CYP3A4/UGT2B7/CYP3A5/CYP2C19/UGT2B4/CYP3A7/ADH4/UGT2B11/CYP2C9/CYP2C18/GSTM3/ADH7/UGT2A1/UGT2B10/UGT1A6/CYP3A43/FMO1/GSTT2
KEGG_COMPLEMENT_AND_COAGULATION_CASCADES	KEGG_COMPLEMENT_AND_COAGULATION_CASCADES	68	0.487570535803446	1.38937972506975	0.0472560975609756	0.319629388492572	0.285252772338909	3463	tags=38%, list=18%, signal=32%	FGA/C4BPB/SERPINC1/PLAT/SERPIND1/F13B/CR1/PLG/KNG1/SERPINA5/F13A1/CD55/F2/F12/C8A/F5/MASP1/PROC/CFI/PLAUR/MBL2/TFPI/SERPINE1/PLAU/C9/CFB
KEGG_ENDOCYTOSIS	KEGG_ENDOCYTOSIS	175	0.406064947561094	1.29285677473799	0.0483425414364641	0.319629388492572	0.285252772338909	5336	tags=32%, list=27%, signal=23%	KDR/NTRK1/EGF/PSD2/PDGFRA/CXCR2/IL2RA/GRK5/ACAP3/HLA-G/EHD3/CXCR1/DNM3/KIT/CLTB/AP2B1/CBLC/ASAP2/ACAP1/ASAP1/PIP5K1A/ADRB2/PSD/NEDD4/AGAP2/SMAP1/IL2RB/VPS37B/CCR5/PARD6A/IQSEC3/RAB5C/SMURF2/GRK4/CXCR4/HLA-E/WWP1/PLD2/RAB22A/STAM/CHMP4B/EEA1/EHD2/SRC/GRK6/HLA-F/HLA-B/MDM2/CHMP2B/HLA-A/SH3GLB1/ADRB3/SH3GL1/PDCD6IP/ARFGAP3/CHMP4C
KEGG_CHEMOKINE_SIGNALING_PATHWAY	KEGG_CHEMOKINE_SIGNALING_PATHWAY	183	0.399965555847749	1.2844441292636	0.0458839406207827	0.319629388492572	0.285252772338909	2964	tags=21%, list=15%, signal=18%	CXCL13/CCL26/PPBP/CCL13/CCR3/GNG3/CCL25/PLCB2/CXCL14/CCL8/CXCL11/SHC2/GNGT1/GNG2/CXCR2/CXCR6/PLCB3/GRK5/PF4/CXCR1/ADCY4/CCL1/ADCY5/CCR8/CCL3/CCL5/CCL16/NCF1/CCR9/GNB4/GNG4/HCK/GNG13/PRKACB/ITK/PIK3CG/CCR2/PLCB1/CCL28
KEGG_NEUROACTIVE_LIGAND_RECEPTOR_INTERACTION	KEGG_NEUROACTIVE_LIGAND_RECEPTOR_INTERACTION	269	-0.31858	-1.1708	0.0486392547706088	0.319629388492572	0.285252772338909	2202	tags=22%, list=11%, signal=20%	ADCYAP1R1/GLP2R/TSHR/ADRB1/AVPR2/GABRD/LPAR3/FPR3/DRD1/OPRD1/GRIA4/LHCGR/GRIA2/BRS3/MLNR/GABRA6/GABRB3/CHRNG/HTR6/NPFFR2/APLNR/ADRA1B/NTSR1/SSTR5/HCRTR2/CHRM2/CGA/HRH4/OPRL1/PRSS1/EDNRA/GLP1R/PTGFR/TAAR1/CHRM5/AVPR1B/CCKBR/CCKAR/S1PR2/NMBR/SSTR4/GRM1/ADRA1A/CALCR/LEPR/GPR156/GRID1/CSH1/AVPR1A/MCHR2/GABRA1/FSHR/GABRG1/MTNR1A/GRIK1/HTR1E/PTH2R/PRLHR/NPY2R

## Sheet: asthma-GSEA_result_TIMP1
ID	Description	setSize	enrichmentScore	NES	pvalue	p.adjust	qvalue	rank	leading_edge	core_enrichment
KEGG_NATURAL_KILLER_CELL_MEDIATED_CYTOTOXICITY	KEGG_NATURAL_KILLER_CELL_MEDIATED_CYTOTOXICITY	125	0.483070086578582	1.62394401804767	0.000500741443684455	0.0460682128189699	0.0426947967773062	4503	tags=38%, list=23%, signal=29%	IFNA10/SH2D1B/KIR2DL2/SHC2/IFNA6/IFNB1/ULBP2/KIR2DL5A/MICB/KLRD1/IFNA21/IFNA8/PRKCG/IFNG/KIR2DS4/PRF1/ULBP1/ICAM1/CSF2/LCK/PIK3CG/LCP2/ULBP3/IFNA2/IFNA16/KIR3DL1/SOS1/PRKCA/RAC2/FYN/RAET1E/PTPN6/HCST/MAP2K2/IFNAR2/TNFRSF10C/ARAF/RAC3/GZMB/MAPK3/ICAM2/HLA-A/KLRC1/PIK3CB/IFNA5/KIR3DL2/CD48
KEGG_CYTOKINE_CYTOKINE_RECEPTOR_INTERACTION	KEGG_CYTOKINE_CYTOKINE_RECEPTOR_INTERACTION	251	0.417326201055736	1.53567370142301	0.000383520463911296	0.0460682128189699	0.0426947967773062	2836	tags=29%, list=14%, signal=26%	CXCL13/TNFSF11/TNFRSF11B/PRL/IL21/IFNA10/CCR3/CCL8/TPO/IL13/TNFSF8/CCL26/CCL13/KDR/IL2RA/CNTFR/CCL7/IL12RB2/IL26/IL1R2/IL18R1/IFNA6/IL22RA2/CCR8/IFNB1/IL9/CXCL14/IL10/IL4/CXCL11/IFNA21/IFNA8/CD40LG/IFNG/PRLR/TNFRSF9/IL19/IL23R/IL3RA/LEP/IL7R/FLT3/CCL22/IL17RB/CXCR1/CSF3R/CCL25/KIT/INHBC/CD70/TNFRSF13B/IFNK/CXCR2/CNTF/CSF2/PDGFRA/TNFSF18/IFNW1/FLT3LG/IL25/CXCR6/TNFRSF18/IL2RG/IL15RA/TGFB1/EPO/IFNA…
KEGG_RENIN_ANGIOTENSIN_SYSTEM	KEGG_RENIN_ANGIOTENSIN_SYSTEM	17	0.755540757156721	1.80286741624912	0.00145053356982645	0.0667245442120165	0.0618385363978643	2559	tags=53%, list=13%, signal=46%	AGTR1/CTSG/CPA3/MME/CMA1/MAS1/AGTR2/NLN/AGT
KEGG_TAURINE_AND_HYPOTAURINE_METABOLISM	KEGG_TAURINE_AND_HYPOTAURINE_METABOLISM	10	0.859501709544257	1.79291843706088	0.00130355280766178	0.0667245442120165	0.0618385363978643	438	tags=40%, list=2%, signal=39%	GAD1/CDO1/GAD2/BAAT
KEGG_O_GLYCAN_BIOSYNTHESIS	KEGG_O_GLYCAN_BIOSYNTHESIS	25	0.694651732213131	1.78858363178767	0.00218756499125645	0.0805023916782374	0.074607479701799	4533	tags=56%, list=23%, signal=43%	B3GNT6/GALNT10/GALNT8/GALNT6/GALNT5/GALNT12/GCNT3/GALNT7/GALNT4/B4GALT5/GALNT2/ST3GAL2/GALNT1/GALNT9
KEGG_ASCORBATE_AND_ALDARATE_METABOLISM	KEGG_ASCORBATE_AND_ALDARATE_METABOLISM	18	0.719571414994267	1.72866	0.00321811338290563	0.0845904089220909	0.0783961455685282	1685	tags=33%, list=9%, signal=30%	UGT2B4/UGT2B7/UGT1A8/UGT2B17/UGT2A3/UGT2B28
KEGG_JAK_STAT_SIGNALING_PATHWAY	KEGG_JAK_STAT_SIGNALING_PATHWAY	146	0.435770224354614	1.50507046769163	0.00320895497869147	0.0845904089220909	0.0783961455685282	2810	tags=28%, list=14%, signal=24%	PRL/IL21/IFNA10/TPO/IL13/IL2RA/CNTFR/IL12RB2/IL26/IFNA6/IL22RA2/IL13RA2/IFNB1/IL9/IL10/IL4/IFNA21/CISH/IFNA8/IFNG/PRLR/IL19/IL23R/IL3RA/SOCS1/LEP/IL7R/CSF3R/IFNK/CNTF/CSF2/IFNW1/PIK3CG/PIAS4/IL2RG/IL15RA/EPO/IFNA2/IFNA16/EPOR/SOS1
KEGG_PENTOSE_AND_GLUCURONATE_INTERCONVERSIONS	KEGG_PENTOSE_AND_GLUCURONATE_INTERCONVERSIONS	20	0.709917653509928	1.73055165742281	0.00462940775109893	0.106476378275275	0.0986794810102666	2065	tags=35%, list=11%, signal=31%	UGT2B4/UGT2B7/UGT1A8/UGT2B17/UGT2A3/UGT2B28/DCXR
KEGG_PROGESTERONE_MEDIATED_OOCYTE_MATURATION	KEGG_PROGESTERONE_MEDIATED_OOCYTE_MATURATION	84	0.471107681112325	1.4992674849135	0.0062844202163334	0.128481479978372	0.11907322515158	4832	tags=37%, list=25%, signal=28%	CDC25C/PLK1/BUB1/ADCY4/MAPK12/ADCY1/ADCY8/CCNB2/PDE3B/CCNA1/ANAPC2/PIK3CG/ADCY5/IGF1/CDK2/MAPK13/INS/SPDYA/PRKACG/GNAI2/PRKACA/ARAF/CCNA2/FZR1/CCNB1/MAPK3/CDC25A/PIK3CB/ADCY7/PRKX/RPS6KA3
KEGG_MELANOGENESIS	KEGG_MELANOGENESIS	101	0.467829434776846	1.52141786578056	0.00722145720660624	0.132874812601555	0.123144849207391	3803	tags=35%, list=19%, signal=28%	WNT8A/WNT16/WNT8B/CREB3L3/PLCB3/CALML5/PLCB2/PRKCG/ADCY4/ADCY1/ADCY8/FZD2/TYRP1/CAMK2B/EDN1/KIT/ADCY5/TCF7L2/FZD10/EDNRB/WNT11/TCF7/CREB3L1/PRKCA/PRKACG/CREB3L4/WNT10B/CAMK2G/FZD9/FZD5/GNAI2/PRKACA/MAP2K2/CALM3/WNT6
KEGG_REGULATION_OF_AUTOPHAGY	KEGG_REGULATION_OF_AUTOPHAGY	29	0.626969860851772	1.65664882859756	0.0100177056232836	0.167568894062198	0.155298402963822	2859	tags=31%, list=15%, signal=27%	IFNA10/IFNA6/IFNA21/IFNA8/IFNG/IFNA2/IFNA16/ATG4D/INS
KEGG_DRUG_METABOLISM_OTHER_ENZYMES	KEGG_DRUG_METABOLISM_OTHER_ENZYMES	44	0.535977845385851	1.5363047748365	0.0117911956932042	0.180798333962465	0.167559096692902	3086	tags=32%, list=16%, signal=27%	UGT2B4/CES5A/UGT2B7/UGT1A8/UGT2B17/UGT2A3/IMPDH1/CYP3A7/CYP3A4/UGT2B28/CYP3A5/CYP3A43/UCK2/UPB1
KEGG_STEROID_HORMONE_BIOSYNTHESIS	KEGG_STEROID_HORMONE_BIOSYNTHESIS	47	0.526664559554204	1.52659058292288	0.0151987269390176	0.199754696912803	0.185127350685779	2477	tags=36%, list=13%, signal=32%	UGT2B4/CYP19A1/CYP1B1/CYP1A1/UGT2B7/UGT1A8/UGT2B17/UGT2A3/STS/HSD11B2/CYP3A7/CYP3A4/UGT2B28/CYP3A5/CYP11B2/HSD3B2/CYP3A43
KEGG_ENDOCYTOSIS	KEGG_ENDOCYTOSIS	175	0.391043011939895	1.38412072189236	0.0149836664088514	0.199754696912803	0.185127350685779	5973	tags=44%, list=30%, signal=31%	KDR/IL2RA/CLTB/SH3GL2/NTRK1/GRK5/ADRB3/EHD3/CXCR1/AP2A1/KIT/CXCR2/DNM1/PDGFRA/EHD2/PSD/GIT1/SMURF2/AP2B1/RAB11B/ASAP1/ASAP2/IL2RG/EGF/PARD6A/EPN1/IQSEC3/VPS37B/RAB5C/ACAP3/GRK6/SMAP1/PIP5K1C/NEDD4/AGAP2/AP2S1/ACAP1/PLD2/PIKFYVE/STAMBP/CBLC/SH3GLB2/VPS45/DAB2/HLA-A/STAM/DNM2/FGFR4/DNM3/SRC/RAB11FIP5/PARD6G/RAB22A/CHMP6/LDLR/SH3KBP1/SMAP2/WWP1/SH3GL1/HLA-E/CBL/PSD4/VPS4A/ARFGAP1/EHD1/AP2M1/CHMP4B/A…
KEGG_GLYCEROLIPID_METABOLISM	KEGG_GLYCEROLIPID_METABOLISM	42	0.540673311241057	1.52566666850715	0.0193594350300124	0.227711119565566	0.211036621107675	3139	tags=33%, list=16%, signal=28%	DGKI/AGPAT4/PNLIPRP2/LIPG/DGKG/PNLIPRP1/LIPF/CEL/GK2/DGKA/PNLIP/GLYCTK/ALDH1B1/DGAT1
KEGG_CALCIUM_SIGNALING_PATHWAY	KEGG_CALCIUM_SIGNALING_PATHWAY	176	0.373970078472034	1.32109822200129	0.0198009669187449	0.227711119565566	0.211036621107675	3847	tags=34%, list=20%, signal=27%	AGTR1/P2RX6/HTR2A/PLCB3/CALML5/RYR2/CACNA1C/MYLK3/ATP2B2/PLCB2/ADRB3/TNNC2/CYSLTR2/PRKCG/HTR4/ADCY4/SLC8A2/ADCY1/P2RX1/HRH1/ADCY8/PTGER3/SPHK1/CCKAR/P2RX4/GRIN1/TNNC1/DRD5/SLC25A31/CAMK2B/PDGFRA/ATP2B3/PHKA1/LTB4R2/PDE1B/CACNA1D/P2RX3/PTGER1/EDNRB/NTSR1/NOS1/CACNA1G/PDE1C/ATP2A3/CHRM1/PRKCA/NOS3/PRKACG/CACNA1B/HTR2B/CAMK2G/GRIN2A/LHCGR/TRHR/TACR2/PRKACA/CALM3/PTAFR/PLCD4
KEGG_TASTE_TRANSDUCTION	KEGG_TASTE_TRANSDUCTION	49	0.507380982787372	1.48556411702995	0.0285006261286508	0.308477365157161	0.285888633612472	4687	tags=51%, list=24%, signal=39%	GNG3/TAS2R1/PLCB2/TAS2R7/TAS2R42/ADCY4/TAS2R8/ADCY8/TAS2R38/TAS2R4/TAS2R10/TAS2R9/GRM4/TAS2R19/TAS2R41/GNG13/TAS2R50/PRKACG/CACNA1B/PRKACA/TRPM5/SCNN1A/TAS2R43/ITPR3/PRKX
KEGG_PORPHYRIN_AND_CHLOROPHYLL_METABOLISM	KEGG_PORPHYRIN_AND_CHLOROPHYLL_METABOLISM	33	0.572614961686299	1.55741402706736	0.034326953986262	0.34973718989694	0.32412714395483	1685	tags=21%, list=9%, signal=19%	UGT2B4/FTMT/UGT2B7/UGT1A8/UGT2B17/UGT2A3/UGT2B28
KEGG_HISTIDINE_METABOLISM	KEGG_HISTIDINE_METABOLISM	27	-0.550676	-1.52668	0.0380149119453196	0.34973718989694	0.32412714395483	1985	tags=26%, list=10%, signal=23%	TRMT11/UROC1/HEMK1/MAOB/ASPA/AMDHD1/DDC
KEGG_PURINE_METABOLISM	KEGG_PURINE_METABOLISM	147	0.38779405506679	1.33894025755747	0.0366873749171668	0.34973718989694	0.32412714395483	3413	tags=22%, list=17%, signal=19%	PDE6C/AK5/PDE10A/ENTPD8/GUCY2C/ADCY10/NT5C1B/ALLC/ADCY4/PKLR/ADCY1/GUCY1A2/ADCY8/PDE6A/PDE4A/IMPDH1/PDE6H/CANT1/PDE3B/ADCY5/PDE1B/POLR2J2/POLR3D/PDE6G/NME4/PDE1C/POLR2E/ENPP1/ENTPD4/PDE9A/ENTPD5/ENTPD3/AK4
KEGG_BUTANOATE_METABOLISM	KEGG_BUTANOATE_METABOLISM	33	0.562007454220983	1.5285634345679	0.0428420137728979	0.375377644486343	0.347890036652103	2996	tags=30%, list=15%, signal=26%	GAD1/GAD2/ACSM2A/HMGCS2/OXCT2/AKR1B10/ACSM1/AACS/ALDH1B1/ACSM3
KEGG_HUNTINGTONS_DISEASE	KEGG_HUNTINGTONS_DISEASE	156	0.371755227452602	1.29531184934675	0.045958795562599	0.380241935483871	0.352398132427844	2362	tags=10%, list=12%, signal=9%	BDNF/CREB3L3/PLCB3/CREB5/NDUFA4L2/COX7B2/CLTB/PLCB2/TP53/GRIN1/SLC25A31/AP2A1/TGM2/AP2B1/HAP1/POLR2J2

## Sheet: UC-GSEA_result_CHI3L1
ID	Description	setSize	enrichmentScore	NES	pvalue	p.adjust	qvalue	rank	leading_edge	core_enrichment
KEGG_CYTOKINE_CYTOKINE_RECEPTOR_INTERACTION	KEGG_CYTOKINE_CYTOKINE_RECEPTOR_INTERACTION	247	0.678941546262777	2.6337241913578	1e-10	6.13333333333333e-09	4.21052631578947e-09	1802	tags=35%, list=9%, signal=32%	CXCL6/CXCL11/CSF3R/IL1B/CXCR2/IL24/IL11/HGF/TNFRSF11B/IL6/CXCL13/CXCL10/CXCL1/CXCR1/CXCL9/IL21R/CXCR4/CXCL3/CCL18/CCL4/PPBP/CSF2RB/IL2RA/IL7R/CCL22/CD40/CCR7/CCR6/CSF3/IL18R1/IL18RAP/KDR/TNFRSF10C/TNFRSF9/TNF/IFNG/CXCR5/LTA/PF4V1/IL26/CCR1/CCL19/TNFSF11/PDGFRB/CCL2/TNFSF9/IL1RAP/VEGFC/TNFRSF10B/OSMR/CSF2RA/TNFSF13B/IL1R1/PF4/CXCL5/LIF/PLEKHO2/CXCL12/PDGFRA/CRLF2/TNFRSF1B/IL15RA/IL12B/BMP7/CD27/IF…
KEGG_HEMATOPOIETIC_CELL_LINEAGE	KEGG_HEMATOPOIETIC_CELL_LINEAGE	84	0.736694646317224	2.51300604570088	1e-10	6.13333333333333e-09	4.21052631578947e-09	2537	tags=54%, list=12%, signal=47%	CSF3R/IL1B/IL11/MME/IL6/CR2/MS4A1/CD19/IL2RA/IL7R/CD22/CSF3/ITGA5/CD1A/CD38/TNF/CD37/CD55/CD44/FCGR1A/CSF2RA/CR1/IL1R1/CD1C/ITGA4/CD2/CD3E/CD34/CD3G/CD3D/IL1A/IL3RA/HLA-DRA/ITGA2/CD4/CSF1R/CD8A/CD1D/CD33/CD1B/CD14/CD7/KIT/CD5/GP1BA
KEGG_CHEMOKINE_SIGNALING_PATHWAY	KEGG_CHEMOKINE_SIGNALING_PATHWAY	176	0.632252193065732	2.3776623356414	1e-10	6.13333333333333e-09	4.21052631578947e-09	1925	tags=34%, list=9%, signal=31%	CXCL6/CXCL11/CXCR2/CXCL13/CXCL10/CXCL1/CXCR1/CXCL9/FGR/CXCR4/CXCL3/CCL18/CCL4/PPBP/CCL22/CCR7/CCR6/ITK/PREX1/JAK2/ELMO1/CXCR5/PF4V1/CCR1/CCL19/CCL2/RASGRP2/PRKCB/RAC2/AKT3/WAS/VAV1/PIK3CD/PF4/CXCL5/CXCL12/SHC4/HCK/PIK3CG/LYN/PIK3R3/CCL21/CCR5/GNB4/CCR2/CCL20/CX3CL1/CXCL2/GNAI2/ADCY4/GNG2/CXCR3/CXCR6/STAT1/ADCY1/CCL11/ARRB2/CXCL16/NFKBIA/GNG11
KEGG_ECM_RECEPTOR_INTERACTION	KEGG_ECM_RECEPTOR_INTERACTION	83	0.685959537899194	2.33674005117697	4.46558813602079e-10	2.05417054256956e-08	1.41018572716446e-08	2543	tags=46%, list=12%, signal=40%	SPP1/TNC/THBS2/COL5A3/ITGA5/VWF/COL6A6/CD44/COL4A1/COL5A2/COL6A3/COL4A4/LAMC1/SV2A/SDC2/ITGA4/COL6A2/COL6A1/LAMC3/COL4A2/COL1A2/LAMB2/SV2B/ITGA10/ITGA8/LAMA5/RELN/COL3A1/LAMC2/COL5A1/ITGA2/HSPG2/ITGAV/ITGB8/COL1A1/GP1BA/LAMA4/CD47
KEGG_TOLL_LIKE_RECEPTOR_SIGNALING_PATHWAY	KEGG_TOLL_LIKE_RECEPTOR_SIGNALING_PATHWAY	97	0.662882779164363	2.30979689380961	7.53712634927481e-10	2.77366249653313e-08	1.90411613034311e-08	1934	tags=29%, list=9%, signal=26%	SPP1/CXCL11/IL1B/IL6/CXCL10/CXCL9/CD80/TLR2/CCL4/TLR1/CD40/CTSK/TNF/MAP3K8/AKT3/CD86/PIK3CD/FOS/IL12B/PIK3CG/LY96/IFNAR2/PIK3R3/TLR8/STAT1/TLR6/NFKBIA/TLR4
KEGG_FOCAL_ADHESION	KEGG_FOCAL_ADHESION	194	0.543753960771002	2.06233545255758	5.24120565746259e-09	1.60730306828853e-07	1.10341171736054e-07	3287	tags=37%, list=16%, signal=31%	SPP1/HGF/TNC/THBS2/COL5A3/ITGA5/KDR/VWF/COL6A6/PDGFRB/VEGFC/COL4A1/PRKCB/RAC2/AKT3/VAV1/PARVB/PIK3CD/COL5A2/COL6A3/COL4A4/FYN/LAMC1/PDGFRA/SHC4/ITGA4/BIRC3/PIK3CG/CAV1/COL6A2/PIK3R3/CAV2/IGF1R/COL6A1/LAMC3/COL4A2/PARVG/COL1A2/LAMB2/ZYX/ITGA10/ITGA8/LAMA5/RELN/COL3A1/LAMC2/PGF/COL5A1/ITGA2/CCND2/RASGRF1/FLNA/ITGAV/ITGB8/GRB2/ACTN1/COL1A1/LAMA4/TLN1/LAMA2/PDGFB/PAK2/MAPK1/FLNC/MAPK10/MET/MYL9/ITGB1…
KEGG_LEISHMANIA_INFECTION	KEGG_LEISHMANIA_INFECTION	67	0.693788412137094	2.26925546755081	7.63826165710097e-09	2.00777163558083e-07	1.37833293060469e-07	3192	tags=55%, list=15%, signal=47%	FCGR3B/IL1B/TLR2/PTGS2/NCF2/FCGR2C/C3/TNF/IFNG/JAK2/ITGB2/NOS2/FCGR1A/PRKCB/CR1/FOS/IL12B/ITGA4/NCF4/HLA-DMA/IL1A/STAT1/FCGR2A/HLA-DRA/NFKBIA/TLR4/IL10/HLA-DMB/HLA-DOA/HLA-DQA1/CYBA/PTPN6/JAK1/MAPK1/HLA-DRB1/HLA-DPB1/ITGB1
KEGG_JAK_STAT_SIGNALING_PATHWAY	KEGG_JAK_STAT_SIGNALING_PATHWAY	148	0.561181315727169	2.06533511357788	2.34022881230335e-08	5.38252626829771e-07	3.69509812468951e-07	3264	tags=34%, list=16%, signal=29%	IL13RA2/CSF3R/IL24/IL11/IL6/IL21R/CSF2RB/IL2RA/IL7R/CSF3/SOCS3/IFNG/JAK2/IL26/OSMR/AKT3/CSF2RA/PIK3CD/STAT4/LIF/CRLF2/IL15RA/IL12B/PIK3CG/IFNAR2/IL10RA/PIK3R3/IL2RB/IL12RB1/CLCF1/STAT5A/IL6ST/STAT1/IL3RA/CCND2/IL10/PIAS3/IL22RA2/GRB2/IRF9/PTPN6/IL15/JAK1/STAT3/IFNE/PIM1/STAT2/MYC/LIFR/PIK3CA
KEGG_CELL_ADHESION_MOLECULES_CAMS	KEGG_CELL_ADHESION_MOLECULES_CAMS	126	0.584491958200334	2.10230152817113	5.40964167094347e-08	1.10597118605955e-06	7.59247953816627e-07	2354	tags=40%, list=11%, signal=35%	NRCAM/SELE/CDH3/SELP/SELL/CD80/CLDN2/ICAM1/CADM1/CD274/CD28/CD22/CD40/PTPRC/CTLA4/ICOS/CDH5/ITGAL/ITGB2/CLDN18/MADCAM1/CD86/SELPLG/VCAN/SDC2/ITGA4/CD2/CD34/ICAM2/CDH2/PTPRM/CLDN1/VCAM1/CNTNAP1/ITGA8/ESAM/HLA-DMA/HLA-DRA/JAM3/CD4/CD226/CD8A/HLA-DMB/HLA-DOA/ALCAM/ITGAV/ITGB8/JAM2/HLA-DQA1/CLDN14
KEGG_METABOLISM_OF_XENOBIOTICS_BY_CYTOCHROME_P450	KEGG_METABOLISM_OF_XENOBIOTICS_BY_CYTOCHROME_P450	56	-0.64246	-2.2294	4.58085441354652e-07	8.4287721209256e-06	5.7863424171114e-06	3344	tags=48%, list=16%, signal=41%	MGST2/ADH4/CYP2F1/CYP3A43/EPHX1/CYP2C8/AKR1C3/CYP2C18/CYP1B1/CYP3A5/CYP3A7/ADH1A/GSTZ1/DHDH/MGST1/CYP2S1/GSTM4/GSTO2/UGT2B28/UGT2B15/UGT2B17/UGT1A6/ADH6/GSTA1/ADH1C/CYP2B6/UGT2A3
KEGG_PRIMARY_IMMUNODEFICIENCY	KEGG_PRIMARY_IMMUNODEFICIENCY	35	0.767813793383663	2.22912383448525	5.2447929309779e-07	8.77310817545393e-06	6.02272872456792e-06	2189	tags=54%, list=11%, signal=49%	CD19/IL7R/CD40/PTPRC/ICOS/CIITA/BTK/CD79A/ADA/AICDA/CD3E/LCK/TAP2/ZAP70/CD3D/CD4/TAP1/CD8A/RFX5
KEGG_RETINOL_METABOLISM	KEGG_RETINOL_METABOLISM	47	-0.649304	-2.19779	1.06031080564509e-06	1.62580990198913e-05	1.11611663752114e-05	2809	tags=49%, list=14%, signal=42%	CYP2A13/ADH4/CYP3A43/RDH12/CYP2C8/CYP2A7/CYP2C18/CYP3A5/CYP3A7/ADH1A/DHRS3/DGAT1/PNPLA4/UGT2B28/RDH5/UGT2B15/UGT2B17/RETSAT/UGT1A6/ADH6/ADH1C/CYP2B6/UGT2A3
KEGG_NOD_LIKE_RECEPTOR_SIGNALING_PATHWAY	KEGG_NOD_LIKE_RECEPTOR_SIGNALING_PATHWAY	60	0.66238368075095	2.1190718016707	2.24950671358921e-06	3.18391719461857e-05	2.1857555111798e-05	2915	tags=42%, list=14%, signal=36%	IL1B/IL6/CXCL1/NOD2/TNF/CARD6/CCL2/NLRP3/NLRP1/TNFAIP3/RIPK2/BIRC3/NLRC4/CXCL2/CARD8/PSTPIP1/CCL11/NFKBIA/HSP90B1/CCL7/CASP1/NAIP/TRIP6/MAPK1/MAPK10
KEGG_SYSTEMIC_LUPUS_ERYTHEMATOSUS	KEGG_SYSTEMIC_LUPUS_ERYTHEMATOSUS	51	0.678198649838273	2.10586445458515	2.94689649683947e-06	3.87306396727473e-05	2.6588539821108e-05	3096	tags=51%, list=15%, signal=43%	FCGR3B/CD80/C1S/CD28/CD40/FCGR2C/C3/TNF/IFNG/FCGR2B/FCGR1A/CD86/C1R/C2/HLA-DMA/FCGR2A/HLA-DRA/IL10/HLA-DMB/HLA-DOA/HLA-DQA1/ACTN1/CD40LG/HLA-DRB1/HLA-DPB1/C5
KEGG_COMPLEMENT_AND_COAGULATION_CASCADES	KEGG_COMPLEMENT_AND_COAGULATION_CASCADES	67	0.617584271276581	2.02000560942034	7.32221732964623e-06	8.98191992436604e-05	6.16607775128104e-05	736	tags=28%, list=4%, signal=27%	CR2/PLAU/CFI/F5/C1S/C5AR1/THBD/C4BPB/C4BPA/C3/CFB/CD55/VWF/TFPI/SERPING1/PLAUR/CR1/C1R/C2
KEGG_PENTOSE_AND_GLUCURONATE_INTERCONVERSIONS	KEGG_PENTOSE_AND_GLUCURONATE_INTERCONVERSIONS	15	-0.841657	-2.08758	9.30078152737236e-06	0.000106958987564782	7.34272225845186e-05	1798	tags=73%, list=9%, signal=67%	XYLB/DCXR/UGDH/UGP2/DHDH/CRYL1/UGT2B28/UGT2B15/UGT2B17/UGT1A6/UGT2A3
KEGG_DRUG_METABOLISM_CYTOCHROME_P450	KEGG_DRUG_METABOLISM_CYTOCHROME_P450	58	-0.588916	-2.04106	9.92306053184978e-06	0.000107402537521198	7.37317191221036e-05	2520	tags=47%, list=12%, signal=41%	MGST2/CYP2A13/ADH4/CYP3A43/CYP2C8/CYP2A7/CYP2C18/FMO5/CYP3A5/CYP3A7/CYP2D6/ADH1A/GSTZ1/MGST1/GSTM4/GSTO2/UGT2B28/UGT2B15/UGT2B17/MAOA/UGT1A6/ADH6/GSTA1/FMO4/ADH1C/CYP2B6/UGT2A3
KEGG_STARCH_AND_SUCROSE_METABOLISM	KEGG_STARCH_AND_SUCROSE_METABOLISM	34	-0.691066	-2.17798	1.09874657385995e-05	0.000112316316439017	7.71050227270138e-05	2037	tags=38%, list=10%, signal=35%	PYGB/UGDH/UGP2/PGM1/TREH/SI/ENPP3/UGT2B28/UGT2B15/UGT2B17/UGT1A6/GBA3/UGT2A3
KEGG_NATURAL_KILLER_CELL_MEDIATED_CYTOTOXICITY	KEGG_NATURAL_KILLER_CELL_MEDIATED_CYTOTOXICITY	125	0.522665265738169	1.87536037248775	1.32010709987663e-05	0.000127841950724894	8.77633529003852e-05	3577	tags=35%, list=17%, signal=29%	FCGR3B/GZMB/ICAM1/LCP2/TNFRSF10C/TNF/ITGAL/IFNG/MICB/ITGB2/TNFRSF10B/PRKCB/RAC2/SH2D1A/VAV1/PIK3CD/FYN/SHC4/PIK3CG/FCER1G/ICAM2/IFNAR2/PIK3R3/LCK/CD48/ZAP70/CD247/PPP3CC/TYROBP/GRB2/PTPN6/HCST/MAPK1/FASLG/BID/SYK/PRF1/PIK3CA/RAF1/MAP2K1/SHC3/IFNGR1/NCR3/TNFRSF10A
KEGG_B_CELL_RECEPTOR_SIGNALING_PATHWAY	KEGG_B_CELL_RECEPTOR_SIGNALING_PATHWAY	74	0.584752111730743	1.9433938554031	4.96517930318381e-05	0.000456796495892911	0.00031359027178003	3446	tags=49%, list=17%, signal=41%	CR2/CD19/CD72/LILRB3/CD22/FCGR2B/BTK/CD79A/PRKCB/RAC2/AKT3/VAV1/PIK3CD/FOS/PIK3CG/INPP5D/LYN/PIK3R3/RASGRP3/MALT1/PPP3CC/IFITM1/NFKBIA/GRB2/NFKBIE/PIK3AP1/PTPN6/CARD11/MAPK1/SYK/CD81/PIK3CA/BLNK/RAF1/MAP2K1/DAPP1
KEGG_GRAFT_VERSUS_HOST_DISEASE	KEGG_GRAFT_VERSUS_HOST_DISEASE	36	0.68002744492056	1.97677864766926	5.310548692522e-05	0.000465305218773356	0.000319431500302075	3209	tags=50%, list=15%, signal=42%	IL1B/IL6/GZMB/CD80/CD28/TNF/IFNG/CD86/HLA-DMA/IL1A/HLA-DRA/HLA-DMB/HLA-DOA/HLA-DQA1/FASLG/HLA-DRB1/HLA-DPB1/PRF1
KEGG_INTESTINAL_IMMUNE_NETWORK_FOR_IGA_PRODUCTION	KEGG_INTESTINAL_IMMUNE_NETWORK_FOR_IGA_PRODUCTION	45	0.65038345794407	1.97859454366211	6.73218868916855e-05	0.000563055781275915	0.000386537149617333	3098	tags=53%, list=15%, signal=45%	IL6/CD80/CXCR4/CD28/CD40/ICOS/MADCAM1/TNFSF13B/CD86/AICDA/CXCL12/IL15RA/ITGA4/HLA-DMA/HLA-DRA/IL10/HLA-DMB/HLA-DOA/HLA-DQA1/IL15/CD40LG/HLA-DRB1/HLA-DPB1/TNFRSF17
KEGG_PATHWAYS_IN_CANCER	KEGG_PATHWAYS_IN_CANCER	320	0.394000856833647	1.56972783106347	0.000115759929178228	0.000926079433425822	0.000635752471459375	3287	tags=25%, list=16%, signal=22%	CSF3R/WNT2/HGF/IL6/WNT5A/MMP9/MMP1/PTGS2/FZD10/PDGFRB/NOS2/FGF2/VEGFC/TRAF1/COL4A1/PRKCB/RAC2/AKT3/CSF2RA/PIK3CD/COL4A4/RARB/FOS/LAMC1/PDGFRA/SPI1/BIRC3/PIK3CG/RASSF5/PIK3R3/IGF1R/LAMC3/COL4A2/ETS1/LAMB2/LAMA5/STAT5A/WNT10B/LEF1/STAT1/LAMC2/WNT2B/PGF/NFKB2/PML/ITGA2/NFKBIA/FZD4/CSF1R/HIF1A/PIAS3/STK4/CDKN2A/ZBTB16/ITGAV/HSP90B1/GRB2/TCF7L1/KIT/LAMA4/NKX3-1/JAK1/LAMA2/FGF11/STAT3/PDGFB/MAPK1/FASLG…
KEGG_BUTANOATE_METABOLISM	KEGG_BUTANOATE_METABOLISM	32	-0.671108	-2.07684	0.000121597782919366	0.000932249669048473	0.000639988331154558	3881	tags=59%, list=19%, signal=48%	ECHS1/AACS/L2HGDH/ALDH1B1/ACAT2/PDHA1/PDHB/ALDH7A1/HADHA/ACSM1/ALDH5A1/AKR1B10/HADH/BDH1/HMGCL/EHHADH/ACSM3/ACADS/HMGCS2
KEGG_LEUKOCYTE_TRANSENDOTHELIAL_MIGRATION	KEGG_LEUKOCYTE_TRANSENDOTHELIAL_MIGRATION	112	0.507902981553103	1.81543368176732	0.000132300912186864	0.00097373471369532	0.000668467766838892	1902	tags=29%, list=9%, signal=27%	MMP9/RHOH/CXCR4/CLDN2/ICAM1/NCF2/THY1/CDH5/ITK/RAPGEF4/ITGAL/ITGB2/CLDN18/CYBB/PRKCB/RAC2/VAV1/PIK3CD/CXCL12/ITGA4/PIK3CG/MSN/RASSF5/PIK3R3/CLDN1/VCAM1/GNAI2/NCF4/ESAM/SIPA1/JAM3/RAPGEF3/TXK
KEGG_PEROXISOME	KEGG_PEROXISOME	76	-0.510505	-1.83611	0.000140455238220386	0.00099399091663658	0.000682373626981634	2494	tags=41%, list=12%, signal=36%	ACSL5/PXMP4/ABCD3/ACAA1/SCP2/CAT/PEX7/ECH1/CROT/MPV17L/MLYCD/PEX13/PECR/PEX11G/PEX26/FAR2/DECR2/SLC27A2/PEX19/CRAT/HMGCL/EHHADH/AMACR/ACOT8/PHYH/ACOX2/PEX11A/EPHX2/PXMP2/DAO/AGXT
KEGG_SMALL_CELL_LUNG_CANCER	KEGG_SMALL_CELL_LUNG_CANCER	84	0.544731007571253	1.8581814353485	0.000185305909273963	0.00126282545579293	0.000866928230521462	3360	tags=35%, list=16%, signal=29%	PTGS2/NOS2/TRAF1/COL4A1/AKT3/PIK3CD/COL4A4/RARB/LAMC1/BIRC3/PIK3CG/PIK3R3/LAMC3/COL4A2/LAMB2/LAMA5/LAMC2/ITGA2/NFKBIA/PIAS3/ITGAV/LAMA4/LAMA2/E2F3/MYC/ITGB1/LAMB1/PIK3CA/TRAF3
KEGG_CYTOSOLIC_DNA_SENSING_PATHWAY	KEGG_CYTOSOLIC_DNA_SENSING_PATHWAY	51	0.61504396793326	1.90976379912659	0.000209645215811847	0.00137766856104928	0.000945767890880515	2306	tags=22%, list=11%, signal=19%	IL1B/IL6/CXCL10/IL33/AIM2/CCL4/ZBP1/POLR3G/NFKBIA/IRF7/CASP1
KEGG_ALLOGRAFT_REJECTION	KEGG_ALLOGRAFT_REJECTION	34	0.669099586449407	1.9214937588837	0.000307079129381053	0.00192979093345039	0.00132479926781492	3209	tags=56%, list=15%, signal=47%	GZMB/CD80/CD28/CD40/TNF/IFNG/CD86/IL12B/HLA-DMA/HLA-DRA/IL10/HLA-DMB/HLA-DOA/HLA-DQA1/FASLG/CD40LG/HLA-DRB1/HLA-DPB1/PRF1
KEGG_T_CELL_RECEPTOR_SIGNALING_PATHWAY	KEGG_T_CELL_RECEPTOR_SIGNALING_PATHWAY	105	0.520875079112333	1.84387658943825	0.000314639826106043	0.00192979093345039	0.00132479926781492	2902	tags=35%, list=14%, signal=30%	LCP2/CD28/PTPRC/CTLA4/ICOS/ITK/TNF/IFNG/MAP3K8/RASGRP1/AKT3/VAV1/PIK3CD/FYN/FOS/PIK3CG/PRKCQ/CD3E/PIK3R3/LCK/MALT1/CD3G/ZAP70/CD3D/CD247/PPP3CC/CD4/NFKBIA/CD8A/IL10/GRB2/NFKBIE/PTPN6/CARD11/PAK2/MAPK1/CD40LG
KEGG_TYPE_I_DIABETES_MELLITUS	KEGG_TYPE_I_DIABETES_MELLITUS	40	0.638747151825454	1.8977601350861	0.000356808050223347	0.00211782842713213	0.00145388679208155	3209	tags=50%, list=15%, signal=42%	IL1B/GZMB/CD80/CD28/TNF/IFNG/LTA/CD86/IL12B/HLA-DMA/IL1A/HLA-DRA/HLA-DMB/HLA-DOA/HLA-DQA1/GAD1/FASLG/HLA-DRB1/HLA-DPB1/PRF1
KEGG_CITRATE_CYCLE_TCA_CYCLE	KEGG_CITRATE_CYCLE_TCA_CYCLE	30	-0.648467	-1.9946	0.000634689523235855	0.00364946475860617	0.00250535338119416	4043	tags=60%, list=19%, signal=48%	IDH3G/IDH1/SUCLA2/MDH1/IDH3B/PDHA1/PDHB/OGDHL/SUCLG1/SDHB/OGDH/ACO2/SDHD/PC/SUCLG2/PCK2/FH/PCK1
KEGG_ASCORBATE_AND_ALDARATE_METABOLISM	KEGG_ASCORBATE_AND_ALDARATE_METABOLISM	13	-0.774232	-1.85848	0.00080017654493355	0.00424360300465211	0.00291322860731266	3034	tags=62%, list=15%, signal=53%	ALDH1B1/ALDH7A1/UGDH/UGT2B28/UGT2B15/UGT2B17/UGT1A6/UGT2A3
KEGG_DRUG_METABOLISM_OTHER_ENZYMES	KEGG_DRUG_METABOLISM_OTHER_ENZYMES	38	-0.569738	-1.82677	0.000799602791975122	0.00424360300465211	0.00291322860731266	3332	tags=39%, list=16%, signal=33%	CYP2A13/UCK2/CYP3A43/CYP2A7/CYP3A5/CYP3A7/TPMT/NAT1/CES2/UGT2B28/UGT2B15/UGT2B17/NAT2/UGT1A6/UGT2A3
KEGG_VIRAL_MYOCARDITIS	KEGG_VIRAL_MYOCARDITIS	67	0.54091473100236	1.76923351461703	0.000807207093276216	0.00424360300465211	0.00291322860731266	3209	tags=39%, list=15%, signal=33%	CD80/ICAM1/CD28/CD40/ITGAL/CD55/ITGB2/RAC2/CD86/FYN/CAV1/MYH10/HLA-DMA/HLA-DRA/HLA-DMB/HLA-DOA/SGCB/HLA-DQA1/ABL2/LAMA2/SGCD/CD40LG/BID/HLA-DRB1/HLA-DPB1/PRF1
KEGG_OLFACTORY_TRANSDUCTION	KEGG_OLFACTORY_TRANSDUCTION	110	-0.427818	-1.65898	0.000858717403687497	0.00438900006329165	0.00301304352171052	8533	tags=65%, list=41%, signal=38%	OR7C2/GUCA1C/OR10H1/OR2M4/CNGB1/OR1E1/OR3A2/OR1I1/CALML5/OR4D2/PRKX/OR7A5/OR5I1/OR4D1/OR5L2/OR51I1/OR7A17/OR5V1/OR5P2/PRKG1/OR7A10/OR2L13/OR13C4/OR2B3/OR3A1/OR2F1/OR7E24/OR51E2/CNGA3/CNGA4/OR1G1/OR2W3/OR2H2/OR2S2/OR1F1/OR2B2/PDC/CAMK2A/OR5P3/OR51B4/OR10J1/CALML6/OR1A1/OR2H1/OR1A2/OR6A2/OR10C1/GNAL/OR2C1/GUCA1B/OR8G1/OR2L2/OR8D1/OR1C1/PRKACB/OR3A3/OR12D2/OR2F2/OR8B8/PRKACG/OR14J1/OR5J2/CALML3/OR7D…
KEGG_STEROID_HORMONE_BIOSYNTHESIS	KEGG_STEROID_HORMONE_BIOSYNTHESIS	43	-0.552801	-1.83658	0.000896197730325576	0.00445676709134881	0.00305956550893511	2967	tags=44%, list=14%, signal=38%	HSD17B1/CYP3A43/HSD17B6/AKR1C3/HSD17B8/CYP1B1/CYP3A5/CYP3A7/SRD5A1/HSD17B3/HSD3B1/UGT2B28/HSD17B2/UGT2B15/UGT2B17/HSD11B2/UGT1A6/HSD3B2/UGT2A3
KEGG_PROXIMAL_TUBULE_BICARBONATE_RECLAMATION	KEGG_PROXIMAL_TUBULE_BICARBONATE_RECLAMATION	23	-0.670228	-1.88495	0.000973740579700976	0.00471495438592051	0.00323681079124978	1471	tags=30%, list=7%, signal=28%	ATP1A2/PCK2/SLC25A10/CA2/CA4/SLC4A4/PCK1
KEGG_PROTEASOME	KEGG_PROTEASOME	42	0.609691257553271	1.82199308709109	0.00113804680092439	0.00536924644538686	0.00368598154145551	6752	tags=79%, list=33%, signal=53%	IFNG/PSMA8/PSMB9/PSMD6/PSMD12/PSME4/PSME3/PSME2/PSMB10/PSMB8/PSMA3/PSMB2/PSMD1/PSMD14/PSME1/PSMB5/PSMA1/PSMC6/PSMC3/PSMB4/PSMC4/POMP/PSMA6/PSMD2/PSMC5/PSMD4/PSMC1/PSMA5/PSMD13/PSMD11/PSMA4/PSMB1/PSMB6
KEGG_PORPHYRIN_AND_CHLOROPHYLL_METABOLISM	KEGG_PORPHYRIN_AND_CHLOROPHYLL_METABOLISM	27	-0.639178	-1.89336	0.0013141577815375	0.00604512579507251	0.00414997194169737	1821	tags=33%, list=9%, signal=30%	MMAB/COX10/HCCS/ALAD/UGT2B28/UGT2B15/UGT2B17/UGT1A6/UGT2A3
KEGG_OXIDATIVE_PHOSPHORYLATION	KEGG_OXIDATIVE_PHOSPHORYLATION	99	-0.423113	-1.61948	0.00146959173746464	0.006595240968134	0.00452762537858169	5500	tags=49%, list=27%, signal=37%	NDUFAB1/COX6A1/NDUFB3/COX7A2/NDUFB1/ATP6V0A2/COX6C/COX11/NDUFA1/COX5A/ATP6V0E2/NDUFA9/ATP4B/NDUFA2/UQCRFS1/COX4I1/NDUFB9/UQCRQ/NDUFV1/NDUFS1/ATP6V1G3/NDUFS2/COX15/NDUFC1/COX6A2/NDUFB2/UQCRC2/UQCR10/NDUFS3/NDUFA8/NDUFS8/NDUFS4/LHPP/COX5B/NDUFA5/NDUFA3/SDHB/NDUFB10/NDUFB7/ATP6V1C2/NDUFA7/UQCRC1/NDUFA6/COX10/NDUFS7/SDHD/CYC1/COX6B2/ATP6V0D2
KEGG_APOPTOSIS	KEGG_APOPTOSIS	86	0.495416856566591	1.69557344235651	0.00181974104016958	0.00797219884264768	0.00547290538396866	3007	tags=29%, list=14%, signal=25%	IL1B/CSF2RB/TNFRSF10C/TNF/IL1RAP/IRAK3/TNFRSF10B/AKT3/IL1R1/PIK3CD/PRKAR2B/BIRC3/PIK3CG/PIK3R3/IL1A/IL3RA/PPP3CC/NFKBIA/CFLAR/CASP10/EXOG/FASLG/PRKAR1A/BID/ATM
KEGG_TERPENOID_BACKBONE_BIOSYNTHESIS	KEGG_TERPENOID_BACKBONE_BIOSYNTHESIS	15	-0.730258	-1.81127	0.00198147193199487	0.00847885663923386	0.00582072538162507	3463	tags=47%, list=17%, signal=39%	PDSS2/MVK/DHDDS/ACAT2/PDSS1/HMGCR/HMGCS2
KEGG_MATURITY_ONSET_DIABETES_OF_THE_YOUNG	KEGG_MATURITY_ONSET_DIABETES_OF_THE_YOUNG	23	-0.653202	-1.83706	0.00225075561949672	0.00920308964416436	0.00631791051086799	2589	tags=52%, list=12%, signal=46%	PKLR/PDX1/HNF1A/HNF4G/NKX2-2/HNF4A/PAX6/FOXA2/FOXA3/NEUROD1/HNF1B/MNX1
KEGG_AUTOIMMUNE_THYROID_DISEASE	KEGG_AUTOIMMUNE_THYROID_DISEASE	47	0.567575659492593	1.73677731197592	0.00220801951278484	0.00920308964416436	0.00631791051086799	3209	tags=40%, list=15%, signal=34%	GZMB/CD80/CD28/CD40/CTLA4/TSHR/CD86/HLA-DMA/HLA-DRA/IL10/HLA-DMB/HLA-DOA/HLA-DQA1/TG/FASLG/CD40LG/HLA-DRB1/HLA-DPB1/PRF1
KEGG_FATTY_ACID_METABOLISM	KEGG_FATTY_ACID_METABOLISM	39	-0.544129	-1.74715	0.00309304199868959	0.0123721679947584	0.008493479172603	3151	tags=49%, list=15%, signal=41%	ADH4/HADHB/ACAA2/ALDH1B1/ACAT2/ACSL5/ALDH7A1/ACAA1/ADH1A/HADHA/ACADSB/ACADM/HADH/CPT1A/EHHADH/CPT2/ACADS/ADH6/ADH1C
KEGG_VALINE_LEUCINE_AND_ISOLEUCINE_DEGRADATION	KEGG_VALINE_LEUCINE_AND_ISOLEUCINE_DEGRADATION	43	-0.497181	-1.6518	0.00605635461084942	0.0237099840084318	0.0162768768936603	4003	tags=53%, list=19%, signal=43%	DBT/BCKDHA/ECHS1/ALDH6A1/HADHB/ACAA2/ALDH1B1/ACAT2/ALDH7A1/IVD/ACAA1/HIBCH/HADHA/ACADSB/ACADM/BCAT2/AUH/HADH/BCKDHB/HMGCL/EHHADH/ACADS/HMGCS2
KEGG_GLYCINE_SERINE_AND_THREONINE_METABOLISM	KEGG_GLYCINE_SERINE_AND_THREONINE_METABOLISM	31	-0.574077	-1.77901	0.00706035658195533	0.026986369399183	0.0185261117156863	1850	tags=26%, list=9%, signal=24%	CTH/GCAT/GLYCTK/AMT/CHDH/MAOA/DAO/AGXT
KEGG_PYRUVATE_METABOLISM	KEGG_PYRUVATE_METABOLISM	39	-0.516192	-1.65745	0.0071865875030433	0.026986369399183	0.0185261117156863	6033	tags=59%, list=29%, signal=42%	ACYP1/MDH2/LDHC/DLAT/ALDH9A1/ALDH2/ALDH3A2/DLD/HAGH/MDH1/ALDH1B1/ME2/ACAT2/PDHA1/PKLR/PDHB/ALDH7A1/PC/PCK2/ME3/ACSS2/LDHD/PCK1
KEGG_PRION_DISEASES	KEGG_PRION_DISEASES	35	0.572271865377535	1.66142476979568	0.00881482895004088	0.0323548810020511	0.0222115887885934	3412	tags=34%, list=16%, signal=29%	IL1B/IL6/PRNP/FYN/LAMC1/EGR1/IL1A/MAPK1/HSPA5/C5/MAP2K1/C1QB
KEGG_PPAR_SIGNALING_PATHWAY	KEGG_PPAR_SIGNALING_PATHWAY	68	-0.434531	-1.53729	0.00896792897339459	0.0323548810020511	0.0222115887885934	2841	tags=37%, list=14%, signal=32%	FABP6/APOA1/ACSL5/PPARA/ACAA1/FABP4/FABP1/SCP2/FABP3/RXRG/SLC27A4/CYP27A1/ACADM/SLC27A2/FABP2/PCK2/CPT1A/EHHADH/CPT2/PLIN1/ACOX2/PPARG/AQP7/HMGCS2/PCK1
KEGG_FC_EPSILON_RI_SIGNALING_PATHWAY	KEGG_FC_EPSILON_RI_SIGNALING_PATHWAY	74	0.480462924221141	1.59679405332412	0.00918599219740937	0.0325042800831408	0.0223141510868244	3395	tags=35%, list=16%, signal=29%	PLA2G2D/LCP2/TNF/BTK/PRKCB/RAC2/AKT3/VAV1/PIK3CD/FYN/PIK3CG/FCER1G/INPP5D/LYN/PIK3R3/MS4A2/PLA2G2A/PLA2G3/GRB2/PLA2G4A/MAPK1/MAPK10/SYK/PIK3CA/RAF1/MAP2K1
KEGG_GLYCOSAMINOGLYCAN_BIOSYNTHESIS_CHONDROITIN_SULFATE	KEGG_GLYCOSAMINOGLYCAN_BIOSYNTHESIS_CHONDROITIN_SULFATE	22	0.62869612307331	1.64431544586527	0.0110398119725807	0.0376171370917563	0.0258241215732881	3257	tags=59%, list=16%, signal=50%	CHST15/CHSY3/CHST11/CSGALNACT2/CHSY1/CSGALNACT1/DSE/CHST12/B3GALT6/CHST14/CHPF/UST/CHPF2
KEGG_GLYCOLYSIS_GLUCONEOGENESIS	KEGG_GLYCOLYSIS_GLUCONEOGENESIS	59	-0.435199	-1.52071	0.0109686113238881	0.0376171370917563	0.0258241215732881	3151	tags=27%, list=15%, signal=23%	ADH4/ALDH1B1/PDHA1/PKLR/PDHB/ALDH7A1/FBP1/PFKL/ADH1A/GALM/PGM1/PCK2/ACSS2/ADH6/ADH1C/PCK1
KEGG_PROPANOATE_METABOLISM	KEGG_PROPANOATE_METABOLISM	31	-0.544858	-1.68846	0.0152101040334712	0.0508847116756127	0.0349322963448142	5839	tags=61%, list=28%, signal=44%	LDHC/ALDH9A1/ALDH2/ALDH3A2/ABAT/ECHS1/ALDH6A1/SUCLA2/ALDH1B1/ACAT2/ALDH7A1/SUCLG1/HIBCH/MLYCD/HADHA/ACADM/SUCLG2/EHHADH/ACSS2
KEGG_FC_GAMMA_R_MEDIATED_PHAGOCYTOSIS	KEGG_FC_GAMMA_R_MEDIATED_PHAGOCYTOSIS	88	0.438026445831972	1.50377776573162	0.0160629044240248	0.0527781145360815	0.0362321152421612	1198	tags=23%, list=6%, signal=22%	ASAP1/SPHK1/FCGR2C/PTPRC/FCGR2B/FCGR1A/PRKCB/RAC2/AKT3/WAS/VAV1/PIK3CD/AMPH/HCK/DNM1/PIK3CG/INPP5D/LYN/PIK3R3/WASF1
KEGG_TASTE_TRANSDUCTION	KEGG_TASTE_TRANSDUCTION	44	-0.433546	-1.44718	0.0232211323018692	0.0749594446235778	0.0514595729681313	6634	tags=48%, list=32%, signal=33%	CACNA1B/TAS1R1/TAS2R14/TAS2R9/TAS2R38/TAS2R39/SCNN1G/TAS2R8/ADCY8/KCNB1/GRM4/TAS1R2/PRKACB/GNAT3/PRKACG/CACNA1A/TRPM5/SCNN1A/GNG13/ADCY6/SCNN1B
KEGG_PROTEIN_EXPORT	KEGG_PROTEIN_EXPORT	22	0.595619404013785	1.55780535290931	0.0253774094577114	0.0805076437968774	0.0552684053525474	4893	tags=64%, list=24%, signal=49%	SPCS2/SPCS3/SRPRB/SEC11C/SRP54/HSPA5/SEC63/SEC61A1/SEC61A2/SRP19/SRP72/SEC61B/SRP68/SEC62
KEGG_TYROSINE_METABOLISM	KEGG_TYROSINE_METABOLISM	40	-0.453425	-1.46954	0.0279623475239023	0.0871844570814621	0.0598520300330403	3191	tags=35%, list=15%, signal=30%	METTL2B/ADH4/HEMK1/DBH/FAH/TAT/LCMT1/GOT1/ADH1A/GSTZ1/DDC/MAOA/ADH6/ADH1C
KEGG_EPITHELIAL_CELL_SIGNALING_IN_HELICOBACTER_PYLORI_INFECTION	KEGG_EPITHELIAL_CELL_SIGNALING_IN_HELICOBACTER_PYLORI_INFECTION	67	0.446054731876534	1.45896374374399	0.0289035428367891	0.0871844570814621	0.0598520300330403	4825	tags=37%, list=23%, signal=29%	CXCR2/CXCL1/CXCR1/HBEGF/LYN/PTPRZ1/JAM3/NFKBIA/JAM2/TCIRG1/ATP6V1C1/MAPK10/MET/ATP6V1B2/ADAM17/NFKB1/ATP6V1F/NOD1/RELA/ATP6V1E2/CDC42/ATP6V1A/PLCG1/MAP3K14/IKBKB
KEGG_MAPK_SIGNALING_PATHWAY	KEGG_MAPK_SIGNALING_PATHWAY	259	0.346813546053388	1.35021398862376	0.0285139830471005	0.0871844570814621	0.0598520300330403	2932	tags=23%, list=14%, signal=20%	IL1B/PLA2G2D/DUSP4/TNF/MAP3K8/BDNF/PDGFRB/FGF2/HSPA6/RASGRP1/DUSP14/RASGRP2/PRKCB/RAC2/AKT3/MAP4K1/IL1R1/FOS/PDGFRA/MEF2C/CDC25B/MAP4K4/DUSP10/RASGRP3/DUSP5/MAP3K12/DUSP2/IL1A/PTPN7/NFKB2/ARRB2/PPP3CC/GADD45B/MAP3K5/RASGRF2/DUSP1/DUSP7/RASGRF1/FLNA/PLA2G2A/STK4/CACNA2D3/PLA2G3/MAP3K3/MAPKAPK2/MRAS/STK3/GRB2/NR4A1/CD14/PLA2G4A/FGF11/PDGFB/PAK2/MAPK1/FASLG/FLNC/MAPK10/SRF
KEGG_INOSITOL_PHOSPHATE_METABOLISM	KEGG_INOSITOL_PHOSPHATE_METABOLISM	54	-0.405353	-1.3936	0.0443952680297083	0.131753698668812	0.0904487633882002	933	tags=15%, list=4%, signal=14%	PLCB4/OCRL/PIP5K1B/ITPKA/IMPA2/PLCD3/INPP5J/PLCD1
KEGG_GLYCEROLIPID_METABOLISM	KEGG_GLYCEROLIPID_METABOLISM	42	-0.431055	-1.41573	0.0462333720621364	0.135030800943382	0.0926984903501482	2407	tags=29%, list=12%, signal=25%	DGKD/ALDH7A1/AGPAT2/CEL/GLYCTK/DGAT1/PNLIPRP1/MBOAT1/MGLL/MBOAT2/LIPC/PNLIPRP2
KEGG_ACUTE_MYELOID_LEUKEMIA	KEGG_ACUTE_MYELOID_LEUKEMIA	57	0.450099926502225	1.41997040004602	0.0477759472817133	0.137355848434926	0.0942946327928553	4366	tags=47%, list=21%, signal=38%	AKT3/PIK3CD/SPI1/PIK3CG/PIM2/PIK3R3/STAT5A/LEF1/PML/ZBTB16/GRB2/TCF7L1/KIT/STAT3/MAPK1/PIM1/MYC/PIK3CA/RAF1/MAP2K1/STAT5B/FLT3/NFKB1/TCF7/RUNX1/RELA/RPS6KB1

## Sheet: UC-GSEA_result_NOS2
ID	Description	setSize	enrichmentScore	NES	pvalue	p.adjust	qvalue	rank	leading_edge	core_enrichment
KEGG_CYTOKINE_CYTOKINE_RECEPTOR_INTERACTION	KEGG_CYTOKINE_CYTOKINE_RECEPTOR_INTERACTION	247	0.618487198567739	2.34593017534582	1e-10	9.2e-09	6.68421052631579e-09	2661	tags=39%, list=13%, signal=35%	CXCL11/CXCL9/CSF3R/CXCL6/CXCL1/CXCL10/IL2RA/CXCL3/CXCL13/IL21R/CXCR2/IL1B/CCL18/IL26/CD40/PF4/CCR7/CCL19/CXCR3/CCL22/IFNG/CCL20/CXCR6/IL7R/CXCR5/IL24/HGF/LTA/CCR6/CD27/PPBP/TNFSF11/CXCR1/IL18R1/CSF2RB/TNFRSF9/TNFRSF10B/PLEKHO2/CCR3/CCR5/IL18RAP/CCL4/CSF1R/IL12RB1/IL15RA/FASLG/CCR1/IFNAR2/CX3CL1/TNFRSF1B/RELT/BMP7/CCR10/TNF/IL2RB/IL19/IL10RA/TPO/IL3RA/IL6ST/TNFSF9/CCL23/IL12B/TNFSF13B/CCL21/CXCL2/…
KEGG_CHEMOKINE_SIGNALING_PATHWAY	KEGG_CHEMOKINE_SIGNALING_PATHWAY	176	0.628658099723328	2.28334704812937	1e-10	9.2e-09	6.68421052631579e-09	2164	tags=34%, list=10%, signal=31%	CXCL11/CXCL9/CXCL6/CXCL1/CXCL10/FGR/CXCL3/CXCL13/CXCR2/CCL18/PF4/CCR7/CCL19/CXCR3/CCL22/CCL20/CXCR6/CXCR5/RASGRP2/JAK2/CCR6/PPBP/CXCR1/ITK/ELMO1/WAS/VAV1/RAC2/CCR3/CCR5/PIK3CD/HCK/CCL4/PREX1/CCR1/CX3CL1/PRKCB/MAPK1/CCR10/LYN/STAT1/PLCB2/PIK3R3/CCL23/CCL21/CXCL2/ADCY4/PIK3CG/CCR2/PF4V1/GNAI2/CCL2/GNB1/GRB2/CCL17/GNG7/CCL5/GNG8/GNGT2/CCL11
KEGG_HEMATOPOIETIC_CELL_LINEAGE	KEGG_HEMATOPOIETIC_CELL_LINEAGE	84	0.68802937238443	2.28148343943396	5.77957449512663e-10	3.54480569034434e-08	2.57545951186345e-08	2614	tags=50%, list=13%, signal=44%	CSF3R/IL2RA/IL1B/MME/CR2/CD19/CD22/CD55/CD38/CD1A/MS4A1/CD2/CD3E/IL7R/CD37/CD1B/CD3G/CD1C/FCGR1A/CD44/ITGA5/CSF1R/CD5/CD3D/ITGA2/TNF/CD33/TPO/CD4/IL3RA/KIT/CD8A/CD7/HLA-DRA/CD1D/CD34/GP1BA/FLT3LG/ITGA3/CSF3/FCER2/CSF2RA
KEGG_RETINOL_METABOLISM	KEGG_RETINOL_METABOLISM	47	-0.738345	-2.42522	9.74113767493309e-10	4.48092333046922e-08	3.25559074925396e-08	1595	tags=36%, list=8%, signal=33%	CYP3A7/CYP3A4/CYP2C9/RDH12/CYP26B1/ALDH1A1/RDH5/ADH6/ADH1A/UGT2B28/UGT2B15/UGT2B17/RETSAT/ADH1C/UGT1A6/CYP2B6/UGT2A3
KEGG_LEISHMANIA_INFECTION	KEGG_LEISHMANIA_INFECTION	67	0.698021350730663	2.22138469823464	2.78612553189358e-09	1.02529419573684e-07	7.44921984316811e-08	1777	tags=37%, list=9%, signal=34%	NOS2/FCGR3B/IL1B/C3/NCF2/ITGB2/IFNG/JAK2/HLA-DQB1/TLR2/FCGR1A/CYBA/HLA-DMA/PRKCB/MAPK1/TNF/FCGR2C/HLA-DOA/NCF4/FOS/STAT1/IL12B/HLA-DMB/HLA-DRA/TLR4
KEGG_PRIMARY_IMMUNODEFICIENCY	KEGG_PRIMARY_IMMUNODEFICIENCY	35	0.774993080367308	2.19675019402263	9.82057134123305e-08	3.01164187797813e-06	2.18809221111684e-06	1379	tags=51%, list=7%, signal=48%	CIITA/CD19/CD40/ICOS/BTK/CD79A/CD3E/IL7R/ADA/LCK/TAP2/ZAP70/CD3D/CD4/TAP1/AICDA/PTPRC/CD8A
KEGG_SYSTEMIC_LUPUS_ERYTHEMATOSUS	KEGG_SYSTEMIC_LUPUS_ERYTHEMATOSUS	51	0.707804178845779	2.16367981937337	1.32390320696846e-07	3.47997414403139e-06	2.52835650052624e-06	2072	tags=49%, list=10%, signal=44%	FCGR3B/CD80/CD40/C3/IFNG/CD28/HLA-DQB1/C1R/FCGR1A/C2/CD86/HLA-DMA/FCGR2B/TNF/FCGR2C/HLA-DOA/C1QA/CTSG/C1S/HLA-DMB/HLA-DRA/C1QB/TRIM21/CD40LG/C1QC
KEGG_CELL_ADHESION_MOLECULES_CAMS	KEGG_CELL_ADHESION_MOLECULES_CAMS	126	0.576843134442875	2.02095089120211	1.98519954803699e-07	4.56595896048508e-06	3.31737292895655e-06	2099	tags=34%, list=10%, signal=31%	CLDN2/CDH3/SELL/SELP/CD80/CADM1/MADCAM1/ITGAL/CD40/ICAM1/ICOS/CD22/CD274/ITGB2/CD2/CD28/HLA-DQB1/CTLA4/ITGA8/SELPLG/CLDN1/ICAM2/CD86/HLA-DMA/VCAM1/CLDN14/HLA-DOA/CD4/CLDN18/PTPRC/CD8A/CDH5/HLA-DMB/CD226/HLA-DRA/GLG1/ITGB7/CD34/CNTNAP1/CD40LG/PTPRM/SIGLEC1/NRCAM
KEGG_DRUG_METABOLISM_CYTOCHROME_P450	KEGG_DRUG_METABOLISM_CYTOCHROME_P450	58	-0.652325	-2.24668	3.47388725691383e-07	6.39195255272145e-06	4.64403875397954e-06	2468	tags=34%, list=12%, signal=30%	GSTM4/GSTM5/MGST1/CYP3A7/CYP3A4/AOX1/CYP2C9/GSTT1/MAOA/ADH6/ADH1A/UGT2B28/UGT2B15/UGT2B17/ADH1C/UGT1A6/GSTA1/FMO4/CYP2B6/UGT2A3
KEGG_TOLL_LIKE_RECEPTOR_SIGNALING_PATHWAY	KEGG_TOLL_LIKE_RECEPTOR_SIGNALING_PATHWAY	97	0.60810017834604	2.06439296737649	3.39359381484153e-07	6.39195255272145e-06	4.64403875397954e-06	3364	tags=36%, list=16%, signal=30%	CXCL11/CXCL9/CXCL10/IL1B/CD80/CD40/TLR2/CTSK/TLR1/PIK3CD/MAP3K8/CCL4/CD86/IFNAR2/MAPK1/TNF/IKBKE/FOS/STAT1/PIK3R3/IRF7/IL12B/PIK3CG/LY96/TLR4/CCL5/TRAF3/MAPK10/RIPK1/IRF3/AKT3/TLR5/CD14/IL6/TLR6
KEGG_METABOLISM_OF_XENOBIOTICS_BY_CYTOCHROME_P450	KEGG_METABOLISM_OF_XENOBIOTICS_BY_CYTOCHROME_P450	56	-0.650052	-2.23187	4.63661412474189e-07	7.75579089956825e-06	5.63492817073895e-06	2468	tags=41%, list=12%, signal=36%	CYP2C8/CYP2C18/MGST3/GSTM3/GSTM4/GSTM5/MGST1/CYP3A7/CYP3A4/CYP2C9/GSTT1/DHDH/ADH6/ADH1A/UGT2B28/UGT2B15/CYP2S1/UGT2B17/ADH1C/UGT1A6/GSTA1/CYP2B6/UGT2A3
KEGG_INTESTINAL_IMMUNE_NETWORK_FOR_IGA_PRODUCTION	KEGG_INTESTINAL_IMMUNE_NETWORK_FOR_IGA_PRODUCTION	45	0.700530305024817	2.09734356027064	2.66230766812263e-06	4.08220509112136e-05	2.96590415659275e-05	1995	tags=47%, list=10%, signal=42%	CD80/MADCAM1/CD40/ICOS/CD28/HLA-DQB1/IL15RA/CD86/HLA-DMA/CCR10/HLA-DOA/AICDA/TNFSF13B/HLA-DMB/TNFRSF17/HLA-DRA/TNFSF13/ITGB7/MAP3K14/IL15/CD40LG
KEGG_ASCORBATE_AND_ALDARATE_METABOLISM	KEGG_ASCORBATE_AND_ALDARATE_METABOLISM	13	-0.86193	-2.13669	5.88093362254329e-06	7.87769359567605e-05	5.72349591905525e-05	577	tags=38%, list=3%, signal=37%	UGT2B28/UGT2B15/UGT2B17/UGT1A6/UGT2A3
KEGG_T_CELL_RECEPTOR_SIGNALING_PATHWAY	KEGG_T_CELL_RECEPTOR_SIGNALING_PATHWAY	105	0.561386843191192	1.91499387124341	5.99389730105786e-06	7.87769359567605e-05	5.72349591905525e-05	2172	tags=31%, list=10%, signal=28%	ICOS/IFNG/LCP2/CD3E/CD28/CTLA4/LCK/CD3G/ITK/ZAP70/VAV1/PRKCQ/RASGRP1/PIK3CD/CD247/MAP3K8/CD3D/CARD11/MAPK1/TNF/MALT1/FOS/CD4/PIK3R3/PTPRC/CD8A/PIK3CG/FYN/NFKBIE/GRB2/MAP3K14/CD40LG/PTPN6
KEGG_NATURAL_KILLER_CELL_MEDIATED_CYTOTOXICITY	KEGG_NATURAL_KILLER_CELL_MEDIATED_CYTOTOXICITY	125	0.532452748791823	1.86995951890297	1.32410602711286e-05	0.000162423672659177	0.000118008045925146	2303	tags=27%, list=11%, signal=24%	FCGR3B/GZMB/ITGAL/ICAM1/ITGB2/IFNG/LCP2/LCK/ZAP70/VAV1/RAC2/TNFRSF10B/PIK3CD/CD247/MICB/ICAM2/SH2D1A/FASLG/IFNAR2/PRKCB/MAPK1/TNF/PIK3R3/BID/PIK3CG/FYN/CD244/HCST/FCER1G/GRB2/SYK/CD48/PTPN6/NCR3
KEGG_ALLOGRAFT_REJECTION	KEGG_ALLOGRAFT_REJECTION	34	0.702941810496824	1.97252925239274	2.30746514633228e-05	0.000265358491828212	0.000192794785252763	3214	tags=56%, list=15%, signal=47%	GZMB/CD80/CD40/IFNG/CD28/HLA-DQB1/FASLG/CD86/HLA-DMA/TNF/HLA-DOA/IL12B/HLA-DMB/HLA-DRA/CD40LG/HLA-DRB1/HLA-G/HLA-F/HLA-DPB1
KEGG_NOD_LIKE_RECEPTOR_SIGNALING_PATHWAY	KEGG_NOD_LIKE_RECEPTOR_SIGNALING_PATHWAY	60	0.605335372337987	1.8839943777545	4.23632304533414e-05	0.000458519670789107	0.000333135001088196	4366	tags=50%, list=21%, signal=40%	CXCL1/IL1B/CASP5/NOD2/BIRC3/NLRP1/CARD6/CASP1/MAPK1/PSTPIP1/TNF/NLRC4/CXCL2/CARD9/HSP90B1/IL18/CCL2/CCL5/CCL11/MAPK10/TNFAIP3/RIPK2/IL6/TRIP6/NOD1/TAB1/NFKBIA/NLRP3/HSP90AB1/IKBKG
KEGG_LEUKOCYTE_TRANSENDOTHELIAL_MIGRATION	KEGG_LEUKOCYTE_TRANSENDOTHELIAL_MIGRATION	112	0.524680574846304	1.81250938057947	5.44584301215866e-05	0.000556686174576218	0.000404457346517046	1535	tags=26%, list=7%, signal=24%	CLDN2/MMP9/RHOH/ITGAL/ICAM1/NCF2/ITGB2/CYBB/THY1/ITK/VAV1/RAC2/PIK3CD/CLDN1/CYBA/SIPA1/PRKCB/VCAM1/CLDN14/NCF4/RAPGEF3/MSN/PIK3R3/CLDN18/TXK/CDH5/PIK3CG/CTNNA1/GNAI2
KEGG_COMPLEMENT_AND_COAGULATION_CASCADES	KEGG_COMPLEMENT_AND_COAGULATION_CASCADES	67	0.595472941706873	1.89503441339693	5.8607388122778e-05	0.000567566284978482	0.000412362232221208	2193	tags=34%, list=11%, signal=31%	C4BPA/C4BPB/CR2/CFB/C3/PLAU/CD55/F5/VWF/SERPING1/C1R/PLAUR/C2/CFI/C1QA/THBD/C1S/SERPINA1/C1QB/C5AR1/C1QC/SERPINF2/C3AR1
KEGG_PENTOSE_AND_GLUCURONATE_INTERCONVERSIONS	KEGG_PENTOSE_AND_GLUCURONATE_INTERCONVERSIONS	15	-0.789908	-2.01658	8.1282420031834e-05	0.00071218882313607	0.000517436959601149	2235	tags=67%, list=11%, signal=60%	UGP2/XYLB/CRYL1/RPE/DHDH/UGT2B28/UGT2B15/UGT2B17/UGT1A6/UGT2A3
KEGG_CYTOSOLIC_DNA_SENSING_PATHWAY	KEGG_CYTOSOLIC_DNA_SENSING_PATHWAY	51	0.622826229757281	1.9039115401943	7.92418771144992e-05	0.00071218882313607	0.000517436959601149	4366	tags=45%, list=21%, signal=36%	CXCL10/IL1B/ZBP1/AIM2/CASP1/CCL4/IL33/IKBKE/POLR3G/IRF7/IL18/CCL5/DDX58/RIPK1/IRF3/POLR3D/IL6/POLR3K/RIPK3/NFKBIA/IFNA8/POLR3C/IKBKG
KEGG_JAK_STAT_SIGNALING_PATHWAY	KEGG_JAK_STAT_SIGNALING_PATHWAY	148	0.476268032716659	1.7102223278773	0.000138527995429766	0.00115859777995805	0.000841772986582791	2621	tags=28%, list=13%, signal=24%	IL13RA2/CSF3R/IL2RA/IL21R/IL26/IFNG/IL7R/IL24/JAK2/STAT4/CSF2RB/PIK3CD/IL12RB1/IL15RA/IFNAR2/IL2RB/IL19/IL10RA/TPO/STAT5A/STAT1/IL3RA/PIK3R3/IRF9/IL6ST/IL12B/PIK3CG/SOCS3/IL20RB/CLCF1/GRB2/IL15/CCND2/IL22RA2/PTPN6/GH1/OSMR/TYK2/CSF3/CSF2RA/LIF
KEGG_B_CELL_RECEPTOR_SIGNALING_PATHWAY	KEGG_B_CELL_RECEPTOR_SIGNALING_PATHWAY	74	0.56108617396853	1.81408931754883	0.000176953758696695	0.00141563006957356	0.00102851841439269	2172	tags=34%, list=10%, signal=30%	CD72/CR2/CD19/CD22/BTK/LILRB3/CD79A/VAV1/RAC2/PIK3CD/CARD11/PRKCB/FCGR2B/MAPK1/LYN/MALT1/FOS/PIK3R3/IFITM1/PIK3CG/NFKBIE/INPP5D/GRB2/SYK/PTPN6
KEGG_STARCH_AND_SUCROSE_METABOLISM	KEGG_STARCH_AND_SUCROSE_METABOLISM	34	-0.636775	-1.95674	0.000217508743877849	0.00166756703639684	0.00121156186282837	3022	tags=38%, list=15%, signal=33%	UGDH/PGM1/ENPP1/TREH/ENPP3/UGP2/SI/UGT2B28/UGT2B15/UGT2B17/UGT1A6/UGT2A3/GBA3
KEGG_AUTOIMMUNE_THYROID_DISEASE	KEGG_AUTOIMMUNE_THYROID_DISEASE	47	0.625000243609764	1.8739434900662	0.000230068028649818	0.00169330069086266	0.00123025851109587	3214	tags=43%, list=15%, signal=36%	GZMB/CD80/CD40/CD28/HLA-DQB1/CTLA4/TSHR/FASLG/CD86/HLA-DMA/HLA-DOA/TPO/HLA-DMB/HLA-DRA/CD40LG/TG/HLA-DRB1/HLA-G/HLA-F/HLA-DPB1
KEGG_FOCAL_ADHESION	KEGG_FOCAL_ADHESION	194	0.436805962615188	1.61174982218577	0.000258573235628933	0.00182990289829707	0.00132950611031881	4621	tags=40%, list=22%, signal=32%	TNC/BIRC3/HGF/ITGB6/COL5A3/VWF/VAV1/ITGA8/RAC2/PARVB/PIK3CD/PARVG/LAMC2/ITGA5/COL6A2/PRKCB/THBS2/MAPK1/ITGA2/COL6A3/COL4A1/LAMC1/PIK3R3/LAMB2/VEGFC/ZYX/PIK3CG/FYN/PDGFRB/PGF/RASGRF1/GRB2/LAMA5/ITGB7/FLNB/CCND2/COL1A2/ITGB4/MET/KDR/COL5A2/PPP1R12A/FLNA/COL4A2/ITGA3/MAPK10/FLNC/COL5A1/EGF/AKT3/TLN1/TNXB/COL4A4/COL6A1/COL1A1/DIAPH1/LAMA4/IGF1R/MYL9/PRKCG/PAK3/PDGFRA/LAMC3/HRAS/LAMB1/RELN/SRC/FN1/PIP…
KEGG_GRAFT_VERSUS_HOST_DISEASE	KEGG_GRAFT_VERSUS_HOST_DISEASE	36	0.65889320119253	1.87850179259724	0.0003398903614178	0.00231628987040278	0.0016828879493201	3333	tags=50%, list=16%, signal=42%	GZMB/IL1B/CD80/IFNG/CD28/HLA-DQB1/FASLG/CD86/HLA-DMA/TNF/HLA-DOA/HLA-DMB/HLA-DRA/HLA-DRB1/HLA-G/HLA-F/HLA-DPB1/IL6
KEGG_TYPE_I_DIABETES_MELLITUS	KEGG_TYPE_I_DIABETES_MELLITUS	40	0.630687885711057	1.83484519552264	0.00041436110737363	0.00272294441988385	0.00197834062543049	1647	tags=38%, list=8%, signal=35%	GZMB/IL1B/CD80/IFNG/CD28/LTA/HLA-DQB1/FASLG/CD86/HLA-DMA/TNF/HLA-DOA/IL12B/HLA-DMB/HLA-DRA
KEGG_ASTHMA	KEGG_ASTHMA	27	0.683171802852775	1.82976752104552	0.000482679181491257	0.00306251618601349	0.00222505466603955	3214	tags=48%, list=15%, signal=41%	CD40/HLA-DQB1/HLA-DMA/TNF/HLA-DOA/HLA-DMB/FCER1G/HLA-DRA/MS4A2/CD40LG/CCL11/HLA-DRB1/HLA-DPB1
KEGG_PORPHYRIN_AND_CHLOROPHYLL_METABOLISM	KEGG_PORPHYRIN_AND_CHLOROPHYLL_METABOLISM	27	-0.637375	-1.87444	0.000637184244818692	0.00390806336822131	0.00283938242427979	1118	tags=37%, list=5%, signal=35%	CPOX/COX10/FECH/ALAD/UGT2B28/UGT2B15/HCCS/UGT2B17/UGT1A6/UGT2A3
KEGG_FC_EPSILON_RI_SIGNALING_PATHWAY	KEGG_FC_EPSILON_RI_SIGNALING_PATHWAY	74	0.529170345763432	1.7108998865955	0.000701707231885536	0.00416497195699802	0.00302603797791046	2075	tags=27%, list=10%, signal=24%	PLA2G2D/BTK/LCP2/PLA2G3/VAV1/RAC2/PIK3CD/PLA2G2A/PRKCB/MAPK1/LYN/TNF/PIK3R3/PIK3CG/FYN/FCER1G/INPP5D/GRB2/MS4A2/SYK
KEGG_VIRAL_MYOCARDITIS	KEGG_VIRAL_MYOCARDITIS	67	0.547654713668589	1.74285757819018	0.000784892712265847	0.00451313309552862	0.00327899258084745	3214	tags=34%, list=15%, signal=29%	CD80/ITGAL/CD40/ICAM1/ITGB2/CD55/CD28/HLA-DQB1/RAC2/CD86/HLA-DMA/HLA-DOA/BID/FYN/HLA-DMB/HLA-DRA/EIF4G1/CD40LG/MYH10/HLA-DRB1/HLA-G/HLA-F/HLA-DPB1
KEGG_PROTEASOME	KEGG_PROTEASOME	42	0.615786719251226	1.81393122408752	0.000966887978422515	0.00523257023616891	0.00380169576655292	5483	tags=67%, list=26%, signal=49%	IFNG/PSMB9/PSMA8/PSMB10/PSMC3/PSMB2/PSMB8/PSME4/PSMD6/PSME3/PSME2/PSMD13/PSMD12/PSMB6/PSMD3/PSMD4/PSMA3/PSME1/PSMD14/PSMB3/PSMA4/PSMC1/PSMF1/PSMC5/PSMC4/PSMD8/PSMB1/POMP
KEGG_ECM_RECEPTOR_INTERACTION	KEGG_ECM_RECEPTOR_INTERACTION	83	0.515927675223797	1.7066080303408	0.000942812553601138	0.00523257023616891	0.00380169576655292	4608	tags=49%, list=22%, signal=39%	TNC/ITGB6/COL5A3/VWF/ITGA8/CD44/LAMC2/ITGA5/COL6A2/THBS2/ITGA2/COL6A3/COL4A1/LAMC1/LAMB2/HMMR/LAMA5/ITGB7/COL1A2/ITGB4/GP1BA/COL5A2/COL4A2/ITGA3/COL5A1/TNXB/COL4A4/COL6A1/COL1A1/HSPG2/LAMA4/SDC3/CD47/SDC2/LAMC3/LAMB1/RELN/FN1/LAMB3/COL3A1/ITGB8
KEGG_PATHWAYS_IN_CANCER	KEGG_PATHWAYS_IN_CANCER	320	0.371379644684298	1.45017854038212	0.0014269432790598	0.00750164466705726	0.00545027959219835	4480	tags=33%, list=22%, signal=26%	NOS2/CSF3R/MMP9/MMP1/BIRC3/HGF/TRAF1/RAC2/PIK3CD/LAMC2/CSF1R/LEF1/FASLG/SPI1/PRKCB/MAPK1/ITGA2/PML/COL4A1/LAMC1/ETS1/FOS/STAT5A/STAT1/PIK3R3/NFKB2/BID/LAMB2/KIT/VEGFC/PIK3CG/HSP90B1/CTNNA1/PDGFRB/BCR/PGF/WNT5A/GRB2/LAMA5/TCF7L1/BIRC5/TRAF2/SMO/MET/FLT3LG/RARB/BRCA2/WNT5B/STK4/CCNE1/E2F3/TRAF3/GLI1/COL4A2/ITGA3/MAPK10/ZBTB16/CSF2RA/TPR/E2F1/RUNX1/EGF/AKT3/PTCH1/FZD2/CDKN2A/HIF1A/RALGDS/WNT2B/SLC2A…
KEGG_PROXIMAL_TUBULE_BICARBONATE_RECLAMATION	KEGG_PROXIMAL_TUBULE_BICARBONATE_RECLAMATION	23	-0.655248	-1.88241	0.00189957764090372	0.00970895238684123	0.00705398714604597	4241	tags=57%, list=20%, signal=45%	MDH1/SLC25A10/GLUD2/ATP1B4/GLUD1/GLS2/AQP1/PCK2/ATP1B2/ATP1A2/CA2/SLC4A4/PCK1
KEGG_TRYPTOPHAN_METABOLISM	KEGG_TRYPTOPHAN_METABOLISM	38	0.594347500312146	1.70002390421375	0.00200991242031047	0.00999524014424664	0.00726198797665517	491	tags=16%, list=2%, signal=15%	IDO1/KYNU/KMO/TDO2/IDO2/IL4I1
KEGG_RIG_I_LIKE_RECEPTOR_SIGNALING_PATHWAY	KEGG_RIG_I_LIKE_RECEPTOR_SIGNALING_PATHWAY	66	0.516221586824979	1.64039651495645	0.00247540800457689	0.0119861861274249	0.00870849907427326	3084	tags=26%, list=15%, signal=22%	CXCL10/ISG15/TNF/IKBKE/IRF7/IL12B/DHX58/CASP10/OTUD5/DDX58/TRAF2/TRAF3/MAPK10/RIPK1/IRF3/SIKE1/IFIH1
KEGG_OLFACTORY_TRANSDUCTION	KEGG_OLFACTORY_TRANSDUCTION	110	-0.406599	-1.55009	0.00306146059442735	0.0144438140865291	0.0104940754518832	6749	tags=52%, list=33%, signal=35%	OR12D2/OR51M1/OR51E2/OR51B4/OR1A2/OR4D2/OR10J1/OR2C3/GUCA1C/OR2B2/CAMK2G/OR3A1/OR7A10/OR2J3/OR2F1/OR5I1/OR8B8/OR1A1/OR1J4/OR1E1/OR1G1/OR51I2/OR51B2/PDC/OR5K1/OR7C2/OR2W1/OR8G1/OR52A1/OR7E24/OR1C1/OR1F1/OR2J2/OR1I1/OR2A4/OR2H1/OR8D2/OR5J2/OR51B6/OR8D1/OR3A3/CNGB1/GNAL/OR7D2/OR51I1/OR2B3/PRKACG/OR10H2/PRKACB/OR12D3/OR51B5/OR2F2/CLCA1/OR7A5/CAMK2D/CLCA2/PRKG2
KEGG_PPAR_SIGNALING_PATHWAY	KEGG_PPAR_SIGNALING_PATHWAY	68	-0.467903	-1.64136	0.00314092453223548	0.0144482528482832	0.010497300410366	2518	tags=28%, list=12%, signal=25%	OLR1/UCP1/CPT2/ADIPOQ/SCP2/PCK2/CYP27A1/RXRG/EHHADH/FABP2/FABP4/CPT1A/ACOX2/ACADM/PPARG/PLIN1/AQP7/HMGCS2/PCK1
KEGG_STEROID_HORMONE_BIOSYNTHESIS	KEGG_STEROID_HORMONE_BIOSYNTHESIS	43	-0.520403	-1.68053	0.00361466778637861	0.0162219237242357	0.0117859514472422	1747	tags=28%, list=8%, signal=26%	SRD5A1/CYP3A7/CYP3A4/HSD17B6/HSD3B1/UGT2B28/UGT2B15/UGT2B17/HSD17B2/UGT1A6/UGT2A3/HSD3B2
KEGG_ALPHA_LINOLENIC_ACID_METABOLISM	KEGG_ALPHA_LINOLENIC_ACID_METABOLISM	15	0.731015372916413	1.73408817363464	0.00386597371111706	0.0169366467344176	0.0123052296068137	810	tags=27%, list=4%, signal=26%	PLA2G2D/PLA2G3/FADS2/PLA2G2A
KEGG_DNA_REPLICATION	KEGG_DNA_REPLICATION	36	0.593728858834487	1.69271852193752	0.00437262112890436	0.0187107508771722	0.0135941954313551	4858	tags=61%, list=23%, signal=47%	POLD1/POLA2/MCM5/MCM6/RNASEH2A/FEN1/RNASEH1/RFC2/MCM2/MCM4/POLD3/RNASEH2B/POLD2/MCM3/MCM7/RFC4/LIG1/PRIM1/POLD4/POLE2/POLA1/PCNA
KEGG_SMALL_CELL_LUNG_CANCER	KEGG_SMALL_CELL_LUNG_CANCER	84	0.482284727429933	1.59924076338491	0.00648419697979458	0.0271157328245955	0.01970078986684	4621	tags=39%, list=22%, signal=31%	NOS2/BIRC3/TRAF1/PIK3CD/LAMC2/ITGA2/COL4A1/LAMC1/PIK3R3/LAMB2/PIK3CG/LAMA5/TRAF2/RARB/CCNE1/E2F3/TRAF3/COL4A2/ITGA3/E2F1/AKT3/COL4A4/LAMA4/PIAS3/LAMC3/LAMB1/NFKBIA/FN1/CKS1B/IKBKG/PIK3CA/LAMB3/AKT2
KEGG_APOPTOSIS	KEGG_APOPTOSIS	86	0.46480940662605	1.55029288023595	0.00703704832146121	0.0287737086921969	0.0209053833175573	4621	tags=38%, list=22%, signal=30%	IL1B/BIRC3/CSF2RB/TNFRSF10B/PIK3CD/FASLG/IRAK3/TNF/IL3RA/PIK3R3/BID/PIK3CG/CASP10/MAP3K14/CFLAR/TRAF2/RIPK1/TNFRSF10C/IRAK2/AKT3/IL1R1/PRKAR2B/EXOG/NTRK1/PPP3CC/CAPN1/TNFSF10/DFFA/NFKBIA/IKBKG/PIK3CA/IRAK4/AKT2
KEGG_CITRATE_CYCLE_TCA_CYCLE	KEGG_CITRATE_CYCLE_TCA_CYCLE	30	-0.558287	-1.68041	0.00802260856260175	0.032090434250407	0.0233151324359364	4241	tags=40%, list=20%, signal=32%	MDH1/OGDH/SUCLG1/DLD/SDHB/IDH1/SUCLA2/SDHD/PCK2/SUCLG2/FH/PCK1
KEGG_VALINE_LEUCINE_AND_ISOLEUCINE_DEGRADATION	KEGG_VALINE_LEUCINE_AND_ISOLEUCINE_DEGRADATION	43	-0.498546	-1.60995	0.00824825545889248	0.0322910426475791	0.0234608833881152	4967	tags=53%, list=24%, signal=41%	MCEE/ACAA2/ACAA1/HADH/ACAT1/ALDH6A1/DLD/HADHA/DBT/HMGCL/HADHB/BCAT2/HIBADH/PCCA/HIBCH/ACADSB/AOX1/EHHADH/ACADS/AUH/BCKDHB/ACADM/HMGCS2
KEGG_ANTIGEN_PROCESSING_AND_PRESENTATION	KEGG_ANTIGEN_PROCESSING_AND_PRESENTATION	77	0.479277069303985	1.56419083634982	0.00889653373930978	0.0341033793340208	0.0247776268616742	4496	tags=44%, list=22%, signal=35%	CIITA/LTA/HLA-DQB1/TAP2/HSPA6/HLA-DMA/CD74/HLA-DOA/CD4/TAP1/CD8A/HLA-DMB/HLA-DRA/IFI30/TAPBP/HSPA5/PSME3/CTSB/RFXANK/PSME2/CALR/HLA-DRB1/HLA-G/CREB1/HLA-F/HLA-DPB1/PDIA3/RFX5/CD8B/PSME1/IFNA8/HSP90AB1/HLA-B/HLA-DPA1
KEGG_CELL_CYCLE	KEGG_CELL_CYCLE	117	0.417805706455118	1.44789521200463	0.0107011852200242	0.0401840424588665	0.0291954999558126	5414	tags=44%, list=26%, signal=33%	BUB1/TTK/CDC25B/CDC20/CCNB1/CDC45/PLK1/MAD2L2/MCM5/SMC1A/CDKN2C/MCM6/CDC7/CDC6/CDC27/DBF4/CCND2/BUB1B/MAD1L1/PKMYT1/CCNE1/E2F3/MCM2/CHEK1/E2F1/MCM4/CCNA2/CDKN2A/ATR/CCNB3/CDC25C/PTTG1/ANAPC1/MCM3/ESPL1/MCM7/GADD45G/E2F4/ANAPC2/CDC26/ANAPC11/SFN/PCNA/E2F5/CCNA1/RAD21/CDK1/ANAPC4/ZBTB17/CUL1/CCND1/PRKDC
KEGG_NITROGEN_METABOLISM	KEGG_NITROGEN_METABOLISM	23	-0.584213	-1.67834	0.0109900085789859	0.0404432315706679	0.0293838124111832	2791	tags=48%, list=13%, signal=41%	AMT/CPS1/GLUD1/GLS2/CA3/HAL/CA12/CA2/CA1/CTH/CA7
KEGG_BUTANOATE_METABOLISM	KEGG_BUTANOATE_METABOLISM	32	-0.53125	-1.61052	0.0131297577358153	0.0473701063409806	0.0344164960257697	5050	tags=47%, list=24%, signal=36%	L2HGDH/PDHB/GAD2/HADH/ACAT1/HADHA/HMGCL/AKR1B10/BDH2/BDH1/ACSM3/EHHADH/ACADS/ALDH5A1/HMGCS2
KEGG_BASE_EXCISION_REPAIR	KEGG_BASE_EXCISION_REPAIR	33	0.548809450647069	1.53623805613404	0.0138439948829519	0.0489864434319838	0.0355908370472651	5279	tags=64%, list=25%, signal=48%	POLD1/FEN1/PARP1/PARP2/MPG/POLD3/POLD2/XRCC1/LIG1/MBD4/PARP3/NEIL1/POLD4/HMGB1/POLE2/APEX2/POLB/NEIL2/PCNA/POLL/NTHL1
KEGG_FATTY_ACID_METABOLISM	KEGG_FATTY_ACID_METABOLISM	39	-0.481455	-1.54262	0.0217501677720044	0.0755100164160153	0.0548613963663269	4874	tags=41%, list=23%, signal=31%	ACAA2/ACAA1/HADH/ACAT1/HADHA/ACSL5/HADHB/CPT2/ACADSB/EHHADH/ACADS/CPT1A/ADH6/ADH1A/ACADM/ADH1C
KEGG_PEROXISOME	KEGG_PEROXISOME	76	-0.38523	-1.37894	0.0246038364917427	0.0838352947126049	0.0609100825429109	1838	tags=25%, list=9%, signal=23%	ABCD3/PEX19/SCP2/PIPOX/CRAT/ACOT8/AMACR/EHHADH/PECR/CAT/CROT/FAR1/PHYH/ACOX2/DAO/EPHX2/PXMP2/PEX11A/AGXT
KEGG_PRION_DISEASES	KEGG_PRION_DISEASES	35	0.523115302985324	1.48279213381437	0.0424528301886792	0.142024013722127	0.103186783425115	2280	tags=31%, list=11%, signal=28%	PRNP/IL1B/MAPK1/C1QA/LAMC1/FYN/STIP1/C1QB/CCL5/C1QC/HSPA5
KEGG_ETHER_LIPID_METABOLISM	KEGG_ETHER_LIPID_METABOLISM	26	0.553853912490726	1.47520997889538	0.0453808752025932	0.149108589951378	0.108334044186642	1425	tags=23%, list=7%, signal=22%	PLA2G2D/PLA2G3/PLA2G7/LPCAT1/PLA2G2A/ENPP2
KEGG_GLYCINE_SERINE_AND_THREONINE_METABOLISM	KEGG_GLYCINE_SERINE_AND_THREONINE_METABOLISM	31	-0.474938	-1.43627	0.0498410410888665	0.16089037825178	0.116894039118856	3772	tags=42%, list=18%, signal=34%	DLD/PSPH/SARDH/AMT/CHDH/AOC2/AGXT2/PIPOX/CBS/MAOA/DAO/CTH/AGXT

## Sheet: UC-GSEA_result_TCN1
ID	Description	setSize	enrichmentScore	NES	pvalue	p.adjust	qvalue	rank	leading_edge	core_enrichment
KEGG_CYTOKINE_CYTOKINE_RECEPTOR_INTERACTION	KEGG_CYTOKINE_CYTOKINE_RECEPTOR_INTERACTION	247	0.66452949483954	2.46296213109333	1e-10	4.6e-09	3.21052631578947e-09	1696	tags=34%, list=8%, signal=31%	CXCL6/CSF3R/CXCL11/CXCR2/IL1B/HGF/CXCL1/IL24/IL11/CXCL9/CXCR1/CXCL13/CXCL10/TNFRSF11B/CXCL3/IL6/IL21R/PPBP/CCL18/CXCR4/IL2RA/CCL4/CSF2RB/CD40/IL26/CCR6/CCL22/PF4/IL18R1/IL18RAP/CCL2/CCL19/CCR7/KDR/TNFRSF10C/TNFRSF9/VEGFC/IL7R/LTA/CCR1/CD27/PDGFRB/TNFRSF10B/OSMR/CSF3/CXCR5/TNF/TNFSF9/IFNG/PLEKHO2/CCR2/BMP7/CCR3/CCL21/LIF/TNFSF11/CCL20/TNFSF13B/IFNAR2/PF4V1/IL15RA/TNFRSF12A/CCL11/IL1R1/CXCR6/TNFRSF…
KEGG_HEMATOPOIETIC_CELL_LINEAGE	KEGG_HEMATOPOIETIC_CELL_LINEAGE	84	0.738876837088349	2.42261897849302	1e-10	4.6e-09	3.21052631578947e-09	2570	tags=54%, list=12%, signal=47%	CSF3R/IL1B/IL11/MME/CR2/IL6/MS4A1/CD55/CD19/IL2RA/CD38/CD1A/CD37/CD44/ITGA5/CD22/IL7R/CSF3/FCGR1A/TNF/CD1B/CD1C/CD34/CD3E/CD2/IL1R1/CSF2RA/CD3G/CR1/CD3D/CD33/CD8A/ITGA2/IL3RA/CSF1R/HLA-DRA/CD4/CD1D/ITGA4/CD5/CD14/KIT/CD8B/GP1BA/IL1A
KEGG_CHEMOKINE_SIGNALING_PATHWAY	KEGG_CHEMOKINE_SIGNALING_PATHWAY	176	0.653311516223985	2.32630747865538	1e-10	4.6e-09	3.21052631578947e-09	2735	tags=40%, list=13%, signal=35%	CXCL6/CXCL11/CXCR2/CXCL1/CXCL9/CXCR1/CXCL13/CXCL10/CXCL3/FGR/PPBP/CCL18/CXCR4/CCL4/CCR6/RAC2/CCL22/PF4/ELMO1/CCL2/CCL19/CCR7/PREX1/ITK/CCR1/CXCR5/PRKCB/RASGRP2/AKT3/VAV1/CCR2/WAS/CCR3/JAK2/CCL21/PIK3CD/CCL20/HCK/PF4V1/PIK3CG/PIK3R3/GNG2/CCL11/LYN/SHC4/CXCR6/CXCL12/CXCR3/MAPK1/CCR5/GNAI2/CCL26/GNG11/GNG7/ADCY1/CX3CL1/ARRB2/STAT1/ADCY4/CXCL2/TIAM1/CCL7/GNB4/CCL24/CXCL16/GRB2/GNB1/GNGT2/PLCB2/ADCY3/…
KEGG_TOLL_LIKE_RECEPTOR_SIGNALING_PATHWAY	KEGG_TOLL_LIKE_RECEPTOR_SIGNALING_PATHWAY	97	0.688552054109522	2.29183339302317	1e-10	4.6e-09	3.21052631578947e-09	1710	tags=29%, list=8%, signal=27%	CXCL11/SPP1/IL1B/CXCL9/CXCL10/CD80/IL6/TLR2/CCL4/CD40/TLR1/CTSK/MAP3K8/TNF/AKT3/FOS/PIK3CD/IFNAR2/CD86/LY96/PIK3CG/PIK3R3/MAPK1/TLR8/MAPK10/TLR6/STAT1/TLR4
KEGG_LEISHMANIA_INFECTION	KEGG_LEISHMANIA_INFECTION	67	0.721746312138494	2.29411181336701	1.59242681359492e-09	5.86013067402932e-08	4.09002255281223e-08	3088	tags=52%, list=15%, signal=45%	FCGR3B/IL1B/NCF2/NOS2/TLR2/ITGB2/C3/FCGR2C/PTGS2/FCGR1A/TNF/PRKCB/IFNG/JAK2/FOS/CR1/NCF4/MAPK1/HLA-DQB1/HLA-DMA/HLA-DOA/CYBA/STAT1/TLR4/HLA-DRA/HLA-DMB/ITGA4/IL1A/PTPN6/HLA-DPB1/IL12B/JAK1/IL10/HLA-DRB1/NFKBIA
KEGG_FOCAL_ADHESION	KEGG_FOCAL_ADHESION	194	0.547798736173541	1.98670691641014	1.1107180934421e-08	3.40620215322245e-07	2.37732644561292e-07	2503	tags=32%, list=12%, signal=28%	SPP1/HGF/TNC/THBS2/COL5A3/RAC2/ITGA5/KDR/VEGFC/VWF/PDGFRB/COL4A1/PRKCB/AKT3/VAV1/COL6A3/BIRC3/PIK3CD/CAV1/LAMC1/CAV2/PIK3CG/PIK3R3/COL5A2/PARVB/ITGA8/SHC4/COL6A2/LAMC2/COL4A4/PARVG/COL1A2/MAPK1/PDGFRA/FYN/LAMC3/COL6A1/CCND2/LAMB2/IGF1R/ZYX/COL4A2/RELN/MAPK10/ITGA2/COL3A1/PGF/COL5A1/LAMA5/ITGB8/ITGA4/FLNA/MYL9/COL6A6/ITGB6/LAMA4/FLNC/ITGA10/ITGAV/GRB2/COL1A1/MET
KEGG_ECM_RECEPTOR_INTERACTION	KEGG_ECM_RECEPTOR_INTERACTION	83	0.663605642698612	2.17355640835237	3.25271216614184e-08	8.54998626528713e-07	5.96738171833541e-07	2539	tags=47%, list=12%, signal=41%	SPP1/TNC/THBS2/COL5A3/CD44/ITGA5/VWF/COL4A1/COL6A3/LAMC1/COL5A2/SDC2/ITGA8/COL6A2/LAMC2/COL4A4/SV2B/COL1A2/LAMC3/COL6A1/LAMB2/COL4A2/RELN/HSPG2/ITGA2/COL3A1/COL5A1/SV2A/LAMA5/ITGB8/ITGA4/COL6A6/ITGB6/LAMA4/ITGA10/ITGAV/CD47/COL1A1/GP1BA
KEGG_CELL_ADHESION_MOLECULES_CAMS	KEGG_CELL_ADHESION_MOLECULES_CAMS	126	0.593706663622978	2.0543531395605	9.73479918274841e-08	2.23900381203213e-06	1.56269144775698e-06	3314	tags=48%, list=16%, signal=41%	CDH3/CLDN2/NRCAM/SELL/SELP/SELE/CD80/CADM1/ICAM1/CD40/CD28/ITGAL/ITGB2/CTLA4/ICOS/PTPRC/CDH5/MADCAM1/CD22/CD274/CLDN18/ICAM2/SELPLG/CLDN1/CD34/CD86/VCAN/SDC2/CD2/ITGA8/ESAM/CDH2/PTPRM/VCAM1/HLA-DQB1/HLA-DMA/HLA-DOA/JAM2/CD8A/CD226/HLA-DRA/CD4/CNTNAP1/HLA-DMB/ITGB8/ITGA4/JAM3/ITGAV/CD8B/CLDN14/ICAM3/HLA-DPB1/NRXN3/HLA-DRB1/HLA-G/GLG1/ITGB7/MPZ/ALCAM/CLDN5/CD40LG
KEGG_PRIMARY_IMMUNODEFICIENCY	KEGG_PRIMARY_IMMUNODEFICIENCY	35	0.778112180203835	2.20832291699364	3.63568257463163e-07	7.4329510414691e-06	5.18775759187203e-06	2448	tags=57%, list=12%, signal=50%	CD19/CD40/CD79A/ICOS/PTPRC/CIITA/BTK/IL7R/ADA/AICDA/LCK/CD3E/TAP2/CD3D/ZAP70/CD8A/CD4/TAP1/RFX5/CD8B
KEGG_NOD_LIKE_RECEPTOR_SIGNALING_PATHWAY	KEGG_NOD_LIKE_RECEPTOR_SIGNALING_PATHWAY	60	0.693767135483523	2.16535604772028	4.39411010653124e-07	8.08516259601747e-06	5.64296245259801e-06	2481	tags=40%, list=12%, signal=35%	IL1B/CXCL1/IL6/NOD2/CARD6/CCL2/TNF/BIRC3/NLRP1/NLRC4/CCL11/NLRP3/PSTPIP1/MAPK1/RIPK2/TNFAIP3/MAPK10/CARD8/CXCL2/CASP5/CCL7/HSP90B1/TRIP6/CASP1
KEGG_SYSTEMIC_LUPUS_ERYTHEMATOSUS	KEGG_SYSTEMIC_LUPUS_ERYTHEMATOSUS	51	0.696247478168818	2.11901110660096	1.55152658343584e-06	2.59528083047449e-05	1.81135160937007e-05	3447	tags=57%, list=17%, signal=48%	FCGR3B/CD80/CD40/C1S/CD28/C3/FCGR2C/FCGR2B/FCGR1A/TNF/C2/IFNG/C1R/CD86/HLA-DQB1/HLA-DMA/HLA-DOA/HLA-DRA/HLA-DMB/HLA-DPB1/C1QA/ACTN1/IL10/C1QB/CTSG/HLA-DRB1/CD40LG/TRIM21/SSB
KEGG_INTESTINAL_IMMUNE_NETWORK_FOR_IGA_PRODUCTION	KEGG_INTESTINAL_IMMUNE_NETWORK_FOR_IGA_PRODUCTION	45	0.705764085488646	2.10805688258963	3.77052548544921e-06	5.33674376402042e-05	3.72472962935064e-05	3314	tags=60%, list=16%, signal=51%	CD80/IL6/CXCR4/CD40/CD28/ICOS/MADCAM1/AICDA/TNFSF13B/CD86/IL15RA/CXCL12/HLA-DQB1/HLA-DMA/HLA-DOA/TNFRSF17/HLA-DRA/HLA-DMB/ITGA4/HLA-DPB1/IL15/IL10/HLA-DRB1/ITGB7/CCR10/TNFSF13/CD40LG
KEGG_JAK_STAT_SIGNALING_PATHWAY	KEGG_JAK_STAT_SIGNALING_PATHWAY	148	0.530180271109787	1.86645910657855	3.55004644165242e-06	5.33674376402042e-05	3.72472962935064e-05	1808	tags=22%, list=9%, signal=21%	IL13RA2/CSF3R/IL24/IL11/IL6/IL21R/IL2RA/CSF2RB/IL26/IL7R/SOCS3/OSMR/CSF3/IFNG/AKT3/JAK2/PIK3CD/LIF/IFNAR2/STAT4/IL15RA/PIK3CG/PIK3R3/CSF2RA/IL10RA/IL2RB/IL12RB1/CLCF1/CCND2/STAT1/IL3RA/IL6ST/STAT5A
KEGG_NATURAL_KILLER_CELL_MEDIATED_CYTOTOXICITY	KEGG_NATURAL_KILLER_CELL_MEDIATED_CYTOTOXICITY	125	0.552586597583892	1.90758365271302	4.65843845843594e-06	6.12251911680152e-05	4.27315407465552e-05	2112	tags=26%, list=10%, signal=24%	FCGR3B/GZMB/ICAM1/LCP2/RAC2/ITGAL/ITGB2/TNFRSF10C/TNFRSF10B/MICB/TNF/SH2D1A/PRKCB/IFNG/ICAM2/VAV1/PIK3CD/LCK/IFNAR2/PIK3CG/PIK3R3/SHC4/FCER1G/CD48/MAPK1/FYN/ZAP70/CD247/HCST/FASLG/BID/PPP3CC/TYROBP
KEGG_METABOLISM_OF_XENOBIOTICS_BY_CYTOCHROME_P450	KEGG_METABOLISM_OF_XENOBIOTICS_BY_CYTOCHROME_P450	56	-0.606421	-2.13577	6.58688541764474e-06	8.07991277897755e-05	5.63929839265024e-05	3707	tags=41%, list=18%, signal=34%	GSTZ1/MGST1/ADH4/EPHX1/CYP3A4/CYP1B1/CYP3A43/CYP3A7/CYP2C8/GSTM4/GSTO2/ADH1A/DHDH/CYP2S1/UGT2B15/UGT2B17/UGT2B28/ADH6/UGT1A6/GSTA1/ADH1C/CYP2B6/UGT2A3
KEGG_RETINOL_METABOLISM	KEGG_RETINOL_METABOLISM	47	-0.638476	-2.16645	8.89671977204743e-06	0.000102312277378545	7.1407882380907e-05	3431	tags=43%, list=17%, signal=36%	ADH4/CYP2A6/CYP3A4/DGAT1/DHRS3/CYP3A43/CYP3A7/CYP2C8/RDH12/ADH1A/UGT2B15/UGT2B17/UGT2B28/ADH6/RETSAT/RDH5/UGT1A6/ADH1C/CYP2B6/UGT2A3
KEGG_GRAFT_VERSUS_HOST_DISEASE	KEGG_GRAFT_VERSUS_HOST_DISEASE	36	0.716316819356135	2.05360894251171	1.92319215522223e-05	0.000208157268565229	0.000145281388815549	3159	tags=53%, list=15%, signal=45%	IL1B/GZMB/CD80/IL6/CD28/TNF/IFNG/CD86/HLA-DQB1/HLA-DMA/HLA-DOA/HLA-DRA/HLA-DMB/FASLG/IL1A/HLA-DPB1/HLA-DRB1/HLA-G/PRF1
KEGG_STARCH_AND_SUCROSE_METABOLISM	KEGG_STARCH_AND_SUCROSE_METABOLISM	34	-0.67317	-2.16351	2.76302832450799e-05	0.00028244289539415	0.000197128336602324	2361	tags=38%, list=11%, signal=34%	PYGB/ENPP1/PGM1/UGP2/UGDH/ENPP3/TREH/UGT2B15/UGT2B17/UGT2B28/UGT1A6/GBA3/UGT2A3
KEGG_LEUKOCYTE_TRANSENDOTHELIAL_MIGRATION	KEGG_LEUKOCYTE_TRANSENDOTHELIAL_MIGRATION	112	0.53778993388562	1.8191501739586	3.65337362346239e-05	0.000353800393008989	0.000246931624411308	2247	tags=32%, list=11%, signal=29%	CLDN2/RHOH/MMP9/NCF2/THY1/ICAM1/CXCR4/RAC2/ITGAL/ITGB2/CDH5/ITK/CYBB/RAPGEF4/CLDN18/PRKCB/VAV1/CLDN1/PIK3CD/PIK3CG/PIK3R3/RASSF5/ESAM/CXCL12/MSN/NCF4/VCAM1/GNAI2/JAM2/CYBA/SIPA1/RAPGEF3/ITGA4/JAM3/MYL9/TXK
KEGG_T_CELL_RECEPTOR_SIGNALING_PATHWAY	KEGG_T_CELL_RECEPTOR_SIGNALING_PATHWAY	105	0.541124544195261	1.82037457130101	4.23806897925739e-05	0.000389902346091679	0.000272128639720737	3345	tags=37%, list=16%, signal=31%	LCP2/CD28/CTLA4/ICOS/PTPRC/ITK/RASGRP1/MAP3K8/TNF/IFNG/AKT3/VAV1/FOS/PIK3CD/LCK/CD3E/PIK3CG/PIK3R3/CD3G/MALT1/MAPK1/FYN/CD3D/PRKCQ/ZAP70/CD247/CD8A/CD4/PPP3CC/NFKBIE/GRB2/CD8B/PTPN6/CARD11/IL10/NFKBIA/PAK2/CD40LG/PIK3CA
KEGG_PENTOSE_AND_GLUCURONATE_INTERCONVERSIONS	KEGG_PENTOSE_AND_GLUCURONATE_INTERCONVERSIONS	15	-0.809991	-2.09699	5.35339117582026e-05	0.000469059036357585	0.000327375299974974	2314	tags=73%, list=11%, signal=65%	XYLB/UGP2/DCXR/UGDH/CRYL1/DHDH/UGT2B15/UGT2B17/UGT2B28/UGT1A6/UGT2A3
KEGG_DRUG_METABOLISM_CYTOCHROME_P450	KEGG_DRUG_METABOLISM_CYTOCHROME_P450	58	-0.572877	-2.04219	5.70562702658357e-05	0.000477197896768807	0.000333055740307749	2065	tags=29%, list=10%, signal=26%	CYP3A7/CYP2C8/CYP2D6/GSTM4/GSTO2/ADH1A/UGT2B15/UGT2B17/UGT2B28/ADH6/MAOA/UGT1A6/GSTA1/FMO4/ADH1C/CYP2B6/UGT2A3
KEGG_B_CELL_RECEPTOR_SIGNALING_PATHWAY	KEGG_B_CELL_RECEPTOR_SIGNALING_PATHWAY	74	0.588732044510996	1.8889296122421	7.81419462616279e-05	0.000625135570093023	0.000436307434504284	3361	tags=45%, list=16%, signal=38%	CR2/CD72/CD19/LILRB3/CD79A/RAC2/CD22/BTK/FCGR2B/PRKCB/AKT3/VAV1/FOS/PIK3CD/PIK3CG/PIK3R3/LYN/INPP5D/MALT1/MAPK1/IFITM1/RASGRP3/PPP3CC/NFKBIE/GRB2/PTPN6/PIK3AP1/CARD11/SYK/NFKBIA/PIK3CA/DAPP1/BLNK
KEGG_ASCORBATE_AND_ALDARATE_METABOLISM	KEGG_ASCORBATE_AND_ALDARATE_METABOLISM	13	-0.819084	-2.06904	8.50293008666965e-05	0.000651891306644673	0.00045498134674285	1367	tags=46%, list=7%, signal=43%	UGDH/UGT2B15/UGT2B17/UGT2B28/UGT1A6/UGT2A3
KEGG_ALLOGRAFT_REJECTION	KEGG_ALLOGRAFT_REJECTION	34	0.70632330721563	1.99123037534346	8.91565162570614e-05	0.000656191959651972	0.000457982946667852	3314	tags=59%, list=16%, signal=50%	GZMB/CD80/CD40/CD28/TNF/IFNG/CD86/HLA-DQB1/HLA-DMA/HLA-DOA/HLA-DRA/HLA-DMB/FASLG/HLA-DPB1/IL12B/IL10/HLA-DRB1/HLA-G/PRF1/CD40LG
KEGG_COMPLEMENT_AND_COAGULATION_CASCADES	KEGG_COMPLEMENT_AND_COAGULATION_CASCADES	67	0.592455949193105	1.88315502148719	9.36994592501702e-05	0.000663103865462743	0.0004628070456891	1177	tags=28%, list=6%, signal=27%	C4BPA/CR2/C4BPB/CFI/PLAU/F5/CD55/CFB/THBD/C1S/C5AR1/C3/TFPI/VWF/SERPING1/C2/C1R/PLAUR/CR1
KEGG_PROTEASOME	KEGG_PROTEASOME	42	0.659241625153432	1.94166813683575	0.000127489596949774	0.0008503210907441	0.000593473530153205	6073	tags=83%, list=29%, signal=59%	PSMA8/IFNG/PSMB9/PSME3/PSMB8/PSMD12/PSMB2/PSMB10/PSMC3/PSMD6/PSME4/PSMA3/PSME2/PSMD14/PSME1/PSMB6/POMP/PSMA1/PSMB5/PSMD4/PSMD8/PSMD13/PSMF1/PSMB1/PSMB3/PSMA5/PSMD1/PSMB4/PSMC4/PSMC6/PSMA4/PSMC1/PSMB7/PSMA6/PSMC5
KEGG_OLFACTORY_TRANSDUCTION	KEGG_OLFACTORY_TRANSDUCTION	110	-0.447779	-1.75866	0.000129396687721928	0.0008503210907441	0.000593473530153205	7187	tags=58%, list=35%, signal=38%	OR12D3/OR7A17/OR2F1/OR2B2/CNGA4/OR13C4/GNAL/OR51B2/OR5P2/OR1I1/OR6A2/OR2S2/CAMK2A/OR2W3/OR10H1/GUCA1B/OR7A10/OR7C2/OR2J3/OR2W1/OR14J1/PDC/OR51I2/OR1J4/OR7E24/OR4D2/OR8D2/OR2C1/OR5P3/OR2B3/OR2L2/OR52A1/CALML6/OR3A3/OR3A1/OR10C1/OR1A1/CALML3/OR10J1/OR1A2/OR8B8/OR51E2/OR7A5/OR5J2/OR1F1/OR8G1/OR2H1/OR10H2/PRKACB/OR8D1/OR1C1/OR51I1/OR51B5/CAMK2G/PRKACG/OR12D2/OR2F2/CLCA4/OR7D2/OR2A4/CAMK2D/CLCA1/CLCA2…
KEGG_TYPE_I_DIABETES_MELLITUS	KEGG_TYPE_I_DIABETES_MELLITUS	40	0.667310079732753	1.95857000685384	0.000145281201230025	0.00089886765871168	0.000627356146240418	3159	tags=52%, list=15%, signal=45%	IL1B/GZMB/CD80/CD28/LTA/TNF/IFNG/CD86/HLA-DQB1/HLA-DMA/HLA-DOA/HLA-DRA/HLA-DMB/FASLG/IL1A/HLA-DPB1/IL12B/HLA-DRB1/HLA-G/GAD1/PRF1
KEGG_VIRAL_MYOCARDITIS	KEGG_VIRAL_MYOCARDITIS	67	0.583305042362117	1.85406834226082	0.000146554509572557	0.00089886765871168	0.000627356146240418	3409	tags=40%, list=16%, signal=34%	CD80/ICAM1/CD55/CD40/RAC2/CD28/ITGAL/ITGB2/CAV1/CD86/MYH10/FYN/HLA-DQB1/HLA-DMA/HLA-DOA/HLA-DRA/SGCD/SGCB/HLA-DMB/BID/HLA-DPB1/HLA-DRB1/HLA-G/LAMA2/PRF1/CD40LG/ABL2
KEGG_PATHWAYS_IN_CANCER	KEGG_PATHWAYS_IN_CANCER	320	0.413854722775213	1.56332093612533	0.000249441732426998	0.0014805573795667	0.00103334096285547	2771	tags=22%, list=13%, signal=19%	CSF3R/HGF/WNT5A/MMP9/WNT2/MMP1/IL6/FZD10/NOS2/RAC2/VEGFC/PTGS2/PDGFRB/COL4A1/PRKCB/AKT3/TRAF1/FGF2/BIRC3/FOS/PIK3CD/LEF1/LAMC1/PIK3CG/PIK3R3/WNT2B/RARB/SPI1/RASSF5/CSF2RA/LAMC2/COL4A4/MAPK1/ETS1/PDGFRA/CDKN2A/LAMC3/NFKB2/LAMB2/IGF1R/COL4A2/MAPK10/ITGA2/STAT1/CSF1R/PGF/WNT10B/STAT5A/LAMA5/FASLG/FZD4/BID/HSP90B1/HIF1A/LAMA4/PML/STK4/E2F3/ITGAV/GRB2/NKX3-1/PIAS3/KIT/FGF11/MET/TCF7L1/TGFBR2/TRAF3/JAK1
KEGG_CYTOSOLIC_DNA_SENSING_PATHWAY	KEGG_CYTOSOLIC_DNA_SENSING_PATHWAY	51	0.613446084669623	1.86700721722488	0.000332574929541121	0.00191230584486145	0.0013346757040795	450	tags=14%, list=2%, signal=13%	IL1B/CXCL10/IL33/IL6/AIM2/CCL4/ZBP1
KEGG_FC_EPSILON_RI_SIGNALING_PATHWAY	KEGG_FC_EPSILON_RI_SIGNALING_PATHWAY	74	0.557661639107978	1.78924112173556	0.00042621742274335	0.0023764850237811	0.00165864515389756	1618	tags=27%, list=8%, signal=25%	PLA2G2D/LCP2/RAC2/BTK/TNF/PRKCB/AKT3/VAV1/PIK3CD/PIK3CG/PIK3R3/LYN/FCER1G/INPP5D/MAPK1/FYN/PLA2G2A/MS4A2/PLA2G3/MAPK10
KEGG_SMALL_CELL_LUNG_CANCER	KEGG_SMALL_CELL_LUNG_CANCER	84	0.538371855739048	1.76520606646649	0.000552811307645682	0.00299168472372957	0.00208801794219112	3088	tags=30%, list=15%, signal=25%	NOS2/PTGS2/COL4A1/AKT3/TRAF1/BIRC3/PIK3CD/LAMC1/PIK3CG/PIK3R3/RARB/LAMC2/COL4A4/LAMC3/LAMB2/COL4A2/ITGA2/LAMA5/LAMA4/E2F3/ITGAV/PIAS3/TRAF3/LAMA2/NFKBIA
KEGG_PORPHYRIN_AND_CHLOROPHYLL_METABOLISM	KEGG_PORPHYRIN_AND_CHLOROPHYLL_METABOLISM	27	-0.651971	-1.9678	0.000657569751053611	0.0034569381198247	0.00241273713168543	1326	tags=30%, list=6%, signal=28%	COX10/HCCS/ALAD/UGT2B15/UGT2B17/UGT2B28/UGT1A6/UGT2A3
KEGG_BUTANOATE_METABOLISM	KEGG_BUTANOATE_METABOLISM	32	-0.620393	-1.94252	0.000803167777804	0.00410507975322044	0.00286510142959322	4595	tags=59%, list=22%, signal=46%	ABAT/ECHS1/BDH2/PDHB/ACAT2/PDHA1/L2HGDH/ALDH7A1/ACSM1/HADHA/AKR1B10/HADH/HMGCL/EHHADH/BDH1/ACSM3/ALDH5A1/ACADS/HMGCS2
KEGG_AUTOIMMUNE_THYROID_DISEASE	KEGG_AUTOIMMUNE_THYROID_DISEASE	47	0.603343387346754	1.81771320981135	0.000876058919416162	0.00435661732898848	0.00304065969185695	3314	tags=43%, list=16%, signal=36%	GZMB/CD80/CD40/CD28/TSHR/CTLA4/CD86/HLA-DQB1/HLA-DMA/HLA-DOA/HLA-DRA/HLA-DMB/FASLG/HLA-DPB1/IL10/HLA-DRB1/HLA-G/PRF1/TG/CD40LG
KEGG_CITRATE_CYCLE_TCA_CYCLE	KEGG_CITRATE_CYCLE_TCA_CYCLE	30	-0.628733	-1.93347	0.000986103912074705	0.00477481894267752	0.00333253953665136	4448	tags=53%, list=21%, signal=42%	IDH1/SUCLA2/PDHB/SDHB/IDH3B/PDHA1/SDHD/ACO2/PC/SUCLG1/OGDH/OGDHL/FH/SUCLG2/PCK2/PCK1
KEGG_PROXIMAL_TUBULE_BICARBONATE_RECLAMATION	KEGG_PROXIMAL_TUBULE_BICARBONATE_RECLAMATION	23	-0.661463	-1.91202	0.00102459694866152	0.0048339958603518	0.00337384150436453	3492	tags=48%, list=17%, signal=40%	ATP1B4/GLUD2/GLS2/ATP1A2/ATP1A4/SLC25A10/PCK2/CA4/CA2/SLC4A4/PCK1
KEGG_APOPTOSIS	KEGG_APOPTOSIS	86	0.498289397105789	1.63270773592204	0.00199450000963108	0.00917470004430295	0.00640339476776293	2199	tags=23%, list=11%, signal=21%	IL1B/CSF2RB/TNFRSF10C/TNFRSF10B/TNF/AKT3/BIRC3/PIK3CD/IRAK3/PIK3CG/PIK3R3/IL1R1/PRKAR2B/IL1RAP/IL3RA/CFLAR/FASLG/BID/PPP3CC/CASP10
KEGG_PEROXISOME	KEGG_PEROXISOME	76	-0.456365	-1.68848	0.00226821784544099	0.0101793191112474	0.00710455910510401	2572	tags=37%, list=12%, signal=32%	PEX7/ECH1/CAT/NUDT19/MLYCD/FAR2/PEX26/SLC27A2/ABCD3/MPV17L/PEX19/PEX11G/CROT/FAR1/PECR/DECR2/HMGCL/EHHADH/ACOT8/CRAT/AMACR/PHYH/ACOX2/EPHX2/PEX11A/PXMP2/DAO/AGXT
KEGG_ASTHMA	KEGG_ASTHMA	27	0.660639599516477	1.80162738273605	0.00309129579100343	0.0135428196558245	0.00945208236848165	3314	tags=52%, list=16%, signal=44%	CD40/TNF/CCL11/FCER1G/HLA-DQB1/HLA-DMA/HLA-DOA/MS4A2/HLA-DRA/HLA-DMB/HLA-DPB1/IL10/HLA-DRB1/CD40LG
KEGG_PRION_DISEASES	KEGG_PRION_DISEASES	35	0.610452035682604	1.73249468960911	0.00495582721618019	0.0207243683585717	0.014464376085502	2991	tags=34%, list=14%, signal=29%	IL1B/PRNP/IL6/LAMC1/MAPK1/FYN/IL1A/C1QA/STIP1/HSPA5/C1QB/EGR1
KEGG_STEROID_HORMONE_BIOSYNTHESIS	KEGG_STEROID_HORMONE_BIOSYNTHESIS	43	-0.513164	-1.70484	0.0049119815021261	0.0207243683585717	0.014464376085502	1018	tags=35%, list=5%, signal=33%	CYP1B1/HSD17B8/CYP3A43/CYP3A7/SRD5A1/HSD17B3/HSD3B1/HSD17B2/UGT2B15/UGT2B17/UGT2B28/HSD11B2/UGT1A6/HSD3B2/UGT2A3
KEGG_MATURITY_ONSET_DIABETES_OF_THE_YOUNG	KEGG_MATURITY_ONSET_DIABETES_OF_THE_YOUNG	23	-0.621623	-1.79686	0.00512292558780947	0.0209470735145987	0.0146198110342165	2278	tags=65%, list=11%, signal=58%	PDX1/PAX4/INS/HES1/PKLR/HNF1A/FOXA2/HNF4G/FOXA3/PAX6/NKX2-2/HNF4A/NEUROD1/HNF1B/MNX1
KEGG_MAPK_SIGNALING_PATHWAY	KEGG_MAPK_SIGNALING_PATHWAY	259	0.375687139310706	1.39542900448475	0.0084125885273489	0.0336503541093956	0.0234859450877933	2854	tags=22%, list=14%, signal=19%	IL1B/PLA2G2D/BDNF/DUSP4/RAC2/RASGRP1/DUSP14/PDGFRB/MAP3K8/HSPA6/TNF/PRKCB/RASGRP2/AKT3/MEF2C/FGF2/FOS/MAP4K1/IL1R1/CDC25B/MAPK1/PDGFRA/DUSP10/PTPN7/NFKB2/MAP3K5/DUSP5/MAP3K12/CACNA2D3/PLA2G2A/PLA2G3/ARRB2/DUSP7/MAPK10/MAP4K4/RASGRP3/RASGRF2/DUSP2/FASLG/MAP3K3/PPP3CC/MAPKAPK2/FLNA/PLA2G4A/STK4/CD14/FLNC/GRB2/FGF11/IL1A/TGFBR2/STK3/RASGRF1/MRAS/DUSP1/PDGFB/MAPKAPK3
KEGG_TASTE_TRANSDUCTION	KEGG_TASTE_TRANSDUCTION	44	-0.495798	-1.66107	0.00909540053793069	0.0343023307615816	0.0239409860006462	4472	tags=43%, list=22%, signal=34%	TAS2R38/TAS2R9/SCNN1G/TAS2R3/KCNB1/GRM4/GNAT3/TAS2R8/PRKACB/TAS1R2/TAS2R14/TAS2R39/PRKACG/TRPM5/CACNA1A/SCNN1A/ADCY6/GNG13/SCNN1B
KEGG_ANTIGEN_PROCESSING_AND_PRESENTATION	KEGG_ANTIGEN_PROCESSING_AND_PRESENTATION	77	0.480569905370313	1.55530044868463	0.0091348598223777	0.0343023307615816	0.0239409860006462	4490	tags=43%, list=22%, signal=34%	CIITA/LTA/HSPA6/TAP2/HLA-DQB1/HLA-DMA/HLA-DOA/CD74/CD8A/HLA-DRA/CD4/CALR/TAP1/HLA-DMB/IFI30/RFX5/CD8B/PSME3/HLA-DPB1/CTSB/HSPA5/HLA-DRB1/TAPBP/HLA-G/CREB1/PSME2/HLA-F/HSP90AB1/HLA-B/PSME1/PDIA3/HLA-E/HSPA8
KEGG_FC_GAMMA_R_MEDIATED_PHAGOCYTOSIS	KEGG_FC_GAMMA_R_MEDIATED_PHAGOCYTOSIS	88	0.469841919100775	1.54179909481911	0.00901781486055546	0.0343023307615816	0.0239409860006462	1664	tags=25%, list=8%, signal=23%	SPHK1/ASAP1/RAC2/PTPRC/FCGR2C/FCGR2B/FCGR1A/PRKCB/AKT3/VAV1/AMPH/DNM3/WAS/PIK3CD/HCK/PIK3CG/PIK3R3/LYN/INPP5D/MAPK1/DNM1/WASF1
KEGG_PROTEIN_EXPORT	KEGG_PROTEIN_EXPORT	22	0.644725524721642	1.66065739920965	0.0104813054646929	0.03857120411007	0.0269204056145798	4700	tags=64%, list=23%, signal=49%	SPCS3/SPCS2/SEC11C/SEC61A1/HSPA5/SEC63/SRP19/SEC61B/SRP72/SRP54/SRPRB/SPCS1/SEC61A2/SRP68
KEGG_VALINE_LEUCINE_AND_ISOLEUCINE_DEGRADATION	KEGG_VALINE_LEUCINE_AND_ISOLEUCINE_DEGRADATION	43	-0.487558	-1.61977	0.0114765573093692	0.0414056185279201	0.0288986582403104	3089	tags=37%, list=15%, signal=32%	HADHB/ACAA1/ALDH7A1/ALDH6A1/HADHA/HIBCH/HADH/BCKDHB/AUH/ACADM/HMGCL/BCAT2/ACADSB/EHHADH/ACADS/HMGCS2
KEGG_DRUG_METABOLISM_OTHER_ENZYMES	KEGG_DRUG_METABOLISM_OTHER_ENZYMES	38	-0.519102	-1.68458	0.015036554454122	0.0532062696068934	0.0371348105952002	2600	tags=34%, list=13%, signal=30%	CYP2A6/CYP3A4/CYP3A43/NAT1/CYP3A7/TPMT/CES2/UGT2B15/UGT2B17/NAT2/UGT2B28/UGT1A6/UGT2A3
KEGG_VEGF_SIGNALING_PATHWAY	KEGG_VEGF_SIGNALING_PATHWAY	70	0.470098897201806	1.4957005254725	0.0202548363359221	0.0703186770907483	0.0490782528894239	2251	tags=24%, list=11%, signal=22%	PLA2G2D/SPHK1/RAC2/KDR/PTGS2/PRKCB/AKT3/SH2D2A/PIK3CD/PIK3CG/PIK3R3/MAPK1/PLA2G2A/PLA2G3/PPP3CC/MAPKAPK2/PLA2G4A
KEGG_GLYCOSAMINOGLYCAN_BIOSYNTHESIS_CHONDROITIN_SULFATE	KEGG_GLYCOSAMINOGLYCAN_BIOSYNTHESIS_CHONDROITIN_SULFATE	22	0.606008155811482	1.56093079820941	0.024345847050967	0.0829562195810728	0.0578985056572705	3429	tags=50%, list=17%, signal=42%	CHST15/CHST11/CSGALNACT2/CHSY3/CHSY1/CHST12/CHPF/DSE/CHST14/CSGALNACT1/UST
KEGG_PPAR_SIGNALING_PATHWAY	KEGG_PPAR_SIGNALING_PATHWAY	68	-0.408543	-1.48977	0.0254285589386714	0.0850700880857371	0.059373860105606	1558	tags=26%, list=8%, signal=25%	CYP8B1/SLC27A4/FABP3/SLC27A2/RXRG/CYP27A1/ACADM/FABP2/PCK2/EHHADH/CPT2/CPT1A/ACOX2/PPARG/PLIN1/AQP7/HMGCS2/PCK1
KEGG_TERPENOID_BACKBONE_BIOSYNTHESIS	KEGG_TERPENOID_BACKBONE_BIOSYNTHESIS	15	-0.61781	-1.59945	0.0303675264149809	0.0963383596613189	0.0672384432418816	2345	tags=40%, list=11%, signal=36%	MVK/ACAT2/DHDDS/PDSS1/HMGCR/HMGCS2
KEGG_GLYCINE_SERINE_AND_THREONINE_METABOLISM	KEGG_GLYCINE_SERINE_AND_THREONINE_METABOLISM	31	-0.498723	-1.54647	0.0298814059293489	0.0963383596613189	0.0672384432418816	3366	tags=35%, list=16%, signal=30%	PIPOX/AGXT2/GCAT/CBS/GLYCTK/CTH/AMT/CHDH/MAOA/DAO/AGXT
KEGG_PROPANOATE_METABOLISM	KEGG_PROPANOATE_METABOLISM	31	-0.497885	-1.54387	0.0302824926445001	0.0963383596613189	0.0672384432418816	5011	tags=48%, list=24%, signal=37%	LDHC/ABAT/ECHS1/SUCLA2/ACAT2/ALDH7A1/SUCLG1/MLYCD/ALDH6A1/HADHA/HIBCH/ACADM/SUCLG2/EHHADH/ACSS2
KEGG_GLYCEROLIPID_METABOLISM	KEGG_GLYCEROLIPID_METABOLISM	42	-0.442722	-1.45756	0.0338854456243983	0.105676643981174	0.0737560101012772	2767	tags=29%, list=13%, signal=25%	ALDH7A1/GPAM/DGKB/PNLIPRP1/GLYCTK/MGLL/DGKD/MBOAT1/CEL/MBOAT2/LIPC/PNLIPRP2
KEGG_EPITHELIAL_CELL_SIGNALING_IN_HELICOBACTER_PYLORI_INFECTION	KEGG_EPITHELIAL_CELL_SIGNALING_IN_HELICOBACTER_PYLORI_INFECTION	67	0.453401069607406	1.44116115660871	0.0368794326241135	0.113096926713948	0.0789349259674008	3255	tags=22%, list=16%, signal=19%	CXCR2/CXCL1/CXCR1/LYN/HBEGF/PTPRZ1/JAM2/MAPK10/JAM3/MET/ATP6V1C1/TCIRG1/ATP6V1E2/NFKBIA/ATP6V1F
KEGG_PYRUVATE_METABOLISM	KEGG_PYRUVATE_METABOLISM	39	-0.461305	-1.50002	0.0417458892223393	0.125922026506728	0.0878860825733459	3939	tags=51%, list=19%, signal=42%	DLD/ALDH9A1/ACYP1/ALDH1B1/HAGH/ACOT12/MDH1/LDHC/PDHB/ACAT2/ME2/PDHA1/ALDH7A1/PC/PKLR/PCK2/ME3/ACSS2/LDHD/PCK1
KEGG_FATTY_ACID_METABOLISM	KEGG_FATTY_ACID_METABOLISM	39	-0.459475	-1.49407	0.0430173268662527	0.127664324893395	0.0891021031864658	3431	tags=41%, list=17%, signal=34%	ADH4/ACSL5/HADHB/ACAA1/ALDH7A1/HADHA/HADH/ADH1A/ACADM/ACADSB/EHHADH/CPT2/CPT1A/ADH6/ACADS/ADH1C

## Sheet: UC-GSEA_result_TIMP1
ID	Description	setSize	enrichmentScore	NES	pvalue	p.adjust	qvalue	rank	leading_edge	core_enrichment
KEGG_CYTOKINE_CYTOKINE_RECEPTOR_INTERACTION	KEGG_CYTOKINE_CYTOKINE_RECEPTOR_INTERACTION	247	0.65941176170778	2.42332709398013	1e-10	6.13333333333333e-09	4.31578947368421e-09	1510	tags=34%, list=7%, signal=32%	CSF3R/CXCL6/CXCL11/CXCR2/IL1B/IL24/IL11/CXCR1/TNFRSF11B/HGF/IL6/CXCL1/IL21R/CXCL13/CXCL9/CXCL10/IL2RA/CCL18/PPBP/CCL22/CCL4/IL7R/CXCL3/CCR7/CD40/IL18RAP/CSF2RB/CXCR5/CSF3/TNFRSF10C/IL26/CXCR4/TNFSF11/LTA/CCL19/TNFRSF9/CCR1/CCR6/CSF2RA/TNF/TNFRSF10B/PLEKHO2/VEGFC/IL18R1/PDGFRB/IFNG/CXCL5/KDR/CD27/CCL2/PF4V1/OSMR/PF4/TNFRSF1B/CCL21/RELT/IFNAR2/TNFSF9/IL10RA/CXCR3/CCR5/TNFSF13B/PDGFRA/IL1RAP/TNFRSF1…
KEGG_HEMATOPOIETIC_CELL_LINEAGE	KEGG_HEMATOPOIETIC_CELL_LINEAGE	84	0.735184447091674	2.35146890821169	1e-10	6.13333333333333e-09	4.31578947368421e-09	2764	tags=52%, list=13%, signal=46%	CSF3R/IL1B/IL11/MME/IL6/IL2RA/CR2/CD19/MS4A1/IL7R/CD22/CSF3/CD37/ITGA5/CD1A/CD38/CD44/CSF2RA/TNF/CD55/FCGR1A/CD1C/CD3E/CD2/CD34/CD3G/IL1R1/CR1/IL3RA/CD1B/CD3D/CSF1R/CD5/CD4/CD14/CD7/CD33/ITGA2/GP1BA/HLA-DRA/CD1D/IL1A/ITGA4/CD8A
KEGG_CHEMOKINE_SIGNALING_PATHWAY	KEGG_CHEMOKINE_SIGNALING_PATHWAY	176	0.649390473721305	2.32381973134648	1e-10	6.13333333333333e-09	4.31578947368421e-09	2547	tags=42%, list=12%, signal=37%	CXCL6/CXCL11/CXCR2/CXCR1/CXCL1/CXCL13/FGR/CXCL9/CXCL10/CCL18/PPBP/CCL22/CCL4/CXCL3/CCR7/CXCR5/CXCR4/PREX1/RASGRP2/ELMO1/CCL19/CCR1/CCR6/RAC2/WAS/ITK/VAV1/PIK3CD/CXCL5/CCL2/PF4V1/PRKCB/HCK/AKT3/PF4/CCL21/CXCR3/CCR5/JAK2/GNAI2/PIK3CG/CXCL12/CX3CL1/GNG2/LYN/SHC4/CCR2/ADCY4/PIK3R3/CXCR6/CCL20/ARRB2/GNG7/ADCY1/GNB4/MAPK1/CCL7/GNG11/CCL11/GRB2/PLCB2/PLCB1/STAT1/GNGT2/TIAM1/CCL26/STAT5B/NFKBIA/CXCL2/CCR…
KEGG_LEISHMANIA_INFECTION	KEGG_LEISHMANIA_INFECTION	67	0.735556391516533	2.28835257983616	2.61409697063908e-10	1.20248460649398e-08	8.46141914180545e-09	2271	tags=46%, list=11%, signal=41%	FCGR3B/IL1B/NCF2/TLR2/PTGS2/FCGR2C/C3/ITGB2/NOS2/TNF/FCGR1A/IFNG/PRKCB/JAK2/NCF4/CR1/HLA-DQB1/IL12B/HLA-DOA/TLR4/FOS/HLA-DMA/MAPK1/CYBA/IL10/STAT1/FCGR2A/HLA-DMB/PTPN6/NFKBIA/HLA-DRA
KEGG_TOLL_LIKE_RECEPTOR_SIGNALING_PATHWAY	KEGG_TOLL_LIKE_RECEPTOR_SIGNALING_PATHWAY	97	0.660378366046485	2.16965930853108	2.88653336290613e-09	1.06224427754946e-07	7.47460218184113e-08	2330	tags=34%, list=11%, signal=30%	SPP1/CXCL11/IL1B/IL6/CD80/CXCL9/CXCL10/TLR2/CCL4/CD40/TLR1/CTSK/TNF/CD86/PIK3CD/MAP3K8/AKT3/IFNAR2/LY96/TLR8/PIK3CG/IL12B/PIK3R3/TLR4/IRF7/FOS/TLR6/MAPK1/CD14/STAT1/NFKBIA/MAPK10/TLR9
KEGG_ECM_RECEPTOR_INTERACTION	KEGG_ECM_RECEPTOR_INTERACTION	83	0.667355203493208	2.1323510978498	9.1417759773999e-09	2.80347796640264e-07	1.97269902670208e-07	2874	tags=45%, list=14%, signal=39%	SPP1/TNC/THBS2/COL5A3/ITGA5/CD44/VWF/COL6A2/COL6A6/COL4A4/COL4A1/LAMC1/SDC2/COL6A3/LAMC3/COL5A2/COL6A1/LAMB2/SV2A/ITGA8/LAMA5/COL4A2/COL1A2/COL5A1/SV2B/ITGA10/RELN/LAMC2/COL3A1/HSPG2/ITGB8/ITGA2/GP1BA/COL1A1/LAMA4/ITGA4/ITGB7
KEGG_FOCAL_ADHESION	KEGG_FOCAL_ADHESION	194	0.540496017162447	1.9488948320573	3.8040512069942e-08	9.99922031552761e-07	7.03606463850055e-07	3037	tags=35%, list=15%, signal=30%	SPP1/TNC/HGF/THBS2/COL5A3/ITGA5/VWF/RAC2/VEGFC/PDGFRB/VAV1/PARVB/PIK3CD/KDR/COL6A2/PRKCB/FYN/COL6A6/AKT3/COL4A4/COL4A1/LAMC1/COL6A3/PARVG/LAMC3/COL5A2/COL6A1/PDGFRA/CAV1/BIRC3/PIK3CG/LAMB2/ITGA8/SHC4/LAMA5/PGF/ZYX/PIK3R3/COL4A2/COL1A2/IGF1R/COL5A1/CCND2/CAV2/ITGA10/RELN/LAMC2/MAPK1/FLNA/COL3A1/ITGB8/ITGA2/FLNC/RASGRF1/GRB2/MYL9/MAPK10/COL1A1/LAMA4/TLN1/ACTN1/ITGA4/ITGB7/PDGFB/PIK3CA/PPP1R12A/ITGAV
KEGG_CELL_ADHESION_MOLECULES_CAMS	KEGG_CELL_ADHESION_MOLECULES_CAMS	126	0.589004355299344	2.02452754107014	5.9284117175953e-08	1.36353469504692e-06	9.59466633242397e-07	3037	tags=44%, list=15%, signal=38%	NRCAM/SELE/SELP/CDH3/SELL/CLDN2/CD80/CADM1/ICAM1/CD274/CD22/CD40/ICOS/ITGAL/CTLA4/CD28/MADCAM1/ITGB2/PTPRC/CDH5/SELPLG/CD86/ICAM2/CLDN18/SDC2/CD2/PTPRM/CD34/VCAN/ESAM/CDH2/ITGA8/HLA-DQB1/HLA-DOA/VCAM1/CLDN1/CNTNAP1/HLA-DMA/CD4/ITGB8/CD226/JAM3/CLDN14/HLA-DMB/JAM2/HLA-DRA/ICAM3/CLDN5/GLG1/NRXN3/ITGA4/CD8A/CD40LG/ITGB7/HLA-DPB1/ITGAV
KEGG_METABOLISM_OF_XENOBIOTICS_BY_CYTOCHROME_P450	KEGG_METABOLISM_OF_XENOBIOTICS_BY_CYTOCHROME_P450	56	-0.660571	-2.17098	4.43061244862427e-07	7.81118418028491e-06	5.49642822754602e-06	3090	tags=50%, list=15%, signal=43%	GSTT1/GSTZ1/MGST2/MGST3/CYP1A1/CYP2C8/CYP3A4/AKR1C3/CYP3A5/CYP3A43/CYP3A7/DHDH/CYP2C9/CYP2C18/ADH1A/GSTO2/GSTM4/CYP2S1/MGST1/UGT2B28/UGT2B15/UGT2B17/ADH6/UGT1A6/GSTA1/ADH1C/CYP2B6/UGT2A3
KEGG_SYSTEMIC_LUPUS_ERYTHEMATOSUS	KEGG_SYSTEMIC_LUPUS_ERYTHEMATOSUS	51	0.707171308271207	2.11992422370264	4.06848121350479e-07	7.81118418028491e-06	5.49642822754602e-06	3089	tags=53%, list=15%, signal=45%	FCGR3B/CD80/CD40/FCGR2C/CD28/C3/C1S/FCGR2B/TNF/FCGR1A/IFNG/CD86/C1R/C2/HLA-DQB1/HLA-DOA/HLA-DMA/IL10/FCGR2A/HLA-DMB/HLA-DRA/C1QA/ACTN1/CD40LG/HLA-DPB1/C1QB/CTSG
KEGG_JAK_STAT_SIGNALING_PATHWAY	KEGG_JAK_STAT_SIGNALING_PATHWAY	148	0.552424650843997	1.92857610564935	4.66972967299641e-07	7.81118418028491e-06	5.49642822754602e-06	2602	tags=29%, list=13%, signal=26%	IL13RA2/CSF3R/IL24/IL11/IL6/IL21R/IL2RA/IL7R/CSF2RB/CSF3/IL26/SOCS3/CSF2RA/IFNG/PIK3CD/STAT4/OSMR/AKT3/IFNAR2/IL10RA/JAK2/PIK3CG/STAT5A/IL3RA/IL2RB/CRLF2/CLCF1/IL12B/IL15RA/PIK3R3/IL12RB1/IL6ST/CCND2/LIF/IL10/GRB2/STAT1/PTPN6/STAT5B/IL22RA2/IRF9/IL20RB/PIAS3
KEGG_RETINOL_METABOLISM	KEGG_RETINOL_METABOLISM	47	-0.69705	-2.22198	1.59379029309477e-06	2.44381178274531e-05	1.71961584254962e-05	2798	tags=51%, list=13%, signal=44%	CYP1A1/CYP2C8/CYP3A4/RDH12/CYP3A5/CYP3A43/DGAT1/CYP3A7/DHRS3/PNPLA4/CYP2C9/ALDH1A1/CYP2C18/ADH1A/RDH5/UGT2B28/RETSAT/UGT2B15/UGT2B17/ADH6/UGT1A6/ADH1C/CYP2B6/UGT2A3
KEGG_PRIMARY_IMMUNODEFICIENCY	KEGG_PRIMARY_IMMUNODEFICIENCY	35	0.740304106228636	2.07687295084599	3.54846591439375e-06	4.6636980589175e-05	3.28166396594309e-05	3140	tags=60%, list=15%, signal=51%	CD19/IL7R/CD40/ICOS/BTK/CD79A/CIITA/PTPRC/ADA/CD3E/AICDA/LCK/ZAP70/TAP2/CD3D/CD4/TAP1/CD8A/CD40LG/RFX5/BLNK
KEGG_NATURAL_KILLER_CELL_MEDIATED_CYTOTOXICITY	KEGG_NATURAL_KILLER_CELL_MEDIATED_CYTOTOXICITY	125	0.553834109963097	1.90360135264521	3.30954792452788e-06	4.6636980589175e-05	3.28166396594309e-05	2309	tags=28%, list=11%, signal=25%	FCGR3B/GZMB/ICAM1/LCP2/ITGAL/TNFRSF10C/ITGB2/RAC2/TNF/TNFRSF10B/VAV1/IFNG/PIK3CD/PRKCB/MICB/FYN/ICAM2/SH2D1A/IFNAR2/LCK/ZAP70/PIK3CG/FCER1G/CD247/SHC4/PIK3R3/CD48/MAPK1/HCST/PPP3CC/GRB2/BID/PTPN6/FASLG/TYROBP
KEGG_DRUG_METABOLISM_CYTOCHROME_P450	KEGG_DRUG_METABOLISM_CYTOCHROME_P450	58	-0.62557	-2.07638	6.7382140726019e-06	8.08111690869561e-05	5.68636944948261e-05	3509	tags=50%, list=17%, signal=42%	CYP2A7/GSTT1/GSTZ1/MGST2/CYP2D6/MGST3/CYP2C8/CYP3A4/CYP3A5/CYP3A43/CYP3A7/FMO5/CYP2C9/CYP2C18/ADH1A/GSTO2/GSTM4/MGST1/UGT2B28/UGT2B15/MAOA/UGT2B17/ADH6/UGT1A6/GSTA1/FMO4/ADH1C/CYP2B6/UGT2A3
KEGG_NOD_LIKE_RECEPTOR_SIGNALING_PATHWAY	KEGG_NOD_LIKE_RECEPTOR_SIGNALING_PATHWAY	60	0.651176142298665	1.99492458800167	7.02705818147444e-06	8.08111690869561e-05	5.68636944948261e-05	3379	tags=47%, list=16%, signal=39%	IL1B/IL6/CXCL1/NOD2/TNF/CARD6/NLRP1/CCL2/NLRP3/NLRC4/PSTPIP1/BIRC3/TNFAIP3/RIPK2/MAPK1/CCL7/CCL11/HSP90B1/NFKBIA/MAPK10/CARD8/CXCL2/TRIP6/CARD9/NAIP/CASP5/NOD1/CASP1
KEGG_PENTOSE_AND_GLUCURONATE_INTERCONVERSIONS	KEGG_PENTOSE_AND_GLUCURONATE_INTERCONVERSIONS	15	-0.829554	-2.03597	1.59774232483411e-05	0.000172932110452633	0.000121685638361979	2327	tags=80%, list=11%, signal=71%	DCXR/XYLB/RPE/DHDH/UGDH/UGP2/CRYL1/UGT2B28/UGT2B15/UGT2B17/UGT1A6/UGT2A3
KEGG_GRAFT_VERSUS_HOST_DISEASE	KEGG_GRAFT_VERSUS_HOST_DISEASE	36	0.722915557091749	2.05100582330757	1.88481747426401e-05	0.000182680625664874	0.000128545291514757	2594	tags=42%, list=13%, signal=37%	IL1B/IL6/CD80/GZMB/CD28/TNF/IFNG/CD86/HLA-DQB1/HLA-DOA/HLA-DMA/HLA-DMB/FASLG/HLA-DRA/IL1A
KEGG_INTESTINAL_IMMUNE_NETWORK_FOR_IGA_PRODUCTION	KEGG_INTESTINAL_IMMUNE_NETWORK_FOR_IGA_PRODUCTION	45	0.686820801971161	2.01326572225265	1.88637602588729e-05	0.000182680625664874	0.000128545291514757	3547	tags=62%, list=17%, signal=52%	IL6/CD80/CD40/ICOS/CD28/MADCAM1/CXCR4/CD86/AICDA/TNFSF13B/CXCL12/HLA-DQB1/HLA-DOA/IL15RA/HLA-DMA/IL10/TNFRSF17/HLA-DMB/HLA-DRA/CCR10/ITGA4/CD40LG/ITGB7/HLA-DPB1/MAP3K14/IL15/HLA-DRB1/TNFRSF13B
KEGG_STARCH_AND_SUCROSE_METABOLISM	KEGG_STARCH_AND_SUCROSE_METABOLISM	34	-0.700899	-2.06454	2.82502948107639e-05	0.000259902712259028	0.000182883487459156	1623	tags=35%, list=8%, signal=33%	PGM1/TREH/UGDH/UGP2/ENPP3/UGT2B28/SI/UGT2B15/UGT2B17/UGT1A6/GBA3/UGT2A3
KEGG_ALLOGRAFT_REJECTION	KEGG_ALLOGRAFT_REJECTION	34	0.710682520169081	1.98064652980889	5.22517332205152e-05	0.000457824710122609	0.000322153543164079	3011	tags=50%, list=15%, signal=43%	CD80/GZMB/CD40/CD28/TNF/IFNG/CD86/HLA-DQB1/IL12B/HLA-DOA/HLA-DMA/IL10/HLA-DMB/FASLG/HLA-DRA/CD40LG/HLA-DPB1
KEGG_PEROXISOME	KEGG_PEROXISOME	76	-0.543108	-1.90505	5.96610883378755e-05	0.000498983647916777	0.000351115495959746	2280	tags=42%, list=11%, signal=38%	ECH1/MLYCD/IDH1/NUDT19/PEX13/ACSL5/PEX11G/PEX7/MPV17L/PEX26/FAR1/SCP2/CRAT/ABCD3/PEX19/HMGCL/DECR2/ACOT8/CAT/FAR2/CROT/PECR/SLC27A2/AMACR/EHHADH/PHYH/ACOX2/PEX11A/PXMP2/DAO/EPHX2/AGXT
KEGG_COMPLEMENT_AND_COAGULATION_CASCADES	KEGG_COMPLEMENT_AND_COAGULATION_CASCADES	67	0.604179779464732	1.87963339448718	7.48806407046699e-05	0.000599045125637359	0.000421524888177318	1257	tags=30%, list=6%, signal=28%	PLAU/F5/CR2/C5AR1/THBD/C4BPB/C4BPA/C3/C1S/CFB/VWF/CFI/CD55/SERPING1/TFPI/PLAUR/C1R/C2/CR1/C3AR1
KEGG_BUTANOATE_METABOLISM	KEGG_BUTANOATE_METABOLISM	32	-0.680743	-1.98054	8.70141893923342e-05	0.000617944320879748	0.000434823520985177	3865	tags=62%, list=19%, signal=51%	AACS/ECHS1/ALDH2/ALDH3A2/PDHA1/PDHB/L2HGDH/ACAT2/ALDH7A1/HADHA/ACSM1/HMGCL/BDH1/HADH/AKR1B10/ALDH5A1/EHHADH/ACADS/ACSM3/HMGCS2
KEGG_B_CELL_RECEPTOR_SIGNALING_PATHWAY	KEGG_B_CELL_RECEPTOR_SIGNALING_PATHWAY	74	0.59225327110322	1.86523027557528	8.7318219254747e-05	0.000617944320879748	0.000434823520985177	3140	tags=46%, list=15%, signal=39%	CD72/CR2/CD19/LILRB3/CD22/BTK/CD79A/FCGR2B/RAC2/VAV1/PIK3CD/PRKCB/AKT3/INPP5D/PIK3CG/LYN/PIK3R3/MALT1/RASGRP3/CARD11/FOS/MAPK1/NFKBIE/PPP3CC/GRB2/IFITM1/PTPN6/PIK3AP1/NFKBIA/SYK/PIK3CA/NFATC4/DAPP1/BLNK
KEGG_T_CELL_RECEPTOR_SIGNALING_PATHWAY	KEGG_T_CELL_RECEPTOR_SIGNALING_PATHWAY	105	0.533565026264684	1.77714015840521	8.63032422927174e-05	0.000617944320879748	0.000434823520985177	3155	tags=38%, list=15%, signal=32%	LCP2/ICOS/CTLA4/CD28/PTPRC/TNF/ITK/VAV1/IFNG/PIK3CD/RASGRP1/CD3E/MAP3K8/FYN/AKT3/LCK/ZAP70/CD3G/PRKCQ/PIK3CG/CD247/PIK3R3/MALT1/CD3D/CARD11/FOS/MAPK1/CD4/IL10/NFKBIE/PPP3CC/GRB2/PTPN6/NFKBIA/CD8A/CD40LG/PIK3CA/NFATC4/MAP3K14/PAK3
KEGG_CITRATE_CYCLE_TCA_CYCLE	KEGG_CITRATE_CYCLE_TCA_CYCLE	30	-0.692697	-1.98233	0.00011035780133006	0.000752067979434482	0.000529201152576895	4670	tags=70%, list=23%, signal=54%	MDH2/IDH3B/IDH3A/DLAT/PC/PDHA1/PDHB/MDH1/DLD/OGDHL/ACO2/OGDH/IDH1/SUCLA2/SUCLG1/SDHB/SDHD/PCK2/SUCLG2/FH/PCK1
KEGG_PATHWAYS_IN_CANCER	KEGG_PATHWAYS_IN_CANCER	320	0.411268101633949	1.53902787419136	0.000193942586218276	0.00127447985229152	0.000896802184392778	3093	tags=24%, list=15%, signal=21%	CSF3R/WNT2/MMP9/HGF/IL6/WNT5A/MMP1/PTGS2/FZD10/TRAF1/NOS2/RAC2/CSF2RA/VEGFC/PDGFRB/PIK3CD/PRKCB/AKT3/FGF2/COL4A4/COL4A1/LAMC1/SPI1/NFKB2/LEF1/LAMC3/WNT10B/RARB/PDGFRA/BIRC3/PIK3CG/LAMB2/STAT5A/LAMA5/PGF/ETS1/PIK3R3/COL4A2/RASSF5/CSF1R/IGF1R/WNT2B/FOS/LAMC2/PML/MAPK1/STK4/CDKN2A/ITGA2/GRB2/BID/FGF11/STAT1/HSP90B1/STAT5B/FASLG/TCF7L1/NFKBIA/MAPK10/FZD4/NKX3-1/WNT5B/HIF1A/LAMA4/PIAS3/E2F3/RALGDS/TPR…
KEGG_LEUKOCYTE_TRANSENDOTHELIAL_MIGRATION	KEGG_LEUKOCYTE_TRANSENDOTHELIAL_MIGRATION	112	0.513111891722698	1.72506334857618	0.000324449345063356	0.00205857515488474	0.00144853972569121	2260	tags=32%, list=11%, signal=29%	MMP9/CLDN2/RHOH/NCF2/ICAM1/THY1/ITGAL/CXCR4/ITGB2/CYBB/CDH5/RAC2/RAPGEF4/ITK/VAV1/PIK3CD/PRKCB/CLDN18/NCF4/SIPA1/GNAI2/MSN/PIK3CG/ESAM/CXCL12/VCAM1/PIK3R3/RASSF5/RAPGEF3/CLDN1/CYBA/TXK/JAM3/CLDN14/MYL9/JAM2
KEGG_VIRAL_MYOCARDITIS	KEGG_VIRAL_MYOCARDITIS	67	0.578938171298169	1.80110549393005	0.0003689987291634	0.00226319220553552	0.00159252083112625	3168	tags=36%, list=15%, signal=30%	CD80/ICAM1/CD40/ITGAL/CD28/ITGB2/RAC2/CD55/CD86/FYN/MYH10/CAV1/HLA-DQB1/HLA-DOA/HLA-DMA/BID/ABL2/HLA-DMB/HLA-DRA/SGCB/SGCD/CD40LG/HLA-DPB1/EIF4G1
KEGG_TYPE_I_DIABETES_MELLITUS	KEGG_TYPE_I_DIABETES_MELLITUS	40	0.64720180615805	1.85121170635761	0.000648898091999809	0.00385152415896661	0.00271016860156117	3395	tags=48%, list=16%, signal=40%	IL1B/CD80/GZMB/CD28/LTA/TNF/IFNG/CD86/HLA-DQB1/IL12B/HLA-DOA/HLA-DMA/HLA-DMB/FASLG/HLA-DRA/IL1A/HLA-DPB1/GAD1/HLA-DRB1
KEGG_CYTOSOLIC_DNA_SENSING_PATHWAY	KEGG_CYTOSOLIC_DNA_SENSING_PATHWAY	51	0.587974239300754	1.76260096843292	0.000715176973004252	0.00411226759477445	0.00289364367366852	3379	tags=27%, list=16%, signal=23%	IL1B/IL6/CXCL10/IL33/AIM2/CCL4/ZBP1/IRF7/POLR3G/NFKBIA/DDX58/IKBKE/POLR3D/CASP1
KEGG_DRUG_METABOLISM_OTHER_ENZYMES	KEGG_DRUG_METABOLISM_OTHER_ENZYMES	38	-0.611616	-1.85629	0.000741662170924264	0.00413532846818378	0.00290987071845884	2732	tags=37%, list=13%, signal=32%	UCK2/CYP3A4/CYP3A5/CYP3A43/CYP3A7/TPMT/NAT1/CES2/UGT2B28/UGT2B15/UGT2B17/NAT2/UGT1A6/UGT2A3
KEGG_PORPHYRIN_AND_CHLOROPHYLL_METABOLISM	KEGG_PORPHYRIN_AND_CHLOROPHYLL_METABOLISM	27	-0.654605	-1.82906	0.00095030896219091	0.00505451376097601	0.00355666586155634	1284	tags=30%, list=6%, signal=28%	COX10/ALAD/HCCS/UGT2B28/UGT2B15/UGT2B17/UGT1A6/UGT2A3
KEGG_AUTOIMMUNE_THYROID_DISEASE	KEGG_AUTOIMMUNE_THYROID_DISEASE	47	0.611168759183938	1.80089567233205	0.000990149451739991	0.00505451376097601	0.00355666586155634	3395	tags=40%, list=16%, signal=34%	CD80/GZMB/CD40/TSHR/CTLA4/CD28/CD86/HLA-DQB1/HLA-DOA/HLA-DMA/IL10/HLA-DMB/FASLG/HLA-DRA/TG/CD40LG/HLA-DPB1/TPO/HLA-DRB1
KEGG_STEROID_HORMONE_BIOSYNTHESIS	KEGG_STEROID_HORMONE_BIOSYNTHESIS	43	-0.572658	-1.78563	0.00100258842811678	0.00505451376097601	0.00355666586155634	2494	tags=40%, list=12%, signal=35%	CYP3A4/AKR1C3/CYP3A5/CYP3A43/HSD17B6/CYP3A7/HSD17B3/SRD5A1/HSD3B1/UGT2B28/HSD17B2/HSD11B2/UGT2B15/UGT2B17/UGT1A6/HSD3B2/UGT2A3
KEGG_SMALL_CELL_LUNG_CANCER	KEGG_SMALL_CELL_LUNG_CANCER	84	0.527259031626393	1.68642471198614	0.00101639678889191	0.00505451376097601	0.00355666586155634	3037	tags=30%, list=15%, signal=26%	PTGS2/TRAF1/NOS2/PIK3CD/AKT3/COL4A4/COL4A1/LAMC1/LAMC3/RARB/BIRC3/PIK3CG/LAMB2/LAMA5/PIK3R3/COL4A2/LAMC2/ITGA2/NFKBIA/LAMA4/PIAS3/E2F3/TRAF3/PIK3CA/ITGAV
KEGG_PYRUVATE_METABOLISM	KEGG_PYRUVATE_METABOLISM	39	-0.584222	-1.78451	0.00110666394508238	0.00535858331303047	0.00377062784612556	3661	tags=46%, list=18%, signal=38%	ALDH2/LDHC/ALDH3A2/PC/PDHA1/PDHB/ACYP1/MDH1/PKLR/DLD/ACAT2/ALDH7A1/ME2/ME3/PCK2/ACSS2/LDHD/PCK1
KEGG_ASCORBATE_AND_ALDARATE_METABOLISM	KEGG_ASCORBATE_AND_ALDARATE_METABOLISM	13	-0.795714	-1.89021	0.00125658777811443	0.00592851669674499	0.00417166792734344	1431	tags=69%, list=7%, signal=64%	ALDH2/ALDH3A2/ALDH7A1/UGDH/UGT2B28/UGT2B15/UGT2B17/UGT1A6/UGT2A3
KEGG_PROXIMAL_TUBULE_BICARBONATE_RECLAMATION	KEGG_PROXIMAL_TUBULE_BICARBONATE_RECLAMATION	23	-0.680286	-1.84419	0.00143250788735531	0.00658953628183443	0.00463680184591324	3997	tags=52%, list=19%, signal=42%	GLUD1/GLUD2/ATP1A1/GLS2/MDH1/ATP1A2/SLC25A10/PCK2/CA4/CA2/SLC4A4/PCK1
KEGG_ASTHMA	KEGG_ASTHMA	27	0.665212951067258	1.75095907080091	0.00166220748441328	0.00745966285687911	0.00524907626656825	3395	tags=52%, list=16%, signal=43%	CD40/TNF/FCER1G/HLA-DQB1/HLA-DOA/HLA-DMA/IL10/CCL11/HLA-DMB/HLA-DRA/MS4A2/CD40LG/HLA-DPB1/HLA-DRB1
KEGG_TERPENOID_BACKBONE_BIOSYNTHESIS	KEGG_TERPENOID_BACKBONE_BIOSYNTHESIS	15	-0.726914	-1.78406	0.002197499292732	0.00940325278750438	0.00661670533674508	2627	tags=40%, list=13%, signal=35%	ACAT2/DHDDS/PDSS2/PDSS1/HMGCR/HMGCS2
KEGG_OXIDATIVE_PHOSPHORYLATION	KEGG_OXIDATIVE_PHOSPHORYLATION	99	-0.431356	-1.58733	0.00219741759005843	0.00940325278750438	0.00661670533674508	7474	tags=69%, list=36%, signal=44%	COX6B1/NDUFB8/COX7C/NDUFS6/NDUFC2/ATP6V0D1/NDUFA2/UQCR11/ATP6V1D/NDUFS4/ATP4A/COX8A/COX7B/COX6A2/NDUFA10/SDHC/ATP6V1H/NDUFB4/SDHA/COX6A1/NDUFB9/ATP6V0A1/NDUFAB1/COX7A2L/NDUFB1/COX7A2/NDUFV1/NDUFA1/NDUFB3/ATP6V0A2/ATP6V0E2/NDUFA9/PPA2/NDUFS2/COX4I1/UQCRQ/COX5A/COX6C/NDUFB7/ATP6V1G3/NDUFS3/LHPP/UQCR10/NDUFB5/NDUFC1/NDUFB2/NDUFA3/NDUFA8/NDUFB10/NDUFS7/UQCRFS1/COX11/COX15/NDUFB6/UQCRC1/UQCRC2/ATP6V1C…
KEGG_OLFACTORY_TRANSDUCTION	KEGG_OLFACTORY_TRANSDUCTION	110	-0.418058	-1.56559	0.0024197575732431	0.0101189862153803	0.00712033927054789	7512	tags=58%, list=36%, signal=37%	OR10C1/OR7A17/OR5K1/OR51I2/OR2L13/OR2B6/OR1E1/CNGB1/OR51B2/GNAL/OR2M4/CNGA4/OR3A1/OR12D3/OR10J1/OR1G1/OR2W3/OR7E24/OR5I1/OR8D2/OR51B4/OR2J3/OR2S2/GUCA1C/OR52A1/PDC/OR51E2/OR5P3/OR2L2/OR2C1/GUCA1B/OR10H2/OR1A2/OR4D2/OR2B2/OR2B3/OR12D2/OR8D1/CALML3/OR7A5/OR1I1/OR3A3/OR7A10/OR51I1/OR1F1/OR14J1/OR1A1/OR8B8/OR51B5/OR1C1/OR2W1/OR8G1/OR5J2/OR2F2/PRKACB/PRKACG/CAMK2G/OR7D2/CLCA4/OR2A4/CLCA1/CAMK2D/CLCA2/…
KEGG_VALINE_LEUCINE_AND_ISOLEUCINE_DEGRADATION	KEGG_VALINE_LEUCINE_AND_ISOLEUCINE_DEGRADATION	43	-0.537472	-1.67591	0.00362374205056515	0.0148170786067553	0.0104262051981173	4040	tags=56%, list=19%, signal=45%	ACAD8/ECHS1/ALDH2/ALDH6A1/ALDH3A2/ACAA1/DLD/ACAT2/DBT/HADHB/ALDH7A1/HIBADH/HADHA/BCAT2/HIBCH/HMGCL/HADH/AUH/ACADSB/ACADM/EHHADH/ACADS/BCKDHB/HMGCS2
KEGG_PROPANOATE_METABOLISM	KEGG_PROPANOATE_METABOLISM	31	-0.576331	-1.66879	0.00491738544033021	0.019484205682699	0.0137102820307321	3865	tags=52%, list=19%, signal=42%	ECHS1/ALDH2/ALDH6A1/LDHC/ALDH3A2/ACAT2/ALDH7A1/MLYCD/SUCLA2/SUCLG1/HADHA/HIBCH/SUCLG2/ACADM/ACSS2/EHHADH
KEGG_FC_EPSILON_RI_SIGNALING_PATHWAY	KEGG_FC_EPSILON_RI_SIGNALING_PATHWAY	74	0.50819191842588	1.60048917971351	0.00497694384286333	0.019484205682699	0.0137102820307321	2627	tags=30%, list=13%, signal=26%	PLA2G2D/LCP2/BTK/RAC2/TNF/VAV1/PIK3CD/PRKCB/FYN/AKT3/INPP5D/PIK3CG/FCER1G/LYN/PIK3R3/MAPK1/PLA2G3/GRB2/MAPK10/MS4A2/SYK/PLA2G2A
KEGG_PROTEASOME	KEGG_PROTEASOME	42	0.572746324845786	1.64705567373229	0.00508624372186914	0.0194972676004984	0.013719473197147	7167	tags=76%, list=35%, signal=50%	PSMA8/IFNG/PSMB9/PSMB2/PSME3/PSME4/PSMD6/PSMC3/PSMB10/PSMD12/PSMB8/PSME2/PSMD4/PSMB6/PSMD14/PSMD13/PSMA3/PSMC5/PSMC1/PSME1/PSMB3/POMP/PSMD8/PSMB1/PSMC4/PSMD2/PSMB5/PSMF1/PSMA4/PSMA1/PSMA6/PSMB7
KEGG_FATTY_ACID_METABOLISM	KEGG_FATTY_ACID_METABOLISM	39	-0.537392	-1.64147	0.00524516264088437	0.0196961209371984	0.0138593985999737	3946	tags=54%, list=19%, signal=44%	ACSL3/ADH4/ECHS1/ALDH2/ALDH3A2/ACAA1/ACAT2/HADHB/ALDH7A1/HADHA/ACSL5/ADH1A/HADH/CPT2/ACADSB/ACADM/CPT1A/EHHADH/ACADS/ADH6/ADH1C
KEGG_PPAR_SIGNALING_PATHWAY	KEGG_PPAR_SIGNALING_PATHWAY	68	-0.460446	-1.5762	0.00548083190531354	0.0201694614115538	0.0141924699863909	2640	tags=34%, list=13%, signal=30%	FABP5/PPARA/FABP3/SLC27A4/CYP27A1/FABP1/ACSL5/RXRG/FABP4/SCP2/PCK2/CPT2/SLC27A2/FABP2/ACADM/CPT1A/EHHADH/ACOX2/PLIN1/PPARG/AQP7/HMGCS2/PCK1
KEGG_MATURITY_ONSET_DIABETES_OF_THE_YOUNG	KEGG_MATURITY_ONSET_DIABETES_OF_THE_YOUNG	23	-0.622135	-1.68655	0.00707268857485912	0.0255171509367466	0.017955432295308	2714	tags=48%, list=13%, signal=42%	PKLR/HNF1A/PAX6/HNF4A/HNF4G/FOXA2/NKX2-2/FOXA3/NEUROD1/HNF1B/MNX1
KEGG_GLYCINE_SERINE_AND_THREONINE_METABOLISM	KEGG_GLYCINE_SERINE_AND_THREONINE_METABOLISM	31	-0.549128	-1.59003	0.00846137122357618	0.0299402366372695	0.0210677866497949	2753	tags=29%, list=13%, signal=25%	CBS/DLD/GLYCTK/CTH/AMT/CHDH/MAOA/DAO/AGXT
KEGG_PRION_DISEASES	KEGG_PRION_DISEASES	35	0.577693889950916	1.62068101988551	0.0110956644861249	0.0385207974612637	0.027105595467594	3224	tags=34%, list=16%, signal=29%	IL1B/IL6/FYN/PRNP/LAMC1/MAPK1/EGR1/IL1A/C1QA/STIP1/C1QB/HSPA5
KEGG_MAPK_SIGNALING_PATHWAY	KEGG_MAPK_SIGNALING_PATHWAY	259	0.369936948118884	1.36411040199391	0.0117468631159447	0.0400263483950708	0.0281649934358908	2065	tags=19%, list=10%, signal=17%	IL1B/PLA2G2D/DUSP4/HSPA6/RASGRP2/BDNF/DUSP14/RAC2/TNF/MAP4K1/PDGFRB/RASGRP1/MEF2C/PRKCB/MAP3K8/AKT3/FGF2/NFKB2/PDGFRA/IL1R1/CDC25B/MAP3K12/MAP3K5/PTPN7/MAP4K4/RASGRP3/DUSP5/ARRB2/FOS/DUSP10/DUSP2/MAPK1/FLNA/CD14/STK4/RASGRF2/CACNA2D3/DUSP7/MAP3K3/MAPKAPK2/PPP3CC/PLA2G3/FLNC/MRAS/RASGRF1/GADD45B/GRB2/FGF11
KEGG_ANTIGEN_PROCESSING_AND_PRESENTATION	KEGG_ANTIGEN_PROCESSING_AND_PRESENTATION	77	0.458641514130705	1.45295449465967	0.0148713346088579	0.0497513739641792	0.0350081178352062	4391	tags=36%, list=21%, signal=29%	HSPA6/CIITA/LTA/HLA-DQB1/TAP2/HLA-DOA/HLA-DMA/CD74/CD4/IFI30/HLA-DMB/TAP1/HLA-DRA/TAPBP/CD8A/CTSB/HLA-DPB1/RFX5/PSME3/CREB1/HSPA5/HLA-DRB1/HSP90AB1/CD8B/HLA-G/RFXANK/PSME2/CALR
KEGG_GLYCOLYSIS_GLUCONEOGENESIS	KEGG_GLYCOLYSIS_GLUCONEOGENESIS	59	-0.446365	-1.48415	0.0172344992802877	0.0566276404923738	0.0398466806668305	4203	tags=36%, list=20%, signal=28%	ALDH3A1/DLAT/PFKL/ADH4/ALDH2/LDHC/ALDH3A2/PDHA1/PDHB/FBP1/PKLR/DLD/ALDH7A1/PGM1/GALM/ADH1A/PCK2/ACSS2/ADH6/ADH1C/PCK1
KEGG_GLYCOSAMINOGLYCAN_BIOSYNTHESIS_CHONDROITIN_SULFATE	KEGG_GLYCOSAMINOGLYCAN_BIOSYNTHESIS_CHONDROITIN_SULFATE	22	0.628383524622157	1.59255061490183	0.0175932542119473	0.0567922592104966	0.0399625164925119	4286	tags=64%, list=21%, signal=51%	CHST15/CHST11/CHSY3/CSGALNACT2/CHST12/CHSY1/CSGALNACT1/CHPF/UST/CHST14/CHPF2/B3GAT3/B3GALT6/DSE
KEGG_APOPTOSIS	KEGG_APOPTOSIS	86	0.45452592770099	1.46237135698068	0.0198525701850906	0.0629805674837358	0.0443169897053747	3285	tags=30%, list=16%, signal=26%	IL1B/CSF2RB/TNFRSF10C/TNF/TNFRSF10B/PIK3CD/IRAK3/AKT3/IL1RAP/BIRC3/PIK3CG/IL1R1/IL3RA/PIK3R3/PRKAR2B/CFLAR/PPP3CC/BID/FASLG/NFKBIA/IL1A/PIK3CA/MAP3K14/ATM/CASP10/IRAK2
KEGG_GLYCOSPHINGOLIPID_BIOSYNTHESIS_LACTO_AND_NEOLACTO_SERIES	KEGG_GLYCOSPHINGOLIPID_BIOSYNTHESIS_LACTO_AND_NEOLACTO_SERIES	25	-0.555325	-1.52248	0.0293173584840982	0.0914304061198994	0.0643360409196088	2626	tags=44%, list=13%, signal=38%	GCNT2/FUT3/B3GALT5/B3GNT3/B3GNT5/ABO/FUT6/B3GNT2/B4GALT4/B3GALT2/B3GALT1
KEGG_GLYCOSPHINGOLIPID_BIOSYNTHESIS_GLOBO_SERIES	KEGG_GLYCOSPHINGOLIPID_BIOSYNTHESIS_GLOBO_SERIES	14	0.679225049116147	1.56255	0.0369613753860866	0.113348217850666	0.0797587574120816	2835	tags=50%, list=14%, signal=43%	ST8SIA1/ST3GAL1/FUT1/GBGT1/GLA/ST3GAL2/A4GALT
KEGG_FC_GAMMA_R_MEDIATED_PHAGOCYTOSIS	KEGG_FC_GAMMA_R_MEDIATED_PHAGOCYTOSIS	88	0.431365190847831	1.39387627148126	0.0425844346549192	0.128451409450904	0.0903862892589312	2201	tags=27%, list=11%, signal=24%	SPHK1/FCGR2C/PTPRC/ASAP1/FCGR2B/RAC2/WAS/VAV1/FCGR1A/PIK3CD/PRKCB/HCK/AKT3/DNM1/INPP5D/PIK3CG/LYN/AMPH/PIK3R3/MAPK1/WASF1/FCGR2A/DNM3/ARPC1B
