# Supplementary material for: Identification of potential diagnostic markers and molecular mechanisms of asthma and ulcerative colitis based on bioinformatics and machine learning
Source: Front Mol Biosci. 2025 May 15;12:1554304. doi: 10.3389/fmolb.2025.1554304 (PMC12119298; doi:10.3389/fmolb.2025.1554304)
Supplement: Supplementary file 2 [file DataSheet2.zip › Supplementary Material 2/Table S6.xls]

## Sheet: asthma-gene_correlation_results
spec	env	r	p	pd	rd
NOS2	B cells naive	0.149301064745929	0.123028636066878	Not	< 0.2
TCN1	B cells naive	0.0904032528206407	0.352126198252792	Not	< 0.2
CHI3L1	B cells naive	0.104428146787967	0.282121897503204	Not	< 0.2
TIMP1	B cells naive	0.141563773482704	0.143898621732594	Not	< 0.2
NOS2	B cells memory	0.248735563481702	0.00943741483299504	negative correlation	0.2 - 0.4
TCN1	B cells memory	0.34448242185238	0.000261516345458594	negative correlation	0.2 - 0.4
CHI3L1	B cells memory	0.100193618776972	0.3022007693408	Not	< 0.2
TIMP1	B cells memory	0.321457125250213	0.000693053435963366	negative correlation	0.2 - 0.4
NOS2	Plasma cells	0.0602665599664657	0.534959130924076	Not	< 0.2
TCN1	Plasma cells	0.0982308725599474	0.311305140398757	Not	< 0.2
CHI3L1	Plasma cells	0.265893090209304	0.00554186482870979	negative correlation	0.2 - 0.4
TIMP1	Plasma cells	0.267503120028199	0.00525445799935318	positive correlation	0.2 - 0.4
NOS2	T cells CD8	0.128012798887657	0.186732490657963	Not	< 0.2
TCN1	T cells CD8	0.172385600679617	0.0744206419143602	Not	< 0.2
CHI3L1	T cells CD8	0.0132890951816689	0.891423386035109	Not	< 0.2
TIMP1	T cells CD8	0.213365956833431	0.0266121673670655	positive correlation	0.2 - 0.4
NOS2	T cells CD4 naive	0.0743366928336818	0.444510352741353	Not	< 0.2
TCN1	T cells CD4 naive	0.240593414503944	0.0121353461079577	negative correlation	0.2 - 0.4
CHI3L1	T cells CD4 naive	0.0276047908974073	0.776722076578179	Not	< 0.2
TIMP1	T cells CD4 naive	0.24559105911191	0.0104094588875413	negative correlation	0.2 - 0.4
NOS2	T cells CD4 memory resting	0.200529849909275	0.0374426384293004	negative correlation	0.2 - 0.4
TCN1	T cells CD4 memory resting	0.0700801461879395	0.471090138083961	Not	< 0.2
CHI3L1	T cells CD4 memory resting	0.00486958861871595	0.960108301644863	Not	< 0.2
TIMP1	T cells CD4 memory resting	0.0903113333455402	0.35261805580812	Not	< 0.2
NOS2	T cells CD4 memory activated	0.0224538210512464	0.817578359788944	Not	< 0.2
TCN1	T cells CD4 memory activated	0.0931887487443564	0.337424599352823	Not	< 0.2
CHI3L1	T cells CD4 memory activated	0.000446714482382445	0.996339020811136	Not	< 0.2
TIMP1	T cells CD4 memory activated	0.0646657723117761	0.506112521814734	Not	< 0.2
NOS2	T cells follicular helper	0.0579135773949107	0.551608023867302	Not	< 0.2
TCN1	T cells follicular helper	0.100241266877653	0.301969748422306	Not	< 0.2
CHI3L1	T cells follicular helper	0.0512543257747359	0.59833316623707	Not	< 0.2
TIMP1	T cells follicular helper	0.0267703820496297	0.783302403252536	Not	< 0.2
NOS2	T cells regulatory (Tregs)	0.111009238316018	0.252724461236201	Not	< 0.2
TCN1	T cells regulatory (Tregs)	0.163383465879569	0.0911147576079014	Not	< 0.2
CHI3L1	T cells regulatory (Tregs)	0.0970900047431057	0.317498257324249	Not	< 0.2
TIMP1	T cells regulatory (Tregs)	0.165278932349608	0.0873731764674406	Not	< 0.2
NOS2	T cells gamma delta	0.137498879513413	0.155883669188363	Not	< 0.2
TCN1	T cells gamma delta	0.0643741972621764	0.508036110964151	Not	< 0.2
CHI3L1	T cells gamma delta	0.15002288367025	0.121207215459242	Not	< 0.2
TIMP1	T cells gamma delta	0.103945155021562	0.284365932722981	Not	< 0.2
NOS2	NK cells resting	0.054882968693512	0.57265260081105	Not	< 0.2
TCN1	NK cells resting	0.112119953875565	0.247978529250454	Not	< 0.2
CHI3L1	NK cells resting	0.0210274506560684	0.828984028567445	Not	< 0.2
TIMP1	NK cells resting	0.148313618627469	0.125554374137163	Not	< 0.2
NOS2	NK cells activated	0.0102180889441876	0.916410258310153	Not	< 0.2
TCN1	NK cells activated	0.108767362819146	0.262492767993132	Not	< 0.2
CHI3L1	NK cells activated	0.157694089078955	0.103111821468277	Not	< 0.2
TIMP1	NK cells activated	0.115515876786016	0.23385098812479	Not	< 0.2
NOS2	Monocytes	0.0476496572031712	0.624341981317623	Not	< 0.2
TCN1	Monocytes	0.0532464947624234	0.58417032564647	Not	< 0.2
CHI3L1	Monocytes	0.192119820559559	0.0463784968369624	positive correlation	< 0.2
TIMP1	Monocytes	0.0041856691148253	0.965707294210365	Not	< 0.2
NOS2	Macrophages M0	0.0704379724895524	0.468822958069277	Not	< 0.2
TCN1	Macrophages M0	0.0232234586885107	0.811439731111744	Not	< 0.2
CHI3L1	Macrophages M0	0.25901245704026	0.00679412381108525	positive correlation	0.2 - 0.4
TIMP1	Macrophages M0	0.126276945475127	0.192828208411428	Not	< 0.2
NOS2	Macrophages M1	0.029854635352833	0.759059070816672	Not	< 0.2
TCN1	Macrophages M1	0.0219547886604437	0.821564568164959	Not	< 0.2
CHI3L1	Macrophages M1	0.152752986534187	0.114505695784478	Not	< 0.2
TIMP1	Macrophages M1	0.0765170426867738	0.431228977921579	Not	< 0.2
NOS2	Macrophages M2	0.104147017634114	0.282951002981865	Not	< 0.2
TCN1	Macrophages M2	0.355854697190546	0.000172761034194286	negative correlation	0.2 - 0.4
CHI3L1	Macrophages M2	0.121314317833224	0.210703502251157	Not	< 0.2
TIMP1	Macrophages M2	0.192841559728296	0.0456854132551187	negative correlation	< 0.2
NOS2	Dendritic cells resting	0.0639686557469665	0.510717837019015	Not	< 0.2
TCN1	Dendritic cells resting	0.230337397853279	0.016474783455974	negative correlation	0.2 - 0.4
CHI3L1	Dendritic cells resting	0.117727654478035	0.224957774255247	Not	< 0.2
TIMP1	Dendritic cells resting	0.22573755750629	0.0188217775626313	negative correlation	0.2 - 0.4
NOS2	Dendritic cells activated	0.180440381120022	0.0616588190882613	Not	< 0.2
TCN1	Dendritic cells activated	0.203570408803399	0.0345897253629524	positive correlation	0.2 - 0.4
CHI3L1	Dendritic cells activated	0.13865457318976	0.152402687215808	Not	< 0.2
TIMP1	Dendritic cells activated	0.0059604302107162	0.951182114650057	Not	< 0.2
NOS2	Mast cells resting	0.270008241350749	0.00471265104181019	positive correlation	0.2 - 0.4
TCN1	Mast cells resting	0.050153276952192	0.606226127580384	Not	< 0.2
CHI3L1	Mast cells resting	0.534961905448061	2.45746645725649e-09	negative correlation	0.4 - 0.6
TIMP1	Mast cells resting	0.0759239624943376	0.434819024369592	Not	< 0.2
NOS2	Mast cells activated	0.0379688000401247	0.696438471710652	Not	< 0.2
TCN1	Mast cells activated	0.0994887037112204	0.305632077695102	Not	< 0.2
CHI3L1	Mast cells activated	0.147883114884738	0.126667926696033	Not	< 0.2
TIMP1	Mast cells activated	0.110937080493775	0.253034925067372	Not	< 0.2
NOS2	Eosinophils	0.0677157539501114	0.486219695702855	Not	< 0.2
TCN1	Eosinophils	0.0754947475226333	0.43742773316759	Not	< 0.2
CHI3L1	Eosinophils	0.139282494817313	0.150535990001271	Not	< 0.2
TIMP1	Eosinophils	0.0405123823677873	0.677198557799276	Not	< 0.2
NOS2	Neutrophils	0.0756999818990731	0.435587973524359	Not	< 0.2
TCN1	Neutrophils	0.0174054702906628	0.857902613789072	Not	< 0.2
CHI3L1	Neutrophils	0.304562386273781	0.00141526375993101	positive correlation	0.2 - 0.4
TIMP1	Neutrophils	0.0300189583392876	0.757423417733363	Not	< 0.2

## Sheet: UC-gene_correlation_results
spec	env	r	p	pd	rd
NOS2	B cells naive	0.247341526269492	0.00985803618741269	positive correlation	0.2 - 0.4
TCN1	B cells naive	0.223409614622628	0.020115715231545	positive correlation	0.2 - 0.4
CHI3L1	B cells naive	0.318943950130547	0.000767357077565129	positive correlation	0.2 - 0.4
TIMP1	B cells naive	0.224859447719166	0.0193011707544141	positive correlation	0.2 - 0.4
NOS2	B cells memory	0.182516272817747	0.0586768496951224	Not	< 0.2
TCN1	B cells memory	0.182055744293431	0.059327987932947	Not	< 0.2
CHI3L1	B cells memory	0.196351725505708	0.0416827063993823	positive correlation	< 0.2
TIMP1	B cells memory	0.197635326286248	0.0403394068570468	positive correlation	< 0.2
NOS2	Plasma cells	0.0999838044337744	0.302717144710023	Not	< 0.2
TCN1	Plasma cells	0.268512961216382	0.00508105790177493	negative correlation	0.2 - 0.4
CHI3L1	Plasma cells	0.329112959311022	0.000540092819121696	negative correlation	0.2 - 0.4
TIMP1	Plasma cells	0.265997885049587	0.00552273966840444	negative correlation	0.2 - 0.4
NOS2	T cells CD8	0.245467451834716	0.010449400212311	negative correlation	0.2 - 0.4
TCN1	T cells CD8	0.381763894216719	4.56669143852376e-05	negative correlation	0.2 - 0.4
CHI3L1	T cells CD8	0.408475949721107	1.14067117125447e-05	negative correlation	0.4 - 0.6
TIMP1	T cells CD8	0.350238944408115	0.0002025207773113	negative correlation	0.2 - 0.4
NOS2	T cells CD4 naive	0.0136173804878383	0.888758170964884	Not	< 0.2
TCN1	T cells CD4 naive	0.0213859844382772	0.826113644441807	Not	< 0.2
CHI3L1	T cells CD4 naive	0.0259399936506035	0.789866229390427	Not	< 0.2
TIMP1	T cells CD4 naive	0.137156042159473	0.156927656041121	Not	< 0.2
NOS2	T cells CD4 memory resting	0.199168721743411	0.0387823189595512	negative correlation	< 0.2
TCN1	T cells CD4 memory resting	0.277468206178982	0.00364570539349962	negative correlation	0.2 - 0.4
CHI3L1	T cells CD4 memory resting	0.342963093761899	0.000279543516217738	negative correlation	0.2 - 0.4
TIMP1	T cells CD4 memory resting	0.391228054250075	2.83181609708326e-05	negative correlation	0.2 - 0.4
NOS2	T cells CD4 memory activated	0.528040097417133	4.28407170781768e-09	positive correlation	0.4 - 0.6
TCN1	T cells CD4 memory activated	0.537707797166918	1.96434966802313e-09	positive correlation	0.4 - 0.6
CHI3L1	T cells CD4 memory activated	0.533694338438531	2.72330457375213e-09	positive correlation	0.4 - 0.6
TIMP1	T cells CD4 memory activated	0.581607094843205	4.09527327712358e-11	positive correlation	0.4 - 0.6
NOS2	T cells follicular helper	0.365448188478284	0.000112059550230792	positive correlation	0.2 - 0.4
TCN1	T cells follicular helper	0.314737012584908	0.00095836363896015	positive correlation	0.2 - 0.4
CHI3L1	T cells follicular helper	0.335419703335334	0.000416382671765412	positive correlation	0.2 - 0.4
TIMP1	T cells follicular helper	0.263740032581669	0.00594810309465057	positive correlation	0.2 - 0.4
NOS2	T cells regulatory (Tregs)	0.366114579180425	9.75150977495274e-05	negative correlation	0.2 - 0.4
TCN1	T cells regulatory (Tregs)	0.44033378375882	1.85308295697592e-06	negative correlation	0.4 - 0.6
CHI3L1	T cells regulatory (Tregs)	0.480300179415735	1.43765258805618e-07	negative correlation	0.4 - 0.6
TIMP1	T cells regulatory (Tregs)	0.496823642562685	4.52645283212323e-08	negative correlation	0.4 - 0.6
NOS2	T cells gamma delta	0.0534167881334134	0.582423798630348	Not	< 0.2
TCN1	T cells gamma delta	0.0755475530404794	0.436514916118675	Not	< 0.2
CHI3L1	T cells gamma delta	0.0844455876608839	0.384313349520209	Not	< 0.2
TIMP1	T cells gamma delta	0.00924099955224023	0.924289076621756	Not	< 0.2
NOS2	NK cells resting	0.236903987467011	0.0135650740832963	positive correlation	0.2 - 0.4
TCN1	NK cells resting	0.150434878429503	0.120176959647678	Not	< 0.2
CHI3L1	NK cells resting	0.110929720819561	0.253066605267193	Not	< 0.2
TIMP1	NK cells resting	0.201657219235216	0.036362630489278	positive correlation	0.2 - 0.4
NOS2	NK cells activated	0.407441088450206	1.20635848281041e-05	negative correlation	0.4 - 0.6
TCN1	NK cells activated	0.375447492198326	6.23174018318221e-05	negative correlation	0.2 - 0.4
CHI3L1	NK cells activated	0.419051121791716	6.36804962929384e-06	negative correlation	0.4 - 0.6
TIMP1	NK cells activated	0.398857110446104	1.90585608621904e-05	negative correlation	0.2 - 0.4
NOS2	Monocytes	0.136584842165371	0.158678629942773	Not	< 0.2
TCN1	Monocytes	0.00279972760760435	0.977058304746039	Not	< 0.2
CHI3L1	Monocytes	0.101313507445271	0.296801653798191	Not	< 0.2
TIMP1	Monocytes	0.0552095817948147	0.570366639989426	Not	< 0.2
NOS2	Macrophages M0	0.516409902211283	1.06025519564884e-08	positive correlation	0.4 - 0.6
TCN1	Macrophages M0	0.46807476641089	3.2535471578276e-07	positive correlation	0.4 - 0.6
CHI3L1	Macrophages M0	0.574827588463086	7.73071651800155e-11	positive correlation	0.4 - 0.6
TIMP1	Macrophages M0	0.622913206600793	6.0918049223704e-13	positive correlation	>= 0.6
NOS2	Macrophages M1	0.571532024179097	1.04735452758499e-10	positive correlation	0.4 - 0.6
TCN1	Macrophages M1	0.511810052860836	1.5032517716756e-08	positive correlation	0.4 - 0.6
CHI3L1	Macrophages M1	0.550656012826463	6.64635537861188e-10	positive correlation	0.4 - 0.6
TIMP1	Macrophages M1	0.48334016608691	1.1675876363757e-07	positive correlation	0.4 - 0.6
NOS2	Macrophages M2	0.360789581487515	0.000138497545102493	negative correlation	0.2 - 0.4
TCN1	Macrophages M2	0.527241895071785	7.5602951983537e-09	negative correlation	0.4 - 0.6
CHI3L1	Macrophages M2	0.626968475806682	0	negative correlation	>= 0.6
TIMP1	Macrophages M2	0.616307982508788	0	negative correlation	>= 0.6
NOS2	Dendritic cells resting	0.00428622017742624	0.964884009302419	Not	< 0.2
TCN1	Dendritic cells resting	0.123482217761066	0.202943016825732	Not	< 0.2
CHI3L1	Dendritic cells resting	0.231052911615618	0.0161334825971299	negative correlation	0.2 - 0.4
TIMP1	Dendritic cells resting	0.169055362211649	0.0802834338765907	Not	< 0.2
NOS2	Dendritic cells activated	0.0960190963449523	0.322890806711354	Not	< 0.2
TCN1	Dendritic cells activated	0.258485792928223	0.00691165004708951	positive correlation	0.2 - 0.4
CHI3L1	Dendritic cells activated	0.278171496854646	0.00355725487312972	positive correlation	0.2 - 0.4
TIMP1	Dendritic cells activated	0.256863606952705	0.00728503522188753	positive correlation	0.2 - 0.4
NOS2	Mast cells resting	0.351883222956056	0.000188089016551229	negative correlation	0.2 - 0.4
TCN1	Mast cells resting	0.451990077317141	9.0891035157499e-07	negative correlation	0.4 - 0.6
CHI3L1	Mast cells resting	0.509503562765763	1.78738422005229e-08	negative correlation	0.4 - 0.6
TIMP1	Mast cells resting	0.534254022194456	2.60268948332441e-09	negative correlation	0.4 - 0.6
NOS2	Mast cells activated	0.220488113756783	0.0218472377258142	positive correlation	0.2 - 0.4
TCN1	Mast cells activated	0.467952023028804	3.2798114098073e-07	positive correlation	0.4 - 0.6
CHI3L1	Mast cells activated	0.466313895309769	3.6502252543675e-07	positive correlation	0.4 - 0.6
TIMP1	Mast cells activated	0.541493295243721	1.43775686362727e-09	positive correlation	0.4 - 0.6
NOS2	Eosinophils	0.12985614463416	0.180414231426944	Not	< 0.2
TCN1	Eosinophils	0.173919010485898	0.0718396150017669	Not	< 0.2
CHI3L1	Eosinophils	0.278459745591949	0.00352156226562349	negative correlation	0.2 - 0.4
TIMP1	Eosinophils	0.280118812523244	0.0033223013483591	negative correlation	0.2 - 0.4
NOS2	Neutrophils	0.346469335985793	0.000239561126096238	positive correlation	0.2 - 0.4
TCN1	Neutrophils	0.705497471832898	1.53328882709996e-17	positive correlation	>= 0.6
CHI3L1	Neutrophils	0.769502076455238	2.27396685444332e-22	positive correlation	>= 0.6
TIMP1	Neutrophils	0.773901593334553	9.28872893706775e-23	positive correlation	>= 0.6
