# Supplementary material for: Identification of potential diagnostic markers and molecular mechanisms of asthma and ulcerative colitis based on bioinformatics and machine learning
Source: Front Mol Biosci. 2025 May 15;12:1554304. doi: 10.3389/fmolb.2025.1554304 (PMC12119298; doi:10.3389/fmolb.2025.1554304)
Supplement: Supplementary file 2 [file DataSheet2.zip › Supplementary Material 2/Table S7.xls]

## Sheet: Table S7
Targets		Grid dimensions (Å)	Center grid box			Number of poses generated	Affinity (kcal/mol)
Protein	Ligand		center x	center y	center z
CHI3L1（PDB ID：8r42）	PD 98059	35×35×35	-41	-21	56	9	-7.7
	beclomethasone	21×21×21	-37	-1	56		-8.1
	isoproterenol	35×35×35	-41	-21	56		-6.2
NOS2 （PDB ID：3hr4）	PD 98059	20×20×20	-2	12	-69	9	-4.8
	beclomethasone	29×21×21	-14	27	-30		-7.5
	isoproterenol	20×20×20	-2	12	-69		-4.6
TCN1 （PDB ID：4kki）	PD 98059	20×20×20	-22	40	17	9	-5.6
	beclomethasone	21×21×21	-10	48	11		-1.7
	isoproterenol	20×20×20	-10	48	11		-4.6
TIMP1 （PDB ID：7s7l）	PD 98059	26×33×35	0	-17	-11	9	-0.1
	beclomethasone	21×33×35	0	-17	-11		-8.5
	isoproterenol	26×33×35	0	-17	-11		-0.2
